# Supplementary material for: The Development of DNA Markers to Resolve Uncertainties of Seabird Bycatch Identification From Longline Fisheries in Australian Waters
Source: Ecol Evol. 2024 Nov 19;14(11):e70568. doi: 10.1002/ece3.70568 (PMC11576328; doi:10.1002/ece3.70568)
Supplement: Supplementary file 1 — Data S1 [file ECE3-14-e70568-s002.zip]

Archive with 4 entries (4 files):
- SuppInfo_Bycatch_feather_sequences.txt
- SuppInfo_COI_AP_reference_database.txt
- SuppInfo_CRBird_AP_reference_database.txt
- SuppInfo_Cytb_AP_reference_database.txt
