# Supplementary material for: The Development of DNA Markers to Resolve Uncertainties of Seabird Bycatch Identification From Longline Fisheries in Australian Waters
Source: Ecol Evol. 2024 Nov 19;14(11):e70568. doi: 10.1002/ece3.70568 (PMC11576328; doi:10.1002/ece3.70568)
Supplement: Supplementary file 1 — Data S1 [file ECE3-14-e70568-s002.zip › SuppInfo_Bycatch_feather_sequences.txt]

# Supplementary Information: The development of DNA markers to resolve uncertainties of seabird bycatch identification from longline fisheries in Australian waters

# Andrea M. Polanowski, Anna J. MacDonald, Mike C. Double, Jonathon H.S Barrington, Theresa M. Burg, Barbara Wienecke, Julie C. McInnes 

# DNA sequences obtained from 59 feathers samples from bycaught seabirds using the COI_AP (Cytochrome Oxidase I, COI), Cytb_AP (Cytochrome b, Cytb) and CRBird_AP (Control Region, CR) markers. A list of 132 unaligned sequences in FASTA format.
-------------------------------------------------------------------------------------------

>Bycatch_Feather_AAD_001_COI
TCTAGCTGGCAACCTTGCCCACGCAGGGGCTTCAGTAGACCTGGCTATCT
TCTCCCTCCACCTAGCAGGTGTTTCATCAATCCTAGGAGCAATTAACTTC
ATCACAACTGCCATCAATATAAAACCCCCAGCCCTCTCACAATACCAAAC
CCCCCTATTCGTATGGTCCGTCCTCATTACTGCCGTCTTACTCTTACTTT
CACTGCCAGTCCTTGCCGCCGGTATTACCATACTACTAACAGATCGAAAC
CTAAATACTACATTCTTCGACCCAGCTGGAGGAGGGGACCCAGTCCTATA
TCAACATCTTTTC
>Bycatch_Feather_AAD_001_Cytb
AATGAGCTTGAGGAGGATTTTCAGTAGATAACCCCACTTTAACTCGATTC
TTCGCCCTACACTTCCTCCTTCCATTCATAATCGCAGGCCTCACCCTCAT
CCACCTTACCTTCCTTCATGAATCAGGGTCCAACAACCCGCTAGGAATCC
TATCAAACTGCGACAAAATTCCATTCCACCCCTACTTTACCCTAAAAGAT
ATCCTAGGGTTCACACTCATATTCCTACCACTAACAGCCCTAGCCCTATT
CTCACCCAACC
>Bycatch_Feather_AAD_001_CR
TTAAATTATTTACCACATAATACATTACATTAATGTAGGAAATACATTTA
ATGCATGTACTACATACATGACCACGCAAACGGGCATACCCCTCCCATCC
ACTCACGAACCCCCAGAGGACAAATACTTCAATAGTCCCTACCACATAAC
ACTTAAACGGATTAAACCCATAACTTCCAAACTCTGTACATGCCCTGCCA
TAGGATACGGCAGTGCTTGAACGACATACTCTGAATGGTAGCAGAACATA
CCCTGCAACCCTCTCTCGTAGGACCGGTAGCTGTCGGACCAGGTTATCTA
TTAATCGTTCTTCT
>Bycatch_Feather_AAD_002_Cytb
AATGAGCCTGAGGAGGATTCTCAGTGGACAACCCCACACTAACCCGATTC
TTTGCCCTACATTTCCTCCTTCCCTTCATAATCGCAGGACTCACTCTAAT
CCATCTCACTTTCCTTCATGAATCAGGCTCAAACAACCCTCTCGGCATTG
TATCAAACTGCGATAAAATCCCATTTCACCCCTACTTCACCCTAAAAGAT
ATCCTAGGTTTTATACTTATACTCCTCCCACTAACAACCCTAGCCCTATT
CTCCCCAAATC
>Bycatch_Feather_AAD_003_COI
CCTAGCCGGCAACCTTGCTCACGCAGGAGCTTCAGTAGACTTGGCCATCT
TCTCCCTCCACCTAGCAGGTGTCTCATCTATCCTAGGGGCAATTAACTTC
ATCACAACTGCCATTAACATAAAACCCCCAGCCCTTTCACAATACCAAAC
CCCCCTGTTCGTATGATCCGTACTCATCACTGCTGTCCTACTCCTACTCT
CACTCCCAGTCCTTGCTGCCGGTATTACCATACTACTAACAGATCGAAAC
CTAAATACCACATTCTTCGATCCTGCCGGAGGAGGGGACCCAGTCCTATA
CCAACACCTCTTC
>Bycatch_Feather_AAD_003_Cytb
AATGAGCTTGAGGCGGATTTTCAGTAGATAACCCCACCCTAACTCGATTC
TTTGCCCTACACTTTCTCCTCCCGTTCATAATCGCAGGCCTTGTCCTCAT
CCACCTCACCTTTCTCCACGAATCAGGCTCTAACAATCCGCTGGGAATCG
TATCAAACTGCGACAAGATCCCATTCCATCCCTACTTCACCCTAAAAGAT
ATCCTAGGATTCACACTTATACTTCTCCCACTAGCAACACTAGCTCTCTT
CTCCCCCAACC
>Bycatch_Feather_AAD_003_CR
TTACTCTCTTTACCACATAATACATTACATTAATGTAGGAAATACATTTA
ATGCATGTACTACGTACATAGACATATACACGGGCATACCCATTTTACCC
ACCCACTCACCCCCAGAGGACAGATAAGTTCAATAGTCCCTAATACCTAC
CACTCTACCTCGTATTAAACCCATAAATCTCTAGATCTGTACATGCCCCC
GACCAGCATACGGCAGTGCTCGAGCAAAATACCTTTAATGGTAGCAGGAC
ATACACTCTCAACACTTCTTGTAGGACCGGTAGCTATCGGACCAGGTTAT
CTATTGATCGTACTTCT
>Bycatch_Feather_AAD_004_COI
TCTAGCTGGTAACCTTGCACATGCCGGAGCCTCAGTCGACCTGGCCATCT
TCTCCCTCCACCTAGCAGGTGTATCTTCTATCCTAGGTGCAATCAACTTC
ATTACAACAGCTATCAACATAAAACCCCCAGCTCTGTCACAATATCAAAC
CCCTCTGTTCGTATGATCCGTACTCATCACTGCCGTCCTACTCCTACTCT
CACTTCCAGTCCTCGCAGCAGGAATCACTATACTATTAACAGACCGAAAC
CTAAACACTACATTCTTTGACCCAGCTGGCGGAGGAGATCCAGTCCTATA
TCAACACCTTTTC
>Bycatch_Feather_AAD_004_Cytb
AATGAGCCTGAGGAGGATTCTCAGTGGACAACCCCACACTAACCCGATTC
TTTGCCCTACATTTCCTCCTTCCCTTCATAATCGCAGGACTCACTCTAAT
CCATCTCACTTTCCTTCATGAATCAGGCTCAAACAACCCTCTCGGCATTG
TATCAAACTGCGATAAAATCCCATTTCACCCCTACTTCACCCTAAAAGAT
ATCCTAGGTTTTATACTTATACTCCTCCCACTAACAACCCTAGCCCTATT
CTCCCCAAATC
>Bycatch_Feather_AAD004_CR
TTCCTCTCTCCCCCACATCTACATCCCACCCAATCTAGGCAAGCATATAC
CAATGCATGTATCCCATACAAGCCCTTCACGCGGATTATCTCTCTCTTAT
CCCCGGCCGGAACACAAGCGCCCTTAAGCCCAATAGTCCCTAGTACCATA
CACTATCTCCCCTCGTGCTGAAAACTACCTACCTTCTTACTTATACAAGC
CCATTCTCCCTAGATACGGATGTGCTTAACCACACAAAGTCAACCGTAGC
AGGACAAAACCCTTCAATCATCTCTCGCCGGACCGGTCTCTCGAGCTGGG
TTATTTATTAATCGTTCTTCT
>Bycatch_Feather_AAD_005_Cytb
AATGAGCTTGAGGAGGATTTTCAGTAGATAACCCCACTTTAACTCGATTC
TTCGCCCTACACTTCCTCCTTCCATTCATAATCGCAGGCCTCACCCTCAT
CCACCTTACCTTCCTTCATGAATCAGGGTCCAACAACCCGCTAGGAATCC
TATCAAACTGCGACAAAATTCCATTCCACCCCTACTTTACCCTAAAAGAT
ATCCTAGGGTTCACACTCATATTCCTACCACTAACAGCCCTAGCCCTATT
CTCACCCAACC
>Bycatch_Feather_AAD_005_CR
TTAAATTATTTACCACATAATACATTACATTAATGTAGGAAATACATTTA
ATGCATGTACTACATACATGACCACGCAAACGGGCATACCCCTCTCATCC
ACTCACGAACCCCCAGAGGACAAATACTTCAATAGTCCCTACCACATAAC
ACTTATACGGATTAAACCCATAACTTCCAAACTCTGTACATGCCCTGCCA
TAGGATACGGCAGTGCTTGAACGACATACTCTGAATGGTAGCAGAACATA
CCCTGCAACCCTCTCTCGTAGGACCGGTAGCTGTCGGACCAGGTTATCTA
TTAATCGTTCTTCT
>Bycatch_Feather_AAD_006_COI
TCTAGCTGGCAACCTTGCCCACGCAGGGGCTTCAGTAGACCTGGCTATCT
TCTCCCTCCACCTAGCAGGTGTTTCATCAATCCTAGGAGCAATTAACTTC
ATCACAACTGCCATCAATATAAAACCCCCAGCCCTCTCACAATACCAAAC
CCCTCTATTCGTATGGTCCGTCCTCATTACTGCCGTCTTACTCTTACTTT
CACTGCCAGTCCTTGCCGCCGGTATTACCATACTACTAACAGATCGAAAC
CTAAATACTACATTCTTCGACCCAGCTGGAGGAGGGGACCCAGTCCTATA
TCAACATCTTTTC
>Bycatch_Feather_AAD_006_Cytb
AATGAGCTTGAGGAGGATTTTCAGTAGATAACCCCACTTTAACTCGATTC
TTCGCCCTACACTTCCTCCTTCCATTCATAATCGCAGGCCTCACCCTCAT
CCACCTTACCTTCCTTCATGAATCAGGGTCCAACAACCCGCTAGGAATCC
TATCAAACTGCGACAAAATTCCATTCCACCCCTACTTTACCCTAAAAGAT
ATCCTAGGGTTCACACTCATATTCCTACCACTAACAGCCCTAGCCCTATT
CTCACCCAACC
>Bycatch_Feather_AAD_006_CR
TTAAATTATTTACCACATAATACATTACATTAATGTAGGAAATACATTTA
ATGCATGTACTACATACATGACCACGCAAACGGACATACTCCTCTCATCC
ACTCACGAACCCCCAGAGGACAAATACTTCAATAGTCCCTACCACATAAC
ACTTAAACGGATTAAACCCATAACCTCCAAACTCTGTACATGTCCTGCCA
TAGGATACGGCAGTGCTTGAACGACATACTCTGAATGGTAGCAGAACATA
CCCTGCAACCCTCTCTCGTAGGACCGGTAGCTGTCGGACCAGGTTATCTA
TTAATCGTTCTTCT
>Bycatch_Feather_AAD_007_COI
TCTAGCTGGCAACCTTGCCCACGCAGGGGCTTCAGTAGACCTGGCTATCT
TCTCCCTCCACCTAGCAGGTGTTTCATCAATCCTAGGAGCAATTAACTTC
ATCACAACTGCCATCAATATAAAACCCCCAGCCCTCTCACAATACCAAAC
CCCCCTATTCGTATGGTCCGTCCTCATTACTGCCGTCTTACTCTTACTTT
CACTGCCAGTCCTTGCCGCCGGTATTACCATACTACTAACAGATCGAAAC
CTAAATACTACATTCTTCGACCCAGCTGGAGGAGGGGACCCAGTCCTATA
TCAACATCTTTTC
>Bycatch_Feather_AAD_007_Cytb
AATGAGCTTGAGGAGGATTTTCAGTAGATAACCCCACTTTAACTCGATTC
TTCGCCCTACACTTCCTCCTTCCATTCATAATCGCAGGCCTCACCCTCAT
CCACCTTACCTTCCTTCATGAATCAGGGTCCAACAACCCGCTAGGAATCC
TATCAAACTGCGACAAAATTCCATTCCACCCCTACTTTACCCTAAAAGAT
ATCCTAGGGTTCACACTCATATTCCTACCACTAACAGCCCTAGCCCTATT
CTCACCCAACC
>Bycatch_Feather_AAD_007_CR
TTAAATTATTTACCACATAATACATTACATTAATGTAGGAAATACATTTA
ATGCATGTACTACATACATGACCACGCAAACGGGCATACTCCTCTCATCC
ACTCACGAACCCCCAGAGGACAAATACTTCAATAGTCCCTACCACATAAC
ACTTAAACGGATTAAACCCATAACTTCCAAACTCTGTACATGCCCTGCCA
TAGGATACGGCAGTGCTTGAACGACATACTCTGAATGGTAGCAGAACATA
CCCTGCAACCCTCTCTCGTAGGACCGGTAGCTGTCGGACCAGGTTATCTA
TTAATCGTTCTTCT
>Bycatch_Feather_AAD_008_COI
TCTAGCTGGCAACCTTGCCCACGCAGGAGCTTCAGTAGACCTGGCTATCT
TCTCCCTCCACCTAGCAGGTGTTTCATCAATCCTAGGAGCAATTAACTTC
ATCACAACTGCCATCAATATAAAACCCCCAGCCCTCTCACAATACCAAAC
CCCCCTATTCGTATGATCCGTCCTCATTACTGCCGTCTTACTCTTACTTT
CGCTACCAGTCCTTGCCGCCGGTATTACCATATTACTAACAGACCGAAAC
CTAAATACTACATTCTTCGACCCAGCTGGAGGAGGGGACCCAGTCCTATA
TCAACATCTTTTC
>Bycatch_Feather_AAD_008_Cytb
AATGAGCTTGAGGAGGATTTTCAGTAGATAACCCCACCTTAACTCGATTC
TTCGCCCTACACTTCCTCCTTCCATTCATAATCACAGGCCTCACCCTCAT
CCACCTTACCTTCCTTCATGAATCAGGGTCCAACAACCCGCTAGGAATCC
TATCAAACTGCGACAAAATTCCATTCCACCCCTACTTTACCCTAAAAGAT
ATCCTAGGTTTCACACTCATATTCCTACCACTAACGGCCCTAGCCCTATT
CTCACCCAACC
>Bycatch_Feather_AAD_008_CR
TTAAATTATTTACCACATAATACATTACATTAATGTAGGAAATACATTTA
ATGCATGTGCCATATACATAGCCACGTAAACGGGCATACCCTTTTTATCC
CCTCACGAACCCCCAGAGGACAAGTACTTCAATAGTCCCTACCACATAAC
ACTCAAACGGATTAAACCCATAATCTTCAAGTTCTGTACATGCCCCACTA
CAGGATACGGCAGTGCCTGAACAACATACTATGAATGGTAGCAGAACATA
ACATGCAATCCCTTCTCGTAGGACCGGTAGCTGTCGGACCAGGTTATCTA
TTAATCGTTCTTCT
>Bycatch_Feather_AAD_009_COI
CCTAGCCGGCAACCTTGCTCACGCAGGAGCTTCAGTAGACTTGGCCATCT
TCTCCCTCCACCTAGCAGGTGTCTCATCTATCCTAGGGGCAATTAACTTC
ATCACAACTGCCATTAACATAAAACCCCCAGCCCTTTCACAATACCAAAC
CCCCCTGTTCGTATGATCCGTACTCATCACTGCTGTCCTACTCCTACTCT
CACTCCCAGTCCTTGCTGCCGGTATTACCATACTACTAACAGATCGAAAC
CTAAATACCACATTCTTCGATCCTGCCGGAGGAGGGGACCCAGTCCTATA
CCAACACCTCTTC
>Bycatch_Feather_AAD_009_Cytb
AATGAGCTTGAGGCGGATTTTCAGTAGATAACCCCACCCTAACTCGATTC
TTTGCCCTACACTTTCTCCTCCCGTTCATAATCGCAGGCCTTGTCCTCAT
CCACCTCACCTTTCTCCACGAATCAGGCTCTAACAATCCGCTGGGAATCA
TATCAAACTGCGACAAGATCCCATTCCATCCCTACTTCACCCTAAAAGAT
ATCCTAGGATTCACACTTATACTTCTTCCACTAGCAACACTAGCTCTCTT
CTCCCCCAACC
>Bycatch_Feather_AAD_009_CR
TTACTCTCTTTACCACATAATACATTACATTAATGTAGGAAATACATTTA
ATGCATGTACTACGTACATAGACATATACACGGGCATACCCATTTTACCC
ACCCACTCACCCCCAGAGGACAGATAAGTTCAATAGTCCCTAATACCTAT
CACTCTACCTCGTATTAAACCCATAAATCTCTAGATCTGTACATGCCCCC
GACCAGCATACGGCAGTGCTCGAGCAAAATACCTTTAATGGTAGCAGGAC
ATACACTCTCAACACTTCTTGTAGGACCGGTAGCTATCGGACCAGGTTAT
CTATTGATCGTACTTCT
>Bycatch_Feather_AAD_010_COI
CCTAGCCGGCAACCTTGCTCACGCAGGAGCTTCAGTAGACTTGGCCATCT
TCTCCCTCCACCTAGCAGGTGTCTCATCTATCCTAGGGGCAATTAACTTC
ATCACAACTGCCATTAACATAAAACCCCCAGCCCTTTCACAATACCAAAC
CCCCCTGTTCGTATGATCCGTACTCATCACTGCTGTCCTACTCCTACTCT
CACTCCCAGTCCTTGCTGCTGGTATTACCATACTACTAACAGATCGAAAC
CTAAATACCACATTCTTCGATCCTGCCGGAGGAGGGGACCCAGTCCTATA
CCAACACCTCTTC
>Bycatch_Feather_AAD_010_Cytb
AATGAGCTTGAGGCGGATTTTCAGTAGATAACCCCACCCTAACTCGATTC
TTTGCCCTACACTTTCTCCTCCCGTTCATAATCGCAGGCCTTGTCCTCAT
CCACCTCACCTTTCTCCACGAATCAGGCTCTAACAATCCGCTGGGAATCG
TATCAAACTGCGACAAGATCCCATTCCATCCCTACTTCACCCTAAAAGAT
ATCCTAGGATTCACACTTATACTTCTTCCACTAGCAACACTAGCTCTCTT
CTCCCCCAACC
>Bycatch_Feather_AAD_010_CR
TTACTCTCTTTACCACATAATACATTACATTAATGTAGGAAATACATTTA
ATGCATGTACTACGTACATAGACATATACACGGGCATACCCATTTTACCC
ACCCACTCACCCCCAGAGGACAGATAAGTTCAATAGTCCCTAATACCTAC
CACTCTACCTCGTATTAAACCCATAAATCCCTAGATCTGTACATGCCCCC
GACCAGCATACGGCAGTGCTCGAGCAAAATACCTTTAATGGTAGCAGGAC
ATACACTCTCAACACTTCTTGTAGGACCGGTAGCTATCGGACCAGGTTAT
CTATTGATCGTACTTCT
>Bycatch_Feather_AAD_011_COI
CCTAGCCGGCAACCTTGCTCACGCAGGAGCTTCAGTAGACTTGGCCATCT
TCTCCCTCCACCTAGCAGGTGTCTCATCTATCCTAGGGGCAATTAACTTC
ATCACAACTGCCATTAACATAAAACCCCCAGCCCTTTCACAATACCAAAC
CCCCCTGTTCGTATGATCCGTACTCATCACTGCTGTCCTACTCCTACTCT
CACTCCCAGTCCTTGCTGCCGGTATTACCATACTACTAACAGATCGAAAC
CTAAATACCACATTCTTCGATCCTGCCGGAGGAGGGGACCCAGTCCTATA
CCAACACCTCTTC
>Bycatch_Feather_AAD_011_Cytb
AATGAGCTTGAGGCGGATTTTCAGTAGATAACCCCACCCTAACTCGATTC
TTTGCCCTACACTTTCTCCTCCCGTTCATAATCGCAGGCCTTGTCCTCAT
CCACCTCACCTTTCTCCACGAATCAGGCTCTAACAATCCGCTGGGAATCG
TATCAAACTGCGACAAGATCCCATTCCATCCCTACTTCACCCTAAAAGAT
ATCCTAGGATTCACACTTATACTTCTTCCACTAGCAACACTAGCTCTCTT
CTCCCCCAACC
>Bycatch_Feather_AAD_011_CR
TTACTCTCTTTACCACATAATACATTACATTAATGTAGGAAATACATTTA
ATGCATGTACTACGTACATAGACATATACACGGGCATACCCATTTTACCC
ACCCACTCACCCCCAGAGGACAGATAAGTTCAATAGTCCCTAATACCTAT
CACTCTACCTCGTATTAAACCCATAAATCTCTAGATCTGTACATGCCCCC
GACCAGCATACGGCAGTGCTCGAGCAAAATACCTTTAATGGTAGCAGGAC
ATACACTCTCAACACTTCTTGTAGGACCGGTAGCTATCGGACCAGGTTAT
CTATTGATCGTACTTCT
>Bycatch_Feather_AAD_012_COI
CCTAGCCGGCAACCTTGCTCACGCAGGAGCTTCAGTAGACTTGGCCATCT
TCTCCCTCCACCTAGCAGGTGTCTCATCTATCCTAGGGGCAATTAACTTC
ATCACAACTGCCATTAACATAAAACCCCCAGCCCTTTCACAATACCAAAC
CCCCCTGTTCGTATGATCCGTACTCATCACTGCTGTCCTACTCCTACTCT
CACTCCCAGTCCTTGCTGCCGGTATTACCATACTACTAACAGATCGAAAC
CTAAATACCACATTCTTCGATCCTGCCGGAGGAGGGGACCCAGTCCTATA
CCAACACCTCTTC
>Bycatch_Feather_AAD_012_Cytb
AATGAGCTTGAGGCGGATTTTCAGTAGATAACCCCACCCTAACTCGATTC
TTTGCCCTACACTTTCTCCTCCCGTTCATAATCGCAGGCCTTGTCCTCAT
CCACCTCACCTTTCTCCACGAATCAGGCTCTAACAATCCGCTGGGAATCG
TATCAAACTGCGACAAGATCCCATTCCATCCCTACTTCACCCTAAAAGAT
ATCCTAGGATTCACACTTATACTTCTTCCACTAGCAACACTAGCTCTCTT
CTCCCCCAACC
>Bycatch_Feather_AAD_012_CR
TTACTCTCTTTACCACATAATACATTACATTAATGTAGGAAATACATTTA
ATGCATGTACTGCGTACATAGACATATACACGGGCATACCCATTTTACCC
ACCCACTCACCCCCAGAGGACAGATAAGTTCAATAGTCCCTAATACCTAC
CACTTTACCTCGTATTAAACCCATAAATCTCTAGATCTGTACATGCCCCC
GACCAGCATACGGCAGTGCTCGAGCAAAATACCTTTAATGGTAGCAGGAC
ATACACTCTCAACACTTCTTGTAGGACCGGTAGCTATCGGACCAGGTTAT
TTATTGATCGTACTTCT
>Bycatch_Feather_AAD_013__COI
TCTAGCTGGCAACCTTGCCCACGCAGGGGCTTCAGTAGACCTGGCTATCT
TCTCCCTCCACCTAGCAGGTGTTTCATCAATCCTAGGAGCAATTAACTTC
ATCACAACTGCCATCAATATAAAACCCCCAGCCCTCTCACAATACCAAAC
CCCCCTATTCGTATGGTCCGTCCTCATTACTGCCGTCTTACTCTTACTTT
CACTGCCAGTCCTTGCCGCCGGTATTACCATACTACTAACAGATCGAAAC
CTAAATACTACATTCTTCGACCCAGCTGGAGGAGGGGACCCAGTCCTATA
TCAACATCTTTTC
>Bycatch_Feather_AAD_013_Cytb
AATGAGCTTGAGGAGGATTTTCAGTAGATAACCCCACTTTAACTCGATTC
TTCGCCCTACACTTCCTCCTTCCATTCATAATCGCAGGCCTCACCCTCAT
CCACCTTACCTTCCTTCATGAATCAGGGTCCAACAACCCGCTAGGAATCC
TATCAAACTGCGACAAAATTCCATTCCACCCCTACTTTACCCTAAAAGAT
ATCCTAGGGTTCACACTCATATTCCTACCACTAACAGCCCTAGCCCTATT
CTCACCCAACC
>Bycatch_Feather_AAD_013_CR
TTAAATTATTTACCACATAATACATTACATTAATGTAGGAAATACATTTA
ATGCATGTACTACATACATGACCACGCAAACGGGCATACCCCTTTCATCC
ACTCACGAACCCCCAGAGGACAAATACTTCAATAGTCCCTACCACATAAC
ACTTAAACGGATTAAACCCATAACTTCCAAACTCTGTACATGCCCTGCCA
TAGGATACGGCAGTGCTTGAACGACATACTCTGAATGGTAGCAGAACATA
CCCTGCAACCCTCTCTCGTAGGACCGGTAGCTGTCGGACCAGGTTATCTA
TTAATCGTTCTTCT
>Bycatch_Feather_AAD_014_Cytb
AATGAGCATGAGGCGGTTTCTCAGTAGACAATCCAACACTAACCCGATTC
TTTGCCCTACACTTTCTTCTCCCATTCATAATTGCAGGGCTTACCCTCAT
CCACCTTACCTTTCTCCATGAATCCGGATCGAACAATCCACTGGGTATCC
TATCAAACTGTGACAAAATCCCATTTCACCCCTACTTCTCTCTAAAAGAC
ATCCTAGGATTCACTATCATATTCCTCCCTCTAACAACCCTAGCCCTGTT
CTCACCAAATC
>Bycatch_Feather_AAD_015_COI
TCTAGCTGGCAACCTTGCCCACGCAGGGGCTTCAGTAGACCTGGCTATCT
TCTCCCTCCACCTAGCAGGTGTTTCATCAATCCTAGGAGCAATTAACTTC
ATCACAACTGCCATCAATATAAAACCCCCAGCCCTCTCACAATACCAAAC
CCCCCTATTCGTATGATCCGTACTCATTACTGCCGTCTTACTCTTACTTT
CACTACCAGTCCTTGCCGCCGGTATTACCATACTACTAACAGATCGAAAC
CTAAATACTACATTCTTCGACCCAGCTGGAGGAGGGGACCCAGTCCTATA
TCAACATCTTTTC
>Bycatch_Feather_AAD_015_Cytb
AATGAGCTTGAGGAGGATTTTCAGTAGATAACCCCACCTTAACTCGATTC
TTCGCCCTACACTTCCTCCTTCCATTCATAATCGCAGGCCTTACCCTCAT
CCACCTCACCTTCCTTCATGAATCAGGGTCCAACAATCCCCTAGGAATCC
TATCAAACTGCGACAAAATTCCCTTCCACCCCTACTTTACCCTAAAAGAT
ATCCTAGGGTTCACACTCATATTCCTACCACTAACAGCCCTAGCCCTATT
CTCACCCACCC
>Bycatch_Feather_AAD_015_CR
TTAAATTATTTACCACATAATACATTATATTAATGTAGGGAACACATATT
AATGTATGTATTATGTACATGACTACATAAGCGGGTATACCCCTTCTATC
CACCCACGAACCCCCAGAGGACAAATACTTCAATAGTCCCTACTACATRA
CACTCAAACGGATTAAACCCATATCTCCCAAGTTCTGTACATACCCTGTC
AGCTGCATACGGCAGTGCTCGAATAACATACTTTGAATGGTAGCGGAACA
TAGCATGCCATCCCTTCTCGTAGGGCCGGTAGCTGTCGGACCAGGTTATT
TATTGATCGTTCTTCT
>Bycatch_Feather_AAD_016_Cytb
AATGAGCTTGAGGAGGATTTTCAGTAGATAACCCCACCTTAACTCGATTC
TTCGCCCTACACTTCCTCCTTCCATTCATAATCACAGGCCTCACCCTCAT
CCACCTTACCTTCCTTCATGAATCAGGGTCCAACAACCCGCTAGGAATCC
TATCAAACTGCGACAAAATTCCATTCCACCCCTACTTTACCCTAAAAGAT
ATCCTAGGTTTCACACTCATATTCCTACCACTAACGGCCCTAGCCCTATT
CTCACCCAACC
>Bycatch_Feather_AAD_016_CR
TTAAATTATTTACCACATAATACATTACATTAATGTAGGAAATACATTTA
ATGCATGTGCCATATACATAGCCACGTAAACGGGCATACCCTTTTTATCC
CCTCACGAACCCCCAGAGGACAAGTACTTCAATAGTCCCTACTACATAAC
ACTCAAACGGATTAAACCCATAACCTTCAAGTTCTGTACATGTCCCACTA
CAGGATACGGCAGTGCCTGAGCAACATACTATGAATGGTAGCAGAACATA
ACATGCAATCCCTTCTCGTAGGACCGGTAGCTGTCGGACCAGGTTATCTA
TTAATCGTTCTTCT
>Bycatch_Feather_AAD_017_COI
TCTAGCTGGTAACCTTGCACATGCCGGAGCCTCAGTCGACCTGGCCATCT
TCTCCCTCCACCTAGCAGGTGTATCTTCTATCCTAGGTGCAATCAACTTC
ATTACAACAGCTATCAACATAAAACCCCCAGCTCTGTCACAATATCAAAC
CCCTCTGTTCGTATGATCCGTACTCATCACTGCCGTCCTACTCCTACTCT
CACTTCCAGTCCTCGCAGCAGGAATCACTATACTATTAACAGACCGAAAC
CTAAACACTACATTCTTTGACCCAGCTGGCGGAGGAGATCCAGTCCTATA
TCAACACCTTTTC
>Bycatch_Feather_AAD_017_Cytb
AATGAGCCTGAGGAGGATTCTCAGTGGACAACCCCACACTAACCCGATTC
TTTGCCCTACATTTCCTCCTTCCCTTCATAATCGCAGGACTCACTCTAAT
CCATCTCACTTTCCTTCATGAATCAGGCTCAAACAACCCTCTCGGCATTG
TATCAAACTGCGATAAAATCCCATTTCACCCCTACTTCACCCTAAAAGAT
ATCCTAGGTTTTATACTTATACTCCTCCCACTAACAACCCTAGCCCTATT
CTCCCCAAATC
>Bycatch_Feather_AAD_017_CR
TTCCTCTCTCCCCCACATCTACATCCCACCCAATCTAGGCAAGCATATAC
CAATGCATGTATCCCATACAAGCCCTTCACGCGGATTATCTCTCTCTTAT
CCCCGGCCGGAACACAAGCGCCCTTAAGCCCAATAGTCCCTAGTACCATA
TACTATCTCCCCTCGTGCTGAAAACTACCTACCTTCTTACTTATACAAGC
CCATTCTCCCTAGATACGGATGTGCTTAACCACACAAAGTCAACCGTAGC
AGGACAAAACCCTTCAATCATCTCTCGCCGGACCGGTCTCTCGAGCTGGG
TTATTTATTAATCGTTCTTCT
>Bycatch_Feather_AAD_018__COI
TCTAGCTGGTAACCTTGCACATGCCGGAGCCTCAGTCGACCTGGCCATCT
TCTCCCTCCACCTAGCAGGTGTATCTTCTATCCTAGGTGCAATCAACTTC
ATTACAACAGCTATCAACATAAAACCCCCAGCTCTGTCACAATATCAAAC
CCCTCTGTTCGTATGATCCGTACTCATCACTGCCGTCCTACTCCTACTCT
CACTTCCAGTCCTCGCAGCAGGAATCACTATACTATTAACAGACCGAAAC
CTAAACACTACATTCTTTGACCCAGCTGGCGGAGGAGATCCAGTCCTATA
TCAACACCTTTTC
>Bycatch_Feather_AAD_018_Cytb
AATGAGCCTGAGGAGGATTCTCAGTGGACAACCCCACACTAACCCGATTC
TTTGCCCTACATTTCCTCCTTCCCTTCATAATCGCAGGACTCACTCTAAT
CCATCTCACTTTCCTTCATGAATCAGGCTCAAACAACCCTCTCGGCATTG
TATCAAACTGCGATAAAATCCCATTTCACCCCTACTTCACCCTAAAAGAT
ATCCTAGGTTTTATACTTATACTCCTCCCACTAACAACCCTAGCCCTATT
CTCCCCAAATC
>Bycatch_Feather_AAD_018_CR
TTCCTCTCTCCCCCACATCTACATCCCACCCAATCTAGGCAAGCATATAC
CAATGCATGTATCCCATACAAGCCCTTCACGCGGATTATCTCTCTCTTAT
CCCCGGCCGGAACACAAGCGCCCTTAAGCCCAATAGTCCCTAGTACCATA
TACTATCTCCCCTCGTGCTGAAAACTACCTACCTTCTTACTTATACAAGC
CCATTCTCCCTAGATACGGATGTGCTTAACCAYAYAAAATCAACCGTAGC
AGGACAAAACCCTTCAATCATCTCTCGCCGGACCGGTCTCTCGAGCTGGG
TTATTTATTAATCGTTCTTCT
>Bycatch_Feather_AAD_019__COI
TCTAGCTGGTAACCTTGCACATGCCGGAGCCTCAGTCGACCTGGCCATCT
TCTCCCTCCACCTAGCAGGTGTATCTTCTATCCTAGGTGCAATCAACTTC
ATTACAACAGCTATCAACATAAAACCCCCAGCTCTGTCACAATATCAAAC
CCCTCTGTTCGTATGATCCGTACTCATCACTGCCGTCCTACTCCTACTCT
CACTTCCAGTCCTCGCAGCAGGAATCACTATACTATTAACAGACCGAAAC
CTAAACACTACATTCTTTGACCCAGCTGGCGGAGGAGATCCAGTCCTATA
TCAACACCTTTTC
>Bycatch_Feather_AAD_019_Cytb
AATGAGCCTGAGGAGGATTCTCAGTGGACAACCCCACACTAACCCGATTC
TTTGCCCTACATTTCCTCCTTCCCTTCATAATCGCAGGACTCACTCTAAT
CCATCTCACTTTCCTTCATGAATCAGGCTCAAACAACCCTCTCGGCATTG
TATCAAACTGCGATAAAATCCCATTTCACCCCTACTTCACCCTAAAAGAT
ATCCTAGGTTTTATACTTATACTCCTCCCACTAACAACCCTAGCCCTATT
CTCCCCAAATC
>Bycatch_Feather_AAD_019_CR
TTCCTCTCTCCCCCACATCTACATCCCACCCAATCTAGGCAAGCATATAC
CAATGCATGTATCCCATACAAGCCCTTCACGCGGATTATCTCTCTCTTAT
CCCCGGCCGGAACACAAGCGCCCTTAAGCCCAATAGTCCCTAGTACCATA
TACTATCTCCTCTCGTGCTGAAAACTACCTACCTTCTTGCTTATACAAGC
CCATTCTCCCTAGATACGGATGTGCTTAACCACACAAAGTCAACCGTAGC
AGGACAAAACCCTTCAATCATCTCTCGCCGGACCGGTCTCTCGAGCTGGG
TTATTTATTAATCGTTCTTCT
>Bycatch_Feather_AAD_020_COI
TCTAGCTGGTAACCTTGCACATGCCGGAGCCTCAGTCGACCTGGCCATCT
TCTCCCTCCACCTAGCAGGTGTATCTTCTATCCTAGGTGCAATCAACTTC
ATTACAACAGCTATCAACATAAAACCCCCAGCTCTGTCACAATATCAAAC
CCCTCTGTTCGTATGATCCGTACTCATCACTGCCGTCCTACTCCTACTCT
CACTTCCAGTCCTCGCAGCAGGAATCACTATACTATTAACAGACCGAAAC
CTAAACACTACATTCTTTGACCCAGCTGGCGGAGGAGATCCAGTCCTATA
TCAACACCTTTTC
>Bycatch_Feather_AAD_020_Cytb
AATGAGCCTGAGGAGGATTCTCAGTGGACAACCCCACACTAACCCGATTC
TTTGCCCTACATTTCCTCCTTCCCTTCATAATCGCAGGACTCACTCTAAT
CCATCTCACTTTCCTTCATGAATCAGGCTCAAACAACCCTCTCGGCATTG
TATCAAACTGCGATAAAATCCCATTTCACCCCTACTTCACCCTAAAAGAT
ATCCTAGGTTTTATACTTATACTCCTCCCACTAACAACCCTAGCCCTATT
CTCCCCAAATC
>Bycatch_Feather_AAD_020_CR
TTCCTCTCTCCCCCACATCTACATCCCACCCAATCTAGGCAAGCATATAC
CAATGCATGTATCCCATACAAGCCCTTCACGCGGATTATCTCTCTCTTAC
CCCCGGCCGGAACACAAGCGCCCTTAAGCCCAATAGTCCCTAGTACCATA
TACCATCTCCCCTCGTGCTGAAAACTACCTACCTTCTTACTTATACAAGC
CCATTCTCCCTAGATACGGATGTGCTTAACCACACAAAGTCAACCGTAGC
AGGACAAAACCCTTCAACCATCTCTCGCCGGACCGGTCTCTCGAGCTGGG
TTATTTATTAATCGTTCTTCT
>Bycatch_Feather_AAD_021_COI
TCTAGCTGGCAACCTTGCCCACGCAGGGGCTTCAGTAGACCTGGCTATCT
TCTCCCTCCACCTAGCAGGTGTTTCATCAATCCTAGGAGCAATTAACTTC
ATCACAACTGCCATCAATATAAAACCCCCAGCCCTCTCACAATACCAAAC
CCCCCTATTCGTATGGTCCGTCCTCATTACTGCCGTCTTACTCTTACTTT
CACTGCCAGTCCTTGCCGCCGGTATTACCATACTACTAACAGATCGAAAC
CTAAATACTACATTCTTCGACCCAGCTGGAGGAGGGGACCCAGTCCTATA
TCAACATCTTTTC
>Bycatch_Feather_AAD_021_Cytb
AATGAGCTTGAGGAGGATTTTCAGTAGATAACCCCACTTTAACTCGATTC
TTCGCCCTACACTTCCTCCTTCCATTCATAATCGCAGGCCTCACCCTCAT
CCACCTTACCTTCCTTCATGAATCAGGGTCCAACAACCCGCTAGGAATCC
TATCAAACTGCGACAAAATTCCATTCCACCCCTACTTTACCCTAAAAGAT
ATCCTAGGGTTCACACTCATATTCCTACCACTAACAGCCCTAGCCCTATT
CTCACCCAACC
>Bycatch_Feather_AAD_021_CR
TTAAATTATTTACCACATAATACATTACATTAATGTAGGAAATACATTTA
ATGTATGTACTACATACATGACCACGCAAACGGGCATACTCCTCTCATCC
ACTCACGAACCCCCAGAGGACAAATACTCCAATAGTCCCTACCACATAAC
ACTTAAACGGATTAAACCCATAACTTCCAAACTCTGTACATGTCCTGCCA
TAGGATACGGCAGTGCTTGAACGACATACTCTGAATGGTAGCAGAACATA
CCCTGCAACCCTCTCTCGTAGGACCGGTAGCTGTCGGACCAGGTTATCTA
TTAATCGTTCTTCT
>Bycatch_Feather_AAD_022_Cytb
AATGAGCTTGAGGCGGATTTTCAGTAGATAACCCCACCCTAACTCGATTC
TTTGCCCTACACTTTCTCCTCCCGTTCATAATCGCAGGCCTTGTCCTCAT
CCACCTCACCTTTCTCCACGAATCAGGCTCTAACAATCCGCTGGGAATCG
TATCAAACTGTGACAAGATCCCATTCCATCCCTACTTCACCCTAAAAGAT
ATCCTAGGATTCACACTTATACTTCTTCCACTAGCAACACTAGCCCTCTT
CTCCCCCAACC
>Bycatch_Feather_AAD_022_CR
TTACTCTCTTTACCACATAATACATTACATTAATGTAGGAAATACATTTA
ATGCATGTACTACGTACATAGACATATACACGGGCATACCCATTTTACCC
ACCCACTCACCCCCAGAGGACAGATAACTTCAATAGTCCCTAACACCTAC
CACTTTACCTCGTATTAAACCCATAAATCTCTAGATCTGTACATGCCCCC
AACCAGGATACGGCAGTGCTCGAGCAAAATACTTTGAATGGTAGCAGGAC
ATACACTCTCAACACTTCTTGTAGGACCGGTAGCTATCGGACCAGGTTAT
TTATTAATCGTGCTCCT
>Bycatch_Feather_AAD_023_Cytb
AATGAGCTTGAGGCGGATTTTCAGTAGATAACCCCACCCTAACTCGATTC
TTTGCCCTACACTTTCTCCTCCCGTTCATAATCGCAGGCCTTGTCCTCAT
CCACCTCACCTTTCTCCACGAATCAGGCTCTAACAATCCGCTGGGAATCG
TATCAAACTGCGACAAGATCCCATTCCATCCCTACTTCACCCTAAAAGAT
ATCCTAGGATTCACACTTATACTTCTTCCACTAGCAACACTAGCTCTCTT
CTCCCCCAACC
>Bycatch_Feather_AAD_023_CR
TTACTCTCTTTACCACATAATACATTACATTAATGTAGGAAATACATTTA
ATGCATGTACTGCGTACATAGACATATACACGGGCATACCCATTTTACCC
ACCCACTCACCCCCAGAGGACAGATAAGTTCAATAGTCCCTAATACCTAC
CACTTTACCTCGTATTAAACCCATAAATCTCTAGATCTGTACATGCCCCC
GACCAGCATACGGCAGTGCTCGAGCAAAATACCTTTAATGGTAGCAGGAC
ATACACTCTCAACACTTCTTGTAGGACCGGTAGCTATCGGACCAGGTTAT
TTATTGATCGTACTTCT
>Bycatch_Feather_AAD_024_Cytb
AATGAGCTTGAGGCGGATTTTCAGTAGATAACCCCACCCTAACTCGATTC
TTTGCCCTACACTTTCTCCTCCCGTTCATAATCGCAGGCCTTGTCCTCAT
CCACCTCACCTTTCTCCACGAATCAGGCTCTAACAATCCGCTGGGAATCG
TATCAAACTGCGACAAGATCCCATTCCATCCCTACTTCACCCTAAAAGAT
ATCCTAGGATTCACACTTATACTTCTTCCACTAGCAACACTAGCTCTCTT
CTCCCCCAACC
>Bycatch_Feather_AAD_024_CR
TTACTCTCTTTACCACATAATACATTACATTAATGTAGGAAATACATTTA
ATGCATGTACTACGTACATAGACATATACACGGGCATACCCATTTTACCC
ACCCACTCACCCCCAGAGGACAGATAAGTTCAATAGTCCCTAATACCTAC
CACTTTACCTCGTATTAAACCCATAAATCTCTAGATCTGTACATGCCCCC
GACCAGCATACGGCAGTGCTCGAGCAAAATACCTTTAATGGTAGCAGGAC
ATACACTCTCAACACTTCTTGTAGGACCGGTAGCTATCGGACCAGGTTAT
CTATTGATCGTACTTCT
>Bycatch_Feather_AAD_025_Cytb
AATGAGCCTGAGGAGGATTCTCAGTGGACAACCCCACACTAACCCGATTC
TTTGCCCTACATTTCCTCCTTCCCTTCATAATCGCAGGACTCACTCTAAT
CCATCTCACTTTCCTTCATGAATCAGGCTCAAACAACCCCCTCGGCATTG
TATCAAACTGCGATAAAATCCCATTTCACCCCTACTTCACCCTAAAAGAT
ATCCTAGGTTTTATACTTATACTCCTCCCACTAACAACCCTAGCCCTATT
CTCCCCAAATC
>Bycatch_Feather_AAD_025_CR
TTCCTCTCTCCCCCACATCTACATCCCACCCAATCTAGGCAAGCATATAC
CAATGCATGTATCCCATACAAGCCCTTCACGCGGATTATCTCTCTCTTAT
CCCCGGCCGGAACACAAGCGCCCTTAAGCCCAATAGTCCCTAGTACCATA
TACTATCTCCTCTCGTGCTGAAAACTACCTACCTTCTTGCTTATACAAGC
CCATTCTCCCTAGATACGGATGTGCTTAACCACACAAAGTCAACCGTAGC
AGGACAAAACCCTTCAATCATCTCTCGCCGGACCGGTCTCTCGAGCTGGG
TTATTTATTAATCGTTCTTCT
>Bycatch_Feather_AAD_026_Cytb
AATGAGCTTGAGGCGGATTTTCAGTAGATAACCCCACCCTAACTCGATTC
TTTGCCCTACACTTTCTCCTCCCGTTCATAATCGCAGGCCTTGTCCTCAT
CCACCTCACCTTTCTCCACGAATCAGGCTCTAACAATCCGCTGGGAATCA
TATCAAACTGCGACAAGATCCCATTCCATCCCTACTTCACCCTAAAAGAT
ATCCTAGGATTCACACTTATACTTCTTCCACTAGCAACACTAGCTCTCTT
CTCCCCCAACC
>Bycatch_Feather_AAD_026_CR_
TTACTCTCTTTACCACATAATACATTACATTAATGTAGGAAATACATTTA
ATGCATGTACTACGTACATAGACATATACACGGGCATACCCATTTTACCC
ACCCACTCACCCCCAGAGGACAGATAAGTTCAATAGTCCCTAATACCTAT
CACTCTACCTCGTATTAAACCCATAAATCTCTAGATCTGTACATGCCCCC
AACCAGCATACGGCAGTGCTCGAGCAAAATACCTTTAATGGTAGCAGGAC
ATACACTCTCAACACTTCTTGTAGGACCGGTAGCTATCGGACCAGGTTAT
CTATTGATCGTACTTCT
>Bycatch_Feather_AAD_027_Cytb
AATGAGCCTGAGGAGGATTCTCAGTGGACAACCCCACACTAACCCGATTC
TTTGCCCTACATTTCCTCCTTCCCTTCATAATCGCAGGACTCACTCTAAT
CCATCTCACTTTCCTTCATGAATCAGGCTCAAACAACCCTCTCGGCATTG
TATCAAACTGCGATAAAATCCCATTTCACCCCTACTTCACCCTAAAAGAT
ATCCTAGGTTTTATACTTATACTCCTCCCACTAACAACCCTAGCCCTATT
CTCCCCAAATC
>Bycatch_Feather_AAD_027_CR_
TTCCTCTCTCCCCCACATCTACATCCCACCCAATCTAGGCAAGCATATAC
CAATGCATGTATCCCATACAAGCCCTTCACGCGGATTATCTCTCTCTTAT
CCCCGGCCGGAACACAAGCGCCCTTAAGCCCAATAGTCCCTAGTACCATA
TACTATCTCCCCTCGTGCTGAAAACTACCTACCTTCTTACTTATACAAGC
CCATTCTCCCTAGATACGGATGTGCTTAACCATATAAAATCAACCGTAGC
AGGACAAAACCCTTCAATCATCTCTCGCCGGACCGGTCTCTCGAGCTGGG
TTATTTATTAATCGTTCTTCT
>Bycatch_Feather_AAD_028_Cytb
AATGAGCTTGAGGCGGATTTTCAGTAGATAACCCCACCCTAACTCGATTC
TTTGCCCTACACTTTCTCCTCCCGTTCATAATCGCAGGCCTTGTCCTCAT
CCACCTCACCTTTCTCCACGAATCAGGCTCTAACAATCCGCTGGGAATCG
TATCAAACTGCGACAAGATCCCATTCCATCCCTACTTCACCCTAAAAGAT
ATCCTAGGATTCACACTTATACTTCTTCCACTAGCAACACTAGCTCTCTT
CTCCCCCAACC
>Bycatch_Feather_AAD_028_CR_
TTACTCTCTTTACCACATAATACATTACATTAATGTAGGAAATACATTTA
ATGCATGTACTACGTACATAGACATATACACGGGCATACCCATTTTACCC
ACCCACTCACCCCCAGAGGACAGATAAGTTCAATAGTCCCTAATACCTAC
CACTCTACCTCGTATTAAACCCATAAATCTCTAGATCTGTACATGCCCTT
GACCAGCATACGGCAGTGCTCGAGCAAAATACCTTTAATGGTAGCAGGAC
ATACACTCTCAACACTTCTTGTAGGACCGGTAGCTATCGGACCAGGTTAT
CTATTGATCGTACTTCT
>Bycatch_Feather_AAD_029_Cytb
AATGAGCCTGAGGAGGATTCTCAGTGGACAACCCCACACTAACCCGATTC
TTTGCCCTACATTTCCTCCTTCCCTTCATAATCGCAGGACTCACTCTAAT
CCATCTCACTTTCCTTCATGAATCAGGCTCAAACAACCCTCTCGGCATTG
TATCAAACTGCGATAAAATCCCATTTCACCCCTACTTCACCCTAAAAGAT
ATCCTAGGTTTTATACTTATACTCCTCCCACTAACAACCCTAGCCCTATT
CTCCCCAAATC
>Bycatch_Feather_AAD_029_CR_
TTCCTCTCTCCCCCACATCTACATCCCACCCAATCTAGGCAAGCATATAC
CAATGCATGTATCCCATACAAGCCCTTCACGCGGATTATCTCTCTCTTAT
CCCCGGCCGGAACACAAGCGCCCTTAAGCCCAATAGTCCCTAGTACCATA
TACTATCTCCCCTCGTGCTGAAAACTACCTACCTTCTTACTTATACAAGC
CCATTCTCCCTAGATACGGATGTGCTTAACCACACAAAGTCAACCGTAGC
AGGACAAAACCCTTCAATCATCTCTCGCCGGACCGGTCTCTCGAGCTGGG
TTATTTATTAATCGTTCTTCT
>Bycatch_Feather_AAD_030_Cytb
AATGAGCTTGAGGCGGATTTTCAGTAGATAACCCCACCCTAACTCGATTC
TTTGCCCTACACTTTCTCCTCCCGTTCATAATCGCAGGCCTTGTCCTCAT
CCACCTCACCTTTCTCCACGAATCAGGCTCTAACAATCCGCTGGGAATCG
TATCAAACTGCGACAAGATCCCATTCCATCCCTACTTCACCCTAAAAGAT
ATCCTAGGATTCACACTTATACTTCTTCCACTAGCAACACTAGCTCTCTT
CTCCCCCAACC
>Bycatch_Feather_AAD_030_CR
TTACTCTCTTTACCACATAATACATTACATTAATGTAGGAAATACATTTA
ATGCATGTACTACGTACATAGACATATACACGGGCATACCCATTTTACCC
ACCCACTCACCCCCAGAGGACAGATAAGTTCAATAGTCCCTAATACCTAC
CACTTTACCTCGTATTAAACCCATAAATCTCTAGATCTGTACATGCCCCC
GACCAGCATACGGCAGTGCTCGAGCAAAATACCTTTAATGGTAGCAGGAC
ATACACTCTCAACACTTCTTGTAGGACCGGTAGCTATCGGACCAGGTTAT
CTATTGATCGTACTTCT
>Bycatch_Feather_AAD_031_Cytb
AATGAGCCTGAGGAGGATTCTCAGTGGACAACCCCACACTAACCCGATTC
TTTGCCCTACATTTCCTCCTTCCCTTCATAATCGCAGGACTCACTCTAAT
CCATCTCACTTTCCTTCATGAATCAGGCTCAAACAACCCTCTCGGCATTG
TATCAAACTGCGATAAAATCCCATTTCACCCCTACTTCACCCTAAAAGAT
ATCCTAGGTTTTATACTTATACTCCTCCCACTAACAACCCTAGCCCTATT
CTCCCCAAATC
>Bycatch_Feather_AAD_031_CR
TCCCTCTCTCCCCCACATCTACATCCCACCCAATCTAGGCAAGCATATAC
CAATGCATGTATCCCATACAAGCCCCTCACGCGGATTATCTCTCTCTTAT
CCCCGGCCGGAACACAAGCGCCCTTAAGCCCAATAGTCCCTAGTACCATA
TACTATCTCCCCTCGTGCTGAAAACTACCTACCTTCTTACTTATACAAGC
CCATTCTCCCTAGATACGGATGTGCTTAACCATATAAAATCAACCGTAGC
AGGACAAAACCCTTCAATCATCTCTCGCCGGACCGGTCTCTCGAGCTGGG
TTATTTATTAATCGTTCTTCT
>Bycatch_Feather_AAD_033_Cytb
AATGAGCTTGAGGCGGATTTTCAGTAGATAACCCCACCCTAACTCGATTC
TTTGCCCTACACTTTCTCCTCCCGTTCATAATCGCAGGCCTTGTCCTCAT
CCACCTCACCTTTCTCCACGAATCAGGCTCTAACAATCCGCTGGGAATCG
TATCAAACTGCGACAAGATCCCATTCCATCCCTACTTCACCCTAAAAGAT
ATCCTAGGATTCACACTTATACTTCTTCCACTAGCAACACTAGCTCTCTT
CTCCCCCAACC
>Bycatch_Feather_AAD_033_CR
TTACTCTCTTTACCACATAATACATTACATTAATGTAGGAAATACATTTA
ATGCATGTACTACGTACATAGACATATACACGGGCATACCCATTTTACCC
ACCCACTCACCCCCAGAGGACAGATAAGTTCAATAGTCCCTAATACCTAC
CACTTTACCTCGTATTAAACCCATAAATCTCTAGATCTGTACATGCCCCC
GACCAGCATACGGCAGTGCTCGAGCAAAATACCTTTAATGGTAGCAGGAC
ATACACTCTCAACACTTCTTGTAGGACCGGTAGCTATCGGACCAGGTTAT
CTATTGATCGTACTTCT
>Bycatch_Feather_AAD_034_Cytb
AATGAGCCTGAGGAGGATTCTCAGTGGACAACCCCACACTAACCCGATTC
TTTGCCCTACATTTCCTCCTTCCCTTCATAATCGCAGGACTCACTCTAAT
CCATCTCACTTTCCTTCATGAATCAGGCTCAAACAACCCTCTCGGCATTG
TATCAAACTGCGATAAAATCCCATTTCACCCCTACTTCACCCTAAAAGAT
ATCCTAGGTTTTATACTTATACTCCTCCCACTAACAACCCTAGCCCTATT
CTCCCCAAATC
>Bycatch_Feather_AAD_034_CR
TTCCTCTCTCCCCCACATCTACATCCCACCCAATCTAGGCAAGCATATAC
CAATGCATGTATCCCATACAAGCCCTTCACGCGGATTATCTCTCTCTTAT
CCCCGGCCGGAACACAAGCACCCTTAAGCCCAATAGTCCCTAGTACCATA
TACTATCTCCCCTCGTGCTGAAAACTACCTACCTTCTTACTTATACAAGC
CCATTCTCCCTAGATACGGATGTGCTTAACCATATAAAATCAACCGTAGC
AGGACAAAACCCTTCAATCATCTCTCGCCGGACCGGTCTCTCGAGCTGGG
TTATTTATTAATCGTTCTTCT
>Bycatch_Feather_AAD_035_Cytb
AATGAGCTTGAGGCGGATTTTCAGTAGATAACCCCACCCTAACTCGATTC
TTTGCCCTACACTTTCTCCTCCCGTTCATAATCGCAGGCCTTGTCCTCAT
CCACCTCACCTTTCTCCACGAATCAGGCTCTAACAATCCGCTGGGAATCG
TATCAAACTGCGACAAGATCCCATTCCATCCCTACTTCACCCTAAAAGAT
ATCCTAGGATTCACACTTATACTTCTTCCACTAGCAACACTAGCTCTCTT
CTCCCCCAACC
>Bycatch_Feather_AAD_035_CR
TTACTCTCTTTACCACATAATACATTACATTAATGTAGGAAATACATTTA
ATGCATGTACTACGTACATAGACATATACACGGGCATACCCATTTTACCC
ACCCACTCACCCCCAGAGGACAGATAAGTTCAATAGTCCCTAATACCTAC
CACTTTACCTCGTATTAAACCCATAAATCTCTAGATCTGTACATGCCCCC
GACCAGCATACGGCAGTGCTCGAGCAAAATACCTTTAATGGTAGCAGGAC
ATACACTCTCAACACTTCTTGTAGGACCGGTAGCTATCGGACCAGGTTAT
CTATTGATCGTACTTCT
>Bycatch_Feather_AAD_036_Cytb
AATGAGCCTGAGGAGGATTCTCAGTGGACAACCCCACACTAACCCGATTC
TTTGCCCTACATTTCCTCCTTCCCTTCATAATCGCAGGACTCACTCTAAT
CCATCTCACTTTCCTTCATGAATCAGGCTCAAACAACCCTCTCGGCATTG
TATCAAACTGCGATAAAATCCCATTTCACCCCTACTTCACCCTAAAAGAT
ATCCTAGGTTTTATACTTATACTCCTCCCACTAACAACCCTAGCCCTATT
CTCCCCAAATC
>Bycatch_Feather_AAD_036_CR
TTCCTCTCTCCCCCACATCTACATCCCACCCAATCTAGGCAAGCATATAC
CAATGCATGTATCCCATACAAGCCCTTCACGCGGATTATCTCTCTCTTAT
CCCCGGCCGGAACACAAGCGCCCTTAAGCCCAATAGTCCCTAGTACCATA
CACTATCTCCCCTCGTGCTGAAAACTACCTACCTTCTTACTTATACAAGC
CCATTCTCCCTAGATACGGATGTGCTTAACCATATAAAATCAACCGTAGC
AGGACAAAACCCTTCAATCATCTCTCGCCGGACCGGTCTCTCGAGCTGGG
TTATTTATTAATCGTTCTTCT
>Bycatch_Feather_AAD_037_Cytb
AATGAGCCTGAGGAGGATTCTCAGTGGACAACCCCACACTAACCCGATTC
TTTGCCCTACATTTCCTCCTTCCCTTCATAATCGCAGGACTCACTCTAAT
CCATCTCACTTTCCTTCATGAATCAGGCTCAAACAACCCTCTCGGCATTG
TATCAAACTGCGATAAAATCCCATTTCACCCCTACTTCACCCTAAAAGAT
ATCCTAGGTTTTATACTTATACTCCTCCCACTAACAACCCTAGCCCTATT
CTCCCCAAATC
>Bycatch_Feather_AAD_037_CR
TTCCTCTCTCCCCCACATCTACATCCCACCCAATCTAGGCAAGCATATAC
CAATGCATGTATCCCATACAAGCCCTTCACGCGGATTATCTCTCTCTTAT
CCCCGGCCGGAACACAAGCGCCCTTAAGCCCAATAGTCCCTAGTACCATA
TACTATCTCCCCTCGTGCTGAAAACTACCTACCTTCTTACTTATACAAGC
CCATTCTCCCTAGATACGGATGTGCTTAACCATATAAAATCAACCGTAGC
AGGACAAAACCCTTCAATCATCTCTCGCCGGACCGGTCTCTCGAGCTGGG
TTATTTATTAATCGTTCTTCT
>Bycatch_Feather_AAD_038_Cytb
AATGAGCTTGAGGCGGATTTTCAGTAGATAACCCCACCCTAACTCGATTC
TTTGCCCTACACTTTCTCCTCCCGTTCATAATCGCAGGCCTTGTCCTCAT
CCACCTCACCTTTCTCCACGAATCAGGCTCTAACAATCCGCTGGGAATCA
TATCAAACTGCGACAAGATCCCATTCCATCCCTACTTCACCCTAAAAGAT
ATCCTAGGATTCACACTTATACTTCTTCCACTAGCAACACTAGCTCTCTT
CTCCCCCAACC
>Bycatch_Feather_AAD_038_CR
TTACTCTCTTTACCACATAATACATTACATTAATGTAGGAAATACATTTA
ATGCATGTACTACGTACATAGACATATACACGGGCATACCCATTTTACCC
ACCCACTCACCCCCAGAGGACAGATAAGTTCAATAGTCCCTAATACCTAC
CACTCTACCTCGTATTAAACCCATAAATCTCTAGATCTGTACATGCCCCC
GACCAGCATACGGCAGTGCTCGAGCAAAATACCTTTAATGGTAGCAGGAC
ATACACTCTCAACACTTCTTGTAGGACCGGTAGCTATCGGACCAGGTTAT
CTATTGATCGTACTTCT
>Bycatch_Feather_AAD_039_Cytb
AATGAGCCTGAGGAGGATTCTCAGTGGACAACCCCACACTAACCCGATTC
TTTGCCCTACATTTCCTCCTTCCCTTCATAATCGCAGGACTCACTCTAAT
CCATCTCACTTTCCTTCATGAATCAGGCTCAAACAACCCTCTCGGCATTG
TATCAAACTGCGATAAAATCCCATTTCACCCCTACTTCACCCTAAAAGAT
ATCCTAGGTTTTATACTTATACTCCTCCCACTAACAACCCTAGCCCTATT
CTCCCCAAATC
>Bycatch_Feather_AAD_039_CR
TTCCTCTCTCCCCCACATCTACATCCCACCCAATCTAGGCAAGCATATAC
CAATGCATGTATCCCATACAAGCCCTTCACGCGGATTATCTCTCTCTTAC
CCCCGGCCGGAACACAAGCGCCCTTAAGCCCAATAGTCCCTAGTACCATA
TACCATCTCCCCTCGTGCTGAAAACTACCTACCTTCTTACTTATACAAGC
CCACTCTCCCTAGATACGGATGTGCTTAACCACACAAAGTCAACCGTAGC
AGGACAAAACCCTTCAATCATCTCTCGCCGGACCGGTCTCTCGAGCTGGG
TTATTTATTAATCGTTCTTCT
>Bycatch_Feather_AAD_040_Cytb
AATGAGCCTGAGGAGGATTCTCAGTGGACAACCCCACACTAACCCGATTC
TTTGCCCTACATTTCCTCCTTCCCTTCATAATCGCAGGACTCACTCTAAT
CCATCTCACTTTCCTTCATGAATCAGGCTCAAACAACCCTCTCGGCATTG
TATCAAACTGCGATAAAATCCCATTTCACCCCTACTTCACCCTAAAAGAT
ATCCTAGGTTTTATACTTATACTCCTCCCACTAACAACCCTAGCCCTATT
CTCCCCAAATC
>Bycatch_Feather_AAD_040_CR
TTCCTCTCTCCCCCACATCTACATCCCACCCAATCTAGGCAAGCATATAC
CAATGCATGTATCCCATACAAGCCCTTCACGCGGATTATCTCTCTCTTAC
CCCCGGCCGGAACACAAGCGCCCTTAAGCCCAATAGTCCCTAGTACCATA
TACCATCTCCCCTCGTGCTGAAAACTACCTACCTTCTTACTTATACAAGC
CCATTCTCCCTAGATACGGATGTGCTTAACCACACAAAGTCAACCGTAGC
AGGACAAAACCCTTCAACCATCTCTCGCCGGACCGGTCTCTCGAGCTGGG
TTATTTATTAATCGTTCTTCT
>Bycatch_Feather_AAD_041_Cytb
AATGAGCCTGAGGAGGATTCTCAGTGGACAACCCCACACTAACCCGATTC
TTTGCCCTACATTTCCTCCTTCCCTTCATAATCGCAGGACTCACTCTAAT
CCATCTCACTTTCCTTCATGAATCAGGCTCAAACAACCCTCTCGGCATTG
TATCAAACTGCGATAAAATCCCATTTCACCCCTACTTCACCCTAAAAGAT
ATCCTAGGTTTTATACTTATACTCCTCCCACTAACAACCCTAGCCCTATT
CTCCCCAAATC
>Bycatch_Feather_AAD_041_CR
TTCCTCTCTCCCCCACATCTACATCCCACCCAATCTAGGCAAGCATATAC
CAATGCATGTATCCCATACAAGCCCTTCACGCGGATTATCTCTCTCTTAT
CCCCGGCCGGAACACAAGCGCCCTTAAGCCCAATAGTCCCTAGTACCATA
TACTATCTCCTCTCGTGCTGAAAACTACCTACCTTCTTACTTATACAAGT
CCATTCTCCCTAGATACGGATGTGCTTAACCACACAAAGTCAACCGTAGC
AGGACAAAACCCTTCAATCAYYTCTCGCCGGACCGGTCTCTCGAGCTGGG
TTATTTATTAATCGTTCTTCT
>Bycatch_Feather_AAD_042_Cytb
AATGAGCCTGAGGAGGATTCTCAGTGGACAACCCCACACTAACCCGATTC
TTTGCCCTACATTTCCTCCTTCCCTTCATAATCGCAGGACTCACTCTAAT
CCATCTCACTTTCCTTCATGAATCAGGCTCAAACAACCCTCTCGGCATTG
TATCAAACTGCGATAAAATCCCATTTCACCCCTACTTCACCCTAAAAGAT
ATCCTAGGTTTTATACTTATACTCCTCCCACTAACAACCCTAGCCCTATT
CTCCCCAAATC
>Bycatch_Feather_AAD_042_CR
TTCCTCTCTCCCCCACATCTACATCCCACCCAATCTAGGCAAGCATATAC
CAATGCATGTATCCCATACAAGCCCTTCACGCGGATTATCTCTCTCTTAT
CCCCGGCCGGAACACAAGCGCCCTTAAGCCCAATAGTCCCTAGTACCATA
CACTATCTCCCCTCGTGCTGAAAACTACCTACCTTCTTACTTATACAAGC
CCATTCTCCCTAGATACGGATGTGCTTAACCACGCAAAGTCAACCGTAGC
AGGACAAAACCCTTCAATCATCTCTCGTCGGACCGGTCTCTCGAGCTGGG
TTATTTATTAATCGTTCTTCT
>Bycatch_Feather_AAD_043_Cytb
AATGAGCCTGAGGAGGATTCTCAGTGGACAACCCCACACTAACCCGATTC
TTTGCCCTACATTTCCTCCTTCCCTTCATAATCGCAGGACTCACTCTAAT
CCATCTCACTTTCCTTCATGAATCAGGCTCAAACAACCCTCTCGGCATTG
TATCAAACTGCGATAAAATCCCATTTCACCCCTACTTCACCCTAAAAGAT
ATCCTAGGTTTTATACTTATACTCCTCCCACTAACAACCCTAGCCCTATT
CTCCCCAAATC
>Bycatch_Feather_AAD_043_CR
TTCCTCTCTCCCCCACATCTACATCCCACCCAATCTAGGCAAGCATATAC
CAATGCATGTATCCCACACAAGCCCTTCACGCGGATTATCTCTCTCTTAT
CCCCGGCCGGAACACAAGCGCCCTTAAGCCCAATAGTCCCTAGTACCATA
TACTATCTCCTCTCGTGCTGAAAACTACCTACCTTCTTACTTATACAAGT
CCATTCTCCCTAGATACGGATGTGCTTAACCACACAAAGTCAACCGTAGC
AGGACAAAACCCTTCAATCACTTCTCGCCGGACCGGTCTCTCGAGCTGGG
TTATTTATTAATCGTTCTTCT
>Bycatch_Feather_AAD_044_Cytb
AATGAGCCTGAGGAGGATTCTCAGTGGACAACCCCACACTAACCCGATTC
TTTGCCCTACATTTCCTCCTTCCCTTCATAATCGCAGGACTCACTCTAAT
CCATCTCACTTTCCTTCATGAATCAGGCTCAAACAACCCTCTCGGCATTG
TATCAAACTGCGATAAAATCCCATTTCACCCCTACTTCACCCTAAAAGAT
ATCCTAGGTTTTATACTTATACTCCTCCCACTAACAACCCTAGCCCTATT
CTCCCCAAATC
>Bycatch_Feather_AAD_044_CR
TTCCTCTCTCCCCCACATCTACATCCCACCCAATCTAGGCAAGCATATAC
CAATGCATGTATCCCATACAAGCCCTTCACGCGGATTATCTCTCTCTTAT
CCCCGGCCGGAACACAAGCGCCCTTAAGCCCAATAGTCCCTAGTACCATA
TACTATCTCCCCTCGTGCTGAAAACTACCTACCTTCTTACTTATACAAGC
CCATTCTCCCTAGATACGGATGTGCTTAACCACACAAAGTCAACCGTAGC
AGGACAAAACCCTTCAATCATCTCTCGCCGGACCGGTCTCTCGAGCTGGG
TTATTTATTAATCGTTCTTCT
>Bycatch_Feather_AAD_045_Cytb
AATGAGCCTGAGGAGGATTCTCAGTGGACAACCCCACACTAACCCGATTC
TTTGCCCTACATTTCCTCCTTCCCTTCATAATCGCAGGACTCACTCTAAT
CCATCTCACTTTCCTTCATGAATCAGGCTCAAACAACCCTCTCGGCATTG
TATCAAACTGCGATAAAATCCCATTTCACCCCTACTTCACCCTAAAAGAT
ATCCTAGGTTTTATACTTATACTCCTCCCACTAACAACCCTAGCCCTATT
CTCCCCAAATC
>Bycatch_Feather_AAD_045_CR
TTCCTCTCTCCCCCACATCTACATCCCACCCAATCTAGGCAAGCATATAC
CAATGCATGTATCCCATACAAGCCCTTCACGCGGATTATCTCTCTCTTAT
CCCCGGCCGGAACACAAGCGCCCTTAAGCCCAATAGTCCCTAGTACCATA
TACTATCTCCTCTCGTGCTGAAAACTACCTACCTTCTTGCTTATACAAGC
CCATTCTCCCTAGATACGGATGTGCTTAACCACACAAAGTCAACCGTAGC
AGGACAAAACCCTTCAATCATCTCTCGCCGGACCGGTCTCTCGAGCTGGG
TTATTTATTAATCGTTCTTCT
>Bycatch_Feather_AAD_046_Cytb
AATGAGCCTGAGGAGGATTCTCAGTGGACAACCCCACACTAACCCGATTC
TTTGCCCTACATTTCCTCCTTCCCTTCATAATCGCAGGACTCACTCTAAT
CCATCTCACTTTCCTTCATGAATCAGGCTCAAACAACCCTCTCGGCATTG
TATCAAACTGCGATAAAATCCCATTTCACCCCTACTTCACCCTAAAAGAT
ATCCTAGGTTTTATACTTATACTCCTCCCACTAACAACCCTAGCCCTATT
CTCCCCAAATC
>Bycatch_Feather_AAD_046_CR
TTCCTCTCTCCCCCACATCTACATCCCACCCAATCTAGGCAAGCATATAC
CAATGCATGTATCCCATACAAGCCCTTCACGCGGATTATCTCTCTCTTAT
CCCCGGCCGGAACACAAGCGCCCTTAAGCCCAATAGTCCCTAGTACCATA
TACTATCTCCCCTCGTGCTGAAAACTACCTACCTTCTTACTTATACAAGC
CCATTCTCCCTAGATACGGATGTGCTTAACCATATAAAATCAACCGTAGC
AGGACAAAACCCTTCAATCATCTCTCGCCGGACCGGTCTCTCGAGCTGGG
TTATTTATTAATCGTTCTTCT
>Bycatch_Feather_AAD_047_Cytb
AATGAGCCTGAGGAGGATTCTCAGTGGACAACCCCACACTAACCCGATTC
TTTGCCCTACATTTCCTCCTTCCCTTCATAATCGCAGGACTCACTCTAAT
CCATCTCACTTTCCTTCATGAATCAGGCTCAAACAACCCTCTCGGCATTG
TATCAAACTGCGATAAAATCCCATTTCACCCCTACTTCACCCTAAAAGAT
ATCCTAGGTTTTATACTTATACTCCTCCCACTAACAACCCTAGCCCTATT
CTCCCCAAATC
>Bycatch_Feather_AAD_047_CR
TTCCTCTCTCCCCCACATCTACATCCCACCCAATCTAGGCAAGCATATAC
CAATGCATGTATCCCATACAAGCCCTTCACGCGGATTATCTCTCTCTTAC
CCCCGGCCGGAACACAAGCGCCCTTAAGCCCAATAGTCCCTAGTACCATA
TACCATCTCCCCTCGTGCTGAAAACTACCTACCTTCTTACTTATACAAGC
CCATTCTCCCTAGATACGGATGTGCTTAACCACACAAAGTCAACCGTAGC
AGGACAAAACCCTTCAATCATCTCTCGCCGGACCGGTCTCTCGAGCTGGG
TTATTTATTAATCGTTCTTCT
>Bycatch_Feather_AAD_048_Cytb
AATGAGCTTGAGGCGGATTTTCAGTAGATAACCCCACCCTAACTCGATTC
TTTGCCCTACACTTTCTCCTCCCGTTCATAATCGCAGGCCTTGTCCTCAT
CCACCTCACCTTTCTCCACGAATCAGGCTCTAACAATCCGCTGGGAATCG
TATCAAACTGCGACAAGATCCCATTCCATCCCTACTTCACCCTAAAAGAT
ATCCTAGGATTCACACTTATACTTCTTCCACTAGCAACACTAGCTCTCTT
CTCCCCCAACC
>Bycatch_Feather_AAD_048_CR
TTACTCTCTTTACCACATAATACATTACATTAATGTAGGAAATACATTTA
ATGCATGTACTACGTACATAGACATATACACGGGCATACCCATTTTACCC
ACCCACTCACCCCCAGAGGACAGATAAGTTCAATAGTCCCTAATACCTAC
CACTCTACCTCGTATTAAGCCCATAAATCCCTAGATCTGTACATGCCCCC
GACCAGCATACGGCAGTGCTCGAGCAAAATACCTTTAATGGTAGCAGGAC
ATACACTCTCAACACTTCTTGTAGGACCGGTAGCTATCGGACCAGGTTAT
CTATTGATCGTACTTCT
>Bycatch_Feather_AAD_049_Cytb
AATGAGCTTGAGGCGGATTTTCAGTAGATAACCCCACCCTAACTCGATTC
TTTGCCCTACACTTTCTCCTCCCGTTCATAATCGCAGGCCTTGTCCTCAT
CCACCTCACCTTTCTCCACGAATCAGGCTCTAACAATCCGCTGGGAATCG
TATCAAACTGCGACAAGATCCCATTCCATCCCTACTTCACCCTAAAAGAT
ATCCTAGGATTCACACTTATACTTCTTCCACTAGCAACACTAGCTCTCTT
CTCCCCCAACC
>Bycatch_Feather_AAD_049_CR
TTACTCTCTTTACCACATAATACATTACATTAATGTAGGAAATACATTTA
ATGCATGTACTACGTACATAGACATATACACGGGCATACCCATTTTACCC
ACCCACTCACCCCCAGAGGACAGATAAGTTCAATAGTCCCTAATACCTAC
CACTTTACCTCGTATTAAACCCATAAATCTCTAGATCTGTACATGCCCCC
GACCAGCATACGGCAGTGCTCGAGCAAAATACCTTTAATGGTAGCAGGAC
ATACACTCTCAACACTTCTTGTAGGACCGGTAGCTATCGGACCAGGTTAT
CTATTGATCGTACTTCT
>Bycatch_Feather_AAD_050_Cytb
AATGAGCCTGAGGAGGATTCTCAGTGGACAACCCCACACTAACCCGATTC
TTTGCCCTACATTTCCTCCTTCCCTTCATAATCGCAGGACTCACTCTAAT
CCATCTCACTTTCCTTCATGAATCAGGCTCAAACAACCCTCTCGGCATTG
TATCAAACTGCGATAAAATCCCATTTCACCCCTACTTCACCCTAAAAGAT
ATCCTAGGTTTTATACTTATACTCCTCCCACTAACAACCCTAGCCCTATT
CTCCCCAAATC
>Bycatch_Feather_AAD_050_CR
TTCCTCTCTCCCCCACATCTACATCCCACCCAATCTAGGCAAGCATATAC
CAATGCATGTATCCCATACAAGCCCTTCACGCGGATTATCTCTCTCTTAT
CCCCGGCCGGAACACAAGCGCCCTTAAGCCCAATAGTCCCTAGTACCATA
TACTATCTCCCCTCGTGCTGAAAACTACCTACCTTCTTACTTATACAAGC
CCATTCTCCCTAGATACGGATGTGCTTAACCATATAAAATCAACCGTAGC
AGGACAAAACCCTTCAAYCATCTCTCGCCGGACCGGTCTCTCGAGCTGGG
TTATTTATTAATCGTTCTTCT
>Bycatch_Feather_AAD_050a_Cytb
AATGAGCTTGAGGCGGATTTTCAGTAGATAACCCCACCCTAACTCGATTC
TTTGCCCTACACTTTCTCCTCCCGTTCATAATCGCAGGCCTTGTCCTCAT
CCACCTCACCTTTCTCCACGAATCAGGCTCTAACAATCCGCTGGGAATCG
TATCAAACTGCGACAAGATCCCATTCCATCCCTACTTCACCCTAAAAGAT
ATCCTAGGATTCACACTTATACTTCTTCCACTAGCAACACTAGCTCTCTT
CTCCCCCAACC
>Bycatch_Feather_AAD_050a_CR
TTACTCTCTTTACCACATAATACATTACATTAATGTAGGAAATACATTTA
ATGCATGTACTACGTACATAGACATATACACGGGCATACCCATTTTACCC
ACCCACTCACCCCCAGAGGACAGATAAGTTCAATAGTCCCTAATACCTAC
CACTTTACCTCGTATTAAACCCATAAATCTCTAGATCTGTACATGCCCCC
GACCAGCATACGGCAGTGCTCGAGCAAAATACCTTTAATGGTAGCAGGAC
ATACACTCTCAACACTTCTTGTAGGACCGGTAGCTATCGGACCAGGTTAT
CTATTGATCGTACTTCT
>Bycatch_Feather_AAD_051_Cytb
AATGAGCCTGAGGAGGATTCTCAGTGGACAACCCCACACTAACCCGATTC
TTTGCCCTACATTTCCTCCTTCCCTTCATAATCGCAGGACTCACTCTAAT
CCATCTCACTTTCCTTCATGAATCAGGCTCAAACAACCCTCTCGGCATTG
TATCAAACTGCGATAAAATCCCATTTCACCCCTACTTCACCCTAAAAGAT
ATCCTAGGTTTTATACTTATACTCCTCCCACTAACAACCCTAGCCCTATT
CTCCCCAAATC
>Bycatch_Feather_AAD_051_CR
TTCCTCTCTCCCCCACATCTACATCCCACCCAATCTAGGCAAGCATATAC
CAATGCATGTATCCCATACAAGCCCTTCACGCGGATTATCTCTCTCTTAT
CCCCGGCCGGAACACAAGCGCCCTTAAGCCCAATAGTCCCTAGTACCATA
TACTATCTCCCCTCGTGCTGAAAACTACCTACCTTCTTACTTATACAAGC
CCATTCTCCCTAGATACGGATGTGCTTAACCATATAAAATCAACCGTAGC
AGGACAAAACCCTTCAATCATCTCTCGCCGGACCGGTCTCTCGAGCTGGG
TTATTTATTAATCGTTCTTCT
>Bycatch_Feather_AAD_052_Cytb
AATGAGCCTGAGGAGGATTCTCAGTGGACAACCCCACACTAACCCGATTC
TTTGCCCTACATTTCCTCCTTCCCTTCATAATCGCAGGACTCACTCTAAT
CCATCTCACTTTCCTTCATGAATCAGGCTCAAACAACCCTCTCGGCATTG
TATCAAACTGCGATAAAATCCCATTTCACCCCTACTTCACCCTAAAAGAT
ATCCTAGGTTTTATACTTATACTCCTCCCACTAACAACCCTAGCCCTATT
CTCCCCAAATC
>Bycatch_Feather_AAD_052_CR
TTCCTCTCTCCCCCACATCTACATCCCACCCAATCTAGGCAAGCATATAC
CAATGCATGTATCCCATACAAGCCCTTCACGCGGATTATCTCTCTCTTAT
CCCCGGCCGGAACACAAGCGCCCTTAAGCCCAATAGTCCCTAGTACCATA
TACTATCTCCCCTCGTGCTGAAAACTACCTACCTTCTTACTTATACAAGC
CCATTCTCCCTAGATACGGATGTGCTTAACCATATAAAATCAACCGTAGC
AGGACAAAACCCTTCAATCATCTCTCGCCGGACCGGTCTCTCGAGCTGGG
TTATTTATTAATCGTTCTTCT
>Bycatch_Feather_AAD_053_Cytb
AATGAGCCTGAGGAGGATTCTCAGTGGACAACCCCACACTAACCCGATTC
TTTGCCCTACATTTCCTCCTTCCCTTCATAATCGCAGGACTCACTCTAAT
CCATCTCACTTTCCTTCATGAATCAGGCTCAAACAACCCTCTCGGCATTG
TATCAAACTGCGATAAAATCCCATTTCACCCCTACTTCACCCTAAAAGAT
ATCCTAGGTTTTATACTTATACTCCTCCCACTAACAACCCTAGCCCTATT
CTCCCCAAATC
>Bycatch_Feather_AAD_053_CR
TTCCTCTCTCCCCCACATCTACATCCCACCCAATCTAGGCAAGCATATAC
CAATGCATGTATCCCATACAAGCCCTTCACGCGGATTATCTCTCTCTTAT
CCCCGGCCGGAACACAAGCGCCCTTAAGCCCAATAGTCCCTAGTACCATA
TACTATCTCCCCTCGTGCTGAAAACTACCTACCTTCTTACTTATACAAGC
CCATTCTCCCTAGATACGGATGTGCTTAACCACACAAAGTCAACCGTAGC
AGGACAAAACCCTTCAATCATCTCTCGCCGGACCGGTCTCTCGAGCTGGG
TTATTTATTAATCGTTCTTCT
>Bycatch_Feather_AAD_054_Cytb
AATGAGCTTGAGGCGGATTTTCAGTAGATAACCCCACCCTAACTCGATTC
TTTGCCCTACACTTTCTCCTCCCGTTCATAATCGCAGGCCTTGTCCTCAT
CCACCTCACCTTTCTCCACGAATCAGGCTCTAACAATCCGCTGGGAATCA
TATCAAACTGCGACAAGATCCCATTCCATCCCTACTTCACCCTAAAAGAT
ATCCTAGGATTCACACTTATACTTCTTCCACTAGCAACACTAGCTCTCTT
CTCCCCCAACC
>Bycatch_Feather_AAD_054_CR
TTACTCTCTTTACCACATAATACATTACATTAATGTAGGAAATACATTTA
ATGCATGTACTACGTACATAGACATATACACGGGCATACCCATTTTACCC
ACCCACTCACCCCCAGAGGACAGATAAGTTCAATAGTCCCTAATACCTAC
CACTCTACCTCGTATTAAACCCATAAATCTCTAGATCTGTACATGCCCCC
GACCAGCATACGGCAGTGCTCGAGCAAAATACCTTTAATGGTAGCAGGAC
ATACACTCTCAACACTTCTTGTAGGACCGGTAGCTATCGGACCAGGTTAT
CTATTGATCGTACTTCT
>Bycatch_Feather_AAD_055_Cytb
AATGAGCTTGAGGCGGATTTTCAGTAGATAACCCCACCCTAACTCGATTC
TTTGCCCTACACTTTCTCCTCCCGTTCATAATCGCAGGCCTTGTCCTCAT
CCACCTCACCTTTCTCCACGAATCAGGCTCTAACAATCCGCTGGGAATCG
TATCAAACTGCGACAAGATCCCATTCCATCCCTACTTCACCCTAAAAGAT
ATCCTAGGATTCACACTTATACTTCTTCCACTAGCAACACTAGCTCTCTT
CTCCCCCAACC
>Bycatch_Feather_AAD_055_CR
TTACTCTCTTTACCACATAATACATTACATTAATGTAGGAAATACATTTA
ATGCATGTACTGCGTACATAGACATATACACGGGCATACCCATTTTACCC
ACCCACTCACCCCCAGAGGACAGATAAGTTCAATAGTCCCTAATACCTAC
CACTTTACCTCGTATTAAACCCATAAATCTCTAGATCTGTACATGCCCCC
GACCAGCATACGGCAGTGCTCGAGCAAAATACCTTTAATGGTAGCAGGAC
ATACACTCTCAACACTTCTTGTAGGACCGGTAGCTATCGGACCAGGTTAT
TTATTGATCGTACTTCT
>Bycatch_Feather_AAD_056_Cytb
AATGAGCCTGAGGGGGCTTCTCAGTGGATAACCCCACACTAACTCGATTC
TTTGCCCTACACTTCCTCCTTCCCTTTATAATCGCAGGACTTACCCTAGT
CCATCTCGCCTTCCTCCACGAATCAGGTTCAAATAACCCCCTCGGCATCG
TATCAAACTGTGATAAAATCCCATTCCACCCTTACTTCACCCTAAAAGAC
ATCCTAGGATTCACACTCATATTCCTCCTCCTAACAACCTTAGCCCTATT
CTCCCCGAACC
>Bycatch_Feather_AAD_057_Cytb
AATGAGCCTGAGGGGGCTTCTCAGTGGATAACCCCACACTAACTCGATTC
TTTGCCCTACACTTCCTCCTTCCCTTTATAATCGCAGGACTTACCCTAGT
CCATCTCACCTTCCTCCACGAATCAGGTTCAAATAACCCCCTCGGCATCG
TATCAAACTGTGATAAAATCCCATTCCACCCTTACTTCACCCTAAAAGAC
ATCCTAGGATTCACACTCATATTCCTCCTCCTAACAACCTTAGCCCTATT
CTCCCCGAACC
>Bycatch_Feather_AAD058_COI
TCTAGCTGGTAACCTTGCACATGCCGGAGCCTCAGTCGACCTGGCCATCT
TCTCCCTCCACCTAGCAGGTGTATCTTCTATCCTAGGTGCAATCAACTTC
ATTACAACAGCTATCAACATAAAACCCCCAGCTCTGTCACAATATCAAAC
CCCTCTGTTCGTATGATCCGTACTCATCACTGCCGTCCTACTCCTACTCT
CACTTCCAGTCCTCGCAGCAGGAATCACTATACTATTAACAGACCGAAAC
CTAAACACTACATTCTTTGACCCAGCTGGCGGAGGAGATCCAGTCCTATA
TCAACACCTTTTC
>Bycatch_Feather_AAD_058_Cytb
AATGAGCCTGAGGAGGATTCTCAGTGGACAACCCCACACTAACCCGATTC
TTTGCCCTACATTTCCTCCTTCCCTTCATAATCGCAGGACTCACTCTAAT
CCATCTCACTTTCCTTCATGAATCAGGCTCAAACAACCCTCTCGGCATTG
TATCAAACTGCGATAAAATCCCATTTCACCCCTACTTCACCCTAAAAGAT
ATCCTAGGTTTTATACTTATACTCCTCCCACTAACAACCCTAGCCCTATT
CTCCCCAAATC
>Bycatch_Feather_AAD_058_CR
TTCCTCTCTCCCCCACATCTACATCCCACCCAATCTAGGCAAGCATATAC
CAATGCATGTATCCCATACAAGCCCTTCACGCGGATTATCTCTCTCTTAT
CCCCGGCCGGAACACAAGCGCCCTTAAGCCCAATAGTCCCTAGTACCATA
TACTATCTCCCCTCGTGCTGAAAACTACCTACCTTCTTACTTATACAAGC
CCATTCTCCCTAGATACGGATGTGCTTAACCATATAAAATCAACCGTAGC
AGGACAAAACCCTTCAATCATCTCTCGCCGGACCGGTCTCTCGAGCTGGG
TTATTTATTAATCGTTCTTCT
>Bycatch_Feather_AAD_059_COI
TCTGGCCGGTAATCTAGCCCATGCTGGAGCCTCAGTTGACCTGGCCATCT
TCTCTCTTCACCTAGCAGGTGTATCCTCTATCTTAGGGGCAATTAACTTC
ATTACAACAGCCATCAACATAAAACCCCCAGCACTATCACAATACCAAAC
CCCTCTATTCGTGTGATCTGTACTCATTACAGCCGTCCTTCTCCTACTCT
CACTCCCAGTCCTCGCTGCAGGGATCACTATACTACTAACAGATCGAAAC
CTAAACACCACATTCTTTGACCCCGCTGGTGGAGGAGATCCCGTTCTGTA
TCAACATCTTTTC
>Bycatch_Feather_AAD_059_Cytb
AATGAGCCTGAGGGGGCTTCTCAGTGGATAACCCCACACTAACTCGATTC
TTTGCCCTACACTTCCTCCTTCCCTTTATAATCGCAGGACTTACCCTAGT
CCATCTCACCTTCCTCCACGAATCAGGTTCAAATAACCCCCTCGGCATCG
TATCAAACTGTGATAAAATCCCATTCCACCCTTACTTCACCCTAAAAGAC
ATCCTAGGATTCACACTCATATTCCTCCTCCTAACAACCTTAGCCCTATT
CTCCCCGAACC
