# Supplementary material for: The Development of DNA Markers to Resolve Uncertainties of Seabird Bycatch Identification From Longline Fisheries in Australian Waters
Source: Ecol Evol. 2024 Nov 19;14(11):e70568. doi: 10.1002/ece3.70568 (PMC11576328; doi:10.1002/ece3.70568)
Supplement: Supplementary file 1 — Data S1 [file ECE3-14-e70568-s002.zip › SuppInfo_COI_AP_reference_database.txt]

# Supplementary Information: The development of DNA markers to resolve uncertainties of seabird bycatch identification from longline fisheries in Australian waters

# Andrea M. Polanowski, Anna J. MacDonald, Mike C. Double, Jonathon H.S Barrington, Theresa M. Burg, Barbara Wienecke, Julie C. McInnes 

# Curated Cytochrome Oxidase I reference DNA sequence database for procellariiforms. A 310 bp alignment of 1005 sequences in FASTA format
-------------------------------------------------------------------------------------------


>Ardenna_bulleri_AB443940
CCTAGCTGGCAACCTTGCTCATGCCGGAGCCTCAGTCGATCTAGCCATCTTCTCCCTCCACCTAGCAGGTGTATCGTCTATCCTAGGGGCAATCAACTTCATTACAACAGCTATCAACATAAAACCCCCAGCTCTATCACAATATCAAACCCCTCTATTCGTATGATCCGTACTCATCACTGCCGTCCTACTCCTACTCTCACTCCCTGTCCTCGCAGCAGGGATCACTATACTATTGACAGACCGAAACCTAAACACTACATTCTTTGACCCAGCTGGTGGAGGAGACCCAGTCCTATATCAACACCTT
>Ardenna_bulleri_DQ433149
CCTAGCTGGCAACCTTGCTCATGCCGGAGCCTCAGTCGATCTAGCCATCTTCTCCCTCCACCTAGCAGGTGTATCGTCTATCCTAGGGGCAATCAACTTCATTACAACAGCTATCAACATAAAACCCCCAGCTCTATCACAATATCAAACCCCTCTATTCGTATGATCCGTACTCATCACTGCCGTCCTACTCCTACTCTCACTCCCTGTCCTCGCAGCAGGGATCACTATACTATTGACAGACCGAAACCTAAACACTACATTCTTTGACCCAGCTGGTGGAGGAGACCCAGTCCTATATCAACACCTT
>Ardenna_bulleri_DQ434002
CCTAGCTGGCAACCTTGCTCATGCCGGAGCCTCAGTCGATCTAGCCATCTTCTCCCTCCACCTAGCAGGTGTATCGTCTATCCTAGGGGCAATCAACTTCATTACAACAGCTATCAACATAAAACCCCCAGCTCTATCACAATATCAAACCCCTCTATTCGTATGATCCGTACTCATCACTGCCGTCCTACTCCTACTCTCACTCCCTGTCCTCGCAGCAGGGATCACTATACTATTGACAGACCGAAACCTAAACACTACATTCTTTGACCCAGCTGGTGGAGGAGACCCAGTCCTATATCAACACCTT
>Ardenna_bulleri_DQ434003
CCTAGCTGGCAACCTTGCTCATGCCGGAGCCTCAGTCGATCTAGCCATCTTCTCCCTCCACCTAGCAGGTGTATCGTCTATCCTAGGGGCAATCAACTTCATTACAACAGCTATCAACATAAAACCCCCAGCTCTATCACAATATCAAACCCCTCTATTCGTATGATCCGTACTCATCACTGCCGTCCTACTCCTACTCTCACTCCCTGTCCTCGCAGCAGGGATCACTATACTATTGACAGACCGAAACCTAAACACTACATTCTTTGACCCAGCTGGTGGAGGAGACCCAGTCCTATATCAACACCTT
>Ardenna_bulleri_DQ434004
CCTAGCTGGCAACCTTGCTCATGCCGGAGCCTCAGTCGATCTGGCCATCTTCTCCCTCCACCTAGCAGGTGTATCGTCTATCCTAGGGGCAATCAACTTCATTACAACAGCTATCAACATAAAACCCCCAGCTCTATCACAATATCAAACCCCTCTATTCGTATGATCCGTACTCATCACTGCCGTCCTACTCCTACTCTCACTCCCTGTCCTCGCAGCAGGGATCACTATACTATTGACAGACCGAAACCTAAACACTACATTCTTTGACCCAGCTGGTGGAGGAGACCCAGTCCTATATCAACACCTT
>Ardenna_bulleri_DQ434005
CCTAGCTGGCAACCTTGCTCATGCCGGAGCCTCAGTCGATCTAGCCATCTTCTCCCTCCACCTAGCAGGTGTATCGTCTATCCTAGGGGCAATCAACTTCATTACAACAGCTATCAACATAAAACCCCCAGCTCTATCACAATATCAAACCCCTCTATTCGTATGATCCGTACTCATCACTGCCGTCCTACTCCTACTCTCACTCCCTGTCCTCGCAGCAGGGATCACTATACTATTGACAGACCGAAACCTAAACACTACATTCTTTGACCCAGCTGGTGGAGGAGACCCAGTCCTATATCAACACCTT
>Ardenna_bulleri_DQ434006
CCTAGCTGGCAACCTTGCTCATGCCGGAGCCTCAGTCGATCTAGCCATCTTCTCCCTCCACCTAGCAGGTGTATCGTCTATCCTAGGGGCAATCAACTTCATTACAACAGCTATCAACATAAAACCCCCAGCTCTATCACAATATCAAACCCCTCTATTCGTATGATCCGTACTCATCACTGCCGTCCTACTCCTACTCTCACTCCCTGTCCTCGCAGCAGGGATCACTATACTATTGACAGACCGAAACCTAAACACTACATTCTTTGACCCAGCTGGTGGAGGAGACCCAGTCCTATATCAACACCTT
>Ardenna_bulleri_MK262485
CCTAGCTGGCAACCTTGCTCATGCCGGAGCCTCAGTCGATCTAGCCATCTTCTCCCTCCACCTAGCAGGTGTATCGTCTATCCTAGGGGCAATCAACTTCATTACAACAGCTATCAACATAAAACCCCCAGCTCTATCACAATATCAAACCCCTCTATTCGTATGATCCGTACTCATCACTGCCGTCCTACTCCTGCTCTCACTCCCTGTCCTCGCAGCAGGGATCACTATACTATTGACAGACCGAAACCTAAACACTACATTCTTTGACCCAGCTGGTGGAGGAGACCCAGTCCTATATCAACACCTT
>Ardenna_carneipes_B4705
TCTAGCTGGTAACCTTGCACATGCCGGAGCCTCAGTCGACCTGGCCATCTTCTCCCTCCACCTAGCAGGTGTATCTTCTATCCTAGGTGCAATCAACTTCATTACAACAGCTATCAACATAAAACCCCCAGCTCTGTCACAATATCAAACCCCTCTGTTCGTATGATCCGTACTCATCACTGCCGTCCTACTCCTACTCTCACTTCCAGTCCTCGCAGCAGGAATCACTATACTATTAACAGACCGAAACCTAAACACTACATTCTTTGACCCAGCTGGCGGAGGAGATCCAGTCCTATATCAACACCTT
>Ardenna_carneipes_B5680
TCTAGCTGGTAACCTTGCACATGCCGGAGCCTCAGTCGACCTGGCCATCTTCTCCCTCCACCTAGCAGGTGTATCTTCTATCCTAGGTGCAATCAACTTCATTACAACAGCTATCAACATAAAACCCCCAGCTCTGTCACAATATCAAACCCCTCTGTTCGTATGATCCGTACTCATCACTGCCGTCCTACTCCTACTCTCACTTCCAGTCCTCGCAGCAGGAATCACTATACTATTAACAGACCGAAACCTAAACACTACATTCTTTGACCCAGCTGGCGGAGGAGATCCAGTCCTATATCAACACCTT
>Ardenna_carneipes_DQ434007
TCTAGCTGGTAACCTTGCACATGCCGGAGCCTCAGTCGACCTGGCCATCTTCTCCCTCCACCTAGCAGGTGTATCTTCTATCCTAGGTGCAATCAACTTCATTACAACAGCTATCAACATAAAACCCCCAGCTCTGTCACAATATCAAACCCCTCTGTTCGTATGATCCGTACTCATCACTGCCGTCCTACTCCTACTCTCACTTCCAGTCCTCGCAGCAGGAATCACTATACTATTAACAGACCGAAACCTAAACACTACATTCTTTGACCCAGCTGGCGGAGGAGATCCAGTCCTATATCAACACCTT
>Ardenna_carneipes_DQ434008
TCTAGCTGGTAACCTTGCACATGCCGGAGCCTCAGTCGACCTGGCCATCTTCTCCCTCCACCTAGCAGGTGTATCTTCTATCCTAGGTGCAATCAACTTCATTACAACAGCTATCAACATAAAACCCCCAGCTCTGTCACAATATCAAACCCCTCTGTTCGTATGATCCGTACTCATCACTGCCGTCCTACTCCTACTCTCACTTCCAGTCCTCGCAGCAGGAATCACTATACTATTAACAGACCGAAACCTAAACACTACATTCTTTGACCCAGCTGGCGGAGGAGATCCAGTCCTATATCAACACCTT
>Ardenna_carneipes_DQ434009
TCTAGCTGGTAACCTTGCACATGCCGGAGCCTCAGTCGACCTGGCCATCTTCTCCCTCCACCTAGCAGGTGTATCTTCTATCCTAGGTGCAATCAACTTCATTACAACAGCTATCAACATAAAACCCCCAGCTCTGTCACAATATCAAACCCCTCTGTTCGTATGATCCGTACTCATCACTGCCGTCCTACTCCTACTCTCACTTCCAGTCCTCGCAGCAGGAATCACTATACTATTAACAGACCGAAACCTAAACACTACATTCTTTGACCCAGCTGGCGGAGGAGATCCAGTCCTATATCAACACCTT
>Ardenna_carneipes_DQ434010
TCTAGCTGGTAACCTTGCACATGCCGGAGCCTCAGTCGACCTGGCCATCTTCTCCCTCCACCTAGCAGGTGTATCTTCTATCCTAGGTGCAATCAACTTCATTACAACAGCTATCAACATAAAACCCCCAGCTCTGTCACAATATCAAACCCCTCTGTTCGTATGATCCGTACTCATCACTGCCGTCCTACTCCTACTCTCACTTCCAGTCCTCGCAGCAGGAATCACTATACTATTAACAGACCGAAACCTAAACACTACATTCTTTGACCCAGCTGGCGGAGGAGATCCAGTCCTATATCAACACCTT
>Ardenna_carneipes_DQ434011
TCTAGCTGGTAACCTTGCACATGCCGGAGCCTCAGTCGACCTGGCCATCTTCTCCCTCCACCTAGCAGGTGTATCTTCTATCCTAGGTGCAATCAACTTCATTACAACAGCTATCAACATAAAACCCCCAGCTCTGTCACAATATCAAACCCCTCTGTTCGTATGATCCGTACTCATCACTGCCGTCCTACTCCTACTCTCACTTCCAGTCCTCGCAGCAGGAATCACTATACTATTAACAGACCGAAACCTAAACACTACATTCTTTGACCCAGCTGGCGGAGGAGATCCAGTCCTATATCAACACCTT
>Ardenna_carneipes_MT948200
TCTAGCTGGTAACCTTGCACATGCCGGAGCCTCAGTCGACCTGGCCATCTTCTCCCTCCACCTAGCAGGTGTATCTTCTATCCTAGGTGCAATCAACTTCATTACAACAGCTATCAACATAAAACCCCCAGCTCTGTCACAATATCAAACCCCTCTGTTCGTATGATCCGTACTCATCACTGCCGTCCTACTCCTACTCTCACTTCCAGTCCTCGCAGCAGGAATCACTATACTATTAACAGACCGAAACCTAAACACTACATTCTTTGACCCAGCTGGCGGAGGAGATCCAGTCCTATATCAACACCTT
>Ardenna_creatopus_B5852
TCTAGCTGGTAACCTTGCACATGCCGGAGCCTCAGTCGACCTGGCCATCTTCTCCCTCCACCTAGCAGGTGTATCTTCTATCCTAGGTGCAATCAACTTCATTACAACAGCTATCAACATAAAACCCCCAGCTCTATCACAATATCAAACCCCTCTGTTCGTATGATCCGTACTCATCACTGCCGTCCTACTCCTACTCTCACTTCCAGTCCTCGCAGCAGGAATCACTATACTATTAACAGACCGAAACCTAAACACTACATTCTTTGACCCAGCTGGCGGAGGAGATCCAGTCCTATATCAACACCTT
>Ardenna_creatopus_DQ434012
TCTAGCTGGTAACCTTGCACATGCCGGAGCCTCAGTCGACCTGGCCATCTTCTCCCTCCACCTAGCAGGTGTATCTTCTATCCTAGGTGCAATCAACTTCATTACAACAGCTATCAACATAAAACCCCCAGCTCTATCACAATATCAAACCCCTCTGTTCGTATGATCCGTACTCATCACTGCCGTCCTACTCCTACTCTCACTTCCAGTCCTCGCAGCAGGAATCACTATACTATTAACAGACCGAAACCTAAACACTACATTCTTTGACCCAGCTGGCGGAGGAGATCCAGTCCTATATCAACACCTT
>Ardenna_creatopus_DQ434013
TCTAGCTGGTAACCTTGCACATGCCGGAGCCTCAGTCGACCTGGCCATCTTCTCCCTCCACCTAGCAGGTGTATCTTCTATCCTAGGTGCAATCAACTTCATTACAACAGCTATCAACATAAAACCCCCAGCTCTATCACAATATCAAACCCCTCTGTTCGTATGATCCGTACTCATCACTGCCGTCCTACTCCTACTCTCACTTCCAGTCCTCGCAGCAGGAATCACTATACTATTAACAGACCGAAACCTAAACACTACATTCTTTGACCCAGCTGGCGGAGGAGATCCAGTCCTATATCAACACCTT
>Ardenna_gravis_KF946835
TCTAGCTGGTAACCTTGCTCATGCCGGAGCCTCAGTCGATCTGGCCATCTTCTCCCTCCACCTGGCAGGTGTATCTTCTATCCTAGGGGCAATCAACTTCATCACAACAGCTATCAACATAAAACCCCCAGCTCTATCACAATATCAAACCCCTCTATTCGTATGATCCGTACTCATCACTGCCGTCCTACTCCTACTCTCACTTCCAGTCCTCGCAGCAGGAATCACTATACTATTAACAGACCGAAACCTAAACACTACATTCTTCGACCCAGCTGGCGGAGGAGATCCAGTCCTATATCAACACCTT
>Ardenna_grisea_JM_Macca
TTTAGCTGGTAACCTTGCCCATGCCGGAGCCTCAGTCGATCTAGCCATCTTCTCCCTCCACCTAGCAGGTGTATCTTCTATCCTAGGGGCAATCAACTTCATTACAACAGCTATCAACATAAAACCCCCAGCTCTATCACAGTATCAAACCCCTCTATTCGTATGATCCGTGCTCATCACTGCCGTCCTACTCCTACTCTCACTTCCAGTCCTCGCAGCAGGAATCACTATACTATTAACAGACCGAAACCTAAACACTACATTCTTTGACCCAGCTGGTGGAGGAGATCCAGTCCTATATCAACACCTT
>Ardenna_grisea_JM_SS
TTTAGCTGGTAACCTTGCCCATGCCGGAGCCTCAGTCGATCTAGCCATCTTCTCCCTCCACCTAGCAGGTGTATCTTCTATCCTAGGGGCAATCAACTTCATTACAACAGCTATCAACATAAAACCCCCAGCTCTATCACAGTATCAAACCCCTCTATTCGTATGATCCGTGCTCATCACTGCCGTCCTACTCCTACTCTCACTTCCAGTCCTCGCAGCAGGAATCACTATACTATTAACAGACCGAAACCTAAACACTACATTCTTTGACCCAGCTGGTGGAGGAGACCCAGTCCTATATCAACACCTT
>Ardenna_grisea_JN801370
TTTAGCTGGTAACCTTGCCCATGCCGGAGCCTCAGTCGATCTAGCCATCTTCTCCCTCCACCTAGCAGGTGTATCTTCTATCCTAGGGGCAATCAACTTCATTACAACAGCTATCAACATAAAACCCCCAGCTCTATCACAGTATCAAACCCCTCTATTCGTATGATCCGTGCTCATCACTGCCGTCCTACTCCTACTCTCACTTCCAGTCCTCGCAGCAGGAATCACTATACTATTAACAGACCGAAACCTAAACACTACATTCTTTGACCCAGCTGGTGGAGGAGATCCAGTCCTATATCAACACCTT
>Ardenna_grisea_JN801371
TTTAGCTGGTAACCTTGCCCATGCCGGAGCCTCAGTCGATCTAGCCATCTTCTCCCTCCACCTAGCAGGTGTATCTTCTATCCTAGGGGCAATCAACTTCATTACAACAGCTATCAACATAAAACCCCCAGCTCTATCACAGTATCAAACCCCTCTATTCGTATGATCCGTGCTCATCACTGCCGTCCTACTCCTACTCTCACTTCCAGTCCTCGCAGCAGGAATCACTATACTATTAACAGACCGAAACCTAAACACTACATTCTTTGACCCAGCTGGTGGAGGAGATCCAGTCCTATATCAACACCTT
>Ardenna_grisea_JQ176048
TTTAGCTGGTAACCTTGCCCATGCCGGAGCCTCAGTCGATCTAGCCATCTTCTCCCTCCACCTAGCAGGTGTATCTTCTATCCTAGGGGCAATCAACTTCATTACAACAGCTATCAACATAAAACCCCCAGCTCTATCACAGTATCAAACCCCTCTATTCGTATGATCCGTGCTCATCACTGCCGTCCTACTCCTACTCTCACTTCCAGTCCTCGCAGCAGGAATCACTATACTATTAACAGACCGAAACCTAAACACTACATTCTTTGACCCAGCTGGTGGAGGAGATCCAGTCCTATATCAACACCTT
>Ardenna_pacifica_AB843724
CCTGGCTGGTAATCTTGCCCATGCCGGAGCCTCAGTCGATCTGGCCATCTTCTCTCTCCACCTAGCAGGGGTATCATCTATCCTAGGGGCAATCAACTTCATTACAACAGCTATCAACATAAAACCCCCAGCTCTATCACAATACCAAACCCCTTTATTCGTATGATCCGTACTCATCACTGCCGTCCTACTCCTACTCTCACTTCCAGTCCTCGCAGCAGGGATCACTATACTATTAACAGACCGAAACCTAAACACTACATTCTTTGACCCAGCTGGTGGAGGAGACCCAGTCCTATATCAACACCTT
>Ardenna_pacifica_AB843725
CCTGGCTGGTAATCTTGCCCATGCCGGAGCCTCAGTCGATCTGGCCATCTTCTCTCTCCACCTAGCAGGGGTATCATCTATCCTAGGGGCAATCAACTTCATTACAACAGCTATCAACATAAAACCCCCAGCTCTATCACAATACCAAACCCCTTTATTCGTATGATCCGTACTCATCACTGCCGTCCTACTCCTACTCTCACTTCCAGTCCTCGCAGCAGGGATCACTATACTATTAACAGACCGAAACCTAAACACTACATTCTTTGACCCAGCTGGTGGAGGAGACCCAGTCCTATATCAACACCTT
>Ardenna_pacifica_AB843726
CCTGGCTGGTAATCTTGCCCATGCCGGAGCCTCAGTCGATCTGGCCATCTTCTCTCTCCACCTAGCAGGGGTATCATCTATCCTAGGGGCAATCAACTTCATTACAACAGCTATCAACATAAAACCCCCAGCTCTATCACAATACCAAACCCCTTTATTCGTATGATCCGTACTCATCACTGCCGTCCTACTCCTACTCTCACTTCCAGTCCTCGCAGCAGGGATCACTATACTATTAACAGACCGAAACCTAAACACTACATTCTTTGACCCAGCTGGTGGAGGAGACCCAGTCCTATATCAACACCTT
>Ardenna_pacifica_B726
CCTGGCTGGTAATCTTGCCCATGCCGGAGCCTCAGTCGATCTGGCCATCTTCTCTCTCCACCTAGCAGGGGTATCATCTATCCTAGGGGCAATCAACTTCATTACAACAGCTATCAACATAAAACCCCCAGCTCTATCACAATACCAAACCCCTTTATTCGTATGATCCGTACTCATCACTGCTGTCCTACTCCTACTCTCACTTCCAGTCCTCGCAGCAGGGATCACTATACTATTAACAGACCGAAACCTAAACACTACATTCTTTGACCCAGCTGGTGGAGGAGACCCAGTCCTATATCAACACCTT
>Ardenna_pacifica_DQ433151
CCTGGCTGGTAATCTTGCCCATGCCGGAGCCTCAGTCGATCTGGCCATCTTCTCTCTCCACCTAGCAGGGGTATCATCTATCCTAGGGGCAATCAACTTCATTACAACAGCTATCAACATAAAACCCCCAGCTCTATCACAATACCAAACCCCTTTATTCGTATGATCCGTACTCATCACTGCCGTCCTACTCCTACTCTCACTTCCAGTCCTCGCAGCAGGGATCACTATACTATTAACAGACCGAAACCTAAACACTACATTCTTTGACCCAGCTGGTGGAGGAGACCCAGTCCTATATCAACACCTT
>Ardenna_pacifica_DQ434016
CCTGGCTGGTAATCTTGCCCATGCCGGAGCCTCAGTCGATCTGGCCATCTTCTCTCTCCACCTAGCAGGGGTATCATCTATCCTAGGGGCAATCAACTTCATTACAACAGCTATCAACATAAAACCCCCAGCTCTATCACAATACCAAACCCCTTTATTCGTATGATCCGTACTCATCACTGCCGTCCTACTCCTACTCTCACTTCCAGTCCTCGCAGCAGGGATCACTATACTATTAACAGACCGAAACCTAAACACTACATTCTTTGACCCAGCTGGTGGAGGAGACCCAGTCCTATATCAACACCTT
>Ardenna_pacifica_DQ434017
CCTGGCTGGTAATCTTGCCCATGCCGGAGCCTCAGTCGATCTGGCCATCTTCTCTCTCCACCTAGCAGGGGTATCATCTATCCTAGGGGCAATCAACTTCATTACAACAGCTATCAACATAAAACCCCCAGCTCTATCACAATACCAAACCCCTTTATTCGTATGATCCGTACTCATCACTGCCGTCCTACTCCTACTCTCACTTCCAGTCCTCGCAGCAGGGATCACTATACTATTAACAGACCGAAACCTAAACACTACATTCTTTGACCCAGCTGGTGGAGGAGACCCAGTCCTATATCAACACCTT
>Ardenna_pacifica_DQ434018
CCTGGCTGGTAATCTTGCCCATGCCGGAGCCTCAGTCGATCTGGCCATCTTCTCTCTCCACCTAGCAGGGGTATCATCTATCCTAGGGGCAATCAACTTCATTACAACAGCTATCAACATAAAACCCCCAGCTCTATCACAATACCAAACCCCTTTATTCGTATGATCCGTACTCATCACTGCCGTCCTACTCCTACTCTCACTTCCAGTCCTCGCAGCAGGGATCACTATACTATTAACAGACCGAAACCTAAACACTACATTCTTTGACCCAGCTGGTGGAGGAGACCCAGTCCTATATCAACACCTT
>Ardenna_pacifica_DQ434019
CCTGGCTGGTAATCTTGCCCATGCCGGAGCCTCAGTCGATCTGGCCATCTTCTCTCTCCACCTAGCAGGGGTATCATCTATCCTAGGGGCAATCAACTTCATTACAACAGCTATCAACATAAAACCCCCAGCTCTATCACAATACCAAACCCCTTTATTCGTATGATCCGTACTCATCACTGCCGTCCTACTCCTACTCTCACTTCCAGTCCTCGCAGCAGGGATCACTATACTATTAACAGACCGAAACCTAAACACTACATTCTTTGACCCAGCTGGTGGAGGAGACCCAGTCCTATATCAACACCTT
>Ardenna_pacifica_DQ434020
CCTGGCTGGTAATCTTGCCCATGCCGGAGCCTCAGTCGATCTGGCCATCTTCTCTCTCCACCTAGCAGGGGTATCATCTATCCTAGGGGCAATCAACTTCATTACAACAGCTATCAACATAAAACCCCCAGCTCTATCACAATACCAAACCCCTTTATTCGTATGATCCGTACTCATCACTGCCGTCCTACTCCTACTCTCACTTCCAGTCCTCGCAGCAGGGATCACTATACTATTAACAGACCGAAACCTAAACACTACATTCTTTGACCCAGCTGGTGGAGGAGACCCAGTCCTATATCAACACCTT
>Ardenna_pacifica_DQ434021
CCTGGCTGGTAATCTTGCCCATGCCGGAGCCTCAGTCGATCTGGCCATCTTCTCTCTCCACCTAGCAGGGGTATCATCTATCCTAGGGGCAATCAACTTCATTACAACAGCTATCAACATAAAACCCCCAGCTCTATCACAATACCAAACCCCTTTATTCGTATGATCCGTACTCATCACTGCCGTCCTACTCCTACTCTCACTTCCAGTCCTCGCAGCAGGGATCACTATACTATTAACAGACCGAAACCTAAACACTACATTCTTTGACCCAGCTGGTGGAGGAGACCCAGTCCTATATCAACACCTT
>Ardenna_pacifica_JF498895
CCTGGCTGGTAATCTTGCCCATGCCGGAGCCTCAGTCGATCTGGCCATCTTCTCTCTCCACCTAGCAGGGGTATCATCTATCCTAGGGGCAATCAACTTCATTACAACAGCTATCAACATAAAACCCCCAGCTCTATCACAATACCAAACCCCTTTATTCGTATGATCCGTACTCATCACTGCCGTCCTACTCCTACTCTCACTTCCAGTCCTCGCAGCAGGGATCACTATACTATTAACAGACCGAAACCTAAACACTACATTCTTTGACCCAGCTGGTGGAGGAGACCCAGTCCTATATCAACACCTT
>Ardenna_pacifica_MT948201
CCTGGCTGGTAATCTTGCCCATGCCGGAGCCTCAGTCGATCTGGCCATCTTCTCTCTCCACCTAGCAGGGGTATCATCTATCCTAGGGGCAATCAACTTCATTACAACAGCTATCAACATAAAACCCCCAGCTCTATCACAATACCAAACCCCTTTATTCGTATGATCCGTACTCATCACTGCCGTCCTACTCCTACTCTCACTTCCAGTCCTCGCAGCAGGGATCACTATACTATTAACAGACCGAAACCTAAACACTACATTCTTTGACCCAGCTGGTGGAGGAGACCCAGTCCTATATCAACACCTT
>Ardenna_pacifica_OM144893
CCTGGCTGGTAATCTTGCCCATGCCGGAGCCTCAGTCGATCTGGCCATCTTCTCTCTCCACCTAGCAGGGGTATCATCTATCCTAGGGGCAATCAACTTCATTACAACAGCTATCAACATAAAACCCCCAGCTCTATCACAATACCAAACCCCTTTATTCGTATGATCCGTACTCATCACTGCTGTCCTACTCCTACTCTCACTTCCAGTCCTCGCAGCAGGGATCACTATACTATTAACAGACCGAAACCTAAACACTACATTCTTTGACCCAGCTGGTGGAGGAGACCCAGTCCTATATCAACACCTT
>Ardenna_tenuirostris_B3653
TCTAGCTGGTAACCTTGCTCATGCCGGAGCCTCAGTCGATCTGGCTATCTTCTCCCTCCACCTAGCAGGTGTATCTTCTATCCTAGGGGCAATCAACTTCATTACAACCGCTATCAACATAAAACCCCCGGCTCTATCACAATATCAAACCCCTCTGTTCGTATGATCCGTACTCATTACTGCCGTCCTACTCCTACTCTCTCTTCCAGTCCTCGCAGCGGGAATCACTATACTATTAACAGATCGAAACCTAAATACTACATTCTTTGACCCAGCTGGTGGAGGAGATCCAGTCCTATACCAACACCTT
>Ardenna_tenuirostris_B4283
TCTAGCTGGTAACCTTGCTCATGCCGGAGCCTCAGTCGATCTGGCTATCTTCTCCCTCCACCTAGCAGGTGTATCTTCTATCCTAGGGGCAATCAACTTCATTACAACCGCTATCAACATAAAACCCCCGGCTCTATCACAATATCAAACCCCTCTGTTCGTATGATCCGTACTCATTACTGCCGTCCTACTCCTACTCTCTCTTCCAGTCCTCGCAGCGGGAATCACTATACTATTAACAGATCGAAACCTAAATACTACATTCTTTGACCCAGCTGGTGGAGGAGATCCAGTCCTATACCAACACCTT
>Ardenna_tenuirostris_B4356
TCTAGCTGGTAACCTTGCTCATGCCGGAGCCTCAGTCGATCTGGCTATCTTCTCCCTCCACCTAGCAGGTGTATCTTCTATCCTAGGGGCAATCAACTTCATTACAACCGCTATCAACATAAAACCCCCGGCTCTATCACAATATCAAACCCCTCTGTTCGTATGATCCGTACTCATTACTGCCGTCCTACTCCTACTCTCTCTTCCAGTCCTCGCAGCGGGAATCACTATACTATTAACAGATCGAAACCTAAATACTACATTCTTTGACCCAGCTGGTGGAGGAGATCCAGTCCTATACCAACACCTT
>Ardenna_tenuirostris_DQ434022
TCTAGCTGGTAACCTTGCTCATGCCGGAGCCTCAGTCGATCTGGCTATCTTCTCCCTCCACCTAGCAGGTGTATCTTCTATCCTAGGGGCAATCAACTTCATTACAACCGCTATCAACATAAAACCCCCGGCTCTATCACAATATCAAACCCCTCTGTTCGTATGATCCGTACTCATTACTGCCGTCCTACTCCTACTCTCTCTTCCAGTCCTCGCAGCGGGAATCACTATACTATTAACAGATCGAAACCTAAATACTACATTCTTTGACCCAGCTGGTGGAGGAGATCCAGTCCTATACCAACACCTT
>Ardenna_tenuirostris_DQ434023
TCTAGCTGGTAACCTTGCTCATGCCGGAGCCTCAGTCGATCTGGCTATCTTCTCCCTCCACCTAGCAGGTGTATCTTCTATCCTAGGGGCAATCAACTTCATTACAACCGCTATCAACATAAAACCCCCGGCTCTATCACAATATCAAACCCCTCTGTTCGTATGATCCGTACTCATTACTGCCGTCCTACTCCTACTCTCTCTTCCAGTCCTCGCAGCGGGAATCACTATACTATTAACAGATCGAAACCTAAATACTACATTCTTTGACCCAGCTGGTGGAGGAGATCCAGTCCTATACCAACACCTT
>Ardenna_tenuirostris_DQ434024
TCTAGCTGGTAACCTTGCTCATGCCGGAGCCTCAGTCGATCTGGCTATCTTCTCCCTCCACCTAGCAGGTGTATCTTCTATCCTAGGGGCAATCAACTTCATTACAACCGCTATCAACATAAAACCCCCGGCTCTATCACAATATCAAACCCCTCTGTTCGTATGATCCGTACTCATTACTGCCGTCCTACTCCTACTCTCTCTTCCAGTCCTCGCAGCGGGAATCACTATACTATTAACAGATCGAAACCTAAATACTACATTCTTTGACCCAGCTGGTGGAGGAGATCCAGTCCTATACCAACACCTT
>Ardenna_tenuirostris_DQ434025
TCTAGCTGGTAACCTTGCTCATGCCGGAGCCTCAGTCGATCTGGCTATCTTCTCCCTCCACCTAGCAGGTGTATCTTCTATCCTAGGGGCAATCAACTTCATTACAACCGCTATCAACATAAAACCCCCGGCTCTATCACAATATCAAACCCCTCTGTTCGTATGATCCGTACTCATTACTGCCGTCCTACTCCTACTCTCTCTTCCAGTCCTCGCAGCGGGAATCACTATACTATTAACAGATCGAAACCTAAATACTACATTCTTTGACCCAGCTGGTGGAGGAGATCCAGTCCTATACCAACACCTT
>Ardenna_tenuirostris_DQ434026
TCTAGCTGGTAACCTTGCTCATGCCGGAGCCTCAGTCGATCTGGCTATCTTCTCCCTCCACCTAGCAGGTGTATCTTCTATCCTAGGGGCAATCAACTTCATTACAACCGCTATCAACATAAAACCCCCGGCTCTATCACAATATCAAACCCCTCTGTTCGTATGATCCGTACTCATTACTGCCGTCCTACTCCTACTCTCTCTTCCAGTCCTCGCAGCGGGAATCACTATACTATTAACAGATCGAAACCTAAATACTACATTCTTTGACCCAGCTGGTGGAGGAGATCCAGTCCTATACCAACACCTT
>Ardenna_tenuirostris_DQ434027
TCTAGCTGGTAACCTTGCTCATGCCGGAGCCTCAGTCGATCTGGCTATCTTCTCCCTCCACCTAGCAGGTGTATCTTCTATCCTAGGGGCAATCAACTTCATTACAACCGCTATCAACATAAAACCCCCGGCTCTATCACAATATCAAACCCCTCTGTTCGTATGATCCGTACTCATTACTGCCGTCCTACTCCTACTCTCTCTTCCAGTCCTCGCAGCGGGAATCACTATACTATTAACAGATCGAAACCTAAATACTACATTCTTTGACCCAGCTGGTGGAGGAGATCCAGTCCTATACCAACACCTT
>Bulweria_bulwerii_AB842595
TCTAGCTGGCAACCTAGCTCATGCTGGAGCATCAGTTGACCTGGCTATCTTCTCCCTCCACCTAGCAGGTGTATCCTCTATCTTAGGGGCAATCAACTTCATTACAACAGCTATCAACATAAAACCTCCAGCCCTATCACAATACCAAACCCCCCTATTCGTATGGTCTGTACTTATCACTGCCGTTTTACTACTACTCTCACTCCCAGTCCTTGCCGCAGGAATCACCATACTACTGACAGACCGAAATCTAAACACTACATTCTTTGACCCAGCTGGGGGAGGGGACCCAGTCCTATATCAACACCTC
>Bulweria_bulwerii_AB843378
TCTAGCTGGCAACCTAGCTCATGCTGGAGCATCAGTTGACCTGGCTATCTTCTCCCTCCACCTAGCAGGTGTATCCTCTATCTTAGGGGCAATCAACTTCATTACAACAGCTATCAACATAAAACCTCCAGCCCTATCACAATACCAAACCCCCCTATTCGTATGGTCTGTACTTATCACTGCCGTTTTACTACTACTCTCACTCCCAGTCCTTGCCGCAGGAATCACCATACTACTGACAGACCGAAATCTAAACACTACATTCTTTGACCCAGCTGGGGGAGGGGACCCAGTCCTATATCAACACCTC
>Bulweria_bulwerii_AB843379
TCTAGCTGGCAACCTAGCTCATGCTGGAGCATCAGTTGACCTGGCTATCTTCTCCCTCCACCTAGCAGGTGTATCCTCTATCTTAGGGGCAATCAACTTCATTACAACAGCTATCAACATAAAACCTCCAGCCCTATCACAATACCAAACCCCCCTATTCGTATGGTCTGTACTTATCACTGCCGTTTTACTACTACTCTCACTCCCAGTCCTTGCCGCAGGAATCACCATACTACTGACAGACCGAAATCTAAACACTACATTCTTTGACCCAGCTGGGGGAGGGGACCCAGTCCTATATCAACACCTC
>Bulweria_bulwerii_AB843380
TCTAGCTGGCAACCTAGCTCATGCTGGAGCATCAGTTGACCTGGCTATCTTCTCCCTCCACCTAGCAGGTGTATCCTCTATCTTAGGGGCAATCAACTTCATTACAACAGCTATCAACATAAAACCTCCGGCCCTATCACAATACCAAACCCCCCTATTCGTATGGTCTGTACTTATCACTGCCGTTTTACTACTACTCTCACTCCCAGTCCTTGCCGCAGGAATCACCATACTACTGACAGACCGAAATCTAAACACTACATTCTTTGACCCAGCTGGGGGAGGGGACCCAGTCCTATATCAACACCTC
>Calonectris_borealis_KF946616
CCTAGCTGGTAACCTAGCCCATGCTGGAGCCTCAGTCGACCTAGCCATCTTCTCCCTCCACCTAGCAGGTGTATCCTCCATCCTAGGAGCAATCAACTTCATTACAACAGCTATCAACATAAAACCCCCAGCCTTATCACAATACCAGACTCCCCTATTCGTATGATCCGTACTCATCACTGCCGTTCTACTTCTACTTTCACTCCCAGTCCTCGCTGCAGGAATCACCATACTACTAACAGACCGTAACCTAAACACTACATTCTTTGACCCAGCTGGTGGAGGAGACCCAGTCCTATACCAACACCTT
>Calonectris_borealis_MN356423
CCTAGCTGGTAACCTAGCCCATGCTGGAGCCTCAGTCGACCTAGCCATCTTCTCCCTCCACCTAGCAGGTGTATCCTCCATCCTAGGAGCAATCAACTTCATTACAACAGCTATCAACATAAAACCCCCAGCCTTATCACAATACCAGACTCCCCTATTCGTATGATCCGTACTCATCACTGCCGTTCTACTTCTACTTTCACTCCCAGTCCTCGCTGCAGGAATCACCATACTACTAACAGACCGTAACCTAAACACTACATTCTTTGACCCAGCTGGTGGAGGAGACCCAGTCCTATACCAACACCTT
>Calonectris_diomedea_AY567883
CCTAGCTGGTAACCTAGCCCATGCTGGAGCCTCAGTCGACCTGGCCATCTTCTCCCTCCACCTAGCAGGTGTATCCTCCATCCTAGGAGCAATCAACTTCATTACAACAGCTATCAACATAAAACCCCCAGCCTTATCACAATACCAAACTCCCCTATTCGTATGATCCGTACTTATCACTGCCGTTCTACTTCTACTTTCACTCCCAGTCCTCGCTGCAGGAATCACCATACTACTAACAGACCGTAACCTAAACACTACATTCTTTGACCCAGCTGGTGGAGGAGACCCAGTCCTATACCAACACCTT
>Calonectris_diomedea_DQ432808
CCTAGCTGGTAACCTAGCCCATGCTGGAGCCTCAGTCGACCTGGCCATCTTCTCCCTCCACCTAGCAGGTGTATCCTCCATCCTAGGAGCAATCAACTTCATTACAACAGCTATCAACATAAAACCCCCAGCCTTATCACAATACCAAACTCCCCTATTCGTATGATCCGTACTTATCACTGCCGTTCTACTTCTACTTTCACTCCCAGTCCTCGCTGCAGGAATCACCATACTATTAACAGACCGTAACCTAAACACTACATTCTTTGACCCAGCTGGTGGAGGAGACCCAGTCCTATACCAACACCTT
>Calonectris_diomedea_DQ433417
CCTAGCTGGTAACCTAGCCCATGCTGGAGCCTCAGTCGACCTGGCCATCTTCTCCCTCCACCTAGCAGGTGTATCCTCCATCCTAGGAGCAATCAACTTCATTACAACAGCTATCAACATAAAACCCCCAGCCTTATCACAATACCAAACTCCCCTATTCGTATGATCCGTACTTATCACTGCCGTTCTACTTCTACTTTCACTCCCAGTCCTCGCTGCAGGAATCACCATACTATTAACAGACCGTAACCTAAACACTACATTCTTTGACCCAGCTGGTGGAGGAGACCCAGTCCTATACCAACACCTT
>Calonectris_leucomelas_AB842604
CCTAGCCGGTAACCTAGCCCATGCTGGAGCCTCAGTCGACCTGGCCATCTTCTCCCTCCACCTAGCAGGTGTATCCTCCATCCTAGGAGCAATCAACTTCATTACAACAGCTATCAACATAAAACCCCCAGCCCTATCACAATACCAAACTCCCCTATTCGTATGATCCGTACTCATCACTGCCGTTCTACTTCTACTTTCACTCCCAGTCCTCGCTGCAGGAATCACCATACTACTAACAGACCGTAACCTAAACACTACATTCTTTGACCCAGCTGGTGGAGGAGATCCAGTCCTATACCAACACCTT
>Calonectris_leucomelas_AB842605
CCTAGCCGGTAACCTAGCCCATGCTGGAGCCTCAGTCGACCTGGCCATCTTCTCCCTCCACCTAGCAGGTGTATCCTCCATCCTAGGAGCAATCAACTTCATTACAACAGCTATCAACATAAAACCCCCAGCCCTATCACAATACCAAACTCCCCTATTCGTATGATCCGTACTCATCACTGCCGTTCTACTTCTACTTTCACTCCCAGTCCTCGCTGCAGGAATCACCATACTACTAACAGACCGTAACCTAAACACTACATTCTTTGACCCAGCTGGTGGAGGAGATCCAGTCCTATACCAACACCTT
>Calonectris_leucomelas_AB842606
CCTAGCCGGTAACCTAGCCCATGCTGGAGCCTCAGTCGACCTGGCCATCTTCTCCCTCCACCTAGCAGGTGTATCCTCCATCCTAGGAGCAATCAACTTCATTACAACAGCTATCAACATAAAACCCCCAGCCCTATCACAATACCAAACTCCCCTATTCGTATGATCCGTACTCATCACTGCCGTTCTACTTCTACTTTCACTCCCAGTCCTCGCTGCAGGAATCACCATACTACTAACAGACCGTAACCTAAACACTACATTCTTTGACCCAGCTGGTGGAGGAGATCCAGTCCTATACCAACACCTT
>Calonectris_leucomelas_AB842607
CCTAGCCGGTAACCTAGCCCATGCTGGAGCCTCAGTCGACCTGGCCATCTTCTCCCTCCACCTAGCAGGTGTATCCTCCATCCTAGGAGCAATCAACTTCATTACAACAGCTATCAACATAAAACCCCCAGCCCTATCACAATACCAAACTCCCCTATTCGTATGATCCGTACTCATCACTGCCGTTCTACTTCTACTTTCACTCCCAGTCCTCGCTGCAGGAATCACCATACTACTAACAGACCGTAACCTAAACACTACATTCTTTGACCCAGCTGGTGGAGGAGATCCAGTCCTATACCAACACCTT
>Calonectris_leucomelas_AB842608
CCTAGCCGGTAACCTAGCCCATGCTGGAGCCTCAGTCGACCTGGCCATCTTCTCCCTCCACCTAGCAGGTGTATCCTCCATCCTAGGAGCAATCAACTTCATTACAACAGCTATCAACATAAAACCCCCAGCCCTATCACAATACCAAACTCCCCTATTCGTATGATCCGTACTCATCACTGCCGTTCTACTTCTACTTTCACTCCCAGTCCTCGCTGCAGGAATCACCATACTACTAACAGACCGTAACCTAAACACTACATTCTTTGACCCAGCTGGTGGAGGAGATCCAGTCCTATACCAACACCTT
>Calonectris_leucomelas_AB843387
CCTAGCCGGTAACCTAGCCCATGCTGGAGCCTCAGTCGACCTGGCCATCTTCTCCCTCCACCTAGCAGGTGTATCCTCCATCCTAGGAGCAATCAACTTCATTACAACAGCTATCAACATAAAACCCCCAGCCCTATCACAATACCAAACTCCCCTATTCGTATGATCCGTACTCATCACTGCCGTTCTACTTCTACTTTCACTCCCAGTCCTCGCTGCAGGAATCACCATACTACTAACAGACCGTAACCTAAACACTACATTCTTTGACCCAGCTGGAGGAGGAGATCCAGTCCTATACCAACACCTT
>Calonectris_leucomelas_AB843388
CCTAGCCGGTAACCTAGCCCATGCTGGAGCCTCAGTCGACCTGGCCATCTTCTCCCTCCACCTAGCAGGTGTATCCTCCATCCTAGGAGCAATCAACTTCATTACAACAGCTATCAACATAAAACCCCCAGCCCTATCACAATACCAAACTCCCCTATTCGTATGATCCGTACTCATCACTGCCGTTCTACTTCTACTTTCACTCCCAGTCCTCGCTGCAGGAATCACCATACTACTAACAGACCGTAACCTAAACACTACATTCTTTGACCCAGCTGGTGGAGGAGATCCAGTCCTATACCAACACCTT
>Daption_capense_MH924023
TTTAGCCGGCAACCTAGCACATGCTGGAGCTTCAGTCGACCTAGCTATCTTCTCCCTCCACCTAGCTGGTGTATCCTCTATCCTAGGGGCTATCAATTTCATCACAACAGCCATCAACATAAAACCTCCAGCCCTCTCACAATACCAAACCCCTCTATTCGTATGATCCGTCCTTATCACTGCCGTCCTACTCTTACTTTCACTTCCAGTTCTAGCTGCAGGAATCACCATACTACTAACAGACCGAAACCTAAACACCACATTTTTCGATCCAGCCGGCGGAGGGGACCCAGTCTTATACCAGCATCTC
>Daption_capense_MK261822
TTTAGCCGGCAACCTAGCACATGCTGGAGCTTCAGTCGACCTAGCTATCTTCTCCCTCCACCTAGCTGGTGTATCCTCTATCCTAGGGGCTATCAATTTCATCACAACAGCCATCAACATAAAACCTCCAGCCCTCTCACAATACCAAACCCCTCTATTCGTATGATCCGTCCTTATCACTGCCGTCCTACTCTTACTTTCACTTCCAGTTCTAGCTGCAGGAATCACCATACTACTAACAGACCGAAACCTAAACACCACATTTTTCGATCCAGCCGGCGGAGGGGACCCAGTCTTATACCAGCATCTC
>Daption_capense_MK261827
TTTAGCCGGTAACCTAGCACATGCTGGAGCTTCAGTCGACCTAGCTATCTTCTCCCTCCACCTAGCTGGTGTATCCTCTATCCTAGGGGCTATCAATTTCATCACAACAGCCATCAACATAAAACCTCCAGCCCTCTCACAATACCAAACCCCTCTATTCGTATGATCCGTCCTTATCACTGCCGTCCTACTCTTACTTTCACTTCCAGTTCTAGCTGCAGGAATCACCATACTACTAACAGACCGAAACCTAAACACCACATTTTTCGATCCAGCCGGCGGAGGGGACCCAGTCTTATACCAGCATCTC
>Daption_capense_MK261968
TTTAGCCGGCAACCTAGCACATGCTGGAGCTTCAGTCGACCTAGCTATCTTCTCCCTCCACCTAGCTGGTGTATCCTCTATCCTAGGGGCTATCAATTTCATCACAACAGCCATCAACATAAAACCTCCAGCCCTCTCACAATACCAAACCCCTCTATTCGTATGATCCGTCCTTATCACTGCCGTCCTACTCTTACTTTCACTTCCAGTTCTARCTGCAGGAATCACCATACTACTAACAGACCGAAACCTAAACACCACATTTTTCGATCCAGCCGGCGGAGGGGACCCAGTCTTATACCAGCATCTC
>Daption_capense_MK262106
TTTAGCCGGCAACCTAGCACATGCTGGAGCTTCAGTCGACCTAGCTATCTTCTCCCTCCACCTAGCTGGTGTATCCTCTATCCTAGGGGCTATCAATTTCATCACAACAGCCATCAACATAAAACCTCCAGCCCTCTCACAATACCAAACCCCTCTATTCGTATGATCCGTCCTTATCACTGCCGTCCTACTCTTACTTTCACTTCCAGTTCTAGCTGCAGGAATCACCATACTACTAACAGACCGAAACCTAAACACCACATTTTTCGATCCAGCCGGCGGAGGGGACCCAGTCTTATACCAGCATCTC
>Daption_capense_MK262431
TTTAGCCGGCAACCTAGCACATGCTGGAGCTTCAGTCGACCTAGCTATCTTCTCCCTCCACCTAGCTGGTGTATCCTCTATCCTAGGGGCTATCAATTTCATCACAACAGCCATCAACATAAAACCTCCAGCCCTCTCACAATACCAAACCCCTCTATTCGTATGATCCGTCCTTATCACTGCCGTCCTACTCTTACTTTCACTTCCAGTTCTAGCTGCAGGAATCACCATACTACTAACAGACCGAAACCTAAACACCACATTTTTCGATCCAGCCGGCGGAGGGGACCCAGTCTTATACCAGCATCTC
>Daption_capense_MK262671
TTTAGCCGGCAACCTAGCACATGCTGGAGCTTCAGTCGACCTAGCTATCTTCTCCCTCCACCTAGCTGGTGTATCCTCTATCCTAGGGGCTATCAATTTCATCACAACAGCCATCAACATAAAACCTCCAGCCCTCTCACAATACCAAACCCCTCTATTCGTATGATCCGTCCTTATCACTGCCGTCCTACTCTTACTTTCACTTCCAGTTCTAGCTGCAGGAATCACCATACTACTAACAGACCGAAACCTAAACACCACATTTTTCGATCCAGCCGGCGGAGGGGACCCAGTCTTATACCAGCATCTC
>Diomedea_antipodensis_14050110
CCTAGCCGGCAACCTTGCTCACGCAGGAGCTTCAGTAGACTTGGCCATCTTCTCCCTCCACCTAGCAGGTGTCTCATCTATCCTAGGGGCAATTAACTTCATCACAACTGCCATTAACATAAAACCCCCAGCCCTTTCACAATACCAAACCCCCCTGTTCGTATGATCCGTACTCATCACTGCTGTCCTACTCCTACTCTCACTCCCAGTCCTTGCTGCCGGTATTACCATACTACTAACAGATCGAAACCTAAATACCACATTCTTCGATCCTGCCGGAGGAGGGGACCCAGTCCTATACCAACACCTC
>Diomedea_antipodensis_14050303
TCTAGCCGGCAACCTTGCTCACGCAGGAGCTTCAGTAGACTTGGCCATCTTCTCCCTCCACCTAGCAGGTGTCTCATCTATCCTAGGGGCAATTAACTTCATCACAACTGCCATTAACATAAAACCCCCAGCCCTTTCACAATACCAAACCCCCCTGTTCGTATGATCCGTACTCATCACTGCTGTCCTACTCCTACTCTCACTCCCAGTCCTTGCTGCCGGTATTACCATACTACTAACAGATCGAAACCTAAATACCACATTCTTCGATCCTGCCGGAGGAGGGGACCCAGTCCTATACCAACACCTC
>Diomedea_antipodensis_14050660
CCTAGCCGGCAACCTTGCTCACGCAGGAGCTTCAGTAGACTTGGCCATCTTCTCCCTCCACCTAGCAGGTGTCTCATCTATCCTAGGGGCAATTAACTTCATCACAACTGCCATTAACATAAAACCCCCAGCCCTTTCACAATACCAAACCCCCCTGTTCGTATGATCCGTACTCATCACTGCTGTCCTACTCCTACTCTCACTCCCAGTCCTTGCTGCCGGTATTACCATACTACTAACAGATCGAAACCTAAATACCACATTCTTCGATCCTGCCGGAGGAGGGGACCCAGTCCTATACCAACACCTC
>Diomedea_antipodensis_DG1
CCTAGCCGGCAACCTTGCTCACGCAGGAGCTTCAGTAGACTTGGCCATCTTCTCCCTCCACCTAGCAGGTGTCTCATCTATCCTAGGGGCAATTAACTTCATCACAACTGCCATTAACATAAAACCCCCAGCCCTTTCACAATACCAAACCCCCCTGTTCGTATGATCCGTACTCATCACTGCTGTCCTACTCCTACTCTCACTCCCAGTCCTTGCTGCCGGTATTACCATACTACTAACAGATCGAAACCTAAATACCACATTCTTCGATCCTGCCGGAGGAGGGGACCCAGTCCTATACCAACACCTC
>Diomedea_antipodensis_DG3
CCTAGCCGGCAACCTTGCTCACGCAGGAGCTTCAGTAGACTTGGCCATCTTCTCCCTCCACCTAGCAGGTGTCTCATCTATCCTAGGGGCAATTAACTTCATCACAACTGCCATTAACATAAAACCCCCAGCCCTTTCACAATACCAAACCCCCCTGTTCGTATGATCCGTACTCATCACTGCTGTCCTACTCCTACTCTCACTCCCAGTCCTTGCTGCCGGTATTACCATACTACTAACAGATCGAAACCTAAATACCACATTCTTCGATCCTGCCGGAGGAGGGGACCCAGTCCTATACCAACACCTC
>Diomedea_antipodensis_Gib1
CCTAGCCGGCAACCTTGCTCACGCAGGAGCTTCAGTAGACTTGGCCATCTTCTCCCTCCACCTAGCAGGTGTCTCATCTATCCTAGGGGCAATTAACTTCATCACAACTGCCATTAACATAAAACCCCCAGCCCTTTCACAATACCAAACCCCCCTGTTCGTATGATCCGTACTCATCACTGCTGTCCTACTCCTACTCTCACTCCCAGTCCTTGCTGCCGGTATTACCATACTACTAACAGATCGAAACCTAAATACCACATTCTTCGATCCTGCCGGAGGAGGGGACCCAGTCCTATACCAACACCTC
>Diomedea_antipodensis_T857
CCTAGCCGGCAACCTTGCTCACGCAGGAGCTTCAGTAGACTTGGCCATCTTCTCCCTCCACCTAGCAGGTGTCTCATCTATCCTAGGGGCAATTAACTTCATCACAACTGCCATTAACATAAAACCCCCAGCCCTTTCACAATACCAAACCCCCCTGTTCGTATGATCCGTACTCATCACTGCTGTCCTACTCCTACTCTCACTCCCAGTCCTTGCTGCCGGTATTACCATACTACTAACAGATCGAAACCTAAATACCACATTCTTCGATCCTGCCGGAGGAGGGGACCCAGTCCTATACCAACACCTC
>Diomedea_antipodensis_T878
CCTAGCCGGCAACCTTGCTCACGCAGGAGCTTCAGTAGACTTGGCCATCTTCTCCCTCCACCTAGCAGGTGTCTCATCTATCCTAGGGGCAATTAACTTCATCACAACTGCCATTAACATAAAACCCCCAGCCCTTTCACAATACCAAACCCCCCTGTTCGTATGATCCGTACTCATCACTGCTGTCCTACTCCTACTCTCACTCCCAGTCCTTGCTGCCGGTATTACCATACTACTAACAGATCGAAACCTAAATACCACATTCTTCGATCCTGCCGGAGGAGGGGACCCAGTCCTATACCAACACCTC
>Diomedea_antipodensis_T887
CCTAGCCGGCAACCTTGCTCACGCAGGAGCTTCAGTAGACTTGGCCATCTTCTCCCTCCACCTAGCAGGTGTCTCATCTATCCTAGGGGCAATTAACTTCATCACAACTGCCATTAACATAAAACCCCCAGCCCTTTCACAATACCAAACCCCCCTGTTCGTATGATCCGTACTCATCACTGCTGTCCTACTCCTACTCTCACTCCCAGTCCTTGCTGCCGGTATTACCATACTACTAACAGATCGAAACCTAAATACCACATTCTTCGATCCTGCCGGAGGAGGGGACCCAGTCCTATACCAACACCTC
>Diomedea_dabbenena_Tristan_2
CCTAGCCGGCAACCTAGCTCACGCAGGAGCTTCAGTAGACTTGGCCATCTTCTCCCTCCACCTAGCAGGTGTCTCATCTATCCTAGGGGCAATTAACTTCATCACAACTGCCATTAACATAAAACCTCCAGCCCTTTCACAATACCAAACCCCCCTGTTCGTATGATCCGTACTCATCACTGCTGTCCTACTCCTACTCTCACTCCCAGTCCTTGCTGCCGGCATTACCATACTACTAACAGATCGAAACCTAAATACCACATTCTTCGATCCTGCCGGAGGAGGGGACCCAGTCCTATACCAACACCTC
>Diomedea_epomophora_B4786
CCTAGCTGGCAACCTTGCTCACGCAGGGGCTTCAGTAGACTTGGCTATCTTCTCCCTCCACCTAGCAGGTGTCTCATCTATCCTAGGGGCAATTAACTTCATCACAACTGCCATTAACATAAAACCTCCAGCCCTTTCACAATACCAAACCCCCCTATTCGTATGATCCGTACTCATCACTGCTGTTCTACTCCTACTCTCACTCCCAGTCCTTGCTGCCGGTATTACCATACTACTAACAGATCGAAACCTAAATACCACATTCTTCGATCCTGCCGGAGGAGGGGACCCAGTCCTATATCAACACCTC
>Diomedea_epomophora_B4886
CCTAGCTGGCAACCTTGCTCACGCAGGGGCTTCAGTAGACTTGGCTATCTTCTCCCTCCACCTAGCAGGTGTCTCATCTATCCTAGGGGCAATTAACTTCATCACAACTGCCATTAACATAAAACCTCCAGCCCTTTCACAATACCAAACCCCCCTATTCGTATGATCCGTACTCATCACTGCTGTTCTACTCCTACTCTCACTCCCAGTCCTTGCTGCCGGTATTACCATACTACTAACAGATCGAAACCTAAATACCACATTCTTCGATCCTGCCGGAGGAGGGGACCCAGTCCTATATCAACACCTC
>Diomedea_epomophora_B4903
CCTAGCTGGCAACCTTGCTCACGCAGGGGCTTCAGTAGACTTGGCTATCTTCTCCCTCCACCTAGCAGGTGTCTCATCTATCCTAGGGGCAATTAACTTCATCACAACTGCCATTAACATAAAACCTCCAGCCCTTTCACAATACCAAACCCCCCTATTCGTATGATCCGTACTCATCACTGCTGTTCTACTCCTACTCTCACTCCCAGTCCTTGCTGCCGGTATTACCATACTACTAACAGATCGAAACCTAAATACCACATTCTTCGATCCTGCCGGAGGAGGGGACCCAGTCCTATATCAACACCTC
>Diomedea_epomophora_MK261908
CCTAGCTGGCAACCTTGCTCACGCAGGGGCTTCAGTAGACTTGGCTATCTTCTCCCTCCACCTAGCAGGTGTCTCATCTATCCTAGGGGCAATTAACTTCATCACAACTGCCATTAACATAAAACCTCCAGCCCTTTCACAATACCAAACCCCCCTATTCGTATGATCCGTACTCATCACTGCTGTTCTACTCCTACTCTCACTCCCAGTCCTTGCTGCCGGTATTACCATACTACTAACAGATCGAAACCTAAATACCACATTCTTCGATCCTGCCGGAGGAGGGGACCCAGTCCTATATCAACACCTC
>Diomedea_epomophora_MK261928
CCTAGCTGGCAACCTTGCTCACGCAGGGGCTTCAGTAGACTTGGCTATCTTCTCCCTCCACCTAGCAGGTGTCTCATCTATCCTAGGGGCAATTAACTTCATCACAACTGCCATTAACATAAAACCTCCAGCCCTTTCACAATACCAAACCCCCCTATTCGTATGATCCGTACTCATCACTGCTGTTCTACTCCTACTCTCACTCCCAGTCCTTGCTGCCGGTATTACCATACTACTAACAGATCGAAACCTAAATACCACATTCTTCGATCCTGCCGGAGGAGGGGACCCAGTCCTATATCAACACCTC
>Diomedea_epomophora_MK261932
CCTAGCTGGCAACCTTGCTCACGCAGGGGCTTCAGTAGACTTGGCTATCTTCTCCCTCCACCTAGCAGGTGTCTCATCTATCCTAGGGGCAATTAACTTCATCACAACTGCCATTAACATAAAACCTCCAGCCCTTTCACAATACCAAACCCCCCTATTCGTATGATCCGTACTCATCACTGCTGTTCTACTCCTACTCTCACTCCCAGTCCTTGCTGCTGGTATTACCATACTACTAACAGATCGAAACCTAAATACCACATTCTTCGATCCTGCCGGAGGAGGGGACCCAGTCCTATATCAACACCTC
>Diomedea_epomophora_MK261962
CCTAGCTGGCAACCTTGCTCACGCAGGGGCTTCAGTAGACTTGGCTATCTTCTCCCTCCACCTAGCAGGTGTCTCATCTATCCTAGGGGCAATTAACTTCATCACAACTGCCATTAACATAAAACCTCCAGCCCTTTCACAATACCAAACCCCCCTATTCGTATGATCCGTACTCATCACTGCTGTTCTACTCCTACTCTCACTCCCAGTCCTTGCTGCCGGTATTACCATACTACTAACAGATCGAAACCTAAATACCACATTCTTCGATCCTGCCGGAGGAGGGGACCCAGTCCTATATCAACACCTC
>Diomedea_epomophora_MK262066
CCTAGCTGGCAACCTTGCTCACGCAGGGGCTTCAGTAGACTTGGCTATCTTCTCCCTCCACCTAGCAGGTGTCTCATCTATCCTAGGGGCAATTAACTTCATCACAACTGCCATTAACATAAAACCTCCAGCCCTTTCACAATACCAAACCCCCCTATTCGTATGATCCGTACTCATCACTGCTGTTCTACTCCTACTCTCACTCCCAGTCCTTGCTGCCGGTATTACCATACTACTAACAGATCGAAACCTAAATACCACATTCTTCGATCCTGCCGGAGGAGGGGACCCAGTCCTATATCAACACCTC
>Diomedea_epomophora_MK262076
CCTAGCTGGCAACCTTGCTCACGCAGGGGCTTCAGTAGACTTGGCTATCTTCTCCCTCCACCTAGCAGGTGTCTCATCTATCCTAGGGGCAATTAACTTCATCACAACTGCCATTAACATAAAACCTCCAGCCCTTTCACAATACCAAACCCCCCTATTCGTATGATCCGTACTCATCACTGCTGTTCTACTCCTACTCTCACTCCCAGTCCTTGCTGCTGGTATTACCATACTACTAACAGATCGAAACCTAAATACCACATTCTTCGATCCTGCCGGAGGAGGGGACCCAGTCCTATATCAACACCTC
>Diomedea_epomophora_MK262091
CCTAGCTGGCAACCTTGCTCACGCAGGGGCTTCAGTAGACTTGGCTATCTTCTCCCTCCACCTAGCAGGTGTCTCATCTATCCTAGGGGCAATTAACTTCATCACAACTGCCATTAACATAAAACCTCCAGCCCTTTCACAATACCAAACCCCCCTATTCGTATGATCCGTACTCATCACTGCTGTTCTACTCCTACTCTCACTCCCAGTCCTTGCTGCTGGTATTACCATACTACTAACAGATCGAAACCTAAATACCACATTCTTCGATCCTGCCGGAGGAGGGGACCCAGTCCTATATCAACACCTC
>Diomedea_epomophora_MK262159
CCTAGCTGGCAACCTTGCTCACGCAGGGGCTTCAGTAGACTTGGCTATCTTCTCCCTCCACCTAGCAGGTGTCTCATCTATCCTAGGGGCAATTAACTTCATCACAACTGCCATTAACATAAAACCTCCAGCCCTTTCACAATACCAAACCCCCCTATTCGTATGATCCGTACTCATCACTGCTGTTCTACTCCTACTCTCACTCCCAGTCCTTGCTGCTGGTATTACCATACTACTAACAGATCGAAACCTAAATACCACATTCTTCGATCCTGCCGGAGGAGGGGACCCAGTCCTATATCAACACCTC
>Diomedea_epomophora_MK262190
CCTAGCTGGCAACCTTGCTCACGCAGGGGCTTCAGTAGACTTGGCTATCTTCTCCCTCCACCTAGCAGGTGTCTCATCTATCCTAGGGGCAATTAACTTCATCACAACTGCCATTAACATAAAACCTCCAGCCCTTTCACAATACCAAACCCCCCTATTCGTATGATCCGTACTCATCACTGCTGTTCTACTCCTACTCTCACTCCCAGTCCTTGCTGCTGGTATTACCATACTACTAACAGATCGAAACCTAAATACCACATTCTTCGATCCTGCCGGAGGAGGGGACCCAGTCCTATATCAACACCTC
>Diomedea_epomophora_MK262230
CCTAGCTGGCAACCTTGCTCACGCAGGGGCTTCAGTAGACTTGGCTATCTTCTCCCTCCACCTAGCAGGTGTCTCATCTATCCTAGGGGCAATTAACTTCATCACAACTGCCATTAACATAAAACCTCCAGCCCTTTCACAATACCAAACCCCCCTATTCGTATGATCCGTACTCATCACTGCTGTTCTACTCCTACTCTCACTCCCAGTCCTTGCTGCTGGTATTACCATACTACTAACAGATCGAAACCTAAATACCACATTCTTCGATCCTGCCGGAGGAGGGGACCCAGTCCTATATCAACACCTC
>Diomedea_epomophora_MK262368
CCTAGCTGGCAACCTTGCTCACGCAGGGGCTTCAGTAGACTTGGCTATCTTCTCCCTCCACCTAGCAGGTGTCTCATCTATCCTAGGGGCAATTAACTTCATCACAACTGCCATTAACATAAAACCTCCAGCCCTTTCACAATACCAAACCCCCCTATTCGTATGATCCGTACTCATCACTGCTGTTCTACTCCTACTCTCACTCCCAGTCCTCGCTGCCGGTATTACCATACTACTAACAGATCGAAACCTAAATACCACATTCTTCGATCCTGCCGGAGGAGGGGACCCAGTCCTATATCAACACCTC
>Diomedea_epomophora_MK262386
CCTAGCTGGCAACCTTGCTCACGCAGGGGCTTCAGTAGACTTGGCTATCTTCTCCCTCCACCTAGCAGGTGTCTCATCTATCCTAGGGGCAATTAACTTCATCACAACTGCCATTAACATAAAACCTCCAGCCCTTTCACAATACCAAACCCCCCTATTCGTATGATCCGTACTCATCACTGCTGTTCTACTCCTACTCTCACTCCCAGTCCTCGCTGCCGGTATTACCATACTACTAACAGATCGAAACCTAAATACCACATTCTTCGATCCTGCCGGAGGAGGGGACCCAGTCCTATATCAACACCTC
>Diomedea_epomophora_MK262444
CCTAGCTGGCAACCTTGCTCACGCAGGGGCTTCAGTAGACTTGGCTATCTTCTCCCTCCACCTAGCAGGTGTCTCATCTATCCTAGGGGCAATTAACTTCATCACAACTGCCATTAACATAAAACCTCCAGCCCTTTCACAATACCAAACCCCCCTATTCGTATGATCCGTACTCATCACTGCTGTTCTACTCCTACTCTCACTCCCAGTCCTTGCTGCCGGTATTACCATACTACTAACAGATCGAAACCTAAATACCACATTCTTCGATCCTGCCGGAGGAGGGGACCCAGTCCTATATCAACACCTC
>Diomedea_epomophora_MK262488
CCTAGCTGGCAACCTTGCTCACGCAGGGGCTTCAGTAGACTTGGCTATCTTCTCCCTCCACCTAGCAGGTGTCTCATCTATCCTAGGGGCAATTAACTTCATCACAACTGCCATTAACATAAAACCTCCAGCCCTTTCACAATACCAAACCCCCCTATTCGTATGATCCGTACTCATCACTGCTGTTCTACTCCTACTCTCACTCCCAGTCCTTGCTGCTGGTATTACCATACTACTAACAGATCGAAACCTAAATACCACATTCTTCGATCCTGCCGGAGGAGGGGACCCAGTCCTATATCAACACCTC
>Diomedea_epomophora_MK262592
CCTAGCTGGCAACCTTGCTCACGCAGGGGCTTCAGTAGACTTGGCTATCTTCTCCCTCCACCTAGCAGGTGTCTCATCTATCCTAGGGGCAATTAACTTCATCACAACTGCCATTAACATAAAACCTCCAGCCCTTTCACAATACCAAACCCCCCTATTCGTATGATCCGTACTCATCACTGCTGTTCTACTCCTACTCTCACTCCCAGTCCTTGCTGCCGGTATTACCATACTACTAACAGATCGAAACCTAAATACCACATTCTTCGATCCTGCCGGAGGAGGGGACCCAGTCCTATATCAACACCTC
>Diomedea_epomophora_MK262629
CCTAGCTGGCAACCTTGCTCACGCAGGGGCTTCAGTAGACTTGGCTATCTTCTCCCTCCACCTAGCAGGTGTCTCATCTATCCTAGGGGCAATTAACTTCATCACAACTGCCATTAACATAAAACCTCCAGCCCTTTCACAATACCAAACCCCCCTATTCGTATGATCCGTACTCATCACTGCTGTTCTACTCCTACTCTCACTCCCAGTCCTTGCTGCCGGTATTACCATACTACTAACAGATCGAAACCTAAATACCACATTCTTCGATCCTGCCGGAGGAGGGGACCCAGTCCTATATCAACACCTC
>Diomedea_epomophora_MK262645
CCTAGCTGGCAACCTTGCTCACGCAGGGGCTTCAGTAGACTTGGCTATCTTCTCCCTCCACCTAGCAGGTGTCTCATCTATCCTAGGGGCAATTAACTTCATCACAACTGCCATTAACATAAAACCTCCAGCCCTTTCACAATACCAAACCCCCCTATTCGTATGATCCGTACTCATCACTGCTGTTCTACTCCTACTCTCACTCCCAGTCCTTGCTGCTGGTATTACCATACTACTAACAGATCGAAACCTAAATACCACATTCTTCGATCCTGCCGGAGGAGGGGACCCAGTCCTATATCAACACCTC
>Diomedea_exulans_14050678
CCTAGCCGGCAACCTTGCTCACGCAGGAGCTTCAGTAGACTTGGCCATCTTCTCCCTCCACCTAGCAGGTGTCTCATCTATCCTAGGGGCAATTAACTTCATCACAACTGCCATTAACATAAAACCCCCAGCCCTTTCACAATACCAAACCCCCCTGTTCGTATGATCCGTACTCATCACTGCTGTCCTACTCCTACTCTCACTCCCAGTCCTTGCTGCCGGCATTACCATACTACTAACAGATCGAAACCTAAATACCACATTCTTCGATCCTGCCGGAGGAGGGGACCCAGTCCTATACCAACACCTC
>Diomedea_exulans_DQ137168
CCTAGCCGGCAACCTTGCTCACGCAGGAGCTTCAGTAGACTTGGCCATCTTCTCCCTCCACCTAGCAGGTGTCTCATCTATCCTAGGGGCAATTAACTTCATCACAACTGCCATTAACATAAAACCCCCAGCCCTTTCACAATACCAAACCCCCCTGTTCGTATGATCCGTACTCATCACTGCTGTCCTACTCCTACTCTCACTCCCAGTCCTTGCTGCCGGTATTACCATACTACTAACAGATCGAAACCTAAATACCACATTCTTCGATCCTGCCGGAGGAGGGGACCCAGTCCTATACCAACACCTC
>Diomedea_exulans_MK261836
CCTAGCCGGCAACCTTGCTCACGCAGGAGCTTCAGTAGACTTGGCCATCTTCTCCCTCCACCTAGCAGGTGTCTCATCTATCCTAGGGGCAATTAACTTCATCACAACTGCCATTAACATAAAACCCCCAGCCCTTTCACAATACCAAACCCCCCTGTTCGTATGATCCGTACTCATCACTGCTGTCCTACTCCTACTCTCACTCCCAGTCCTTGCTGCCGGTATTACCATACTACTAACAGATCGAAACCTAAATACCACATTCTTCGATCCTGCCGGAGGAGGGGACCCAGTCCTATACCAACACCTC
>Diomedea_exulans_MK262041
CCTAGCCGGCAACCTTGCTCACGCAGGAGCTTCAGTAGACTTGGCCATCTTCTCCCTCCACCTAGCAGGTGTCTCATCTATCCTAGGGGCAATTAACTTCATCACAACTGCCATTAACATAAAACCCCCAGCCCTTTCACAATACCAAACCCCCCTGTTCGTATGATCCGTACTCATCACTGCTGTCCTACTCCTACTCTCACTCCCAGTCCTTGCTGCCGGTATTACCATACTACTAACAGATCGAAACCTAAATACCACATTCTTCGATCCTGCCGGAGGAGGGGACCCAGTCCTATACCAACACCTC
>Diomedea_exulans_MK262200
CCTAGCCGGCAACCTTGCTCACGCAGGAGCTTCAGTAGACTTGGCCATCTTCTCCCTCCACCTAGCAGGTGTCTCATCTATCCTAGGGGCAATTAACTTCATCACAACTGCCATTAACATAAAACCCCCAGCCCTTTCACAATACCAAACCCCCCTGTTCGTATGATCCGTACTCATCACTGCTGTCCTACTCCTACTCTCACTCCCAGTCCTTGCTGCCGGTATTACCATACTACTAACAGATCGAAACCTAAATACCACATTCTTCGATCCTGCCGGAGGAGGGGACCCAGTCCTATACCAACACCTC
>Diomedea_exulans_MK262233
CCTAGCCGGCAACCTTGCTCACGCAGGAGCTTCAGTAGACTTGGCCATCTTCTCCCTCCACCTAGCAGGTGTCTCATCTATCCTAGGGGCAATTAACTTCATCACAACTGCCATTAACATAAAACCCCCAGCCCTTTCACAATACCAAACCCCCCTGTTCGTATGATCCGTACTCATCACTGCTGTCCTACTCCTACTCTCACTCCCAGTCCTTGCTGCCGGTATTACCATACTACTAACAGATCGAAACCTAAATACCACATTCTTCGATCCTGCCGGAGGAGGGGACCCAGTCCTATACCAACACCTC
>Diomedea_exulans_MK262263
CCTAGCCGGCAACCTTGCTCACGCAGGAGCTTCAGTAGACTTGGCCATCTTCTCCCTCCACCTAGCAGGTGTCTCATCTATCCTAGGGGCAATTAACTTCATCACAACTGCCATTAACATAAAACCCCCAGCCCTTTCACAATACCAAACCCCCCTGTTCGTATGATCCGTACTCATCACTGCTGTCCTACTCCTACTCTCACTCCCAGTCCTTGCTGCCGGTATTACCATACTACTAACAGATCGAAACCTAAATACCACATTCTTCGATCCTGCCGGAGGAGGGGACCCAGTCCTATACCAACACCTC
>Diomedea_exulans_MK262457
CCTAGCCGGCAACCTTGCTCACGCAGGAGCTTCAGTAGACTTGGCCATCTTCTCCCTCCACCTAGCAGGTGTCTCATCTATCCTAGGGGCAATTAACTTCATCACAACTGCCATTAACATAAAACCCCCAGCCCTTTCACAATACCAAACCCCCCTGTTCGTATGATCCGTACTCATCACTGCTGTCCTACTCCTACTCTCACTCCCAGTCCTTGCTGCCGGTATTACCATACTACTAACAGATCGAAACCTAAATACCACATTCTTCGATCCTGCCGGAGGAGGGGACCCAGTCCTATACCAACACCTC
>Diomedea_exulans_MK262458
CCTAGCCGGCAACCTTGCTCACGCAGGAGCTTCAGTAGACTTGGCCATCTTCTCCCTCCACCTAGCAGGTGTCTCATCTATCCTAGGGGCAATTAACTTCATCACAACTGCCATTAACATAAAACCCCCAGCCCTTTCACAATACCAAACCCCCCTGTTCGTATGATCCGTACTCATCACTGCTGTCCTACTCCTACTCTCACTCCCAGTCCTTGCTGCCGGCATTACCATACTACTAACAGATCGAAACCTAAATACCACATTCTTCGATCCTGCCGGAGGAGGGGACCCAGTCCTATACCAACACCTC
>Diomedea_exulans_MWD1
CCTAGCCGGCAACCTTGCTCACGCAGGAGCTTCAGTAGACTTGGCCATCTTCTCCCTCCACCTAGCAGGTGTCTCATCTATCCTAGGGGCAATTAACTTCATCACAACTGCCATTAACATAAAACCCCCAGCCCTTTCACAATACCAAACCCCCCTGTTCGTATGATCCGTACTCATCACTGCTGTCCTACTCCTACTCTCACTCCCAGTCCTTGCTGCCGGCATTACCATACTACTAACAGATCGAAACCTAAATACCACATTCTTCGATCCTGCCGGAGGAGGGGACCCAGTCCTATACCAACACCTC
>Diomedea_exulans_MWD3
CCTAGCCGGCAACCTTGCTCACGCAGGAGCTTCAGTAGACTTGGCCATCTTCTCCCTCCACCTAGCAGGTGTCTCATCTATCCTAGGGGCAATTAACTTCATCACAACTGCCATTAACATAAAACCCCCAGCCCTTTCACAATACCAAACCCCCCTGTTCGTATGATCCGTACTCATCACTGCTGTCCTACTCCTACTCTCACTCCCAGTCCTTGCTGCCGGCATTACCATACTACTAACAGATCGAAACCTAAATACCACATTCTTCGATCCTGCCGGAGGAGGGGACCCAGTCCTATACCAACACCTC
>Diomedea_exulans_W4B
CCTAGCCGGCAACCTTGCTCACGCAGGAGCTTCAGTAGACTTGGCCATCTTCTCCCTCCACCTAGCAGGTGTCTCATCTATCCTAGGGGCAATTAACTTCATCACAACTGCCATTAACATAAAACCCCCAGCCCTTTCACAATACCAAACCCCCCTGTTCGTATGATCCGTACTCATCACTGCTGTCCTACTCCTACTCTCACTCCCAGTCCTTGCTGCCGGCATTACCATACTACTAACAGATCGAAACCTAAATACCACATTCTTCGATCCTGCCGGAGGAGGGGACCCAGTCCTATACCAACACCTC
>Diomedea_exulans_WAL
CCTAGCCGGCAACCTTGCTCACGCAGGAGCTTCAGTAGACTTGGCCATCTTCTCCCTCCACCTAGCAGGTGTCTCATCTATCCTAGGGGCAATTAACTTCATCACAACTGCCATTAACATAAAACCCCCAGCCCTTTCACAATACCAAACCCCCCTGTTCGTATGATCCGTACTCATCACTGCTGTCCTACTCCTACTCTCACTCCCAGTCCTTGCTGCCGGTATTACCATACTACTAACAGATCGAAACCTAAATACCACATTCTTCGATCCTGCCGGAGGAGGGGACCCAGTCCTATACCAACACCTC
>Diomedea_sanfordi_B4784
CCTAGCTGGCAACCTTGCTCACGCAGGGGCTTCAGTAGACTTGGCTATCTTCTCCCTCCACCTAGCAGGTGTCTCATCTATCCTAGGGGCAATTAACTTCATCACAACTGCCATTAACATAAAACCTCCAGCCCTTTCACAATACCAAACCCCCCTATTCGTATGATCCGTACTCATCACTGCTGTTCTACTCCTACTCTCACTCCCAGTCCTTGCTGCTGGTATTACCATACTACTAACAGATCGAAACCTAAATACCACATTCTTCGATCCTGCCGGAGGAGGGGACCCAGTCCTATATCAACACCTC
>Diomedea_sanfordi_B5441
CCTAGCTGGCAACCTTGCTCACGCAGGGGCTTCAGTAGACTTGGCTATCTTCTCCCTCCACCTAGCAGGTGTCTCATCTATCCTAGGGGCAATTAACTTCATCACAACTGCCATTAACATAAAACCTCCAGCCCTTTCACAATACCAAACCCCCCTATTCGTATGATCCGTACTCATCACTGCTGTTCTACTCCTACTCTCACTCCCAGTCCTTGCTGCTGGTATTACCATACTACTAACAGATCGAAACCTAAATACCACATTCTTCGATCCTGCCGGAGGAGGGGACCCAGTCCTATATCAACACCTC
>Diomedea_sanfordi_B5445
CCTAGCTGGCAACCTTGCTCACGCAGGGGCTTCAGTAGACTTGGCTATCTTCTCCCTCCACCTAGCAGGTGTCTCATCTATCCTAGGGGCAATTAACTTCATCACAACTGCCATTAACATAAAACCTCCAGCCCTTTCACAATACCAAACCCCCCTATTCGTATGATCCGTACTCATCACTGCTGTTCTACTCCTACTCTCACTCCCAGTCCTTGCTGCCGGTATTACCATACTACTAACAGATCGAAACCTAAATACCACATTCTTCGATCCTGCCGGAGGAGGGGACCCAGTCCTATATCAACACCTC
>Fregetta_grallaria_JQ174872
TCTAGCTGGCAACCTAGCCCACGCCGGTGCTTCAGTAGACCTAGCCATTTTCTCCCTCCACTTAGCAGGAGTATCCTCTATTCTAGGGGCAATCAATTTTATCACCACTGCCATCAACATAAAACCACCAGCCCTATCACAATATCAAACTCCCCTATTCGTATGATCCGTCCTCATCACCGCCGTCCTACTTCTACTCTCCCTCCCAGTCCTTGCTGCCGGCATCACTATACTGCTAACGGACCGAAATCTAAACACCACATTCTTCGACCCAGCCGGAGGAGGAGACCCAGTCCTATATCAACACTTA
>Fregetta_grallaria_JQ174873
TCTAGCTGGCAACCTAGCCCACGCCGGTGCTTCAGTAGACCTAGCCATTTTCTCCCTCCACTTAGCAGGAGTATCCTCTATTCTAGGGGCAATCAATTTTATCACCACTGCCATCAACATAAAACCACCAGCCCTATCACAATATCAAACTCCCCTATTCGTATGATCCGTCCTCATCACCGCCGTCCTACTTCTACTCTCCCTCCCAGTCCTTGCTGCCGGCATCACTATACTGCTAACGGACCGAAATCTAAACACCACATTCTTCGACCCAGCCGGAGGAGGAGACCCAGTCCTATATCAACACTTA
>Fregetta_grallaria_JQ174874
TCTAGCTGGCAACCTAGCCCACGCCGGTGCTTCAGTAGACCTAGCCATTTTCTCCCTCCACTTAGCAGGGGTATCCTCTATTCTAGGGGCAATCAATTTTATCACCACTGCCATCAACATAAAACCACCAGCCCTATCACAATATCAAACTCCCCTATTCGTATGATCCGTCCTCATCACCGCCGTCCTACTTCTACTCTCCCTCCCAGTCCTTGCTGCCGGCATCACTATACTGCTAACGGACCGAAATCTAAACACCACATTCTTCGACCCAGCCGGAGGAGGAGACCCAGTCCTATATCAACACTTA
>Fregetta_grallaria_JQ174875
TCTAGCTGGCAACCTAGCCCACGCCGGTGCTTCAGTAGACCTAGCCATTTTCTCCCTCCACTTAGCAGGAGTATCCTCTATTCTAGGGGCAATCAATTTTATCACCACTGCCATCAACATAAAACCACCAGCCCTATCACAATATCAAACTCCCCTATTCGTATGATCCGTCCTCATCACCGCCGTCCTACTTCTACTCTCCCTCCCAGTCCTTGCTGCCGGCATCACTATACTGCTAACGGACCGAAATCTAAACACCACATTCTTCGACCCAGCCGGAGGAGGAGACCCAGTCCTATATCAACACTTA
>Fregetta_grallaria_JQ174876
TCTAGCTGGCAACCTAGCCCACGCCGGTGCTTCAGTAGACCTAGCCATTTTCTCCCTCCACTTAGCAGGAGTATCCTCTATTCTAGGGGCAATCAATTTTATCACCACTGCCATCAACATAAAACCACCAGCCCTATCACAATATCAAACTCCCCTATTCGTATGATCCGTCCTCATCACCGCCGTCCTACTTCTACTCTCCCTCCCAGTCCTTGCTGCCGGCATCACTATACTGCTAACGGACCGAAATCTAAACACCACATTCTTCGACCCAGCCGGAGGAGGAGACCCAGTCCTATATCAACACTTA
>Fregetta_grallaria_JQ174877
TCTAGCTGGCAACCTAGCCCACGCCGGTGCTTCAGTAGACCTAGCCATTTTCTCCCTCCACTTAGCAGGAGTATCCTCTATTCTAGGGGCAATCAATTTTATCACCACTGCCATCAACATAAAACCACCAGCCCTATCACAATATCAAACTCCCCTATTCGTATGATCCGTCCTCATCACCGCCGTCCTACTTCTACTCTCCCTCCCAGTCCTTGCTGCCGGCATCACTATACTGCTAACGGACCGAAATCTAAACACCACATTCTTCGACCCAGCCGGAGGAGGAGACCCAGTCCTATATCAACACTTA
>Fregetta_grallaria_MN356296
TCTAGCTGGCAACCTAGCCCACGCCGGTGCTTCAGTAGACCTAGCCATTTTCTCCCTCCACTTAGCAGGGGTATCCTCTATTCTAGGGGCAATCAATTTTATCACCACTGCCATCAACATAAAACCACCAGCCCTATCACAATATCAAACTCCCCTATTCGTATGATCCGTCCTCATCACCGCCGTCCTACTTCTACTCTCCCTCCCAGTCCTTGCTGCCGGCATCACTATACTGCTAACGGACCGAAATCTAAACACCACATTCTTCGACCCAGCCGGAGGAGGAGACCCAGTCCTATATCAACACTTA
>Fregetta_tropica_MK261848
CCTAGCTGGCAACCTAGCCCACGCCGGTGCTTCAGTAGACCTAGCCATCTTCTCCCTTCATCTAGCAGGCGTATCCTCTATCCTAGGGGCAATCAATTTCATTACTACTGCCATCAACATAAAACCACCAGCCCTATCACAATACCAAACCCCCCTATTCGTATGATCTGTTCTCATCACTGCCGTCCTACTCCTACTCTCTCTCCCAGTCCTCGCTGCTGGCATCACCATATTACTAACAGACCGAAACCTAAACACTACATTCTTCGACCCAGCCGGAGGAGGAGACCCAATCCTATACCAACACTTA
>Fregetta_tropica_MK262277
CCTAGCTGGCAACCTAGCCCACGCCGGTGCTTCAGTAGACCTAGCCATCTTCTCCCTTCATCTAGCAGGCGTATCCTCTATCCTAGGGGCAATCAATTTCATTACTACTGCCATCAACATAAAACCACCAGCCCTATCACAATACCAAACCCCCCTATTCGTATGATCTGTTCTCATCACTGCCGTCCTACTCCTACTCTCTCTCCCAGTCCTCGCTGCTGGCATCACCATATTACTAACAGACCGAAACCTAAACACTACATTCTTCGACCCAGCCGGAGGAGGAGACCCAATCCTATACCAACACTTA
>Fulmarus_glacialis_auduboni_KF946689
CCTAGCCGGCAATCTAGCCCATGCCGGAGCCTCAGTCGACCTAGCTATCTTCTCCCTCCACCTAGCTGGTGTATCCTCTATCCTAGGGGCTATCAACTTCATCACAACAGCCATCAACATAAAACCCCCAGCTCTATCACAATACCAAACCCCTTTATTCGTATGATCCGTCCTTATCACTGCCGTCCTACTCTTACTTTCACTTCCAGTTTTGGCTGCAGGAATCACCATACTACTAACAGACCGAAACCTAAACACCACATTCTTCGACCCAGCCGGCGGAGGAGACCCAGTCTTATACCAACATCTC
>Fulmarus_glacialis_DQ432933
CCTAGCCGGCAATCTAGCCCATGCCGGAGCCTCAGTCGACCTAGCTATCTTCTCCCTCCACCTAGCTGGTGTATCCTCTATCCTAGGGGCTATCAACTTCATCACAACAGCCATCAACATAAAACCCCCAGCTCTATCACAATACCAAACCCCTTTATTCGTATGATCCGTCCTTATCACTGCCGTCCTACTCTTACTTTCACTTCCAGTTTTGGCTGCAGGAATCACCATATTACTAACAGACCGAAACCTAAACACCACATTCTTCGACCCAGCCGGCGGAGGAGACCCAGTCTTATACCAACATCTC
>Fulmarus_glacialis_DQ433650
CCTAGCCGGCAATCTAGCCCATGCCGGAGCCTCAGTCGACCTAGCTATCTTCTCCCTCCACCTAGCTGGTGTATCCTCTATCCTAGGGGCTATCAACTTCATCACAACAGCCATCAACATAAAACCCCCAGCTCTATCACAATACCAAACCCCTTTATTCGTATGATCCGTCCTTATCACTGCCGTCCTACTCTTACTTTCACTTCCAGTTTTGGCTGCAGGAATCACCATATTACTAACAGACCGAAACCTAAACACCACATTCTTCGACCCAGCCGGCGGAGGAGACCCAGTCTTATACCAACATCTC
>Fulmarus_glacialis_DQ433651
CCTAGCCGGCAATCTAGCCCATGCCGGAGCCTCAGTCGACCTAGCTATCTTCTCCCTCCACCTAGCTGGTGTATCCTCTATCCTAGGGGCTATCAACTTCATCACAACAGCCATCAACATAAAACCCCCAGCTCTATCACAATACCAAACCCCTTTATTCGTATGATCCGTCCTTATCACTGCCGTCCTACTCTTACTTTCACTTCCAGTTTTGGCTGCAGGAATCACCATATTACTAACAGACCGAAACCTAAACACCACATTCTTCGACCCAGCCGGCGGAGGAGACCCAGTCTTATACCAACATCTC
>Fulmarus_glacialis_glacialis_KF946690
CCTAGCCGGCAATCTAGCCCATGCCGGAGCCTCAGTCGACCTAGCTATCTTCTCCCTCCACCTAGCTGGTGTATCCTCTATCCTAGGGGCTATCAACTTCATCACAACAGCCATCAACATAAAACCCCCAGCTCTATCACAATACCAAACCCCTTTATTCGTATGATCCGTCCTTATCACTGCCGTCCTACTCTTACTTTCACTTCCAGTTTTGGCTGCAGGAATCACCATATTACTAACAGACCGAAACCTAAACACCACATTCTTCGACCCAGCCGGCGGAGGAGACCCAGTCTTATACCAACATCTC
>Fulmarus_glacialis_glacialis_KF946691
CCTAGCCGGCAATCTAGCCCATGCCGGAGCCTCAGTCGACCTAGCTATCTTCTCCCTCCACCTAGCTGGTGTATCCTCTATCCTAGGGGCTATCAACTTCATCACAACAGCCATCAACATAAAACCCCCAGCTCTATCACAATACCAAACCCCTTTATTCGTATGATCCGTCCTTATCACTGCCGTCCTACTCTTACTTTCACTTCCAGTTTTGGCTGCAGGAATCACCATATTACTAACAGACCGAAACCTAAACACCACATTCTTCGACCCAGCCGGCGGAGGAGACCCAGTCTTATACCAACATCTC
>Fulmarus_glacialis_glacialis_KF946692
CCTAGCCGGCAATCTAGCCCATGCCGGAGCCTCAGTCGACCTAGCTATCTTCTCCCTCCACCTAGCTGGTGTATCCTCTATCCTAGGGGCTATCAACTTCATCACAACAGCCATCAACATAAAACCCCCAGCTCTATCACAATACCAAACCCCTTTATTCGTATGATCCGTCCTTATCACTGCCATCCTACTCTTACTTTCACTTCCAGTTTTGGCTGCAGGAATCACCATATTACTAACAGACCGAAACCTAAACACCACATTCTTCGACCCAGCCGGCGGAGGAGACCCAGTCTTATACCAACATCTC
>Fulmarus_glacialis_glacialis_KF946693
CCTAGCCGGCAATCTAGCCCATGCCGGAGCCTCAGTCGACCTAGCTATCTTCTCCCTCCACCTAGCTGGTGTATCCTCTATCCTAGGGGCTATCAACTTCATCACAACAGCCATCAACATAAAACCCCCAGCTCTATCACAATACCAAACCCCTTTATTCGTATGATCCGTCCTTATCACTGCCGTCCTACTCTTACTTTCACTTCCAGTTTTGGCTGCAGGAATCACCATATTACTAACAGACCGAAACCTAAACACCACATTCTTCGACCCAGCCGGCGGAGGAGACCCAGTCTTATACCAACATCTC
>Fulmarus_glacialis_glacialis_KF946694
CCTAGCCGGCAATCTAGCCCATGCCGGAGCCTCAGTCGACCTAGCTATCTTCTCCCTCCACCTAGCTGGTGTATCCTCTATCCTAGGGGCTATCAACTTCATCACAACAGCCATCAACATAAAACCCCCAGCTCTATCACAATACCAAACCCCTTTATTCGTATGATCCGTCCTTATCACTGCCGTCCTACTCTTACTTTCACTTCCAGTTTTGGCTGCAGGAATCACCATACTACTAACAGACCGAAACCTAAACACCACATTCTTCGACCCAGCCGGCGGAGGAGACCCAGTCTTATACCAACATCTC
>Fulmarus_glacialis_glacialis_KF946695
CCTAGCCGGCAATCTAGCCCATGCCGGAGCCTCAGTCGACCTAGCTATCTTCTCCCTCCACCTAGCTGGTGTATCCTCTATCCTAGGGGCTATCAACTTCATCACAACAGCCATCAACATAAAACCCCCAGCTCTATCACAATACCAAACCCCTTTATTCGTATGATCCGTCCTTATCACTGCCATCCTACTCTTACTTTCACTTCCAGTTTTGGCTGCAGGAATCACCATATTACTAACAGACCGAAACCTAAACACCACATTCTTCGACCCAGCCGGCGGAGGAGACCCAGTCTTATACCAACATCTC
>Fulmarus_glacialis_glacialis_KF946696
CCTAGCCGGCAATCTAGCCCATGCCGGAGCCTCAGTCGACCTAGCTATCTTCTCCCTCCACCTAGCTGGTGTATCCTCTATCCTAGGGGCTATCAACTTCATCACAACAGCCATCAACATAAAACCCCCAGCTCTATCACAATACCAAACCCCTTTATTCGTATGATCCGTCCTTATCACTGCCGTCCTACTCTTACTTTCACTTCCAGTTTTGGCTGCAGGAATCACCATACTACTAACAGACCGAAACCTAAACACCACATTCTTCGACCCAGCCGGCGGAGGAGACCCAGTCTTATACCAACATCTC
>Fulmarus_glacialis_GU571407
CCTAGCCGGCAATCTAGCCCATGCCGGAGCCTCAGTCGACCTAGCTATCTTCTCCCTCCACCTAGCTGGTGTATCCTCTATCCTAGGGGCTATCAACTTCATCACAACAGCCATCAACATAAAACCCCCAGCTCTATCACAATACCAAACCCCTTTATTCGTATGATCCGTCCTTATCACTGCCATCCTACTCTTACTTTCACTTCCAGTTTTGGCTGCAGGAATCACCATATTACTAACAGACCGAAACCTAAACACCACATTCTTCGACCCAGCCGGCGGAGGAGACCCAGTCTTATACCAACATCTC
>Fulmarus_glacialis_GU571408
CCTAGCCGGCAATCTAGCCCATGCCGGAGCCTCAGTCGACCTAGCTATCTTCTCCCTCCACCTAGCTGGTGTATCCTCTATCCTAGGGGCTATCAACTTCATCACAACAGCCATCAACATAAAACCCCCAGCTCTATCACAATACCAAACCCCTTTATTCGTATGATCCGTCCTTATCACTGCCGTCCTACTCTTACTTTCACTTCCAGTTTTGGCTGCAGGAATCACCATATTACTAACAGACCGAAACCTAAACACCACATTCTTCGACCCAGCCGGCGGAGGAGACCCAGTCTTATACCAACATCTC
>Fulmarus_glacialis_GU571902
CCTAGCCGGCAATCTAGCCCATGCCGGAGCCTCAGTCGACCTAGCTATCTTCTCCCTCCACCTAGCTGGTGTATCCTCTATCCTAGGGGCTATCAACTTCATCACAACAGCCATCAACATAAAACCCCCAGCTCTATCACAATACCAAACCCCTTTATTCGTATGATCCGTCCTTATCACTGCCGTCCTACTCTTACTTTCACTTCCAGTTTTGGCTGCAGGAATCACCATATTACTAACAGACCGAAACCTAAACACCACATTCTTCGACCCAGCCGGCGGAGGAGACCCAGTCTTATACCAACATCTC
>Fulmarus_glacialis_GU571903
CCTAGCCGGCAATCTAGCCCATGCCGGAGCCTCAGTCGACCTAGCTATCTTCTCCCTCCACCTAGCTGGTGTATCCTCTATCCTAGGGGCTATCAACTTCATCACAACAGCCATCAACATAAAACCCCCAGCTCTATCACAATACCAAACCCCTTTATTCGTATGATCCGTCCTTATCACTGCCGTCCTACTCTTACTTTCACTTCCAGTTTTGGCTGCAGGAATCACCATATTACTAACAGACCGAAACCTAAACACCACATTCTTCGACCCAGCCGGCGGAGGAGACCCAGTCTTATACCAACATCTC
>Fulmarus_glacialis_JQ174885
CCTAGCCGGCAATCTAGCCCATGCCGGAGCCTCAGTCGACCTAGCTATCTTCTCCCTCCACCTAGCTGGTGTATCCTCTATCCTAGGGGCTATCAACTTCATCACAACAGCCATCAACATAAAACCCCCAGCTCTATCACAATACCAAACCCCTTTATTCGTATGATCCGTCCTTATCACTGCCGTCCTACTCTTACTTTCACTTCCAGTTTTGGCTGCAGGAATCACCATATTACTAACAGACCGAAACCTAAACACCACATTCTTCGACCCAGCCGGCGGAGGAGACCCAGTCTTATACCAACATCTC
>Fulmarus_glacialis_KC755410
CCTAGCCGGCAATCTAGCCCATGCCGGAGCCTCAGTCGACCTAGCTATCTTCTCCCTCCACCTAGCTGGTGTATCCTCTATCCTAGGGGCTATCAACTTCATCACAACAGCCATCAACATAAAACCCCCAGCTCTATCACAATACCAAACCCCTTTATTCGTATGATCCGTCCTTATCACTGCCGTCCTACTCTTACTTTCACTTCCAGTTTTGGCTGCAGGAATCACCATATTACTAACAGACCGAAACCTAAACACCACATTCTTCGACCCAGCCGGCGGAGGAGACCCAGTCTTATACCAACATCTC
>Fulmarus_glacialis_KC755411
CCTGGCCGGTAATCTAGCCCATGCCGGAGCCTCAGTCGACCTAGCTATCTTCTCCCTCCACCTAGCTGGTGTATCCTCTATCTTAGGGGCTATCAACTTCATCACAACAGCCATCAACATAAAACCCCCAGCCCTATCACAATACCAAACCCCTTTATTCGTATGATCCGTCCTTATCACTGCCGTCCTACTCCTGCTTTCACTTCCAGTTTTAGCTGCAGGAATCACCATGCTACTAACAGACCGGAACCTAAACACCACATTCTTCGATCCAGCCGGCGGAGGAGACCCAGTCTTATATCAACATCTC
>Fulmarus_glacialis_KC755412
CCTGGCCGGTAATCTAGCCCATGCCGGAGCCTCAGTCGACCTAGCTATCTTCTCCCTCCACCTAGCTGGTGTATCCTCTATCTTAGGGGCTATCAACTTCATCACAACAGCCATCAACATAAAACCCCCAGCCCTATCACAATACCAAACCCCTTTATTCGTATGATCCGTCCTTATCACTGCCGTCCTACTCCTGCTTTCACTTCCAGTTTTAGCTGCAGGAATCACCATGCTACTAACAGACCGGAACCTAAACACCACATTCTTCGATCCAGCCGGCGGAGGAGACCCAATCTTATATCAACATCTC
>Fulmarus_glacialis_KC755413
CCTGGCCGGTAATCTAGCCCATGCCGGAGCCTCAGTCGACCTAGCTATCTTCTCCCTCCACCTAGCTGGTGTATCCTCTATCTTAGGGGCTATCAACTTCATCACAACAGCCATCAACATAAAACCCCCAGCCCTATCACAATACCAAACCCCTTTATTCGTATGATCCGTCCTTATCACTGCCGTCCTACTCCTGCTTTCACTTCCAGTTTTAGCTGCAGGAATCACCATGCTACTAACAGACCGGAACCTAAACACCACATTCTTCGATCCAGCCGGCGGAGGAGACCCAGTCTTATATCAACATCTC
>Fulmarus_glacialis_KC755414
CCTGGCCGGTAATCTAGCCCATGCCGGAGCCTCAGTCGACCTAGCTATCTTCTCCCTCCACCTAGCTGGTGTATCCTCTATCTTAGGGGCTATCAACTTCATCACAACAGCCATCAACATAAAACCCCCAGCCCTATCACAATACCAAACCCCTTTATTCGTATGATCCGTCCTTATCACTGCCGTCCTACTCCTGCTTTCACTTCCAGTTTTAGCTGCAGGAATCACCATGCTACTAACAGACCGGAACCTAAACACCACATTCTTCGATCCAGCCGGCGGAGGAGACCCAGTCTTATATCAACATCTC
>Fulmarus_glacialis_KC755415
CCTGGCCGGTAATCTAGCCCATGCCGGAGCCTCAGTCGACCTAGCTATCTTCTCCCTCCACCTAGCTGGTGTATCCTCTATCTTAGGGGCTATCAACTTCATCACAACAGCCATCAACATAAAACCCCCAGCCCTATCACAATACCAAACCCCTTTATTCGTATGATCCGTCCTTATCACTGCCGTCCTACTCCTGCTTTCACTTCCAGTTTTAGCTGCAGGAATCACCATGCTACTAACAGACCGGAACCTAAACACCACATTCTTCGATCCAGCCGGCGGAGGAGACCCAGTCTTATATCAACATCTC
>Fulmarus_glacialis_KC755416
CCTGGCCGGTAATCTAGCCCATGCCGGAGCCTCAGTCGACCTAGCTATCTTCTCCCTCCACCTAGCTGGTGTATCCTCTATCTTAGGGGCTATCAACTTCATCACAACAGCCATCAACATAAAACCCCCAGCCCTATCACAATACCAAACCCCTTTATTCGTATGATCCGTCCTTATCACTGCCGTCCTACTCCTGCTTTCACTTCCAGTTTTAGCTGCAGGAATCACCATGCTACTAACAGACCGGAACCTAAACACCACATTCTTCGATCCAGCCGGCGGAGGAGACCCAGTCTTATATCAACATCTC
>Fulmarus_glacialis_KC755417
CCTGGCCGGTAATCTAGCCCATGCCGGAGCCTCAGTCGACCTAGCTATCTTCTCCCTCCACCTAGCTGGTGTATCCTCTATCTTAGGGGCTATCAACTTCATCACAACAGCCATCAACATAAAACCCCCAGCCCTATCACAATACCAAACCCCTTTATTCGTATGATCCGTCCTTATCACTGCCGTCCTACTCCTGCTTTCACTTCCAGTTTTAGCTGCAGGAATCACCATGCTACTAACAGACCGGAACCTAAACACCACATTCTTCGATCCAGCCGGCGGAGGAGACCCAGTCTTATATCAACATCTC
>Fulmarus_glacialis_KC755418
CCTGGCCGGTAATCTAGCCCATGCCGGAGCCTCAGTCGACCTAGCTATCTTCTCCCTCCACCTAGCTGGTGTATCCTCTATCTTAGGGGCTATCAACTTCATCACAACAGCCATCAACATAAAACCCCCAGCCCTATCACAATACCAAACCCCTTTATTCGTATGATCCGTCCTTATCACTGCCGTCCTACTCCTGCTTTCACTTCCAGTTTTAGCTGCAGGAATCACCATGCTACTAACAGACCGGAACCTAAACACCACATTCTTCGATCCAGCCGGCGGAGGAGACCCAGTCTTATATCAACATCTC
>Fulmarus_glacialis_KC755419
CCTGGCCGGTAATCTAGCCCATGCCGGAGCCTCAGTCGACCTAGCTATCTTCTCCCTCCACCTAGCTGGTGTATCCTCTATCTTAGGGGCTATCAACTTCATCACAACAGCCATCAACATAAAACCCCCAGCCCTATCACAATACCAAACCCCTTTATTCGTATGATCCGTCCTTATCACTGCCGTCCTACTCCTGCTTTCACTTCCAGTTTTAGCTGCAGGAATCACCATGCTACTAACAGACCGGAACCTAAACACCACATTCTTCGATCCAGCCGGCGGAGGAGACCCAGTCTTATATCAACATCTC
>Fulmarus_glacialis_KC755420
CCTGGCCGGTAATCTAGCCCATGCCGGAGCCTCAGTCGACCTAGCTATCTTCTCCCTCCACCTAGCTGGTGTATCCTCTATCTTAGGGGCTATCAACTTCATCACAACAGCCATCAACATAAAACCCCCAGCCCTATCACAATACCAAACCCCTTTATTCGTATGATCCGTCCTTATCACTGCCGTCCTACTCCTGCTTTCACTTCCAGTTTTAGCTGCAGGAATCACCATGCTACTAACAGACCGGAACCTAAACACCACATTCTTCGATCCAGCCGGCGGAGGAGACCCAGTCTTATATCAACATCTC
>Fulmarus_glacialis_KC755421
CCTGGCCGGTAATCTAGCCCATGCCGGAGCCTCAGTCGACCTAGCTATCTTCTCCCTCCACCTAGCTGGTGTATCCTCTATCTTAGGGGCTATCAACTTCATCACAACAGCCATCAACATAAAACCCCCAGCCCTATCACAATACCAAACCCCTTTATTCGTATGATCCGTCCTTATCACTGCCGTCCTACTCCTGCTTTCACTTCCAGTTTTAGCTGCAGGAATCACCATGCTACTAACAGACCGGAACCTAAACACCACATTCTTCGATCCAGCCGGCGGAGGAGACCCAGTCTTATATCAACATCTC
>Fulmarus_glacialis_KC755422
CCTGGCCGGTAATCTAGCCCATGCCGGAGCCTCAGTCGACCTAGCTATCTTCTCCCTCCACCTAGCTGGTGTATCCTCTATCTTAGGGGCTATCAACTTCATCACAACAGCCATCAACATAAAACCCCCAGCCCTATCACAATACCAAACCCCTTTATTCGTATGATCCGTCCTTATCACTGCCGTCCTACTCCTGCTTTCACTTCCAGTTTTAGCTGCAGGAATCACCATGCTACTAACAGACCGGAACCTAAACACCACATTCTTCGATCCAGCCGGCGGAGGAGACCCAGTCTTATATCAACATCTC
>Fulmarus_glacialis_KC755423
CCTGGCCGGTAATCTAGCCCATGCCGGAGCCTCAGTCGACCTAGCTATCTTCTCCCTCCACCTAGCTGGTGTATCCTCTATCTTAGGGGCTATCAACTTCATCACAACAGCCATCAACATAAAACCCCCAGCCCTATCACAATACCAAACCCCTTTATTCGTATGATCCGTCCTTATCACTGCCGTCCTACTCCTGCTTTCACTTCCAGTTTTAGCTGCAGGAATCACCATGCTACTAACAGACCGGAACCTAAACACCACATTCTTCGATCCAGCCGGCGGAGGAGACCCAGTCTTATATCAACATCTC
>Fulmarus_glacialis_KC755424
CCTGGCCGGTAATCTAGCCCATGCCGGAGCCTCAGTCGACCTAGCTATCTTCTCCCTCCACCTAGCTGGTGTATCCTCTATCTTAGGGGCTATCAACTTCATCACAACAGCCATCAACATAAAACCCCCAGCCCTATCACAATACCAAACCCCTTTATTCGTATGATCCGTCCTTATCACTGCCGTCCTACTCCTGCTTTCACTTCCAGTTTTAGCTGCAGGAATCACCATGCTACTAACAGACCGGAACCTAAACACCACATTCTTCGATCCAGCCGGCGGAGGAGACCCAGTCTTATATCAACATCTC
>Fulmarus_glacialis_KC755425
CCTGGCCGGTAATCTAGCCCATGCCGGAGCCTCAGTCGACCTAGCTATCTTCTCCCTCCACCTAGCTGGTGTATCCTCTATCTTAGGGGCTATCAACTTCATCACAACAGCCATCAACATAAAACCCCCAGCCCTATCACAATACCAAACCCCTTTATTCGTATGATCCGTCCTTATCACTGCCGTCCTACTCCTGCTTTCACTTCCAGTTTTAGCTGCAGGAATCACCATGCTACTAACAGACCGGAACCTAAACACCACATTCTTCGATCCAGCCGGCGGAGGAGACCCAGTCTTATATCAACATCTC
>Fulmarus_glacialis_KC755426
CCTGGCCGGTAATCTAGCCCATGCCGGAGCCTCAGTCGACCTAGCTATCTTCTCCCTCCACCTAGCTGGTGTATCCTCTATCTTAGGGGCTATCAACTTCATCACAACAGCCATCAACATAAAACCCCCAGCCCTATCACAATACCAAACCCCTTTATTCGTATGATCCGTCCTTATCACTGCCGTCCTACTCCTGCTTTCACTTCCAGTTTTAGCTGCAGGAATCACCATGCTACTAACAGACCGGAACCTAAACACCACATTCTTCGATCCAGCCGGCGGAGGAGACCCAGTCTTATATCAACATCTC
>Fulmarus_glacialis_KC755427
CCTGGCCGGTAATCTAGCCCATGCCGGAGCCTCAGTCGACCTAGCTATCTTCTCCCTCCACCTAGCTGGTGTATCCTCTATCTTAGGGGCTATCAACTTCATCACAACAGCCATCAACATAAAACCCCCAGCCCTATCACAATACCAAACCCCTTTATTCGTATGATCCGTCCTTATCACTGCCGTCCTACTCCTGCTTTCACTTCCAGTTTTAGCTGCAGGAATCACCATGCTACTAACAGACCGGAACCTAAACACCACATTCTTCGATCCAGCCGGCGGAGGAGACCCAGTCTTATATCAACATCTC
>Fulmarus_glacialis_KC755428
CCTGGCCGGTAATCTAGCCCATGCCGGAGCCTCAGTCGACCTAGCTATCTTCTCCCTCCACCTAGCTGGTGTATCCTCTATCTTAGGGGCTATCAACTTCATCACAACAGCCATCAACATAAAACCCCCAGCCCTATCACAATACCAAACCCCTTTATTCGTATGATCCGTCCTTATCACTGCCGTCCTACTCCTGCTTTCACTTCCAGTTTTAGCTGCAGGAATCACCATGCTACTAACAGACCGGAACCTAAACACCACATTCTTCGATCCAGCCGGCGGAGGAGACCCAGTCTTATATCAACATCTC
>Fulmarus_glacialis_KC755429
CCTGGCCGGTAATCTAGCCCATGCCGGAGCCTCAGTCGACCTAGCTATCTTCTCCCTCCACCTAGCTGGTGTATCCTCTATCTTAGGGGCTATCAACTTCATCACAACAGCCATCAACATAAAACCCCCAGCCCTATCACAATACCAAACCCCTTTATTCGTATGATCCGTCCTTATCACTGCCGTCCTACTCCTGCTTTCACTTCCAGTTTTAGCTGCAGGAATCACCATGCTACTAACAGACCGGAACCTAAACACCACATTCTTCGATCCAGCCGGCGGAGGAGACCCAGTCTTATATCAACATCTC
>Fulmarus_glacialis_KC755430
CCTGGCCGGTAATCTAGCCCATGCCGGAGCCTCAGTCGACCTAGCTATCTTCTCCCTCCACCTAGCTGGTGTATCCTCTATCTTAGGGGCTATCAACTTCATCACAACAGCCATCAACATAAAACCCCCAGCCCTATCACAATACCAAACCCCTTTATTCGTATGATCCGTCCTTATCACTGCCGTCCTACTCCTGCTTTCACTTCCAGTTTTAGCTGCAGGAATCACCATGCTACTAACAGACCGGAACCTAAACACCACATTCTTCGATCCAGCCGGCGGAGGAGACCCAGTCTTATATCAACATCTC
>Fulmarus_glacialis_KC755431
CCTGGCCGGTAATCTAGCCCATGCCGGAGCCTCAGTCGACCTAGCTATCTTCTCCCTCCACCTAGCTGGTGTATCCTCTATCTTAGGGGCTATCAACTTCATCACAACAGCCATCAACATAAAACCCCCAGCCCTATCACAATACCAAACCCCTTTATTCGTATGATCCGTCCTTATCACTGCCGTCCTACTCCTGCTTTCACTTCCAGTTTTAGCTGCAGGAATCACCATGCTACTAACAGACCGGAACCTAAACACCACATTCTTCGATCCAGCCGGCGGAGGAGACCCAGTCTTATATCAACATCTC
>Fulmarus_glacialis_KC755432
CCTGGCCGGTAATCTAGCCCATGCCGGAGCCTCAGTCGACCTAGCTATCTTCTCCCTCCACCTAGCTGGTGTATCCTCTATCTTAGGGGCTATCAACTTCATCACAACAGCCATCAACATAAAACCCCCAGCCCTATCACAATACCAAACCCCTTTATTCGTATGATCCGTCCTTATCACTGCCGTCCTACTCCTGCTTTCACTTCCAGTTTTAGCTGCAGGAATCACCATGCTACTAACAGACCGGAACCTAAACACCACATTCTTCGATCCAGCCGGCGGAGGAGACCCAGTCTTATATCAACATCTC
>Fulmarus_glacialis_KC755433
CCTGGCCGGTAATCTAGCCCATGCCGGAGCCTCAGTCGACCTAGCTATCTTCTCCCTCCACCTAGCTGGTGTATCCTCTATCTTAGGGGCTATCAACTTCATCACAACAGCCATCAACATAAAACCCCCAGCCCTATCACAATACCAAACCCCTTTATTCGTATGATCCGTCCTTATCACTGCCGTCCTACTCCTGCTTTCACTTCCAGTTTTAGCTGCAGGAATCACCATGCTACTAACAGACCGGAACCTAAACACCACATTCTTCGATCCAGCCGGCGGAGGAGACCCAGTCTTATATCAACATCTC
>Fulmarus_glacialis_KC755434
CCTGGCCGGTAATCTAGCCCATGCCGGAGCCTCAGTCGACCTAGCTATCTTCTCCCTCCACCTAGCTGGTGTATCCTCTATCTTAGGGGCTATCAACTTCATCACAACAGCCATCAACATAAAACCCCCAGCCCTATCACAATACCAAACCCCTTTATTCGTATGATCCGTCCTTATCACTGCCGTCCTACTCCTGCTTTCACTTCCAGTTTTAGCTGCAGGAATCACCATGCTACTAACAGACCGGAACCTAAACACCACATTCTTCGATCCAGCCGGCGGAGGAGACCCAGTCTTATATCAACATCTC
>Fulmarus_glacialis_KC755435
CCTAGCCGGCAATCTAGCCCATGCCGGAGCCTCAGTCGACCTAGCTATCTTCTCCCTCCACCTAGCTGGTGTATCCTCTATCCTAGGGGCTATCAACTTCATCACAACAGCCATCAACATAAAACCCCCAGCTCTATCACAATACCAAACCCCTTTATTCGTATGATCCGTCCTTATCACTGCCGTCCTACTCTTACTTTCACTTCCAGTTTTGGCTGCAGGAATCACCATATTACTAACAGACCGAAACCTAAACACCACATTCTTCGACCCAGCCGGCGGAGGAGACCCAGTCTTATACCAACATCTC
>Fulmarus_glacialis_KC755436
CCTAGCCGGCAATCTAGCCCATGCCGGAGCCTCAGTCGACCTAGCTATCTTCTCCCTCCACCTAGCTGGTGTATCCTCTATCCTAGGGGCTATCAACTTCATCACAACAGCCATCAACATAAAACCCCCAGCTCTATCACAATACCAAACCCCTTTATTCGTATGATCCGTCCTTATCACTGCCGTCCTACTCTTACTTTCACTTCCAGTTTTGGCTGCAGGAATCACCATATTACTAACAGACCGAAACCTAAACACCACATTCTTCGACCCAGCCGGCGGAGGAGACCCAGTCTTATACCAACATCTC
>Fulmarus_glacialis_KC755437
CCTAGCCGGCAATCTAGCCCATGCCGGAGCCTCAGTCGACCTAGCTATCTTCTCCCTCCACCTAGCTGGTGTATCCTCTATCCTAGGGGCTATCAACTTCATCACAACAGCCATCAACATAAAACCCCCAGCTCTATCACAATACCAAACCCCTTTATTCGTATGATCCGTCCTTATCACTGCCGTCCTACTCTTACTTTCACTTCCAGTTTTGGCTGCAGGAATCACCATACTACTAACAGACCGAAACCTAAACACCACATTCTTCGACCCAGCCGGCGGAGGAGACCCAGTCTTATACCAACATCTC
>Fulmarus_glacialis_KC755438
CCTAGCCGGCAATCTAGCCCATGCCGGAGCCTCAGTCGACCTAGCTATCTTCTCCCTCCACCTAGCTGGTGTATCCTCTATCCTAGGGGCTATCAACTTCATCACAACAGCCATCAACATAAAACCCCCAGCTCTATCACAATACCAAACCCCTTTATTCGTATGATCCGTCCTTATCACTGCCATCCTACTCTTACTTTCACTTCCAGTTTTGGCTGCAGGAATCACCATATTACTAACAGACCGAAACCTAAACACCACATTCTTCGACCCAGCCGGCGGAGGAGACCCAGTCTTATACCAACATCTC
>Fulmarus_glacialis_KC755439
CCTAGCCGGCAATCTAGCCCATGCCGGAGCCTCAGTCGACCTAGCTATCTTCTCCCTCCACCTAGCTGGTGTATCCTCTATCCTAGGGGCTATCAACTTCATCACAACAGCCATCAACATAAAACCCCCAGCTCTATCACAATACCAAACCCCTTTATTCGTATGATCCGTCCTTATCACTGCCGTCCTACTCTTACTTTCACTTCCAGTTTTGGCTGCAGGAATCACCATATTACTAACAGACCGAAACCTAAACACCACATTCTTCGACCCAGCCGGCGGAGGAGACCCAGTCTTATACCAACATCTC
>Fulmarus_glacialis_KC755440
CCTAGCCGGCAATCTAGCCCATGCCGGAGCCTCAGTCGACCTAGCTATCTTCTCCCTCCACCTAGCTGGTGTATCCTCTATCCTAGGGGCTATCAACTTCATCACAACAGCCATCAACATAAAACCCCCAGCTCTATCACAATACCAAACCCCTTTATTCGTATGATCCGTCCTTATCACTGCCGTCCTACTCTTACTTTCACTTCCAGTTTTGGCTGCAGGAATCACCATATTACTAACAGACCGAAACCTAAACACCACATTCTTCGACCCAGCCGGCGGAGGAGACCCAGTCTTATACCAACATCTC
>Fulmarus_glacialis_KC755441
CCTAGCCGGCAATCTAGCCCATGCCGGAGCCTCAGTCGACCTAGCTATCTTCTCCCTCCACCTAGCTGGTGTATCCTCTATCCTAGGGGCTATCAACTTCATCACAACAGCCATCAACATAAAACCCCCAGCTCTATCACAATACCAAACCCCTTTATTCGTATGATCCGTCCTTATCACTGCCGTCCTACTCTTACTTTCACTTCCAGTTTTGGCTGCAGGAATCACCATATTACTAACAGACCGAAACCTAAACACCACATTCTTCGACCCAGCCGGCGGAGGAGACCCAGTCTTATACCAACATCTC
>Fulmarus_glacialis_KC755442
CCTAGCCGGCAATCTAGCCCATGCCGGAGCCTCAGTCGACCTAGCTATCTTCTCCCTCCACCTAGCTGGTGTATCCTCTATCCTAGGGGCTATCAACTTCATCACAACAGCCATCAACATAAAACCCCCAGCTCTATCACAATACCAAACCCCTTTATTCGTATGATCCGTCCTTATCACTGCCGTCCTACTCTTACTTTCACTTCCAGTTTTGGCTGCAGGAATCACCATATTACTAACAGACCGAAACCTAAACACCACATTCTTCGACCCAGCCGGCGGAGGAGACCCAGTCTTATACCAACATCTC
>Fulmarus_glacialis_KC755443
CCTAGCCGGCAATCTAGCCCATGCCGGAGCCTCAGTCGACCTAGCTATCTTCTCCCTCCACCTAGCTGGTGTATCCTCTATCCTAGGGGCTATCAACTTCATCACAACAGCCATCAACATAAAACCCCCAGCTCTATCACAATACCAAACCCCTTTATTCGTATGATCCGTCCTTATCACTGCCGTCCTACTCTTACTTTCACTTCCAGTTTTGGCTGCAGGAATCACCATATTACTAACAGACCGAAACCTAAACACCACATTCTTCGACCCAGCCGGCGGAGGAGACCCAGTCTTATACCAACATCTC
>Fulmarus_glacialis_KC755444
CCTAGCCGGCAATCTAGCCCATGCCGGAGCCTCAGTCGACCTAGCTATCTTCTCCCTCCACCTAGCTGGTGTATCCTCTATCCTAGGGGCTATCAACTTCATCACAACAGCCATCAACATAAAACCCCCAGCTCTATCACAATACCAAACCCCTTTATTCGTATGATCCGTCCTTATCACTGCCGTCCTACTCTTACTTTCACTTCCAGTTTTGGCTGCAGGAATCACCATATTACTAACAGACCGAAACCTAAACACCACATTCTTCGACCCAGCCGGCGGAGGAGACCCAGTCTTATACCAACATCTC
>Fulmarus_glacialis_KC755445
CCTAGCCGGCAATCTAGCCCATGCCGGAGCCTCAGTCGACCTAGCTATCTTCTCCCTCCACCTAGCTGGTGTATCCTCTATCCTAGGGGCTATCAACTTCATCACAACAGCCATCAACATAAAACCCCCAGCTCTATCACAATACCAAACCCCTTTATTCGTATGATCCGTCCTTATCACTGCCGTCCTACTCTTACTTTCACTTCCAGTTTTGGCTGCAGGAATCACCATATTACTAACAGACCGAAACCTAAACACCACATTCTTCGACCCAGCCGGCGGAGGAGACCCAGTCTTATACCAACATCTC
>Fulmarus_glacialis_KC755446
CCTAGCCGGCAATCTAGCCCATGCCGGAGCCTCAGTCGACCTAGCTATCTTCTCCCTCCACCTAGCTGGTGTATCCTCTATCCTAGGGGCTATCAACTTCATCACAACAGCCATCAACATAAAACCCCCAGCTCTATCACAATACCAAACCCCTTTATTCGTATGATCCGTCCTTATCACTGCCGTCCTACTCTTACTTTCACTTCCAGTTTTGGCTGCAGGAATCACCATATTACTAACAGACCGAAACCTAAACACCACATTCTTCGACCCAGCCGGCGGAGGAGACCCAGTCTTATACCAACATCTC
>Fulmarus_glacialis_KC755447
CCTAGCCGGCAATCTAGCCCATGCCGGAGCCTCAGTCGACCTAGCTATCTTCTCCCTCCACCTAGCTGGTGTATCCTCTGTCCTAGGGGCTATCAACTTCATCACAACAGCCATCAACATAAAACCCCCAGCTCTATCACAATACCAAACCCCTTTATTCGTATGATCCGTCCTTATCACTGCCGTCCTACTCTTACTTTCACTTCCAGTTTTGGCTGCAGGAATCACCATATTACTAACAGACCGAAACCTAAACACCACATTCTTCGACCCAGCCGGCGGAGGAGACCCAGTCTTATACCAACATCTC
>Fulmarus_glacialis_KC755448
CCTAGCCGGCAATCTAGCCCATGCCGGAGCCTCAGTCGACCTAGCTATCTTCTCCCTCCACCTAGCTGGTGTATCCTCTGTCCTAGGGGCTATCAACTTCATCACAACAGCCATCAACATAAAACCCCCAGCTCTATCACAATACCAAACCCCTTTATTCGTATGATCCGTCCTTATCACTGCCGTCCTACTCTTACTTTCACTTCCAGTTTTGGCTGCAGGAATCACCATATTACTAACAGACCGAAACCTAAACACCACATTCTTCGACCCAGCCGGCGGAGGAGACCCAGTCTTATACCAACATCTC
>Fulmarus_glacialis_KC755449
CCTAGCCGGCAATCTAGCCCATGCCGGAGCCTCAGTCGACCTAGCTATCTTCTCCCTCCACCTAGCTGGTGTATCCTCTATCCTAGGGGCTATCAACTTCATCACAACAGCCATCAACATAAAACCCCCAGCTCTATCACAATACCAAACCCCTTTATTCGTATGATCCGTCCTTATCACTGCCGTCCTACTCTTACTTTCACTTCCAGTTTTGGCTGCAGGAATCACCATATTACTAACAGACCGAAACCTAAACACCACATTCTTCGACCCAGCCGGCGGAGGAGACCCAGTCTTATACCAACATCTC
>Fulmarus_glacialis_KC755450
CCTAGCCGGCAATCTAGCCCATGCCGGAGCCTCAGTCGACCTAGCTATCTTCTCCCTCCACCTAGCTGGTGTATCCTCTATCCTAGGGGCTATCAACTTCATCACAACAGCCATCAACATAAAACCCCCAGCTCTATCACAATACCAAACCCCTTTATTCGTATGATCCGTCCTTATCACTGCCGTCCTACTCTTACTTTCACTTCCAGTTTTGGCTGCAGGAATCACCATACTACTAACAGACCGAAACCTAAACACCACATTCTTCGACCCAGCCGGCGGAGGAGACCCAGTCTTATACCAACATCTC
>Fulmarus_glacialis_KC755451
CCTGGCCGGTAATCTAGCCCATGCCGGAGCCTCAGTCGACCTAGCTATCTTCTCCCTCCACCTAGCTGGTGTATCCTCTATCTTAGGGGCTATCAACTTCATCACAACAGCCATCAACATAAAACCCCCAGCCCTATCACAATACCAAACCCCTTTATTCGTATGATCCGTCCTTATCACTGCCGTCCTACTCCTGCTTTCACTTCCAGTTTTAGCTGCAGGAATCACCATGCTACTAACAGACCGGAACCTAAACACCACATTCTTCGATCCAGCCGGCGGAGGAGACCCAGTCTTATATCAACATCTC
>Fulmarus_glacialis_KC755452
CCTGGCCGGTAATCTAGCCCATGCCGGAGCCTCAGTCGACCTAGCTATCTTCTCCCTCCACCTAGCTGGTGTATCCTCTATCTTAGGGGCTATCAACTTCATCACAACAGCCATCAACATAAAACCCCCAGCCCTATCACAATACCAAACCCCTTTATTCGTATGATCCGTCCTTATCACTGCCGTCCTACTCCTGCTTTCACTTCCAGTTTTAGCTGCAGGAATCACCATGCTACTAACAGACCGGAACCTAAACACCACATTCTTCGATCCAGCCGGCGGAGGAGACCCAGTCTTATATCAACATCTC
>Fulmarus_glacialis_KC755453
CCTGGCCGGCAATCTAGCCCATGCCGGAGCCTCAGTCGACCTAGCTATCTTCTCCCTCCACCTAGCTGGTGTATCCTCTATCTTAGGGGCTATCAACTTCATCACAACAGCCATCAACATAAAACCCCCAGCCCTATCACAATACCAAACCCCTTTATTCGTATGATCCGTCCTTATCACTGCCGTCCTACTCCTGCTTTCACTTCCAGTTTTAGCTGCAGGAATCACCATGCTACTAACAGACCGGAACCTAAACACCACATTCTTCGATCCAGCCGGCGGAGGAGACCCAGTCTTATATCAACATCTC
>Fulmarus_glacialis_KC755454
CCTGGCCGGTAATCTAGCCCATGCCGGAGCCTCAGTCGACCTAGCTATCTTCTCCCTCCACCTAGCTGGTGTATCCTCTATCTTAGGGGCTATCAACTTCATCACAACAGCCATCAACATAAAACCCCCAGCCCTATCACAATACCAAACCCCTTTATTCGTATGATCCGTCCTTATCACTGCCGTCCTACTCCTGCTTTCACTTCCAGTTTTAGCTGCAGGAATCACCATGCTACTAACAGACCGGAACCTAAACACCACATTCTTCGATCCAGCCGGCGGAGGAGACCCAGTCTTATATCAACATCTC
>Fulmarus_glacialis_KC755455
CCTGGCCGGTAATCTAGCCCATGCCGGAGCCTCAGTCGACCTAGCTATCTTCTCCCTCCACCTAGCTGGTGTATCCTCTATCTTAGGGGCTATCAACTTCATCACAACAGCCATCAACATAAAACCCCCAGCCCTATCACAATACCAAACCCCTTTATTCGTATGATCCGTCCTTATCACTGCCGTCCTACTCCTGCTTTCACTTCCAGTTTTAGCTGCAGGAATCACCATGCTACTAACAGACCGGAACCTAAACACCACATTCTTCGATCCAGCCGGCGGAGGAGACCCAGTCTTATATCAACATCTC
>Fulmarus_glacialis_KC755456
CCTGGCCGGTAATCTAGCCCATGCCGGAGCCTCAGTCGACCTAGCTATCTTCTCCCTCCACCTAGCTGGTGTATCCTCTATCTTAGGGGCTATCAACTTCATCACAACAGCCATCAACATAAAACCCCCAGCCCTATCACAATACCAAACCCCTTTATTCGTATGATCCGTCCTTATCACTGCCGTCCTACTCCTGCTTTCACTTCCAGTTTTAGCTGCAGGAATCACCATGCTACTAACAGACCGGAACCTAAACACCACATTCTTCGATCCAGCCGGCGGAGGAGACCCAGTCTTATATCAACATCTC
>Fulmarus_glacialis_KC755457
CCTGGCCGGTAATCTAGCCCATGCCGGAGCCTCAGTCGACCTAGCTATCTTCTCCCTCCACCTAGCTGGTGTATCCTCTATCTTAGGGGCTATCAACTTCATCACAACAGCCATCAACATAAAACCCCCAGCCCTATCACAATACCAAACCCCTTTATTCGTATGATCCGTCCTTATCACTGCCGTCCTACTCCTGCTTTCACTTCCAGTTTTAGCTGCAGGAATCACCATGCTACTAACAGACCGGAACCTAAACACCACATTCTTCGATCCAGCCGGCGGAGGAGACCCAGTCTTATATCAACATCTC
>Fulmarus_glacialis_KC755458
CCTGGCCGGTAATCTAGCCCATGCCGGAGCCTCAGTCGACCTAGCTATCTTCTCCCTCCACCTAGCTGGTGTATCCTCTATCTTAGGGGCTATCAACTTCATCACAACAGCCATCAACATAAAACCCCCAGCCCTATCACAATACCAAACCCCTTTATTCGTATGATCCGTCCTTATCACTGCCGTCCTACTCCTGCTTTCACTTCCAGTTTTAGCTGCAGGAATCACCATGCTACTAACAGACCGGAACCTAAACACCACATTCTTCGATCCAGCCGGCGGAGGAGACCCAGTCTTATATCAACATCTC
>Fulmarus_glacialis_KC755459
CCTAGCCGGCAATCTAGCCCATGCCGGAGCCTCAGTCGACCTAGCTATCTTCTCCCTCCACCTAGCTGGTGTATCCTCTATCCTAGGGGCTATCAACTTCATCACAACAGCCATCAACATAAAACCCCCAGCTCTATCACAATACCAAACCCCTTTATTCGTATGATCCGTCCTTATCACTGCCGTCCTACTCTTACTTTCACTTCCAGTTTTGGCTGCAGGAATCACCATATTACTAACAGACCGAAACCTAAACACCACATTCTTCGACCCAGCCGGCGGAGGAGACCCAGTCTTATACCAACATCTC
>Fulmarus_glacialis_KC755460
CCTAGCCGGCAATCTAGCCCATGCCGGAGCCTCAGTCGACCTAGCTATCTTCTCCCTCCACCTAGCTGGTGTATCCTCTATCCTAGGGGCTATCAACTTCATCACAACAGCCATCAACATAAAACCCCCAGCTCTATCACAATACCAAACCCCTTTATTCGTATGATCCGTCCTTATCACTGCCGTCCTACTCTTACTTTCACTTCCAGTTTTGGCTGCAGGAATCACCATATTACTAACAGACCGAAACCTAAACACCACATTCTTCGACCCAGCCGGCGGAGGAGACCCAGTCTTATACCAACATCTC
>Fulmarus_glacialis_KC755461
CCTAGCCGGCAATCTAGCCCATGCCGGAGCCTCAGTCGACCTAGCTATCTTCTCCCTCCACCTAGCTGGTGTATCCTCTATCCTAGGGGCTATCAACTTCATCACAACAGCCATCAACATAAAACCCCCAGCTCTATCACAATACCAAACCCCTTTATTCGTATGATCCGTCCTTATCACTGCCATCCTACTCTTACTTTCACTTCCAGTTTTGGCTGCAGGAATCACCATATTACTAACAGACCGAAACCTAAACACCACATTCTTCGACCCAGCCGGCGGAGGAGACCCAGTCTTATACCAACATCTC
>Fulmarus_glacialis_KC755462
CCTAGCCGGCAATCTAGCCCATGCCGGAGCCTCAGTCGACCTAGCTATCTTCTCCCTCCACCTAGCTGGTGTATCCTCTATCCTAGGGGCTATCAACTTCATCACAACAGCCATCAACATAAAACCCCCAGCTCTATCACAATACCAAACCCCTTTATTCGTATGATCCGTCCTTATCACTGCCGTCCTACTCTTACTTTCACTTCCAGTTTTGGCTGCAGGAATCACCATACTACTAACAGACCGAAACCTAAACACCACATTCTTCGACCCAGCCGGCGGAGGAGACCCAGTCTTATACCAACATCTC
>Fulmarus_glacialis_KC755463
CCTAGCCGGCAATCTAGCCCATGCCGGAGCCTCAGTCGACCTAGCTATCTTCTCCCTCCACCTAGCTGGTGTATCCTCTATCCTAGGGGCTATCAACTTCATCACAACAGCCATCAACATAAAACCCCCAGCTCTATCACAATACCAAACCCCTTTATTCGTATGATCCGTCCTTATCACTGCCGTCCTACTCTTACTTTCACTTCCAGTTTTGGCTGCAGGAATCACCATACTACTAACAGACCGAAACCTAAACACCACATTCTTCGACCCAGCCGGCGGAGGAGACCCAGTCTTATACCAACATCTC
>Fulmarus_glacialis_KC755464
CCTAGCCGGCAATCTAGCCCATGCCGGAGCCTCAGTCGACCTAGCTATCTTCTCCCTCCACCTAGCTGGTGTATCCTCTATCCTAGGGGCTATCAACTTCATCACAACAGCCATCAACATAAAACCCCCAGCTCTATCACAATACCAAACCCCTTTATTCGTATGATCCGTCCTTATCACTGCCGTCCTACTCTTACTTTCACTTCCAGTTTTGGCTGCAGGAATCACCATATTACTAACAGACCGAAACCTAAACACCACATTCTTCGACCCAGCCGGCGGAGGAGACCCAGTCTTATACCAACATCTC
>Fulmarus_glacialis_KC755465
CCTGGCCGGTAATCTAGCCCATGCCGGAGCCTCAGTCGACCTAGCTATCTTCTCCCTCCACCTAGCTGGTGTATCCTCTATCTTAGGGGCTATCAACTTCATCACAACAGCCATCAACATAAAACCCCCAGCCCTATCACAATACCAAACCCCTTTATTCGTATGATCCGTCCTTATCACTGCCGTCCTACTCCTGCTTTCACTTCCAGTTTTAGCTGCAGGAATCACCATGCTACTAACAGACCGGAACCTAAACACCACATTCTTCGATCCAGCCGGCGGAGGAGACCCAGTCTTATATCAACATCTC
>Fulmarus_glacialis_KC755466
CCTGGCCGGTAATCTAGCCCATGCCGGAGCCTCAGTCGACCTAGCTATCTTCTCCCTCCACCTAGCTGGTGTATCCTCTATCTTAGGGGCTATCAACTTCATCACAACAGCCATCAACATAAAACCCCCAGCCCTATCACAATACCAAACCCCTTTATTCGTATGATCCGTCCTTATCACTGCCGTCCTACTCCTGCTTTCACTTCCAGTTTTAGCTGCAGGAATCACCATGCTACTAACAGACCGGAACCTAAACACCACATTCTTCGATCCAGCCGGCGGAGGAGACCCAGTCTTATATCAACATCTC
>Fulmarus_glacialis_KC755467
CCTGGCCGGTAATCTAGCCCATGCCGGAGCCTCAGTCGACCTAGCTATCTTCTCCCTCCACCTAGCTGGTGTATCCTCTATCTTAGGGGCTATCAACTTCATCACAACAGCCATCAACATAAAACCCCCAGCCCTATCACAATACCAAACCCCTTTATTCGTATGATCCGTCCTTATCACTGCCGTCCTACTCCTGCTTTCACTTCCAGTTTTAGCTGCAGGAATCACCATGCTACTAACAGACCGGAACCTAAACACCACATTCTTCGATCCAGCCGGCGGAGGAGACCCAGTCTTATATCAACATCTC
>Fulmarus_glacialis_KC755468
CCTGGCCGGTAATCTAGCCCATGCCGGAGCCTCAGTCGACCTAGCTATCTTCTCCCTCCACCTAGCTGGTGTATCCTCTATCTTAGGGGCTATCAACTTCATCACAACAGCCATCAACATAAAACCCCCAGCCCTATCACAATACCAAACCCCTTTATTCGTATGATCCGTCCTTATCACTGCCGTCCTACTCCTGCTTTCACTTCCAGTTTTAGCTGCAGGAATCACCATGCTACTAACAGACCGGAACCTAAACACCACATTCTTCGATCCAGCCGGCGGAGGAGACCCAGTCTTATATCAACATCTC
>Fulmarus_glacialis_KC755469
CCTGGCCGGTAATCTAGCCCATGCCGGAGCCTCAGTCGACCTAGCTATCTTCTCCCTCCACCTAGCTGGTGTATCCTCTATCTTAGGGGCTATCAACTTCATCACAACAGCCATCAACATAAAACCCCCAGCCCTATCACAATACCAAACCCCTTTATTCGTATGATCCGTCCTTATCACTGCCGTCCTACTCCTGCTTTCACTTCCAGTTTTAGCTGCAGGAATCACCATGCTACTAACAGACCGGAACCTAAACACCACATTCTTCGATCCAGCCGGCGGAGGAGACCCAGTCTTATATCAACATCTC
>Fulmarus_glacialis_KC755470
CCTGGCCGGTAATCTAGCCCATGCCGGAGCCTCAGTCGACCTAGCTATCTTCTCCCTCCACCTAGCTGGTGTATCCTCTATCTTAGGGGCTATCAACTTCATCACAACAGCCATCAACATAAAACCCCCAGCCCTATCACAATACCAAACCCCTTTATTCGTATGATCCGTCCTTATCACTGCCGTCCTACTCCTGCTTTCACTTCCAGTTTTAGCTGCAGGAATCACCATGCTACTAACAGACCGGAACCTAAACACCACATTCTTCGATCCAGCCGGCGGAGGAGACCCAGTCTTATATCAACATCTC
>Fulmarus_glacialis_KC755471
CCTGGCCGGTAATCTAGCCCATGCCGGAGCCTCAGTCGACCTAGCTATCTTCTCCCTCCACCTAGCTGGTGTATCCTCTATCTTAGGGGCTATCAACTTCATCACAACAGCCATCAACATAAAACCCCCAGCCCTATCACAATACCAAACCCCTTTATTCGTATGATCCGTCCTTATCACTGCCGTCCTACTCCTGCTTTCACTTCCAGTTTTAGCTGCAGGAATCACCATGCTACTAACAGACCGGAACCTAAACACCACATTCTTCGATCCAGCCGGCGGAGGAGACCCAGTCTTATATCAACATCTC
>Fulmarus_glacialis_KC755472
CCTGGCCGGTAATCTAGCCCATGCCGGAGCCTCAGTCGACCTAGCTATCTTCTCCCTCCACCTAGCTGGTGTATCCTCTATCTTAGGGGCTATCAACTTCATCACAACAGCCATCAACATAAAACCCCCAGCCCTATCACAATACCAAACCCCTTTATTCGTATGATCCGTCCTTATCACTGCCGTCCTACTCCTGCTTTCACTTCCAGTTTTAGCTGCAGGAATCACCATGCTACTAACAGACCGGAACCTAAACACCACATTCTTCGATCCAGCCGGCGGAGGAGACCCAGTCTTATATCAACATCTC
>Fulmarus_glacialis_KC755473
CCTGGCCGGTAATCTAGCCCATGCCGGAGCCTCAGTCGACCTAGCTATCTTCTCCCTCCACCTAGCTGGTGTATCCTCTATCTTAGGGGCTATCAACTTCATCACAACAGCCATCAACATAAAACCCCCAGCCCTATCACAATACCAAACCCCTTTATTCGTATGATCCGTCCTTATCACTGCCGTCCTACTCCTGCTTTCACTTCCAGTTTTAGCTGCAGGAATCACCATGCTACTAACAGACCGGAACCTAAACACCACATTCTTCGATCCAGCCGGCGGAGGAGACCCAGTCTTATATCAACATCTC
>Fulmarus_glacialis_KC755474
CCTGGCCGGTAATCTAGCCCATGCCGGAGCCTCAGTCGACCTAGCTATCTTCTCCCTCCACCTAGCTGGTGTATCCTCTATCTTAGGGGCTATCAACTTCATCACAACAGCCATCAACATAAAACCCCCAGCCCTATCACAATACCAAACCCCTTTATTCGTATGATCCGTCCTTATCACTGCCGTCCTACTCCTGCTTTCACTTCCAGTTTTAGCTGCAGGAATCACCATGCTACTAACAGACCGGAACCTAAACACCACATTCTTCGATCCAGCCGGCGGAGGAGACCCAGTCTTATATCAACATCTC
>Fulmarus_glacialis_KC755475
CCTGGCCGGTAATCTAGCCCATGCCGGAGCCTCAGTCGACCTAGCTATCTTCTCCCTCCACCTAGCTGGTGTATCCTCTATCTTAGGGGCTATCAACTTCATCACAACAGCCATCAACATAAAACCCCCAGCCCTATCACAATACCAAACCCCTTTATTCGTATGATCCGTCCTTATCACTGCCGTCCTACTCCTGCTTTCACTTCCAGTTTTAGCTGCAGGAATCACCATGCTACTAACAGACCGGAACCTAAACACCACATTCTTCGATCCAGCCGGCGGAGGAGACCCAGTCTTATATCAACATCTC
>Fulmarus_glacialis_KC755476
CCTGGCCGGTAATCTAGCCCATGCCGGAGCCTCAGTCGACCTAGCTATCTTCTCCCTCCACCTAGCTGGTGTATCCTCTATCTTAGGGGCTATCAACTTCATCACAACAGCCATCAACATAAAACCCCCAGCCCTATCACAATACCAAACCCCTTTATTCGTATGATCCGTCCTTATCACTGCCGTCCTACTCCTGCTTTCACTTCCAGTTTTAGCTGCAGGAATCACCATGCTACTAACAGACCGGAACCTAAACACCACATTCTTCGATCCAGCCGGCGGAGGGGACCCAGTCTTATATCAACATCTC
>Fulmarus_glacialis_KC755477
CCTGGCCGGTAATCTAGCCCATGCCGGAGCCTCAGTCGACCTAGCTATCTTCTCCCTCCACCTAGCTGGTGTATCCTCTATCTTAGGGGCTATCAACTTCATCACAACAGCCATCAACATAAAACCCCCAGCCCTATCACAATACCAAACCCCTTTATTCGTATGATCCGTCCTTATCACTGCCGTCCTACTCCTGCTTTCACTTCCAGTTTTAGCTGCAGGAATCACCATGCTACTAACAGACCGGAACCTAAACACCACATTCTTCGATCCAGCCGGCGGAGGAGACCCAGTCTTATATCAACATCTC
>Fulmarus_glacialis_KC755478
CCTGGCCGGTAATCTAGCCCATGCCGGAGCCTCAGTCGACCTAGCTATCTTCTCCCTCCACCTAGCTGGTGTATCCTCTATCTTAGGGGCTATCAACTTCATCACAACAGCCATCAACATAAAACCCCCAGCCCTATCACAATACCAAACCCCTTTATTCGTATGATCCGTCCTTATCACTGCCGTCCTACTCCTGCTTTCACTTCCAGTTTTAGCTGCAGGAATCACCATGCTACTAACAGACCGGAACCTAAACACCACATTCTTCGATCCAGCCGGCGGAGGAGACCCAGTCTTATATCAACATCTC
>Fulmarus_glacialis_KC755479
CCTGGCCGGTAATCTAGCCCATGCCGGAGCCTCAGTCGACCTAGCTATCTTCTCCCTCCACCTAGCTGGTGTATCCTCTATCTTAGGGGCTATCAACTTCATCACAACAGCCATCAACATAAAACCCCCAGCCCTATCACAATACCAAACCCCTTTATTCGTATGATCCGTCCTTATCACTGCCGTCCTACTCCTGCTTTCACTTCCAGTTTTAGCTGCAGGAATCACCATGCTACTAACAGACCGGAACCTAAACACCACATTCTTCGATCCAGCCGGCGGAGGAGACCCAGTCTTATATCAACATCTC
>Fulmarus_glacialis_KC755480
CCTGGCCGGTAATCTAGCCCATGCCGGAGCCTCAGTCGACCTAGCTATCTTCTCCCTCCACCTAGCTGGTGTATCCTCTATCTTAGGGGCTATCAACTTCATCACAACAGCCATCAACATAAAACCCCCAGCCCTATCACAATACCAAACCCCTTTATTCGTATGATCCGTCCTTATCACTGCCGTCCTACTCCTGCTTTCACTTCCAGTTTTAGCTGCAGGAATCACCATGCTACTAACAGACCGGAACCTAAACACCACATTCTTCGATCCAGCCGGCGGAGGAGACCCAGTCTTATATCAACATCTC
>Fulmarus_glacialis_KC755481
CCTAGCCGGCAATCTAGCCCATGCCGGAGCCTCAGTCGACCTAGCTATCTTCTCCCTCCACCTAGCTGGTGTATCCTCTATCCTAGGGGCTATCAACTTCATCACAACAGCCATCAACATAAAACCCCCAGCTCTATCACAATACCAAACCCCTTTATTCGTATGATCCGTCCTTATCACTGCCGTCCTACTCTTACTTTCACTTCCAGTTTTGGCTGCAGGAATCACCATACTACTAACAGACCGAAACCTAAACACCACATTCTTCGACCCAGCCGGCGGAGGAGACCCAGTCTTATACCAACATCTC
>Fulmarus_glacialis_KC755482
CCTAGCCGGCAATCTAGCCCATGCCGGAGCCTCAGTCGACCTAGCTATCTTCTCCCTCCACCTAGCTGGTGTATCCTCTATCCTAGGGGCTATCAACTTCATCACAACAGCCATCAACATAAAACCCCCAGCTCTATCACAATACCAAACCCCTTTATTCGTATGATCCGTCCTTATCACTGCCGTCCTACTCTTACTTTCACTTCCAGTTTTGGCTGCAGGAATCACCATACTACTAACAGACCGAAACCTAAACACCACATTCTTCGACCCAGCCGGCGGAGGAGACCCAGTCTTATACCAACATCTC
>Fulmarus_glacialis_KC755483
CCTAGCCGGCAATCTAGCCCATGCCGGAGCCTCAGTCGACCTAGCTATCTTCTCCCTCCACCTAGCTGGTGTATCCTCTATCCTAGGGGCTATCAACTTCATCACAACAGCCATCAACATAAAACCCCCAGCTCTATCACAATACCAAACCCCTTTATTCGTATGATCCGTCCTTATCACTGCCGTCCTACTCTTACTTTCACTTCCAGTTTTGGCTGCAGGAATCACCATATTACTAACAGACCGAAACCTAAACACCACATTCTTCGACCCAGCCGGCGGAGGAGACCCAGTCTTATACCAACATCTC
>Fulmarus_glacialis_KC755484
CCTAGCCGGCAATCTAGCCCATGCCGGAGCCTCAGTCGACCTAGCTATCTTCTCCCTCCACCTAGCTGGTGTATCCTCTATCCTAGGGGCTATCAACTTCATCACAACAGCCATCAACATAAAACCCCCAGCTCTATCACAATACCAAACCCCTTTATTCGTATGATCCGTCCTTATCACTGCCATCCTACTCTTACTTTCACTTCCAGTTTTGGCTGCAGGAATCACCATATTACTAACAGACCGAAACCTAAACACCACATTCTTCGACCCAGCCGGCGGAGGAGACCCAGTCTTATACCAACATCTC
>Fulmarus_glacialis_KC755485
CCTAGCCGGCAATCTAGCCCATGCCGGAGCCTCAGTCGACCTAGCTATCTTCTCCCTCCACCTAGCTGGTGTATCCTCTATCCTAGGGGCTATCAACTTCATCACAACAGCCATCAACATAAAACCCCCAGCTCTATCACAATACCAAACCCCTTTATTCGTATGATCCGTCCTTATCACTGCCGTCCTACTCTTACTTTCACTTCCAGTTTTGGCTGCAGGAATCACCATATTACTAACAGACCGAAACCTAAACACCACATTCTTCGACCCAGCCGGCGGAGGAGACCCAGTCTTATACCAACATCTC
>Fulmarus_glacialis_KC755486
CCTAGCCGGCAATCTAGCCCATGCCGGAGCCTCAGTCGACCTAGCTATCTTCTCCCTCCACCTAGCTGGTGTATCCTCTATCCTAGGGGCTATCAACTTCATCACAACAGCCATCAACATAAAACCCCCAGCTCTATCACAATACCAAACCCCTTTATTCGTATGATCCGTCCTTATCACTGCCGTCCTACTCTTACTTTCACTTCCAGTTTTGGCTGCAGGAATCACCATACTACTAACAGACCGAAACCTAAACACCACATTCTTCGACCCAGCCGGCGGAGGAGACCCAGTCTTATACCAACATCTC
>Fulmarus_glacialis_KC755487
CCTAGCCGGCAATCTAGCCCATGCCGGAGCCTCAGTCGACCTAGCTATCTTCTCCCTCCACCTAGCTGGTGTATCCTCTATCCTAGGGGCTATCAACTTCATCACAACAGCCATCAACATAAAACCCCCAGCTCTATCACAATACCAAACCCCTTTATTCGTATGATCCGTCCTTATCACTGCCGTCCTACTCTTACTTTCACTTCCAGTTTTGGCTGCAGGAATCACCATATTACTAACAGACCGAAACCTAAACACCACATTCTTCGACCCAGCCGGCGGAGGAGACCCAGTCTTATACCAACATCTC
>Fulmarus_glacialis_KC755488
CCTAGCCGGCAATCTAGCCCATGCCGGAGCCTCAGTCGACCTAGCTATCTTCTCCCTCCACCTAGCTGGTGTATCCTCTATCCTAGGGGCTATCAACTTCATCACAACAGCCATCAACATAAAACCCCCAGCTCTATCACAATACCAAACCCCTTTATTCGTATGATCCGTCCTTATCACTGCCGTCCTACTCTTACTTTCACTTCCAGTTTTGGCTGCAGGAATCACCATATTACTAACAGACCGAAACCTAAACACCACATTCTTCGACCCAGCCGGCGGAGGAGACCCAGTCTTATACCAACATCTC
>Fulmarus_glacialis_KC755489
CCTAGCCGGCAATCTAGCCCATGCCGGAGCCTCAGTCGACCTAGCTATCTTCTCCCTCCACCTAGCTGGTGTATCCTCTATCCTAGGGGCTATCAACTTCATCACAACAGCCATCAACATAAAACCCCCAGCTCTATCACAATACCAAACCCCTTTATTCGTATGATCCGTCCTTATCACTGCCGTCCTACTCTTACTTTCACTTCCAGTTTTGGCTGCAGGAATCACCATATTACTAACAGACCGAAACCTAAACACCACATTCTTCGACCCAGCCGGCGGAGGAGACCCAGTCTTATACCAACATCTC
>Fulmarus_glacialis_KC755490
CCTAGCCGGCAATCTAGCCCATGCCGGAGCCTCAGTCGACCTAGCTATCTTCTCCCTCCACCTAGCTGGTGTATCCTCTATCCTAGGGGCTATCAACTTCATCACAACAGCCATCAACATAAAACCCCCAGCTCTATCACAATACCAAACCCCTTTATTCGTATGATCCGTCCTTATCACTGCCGTCCTACTCTTACTTTCACTTCCAGTTTTGGCTGCAGGAATCACCATATTACTAACAGACCGAAACCTAAACACCACATTCTTCGACCCAGCCGGCGGAGGAGACCCAGTCTTATACCAACATCTC
>Fulmarus_glacialis_KC755491
CCTAGCCGGCAATCTAGCCCATGCCGGAGCCTCAGTCGACCTAGCTATCTTCTCCCTCCACCTAGCTGGTGTATCCTCTATCCTAGGGGCTATCAACTTCATCACAACAGCCATCAACATAAAACCCCCAGCTCTATCACAATACCAAACCCCTTTATTCGTATGATCCGTCCTTATCACTGCCGTCCTACTCTTACTTTCACTTCCAGTTTTGGCTGCAGGAATCACCATACTACTAACAGACCGAAACCTAAACACCACATTCTTCGACCCAGCCGGCGGAGGAGACCCAGTCTTATACCAACATCTC
>Fulmarus_glacialis_KC755492
CCTAGCCGGCAATCTAGCCCATGCCGGAGCCTCAGTCGACCTAGCTATCTTCTCCCTCCACCTAGCTGGTGTATCCTCTATCCTAGGGGCTATCAACTTCATCACAACAGCCATCAACATAAAACCCCCAGCTCTATCACAATACCAAACCCCTTTATTCGTATGATCCGTCCTTATCACTGCCGTCCTACTCTTACTTTCACTTCCAGTTTTGGCTGCAGGAATCACCATATTACTAACAGACCGAAACCTAAACACCACATTCTTCGACCCAGCCGGCGGAGGAGACCCAGTCTTATACCAACATCTC
>Fulmarus_glacialis_KC755493
CCTAGCCGGCAATCTAGCCCATGCCGGAGCCTCAGTCGACCTAGCTATCTTCTCCCTCCACCTAGCTGGTGTATCCTCTATCCTAGGGGCTATCAACTTCATCACAACAGCCATCAACATAAAACCCCCAGCTCTATCACAATACCAAACCCCTTTATTCGTATGATCCGTCCTTATCACTGCCGTCCTACTCTTACTTTCACTTCCAGTTTTGGCTGCAGGAATCACCATATTACTAACAGACCGAAACCTAAACACCACATTCTTCGACCCAGCCGGCGGAGGAGACCCAGTCTTATACCAACATCTC
>Fulmarus_glacialis_KC755494
CCTAGCCGGCAATCTAGCCCATGCCGGAGCCTCAGTCGACCTAGCTATCTTCTCCCTCCACCTAGCTGGTGTATCCTCTATCCTAGGGGCTATCAACTTCATCACAACAGCCATCAACATAAAACCCCCAGCTCTATCACAATACCAAACCCCTTTATTCGTATGATCCGTCCTTATCACTGCCGTCCTACTCTTACTTTCACTTCCAGTTTTGGCTGCAGGAATCACCATACTACTAACAGACCGAAACCTAAACACCACATTCTTCGACCCAGCCGGCGGAGGAGACCCAGTCTTATACCAACATCTC
>Fulmarus_glacialis_KC755495
CCTAGCCGGCAATCTAGCCCATGCCGGAGCCTCAGTCGACCTAGCTATCTTCTCCCTCCACCTAGCTGGTGTATCCTCTATCCTAGGGGCTATCAACTTCATCACAACAGCCATCAACATAAAACCCCCAGCTCTATCACAATACCAAACCCCTTTATTCGTATGATCCGTCCTTATCACTGCCGTCCTACTCTTACTTTCACTTCCAGTTTTGGCTGCAGGAATCACCATATTACTAACAGACCGAAACCTAAACACCACATTCTTCGACCCAGCCGGCGGAGGAGACCCAGTCTTATACCAACATCTC
>Fulmarus_glacialis_KC755496
CCTAGCCGGCAATCTAGCCCATGCCGGAGCCTCAGTCGACCTAGCTATCTTCTCCCTCCACCTAGCTGGTGTATCCTCTATCCTAGGGGCTATCAACTTCATCACAACAGCCATCAACATAAAACCCCCAGCTCTATCACAATACCAAACCCCTTTATTCGTATGATCCGTCCTTATCACTGCCGTCCTACTCTTACTTTCACTTCCAGTTTTGGCTGCAGGAATCACCATATTACTAACAGACCGAAACCTAAACACCACATTCTTCGACCCAGCCGGCGGAGGAGACCCAGTCTTATACCAACATCTC
>Fulmarus_glacialis_KC755497
CCTAGCCGGCAATCTAGCCCATGCCGGAGCCTCAGTCGACCTAGCTATCTTCTCCCTCCACCTAGCTGGTGTATCCTCTATCCTAGGGGCTATCAACTTCATCACAACAGCCATCAACATAAAACCCCCAGCTCTATCACAATACCAAACCCCTTTATTCGTATGATCCGTCCTTATCACTGCCGTCCTACTCTTACTTTCACTTCCAGTTTTGGCTGCAGGAATCACCATATTACTAACAGACCGAAACCTAAACACCACATTCTTCGACCCAGCCGGCGGAGGAGACCCAGTCTTATACCAACATCTC
>Fulmarus_glacialis_KC755498
CCTAGCCGGCAATCTAGCCCATGCCGGAGCCTCAGTCGACCTAGCTATCTTCTCCCTCCACCTAGCTGGTGTATCCTCTATCCTAGGGGCTATCAACTTCATCACAACAGCCATCAACATAAAACCCCCAGCTCTATCACAATACCAAACCCCTTTATTCGTATGATCCGTCCTTATCACTGCCGTCCTACTCTTACTTTCACTTCCAGTTTTGGCTGCAGGAATCACCATACTACTAACAGACCGAAACCTAAACACCACATTCTTCGACCCAGCCGGCGGAGGAGACCCAGTCTTATACCAACATCTC
>Fulmarus_glacialis_KC755499
CCTAGCCGGCAATCTAGCCCATGCCGGAGCCTCAGTCGATCTAGCTATCTTCTCCCTCCACCTAGCTGGTGTATCCTCTATCCTAGGGGCTATCAACTTCATCACAACAGCCATCAACATAAAACCCCCAGCTCTATCACAATACCAAACCCCTTTATTCGTATGATCCGTCCTTATCACTGCCGTCCTACTCTTACTTTCACTTCCAGTTTTGGCTGCAGGAATCACCATACTACTAACAGACCGAAACCTAAACACCACATTCTTCGACCCAGCCGGCGGAGGAGACCCAGTCTTATACCAACATCTC
>Fulmarus_glacialis_KC755500
CCTAGCCGGCAATCTAGCCCATGCCGGAGCCTCAGTCGACCTAGCTATCTTCTCCCTCCACCTAGCTGGTGTATCCTCTATCCTAGGGGCTATCAACTTCATCACAACAGCCATCAACATAAAACCCCCAGCTCTATCACAATACCAAACCCCTTTATTCGTATGATCCGTCCTTATCACTGCCGTCCTACTCTTACTTTCACTTCCAGTTTTGGCTGCAGGAATCACCATACTACTAACAGACCGAAACCTAAACACCACATTCTTCGACCCAGCCGGCGGAGGAGACCCAGTCTTATACCAACATCTC
>Fulmarus_glacialis_KC755501
CCTAGCCGGCAATCTAGCCCATGCCGGAGCCTCAGTCGACCTAGCTATCTTCTCCCTCCACCTAGCTGGTGTATCCTCTATCCTAGGGGCTATCAACTTCATCACAACAGCCATCAACATAAAACCCCCAGCTCTATCACAATACCAAACCCCTTTATTCGTATGATCCGTCCTTATCACTGCCGTCCTACTCTTACTTTCACTTCCAGTTTTGGCTGCAGGAATCACCATACTACTAACAGACCGAAACCTAAACACCACATTCTTCGACCCAGCCGGCGGAGGAGACCCAGTCTTATACCAACATCTC
>Fulmarus_glacialis_KC755502
CCTAGCCGGCAATCTAGCCCATGCCGGAGCCTCAGTCGACCTAGCTATCTTCTCCCTCCACCTAGCTGGTGTATCCTCTATCCTAGGGGCTATCAACTTCATCACAACAGCCATCAACATAAAACCCCCAGCTCTATCACAATACCAAACCCCTTTATTCGTATGATCCGTCCTTATCACTGCCGTCCTACTCTTACTTTCACTTCCAGTTTTGGCTGCAGGAATCACCATATTACTAACAGACCGAAACCTAAACACCACATTCTTCGACCCAGCCGGCGGAGGAGACCCAGTCTTATACCAACATCTC
>Fulmarus_glacialis_KC755503
CCTAGCCGGCAATCTAGCCCATGCCGGAGCCTCAGTCGACCTAGCTATCTTCTCCCTCCACCTAGCTGGTGTATCCTCTATCCTAGGGGCTATCAACTTCATCACAACAGCCATCAACATAAAACCCCCAGCTCTATCACAATACCAAACCCCTTTATTCGTATGATCCGTCCTTATCACTGCCGTCCTACTCTTACTTTCACTTCCAGTTTTGGCTGCAGGAATCACCATATTACTAACAGACCGAAACCTAAACACCACATTCTTCGACCCAGCCGGCGGAGGAGACCCAGTCTTATACCAACATCTC
>Fulmarus_glacialis_KC755504
CCTAGCCGGCAATCTAGCCCATGCCGGAGCCTCAGTCGACCTAGCTATCTTCTCCCTCCACCTAGCTGGTGTATCCTCTATCCTAGGGGCTATCAACTTCATCACAACAGCCATCAACATAAAACCCCCAGCTCTATCACAATACCAAACCCCTTTATTCGTATGATCCGTCCTTATCACTGCCGTCCTACTCTTACTTTCACTTCCAGTTTTGGCTGCAGGAATCACCATATTACTAACAGACCGAAACCTAAACACCACATTCTTCGACCCAGCCGGCGGAGGAGACCCAGTCTTATACCAACATCTC
>Fulmarus_glacialis_KC755505
CCTAGCCGGCAATCTAGCCCATGCCGGAGCCTCAGTCGACCTAGCTATCTTCTCCCTCCACCTAGCTGGTGTATCCTCTATCCTAGGGGCTATCAACTTCATCACAACAGCCATCAACATAAAACCCCCAGCTCTATCACAATACCAAACCCCTTTATTCGTATGATCCGTCCTTATCACTGCCGTCCTACTCTTACTTTCACTTCCAGTTTTGGCTGCAGGAATCACCATATTACTAACAGACCGAAACCTAAACACCACATTCTTCGACCCAGCCGGCGGAGGAGACCCAGTCTTATACCAACATCTC
>Fulmarus_glacialis_KC755506
CCTAGCCGGCAATCTAGCCCATGCCGGAGCCTCAGTCGACCTAGCTATCTTCTCCCTCCACCTAGCTGGTGTATCCTCTATCCTAGGGGCTATCAACTTCATCACAACAGCCATCAACATAAAACCCCCAGCTCTATCACAATACCAAACCCCTTTATTCGTATGATCCGTCCTTATCACTGCCGTCCTACTCTTACTTTCACTTCCAGTTTTGGCTGCAGGAATCACCATATTACTAACAGACCGAAACCTAAACACCACATTCTTCGACCCAGCCGGCGGAGGAGACCCAGTCTTATACCAACATCTC
>Fulmarus_glacialis_KC755507
CCTAGCCGGCAATCTAGCCCATGCCGGAGCCTCAGTCGACCTAGCTATCTTCTCCCTCCACCTAGCTGGTGTATCCTCTATCCTAGGGGCTATCAACTTCATCACAACAGCCATCAACATAAAACCCCCAGCTCTATCACAATACCAAACCCCTTTATTCGTATGATCCGTCCTTATCACTGCCGTCCTACTCTTACTTTCACTTCCAGTTTTGGCTGCAGGAATCACCATACTACTAACAGACCGAAACCTAAACACCACATTCTTCGACCCAGCCGGCGGAGGAGACCCAGTCTTATACCAACATCTC
>Fulmarus_glacialis_KC755508
CCTAGCCGGCAATCTAGCCCATGCCGGAGCCTCAGTCGACCTAGCTATCTTCTCCCTCCACCTAGCTGGTGTATCCTCTATCCTAGGGGCTATCAACTTCATCACAACAGCCATCAACATAAAACCCCCAGCTCTATCACAATACCAAACCCCTTTATTCGTATGATCCGTCCTTATCACTGCCGTCCTACTCTTACTTTCACTTCCAGTTTTGGCTGCAGGAATCACCATATTACTAACAGACCGAAACCTAAACACCACATTCTTCGACCCAGCCGGCGGAGGAGACCCAGTCTTATACCAACATCTC
>Fulmarus_glacialis_KC755509
CCTAGCCGGCAATCTAGCCCATGCCGGAGCCTCAGTCGATCTAGCTATCTTCTCCCTCCACCTAGCTGGTGTATCCTCTATCCTAGGGGCTATCAACTTCATCACAACAGCCATCAACATAAAACCCCCAGCTCTATCACAATACCAAACCCCTTTATTCGTATGATCCGTCCTTATCACTGCCGTCCTACTCTTACTTTCACTTCCAGTTTTGGCTGCAGGAATCACCATACTACTAACAGACCGAAACCTAAACACCACATTCTTCGACCCAGCCGGCGGAGGAGACCCAGTCTTATACCAACATCTC
>Fulmarus_glacialis_KC755510
CCTAGCCGGCAATCTAGCCCATGCCGGAGCCTCAGTCGACCTAGCTATCTTCTCCCTCCACCTAGCTGGTGTATCCTCTATCCTAGGGGCTATCAACTTCATCACAACAGCCATCAACATAAAACCCCCAGCTCTATCACAATACCAAACCCCTTTATTCGTATGATCCGTCCTTATCACTGCCGTCCTACTCTTACTTTCACTTCCAGTTTTGGCTGCAGGAATCACCATATTACTAACAGACCGAAACCTAAACACCACATTCTTCGACCCAGCCGGCGGAGGAGACCCAGTCTTATACCAACATCTC
>Fulmarus_glacialis_KC755511
CCTAGCCGGCAATCTAGCCCATGCCGGAGCCTCAGTCGACCTAGCTATCTTCTCCCTCCACCTAGCTGGTGTATCCTCTATCCTAGGGGCTATCAACTTCATCACAACAGCCATCAACATAAAACCCCCAGCTCTATCACAATACCAAACCCCTTTATTCGTATGATCCGTCCTTATCACTGCCGTCCTACTCTTACTTTCACTTCCAGTTTTGGCTGCAGGAATCACCATACTACTAACAGACCGAAACCTAAACACCACATTCTTCGACCCAGCCGGCGGAGGAGACCCAGTCTTATACCAACATCTC
>Fulmarus_glacialis_KC755512
CCTAGCCGGCAATCTAGCCCATGCCGGAGCCTCAGTCGACCTAGCTATCTTCTCCCTCCACCTAGCTGGTGTATCCTCTATCCTAGGGGCTATCAACTTCATCACAACAGCCATCAACATAAAACCCCCAGCTCTATCACAATACCAAACCCCTTTATTCGTATGATCCGTCCTTATCACTGCCGTCCTACTCTTACTTTCACTTCCAGTTTTGGCTGCAGGAATCACCATATTACTAACAGACCGAAACCTAAACACCACATTCTTCGACCCAGCCGGCGGAGGAGACCCAGTCTTATACCAACATCTC
>Fulmarus_glacialis_KC755513
CCTAGCCGGCAATCTAGCCCATGCCGGAGCCTCAGTCGACCTAGCTATCTTCTCCCTCCACCTAGCTGGTGTATCCTCTATCCTAGGGGCTATCAACTTCATCACAACAGCCATCAACATAAAACCCCCAGCTCTATCACAATACCAAACCCCTTTATTCGTATGATCCGTCCTTATCACTGCCGTCCTACTCTTACTTTCACTTCCAGTTTTGGCTGCAGGAATCACCATATTACTAACAGACCGAAACCTAAACACCACATTCTTCGACCCAGCCGGCGGAGGAGACCCAGTCTTATACCAACATCTC
>Fulmarus_glacialis_KC755514
CCTAGCCGGCAATCTAGCCCATGCCGGAGCCTCAGTCGACCTAGCTATCTTCTCCCTCCACCTAGCTGGTGTATCCTCTATCCTAGGGGCTATCAACTTCATCACAACAGCCATCAACATAAAACCCCCAGCTCTATCACAATACCAAACCCCTTTATTCGTATGATCCGTCCTTATCACTGCCGTCCTACTCTTACTTTCACTTCCAGTTTTGGCTGCAGGAATCACCATATTACTAACAGACCGAAACCTAAACACCACATTCTTCGACCCAGCCGGCGGAGGAGACCCAGTCTTATACCAACATCTC
>Fulmarus_glacialis_KC755515
CCTAGCCGGCAATCTAGCCCATGCCGGAGCCTCAGTCGACCTAGCTATCTTCTCCCTCCACCTAGCTGGTGTATCCTCTATCCTAGGGGCTATCAACTTCATCACAACAGCCATCAACATAAAACCCCCAGCTCTATCACAATACCAAACCCCTTTATTCGTATGATCCGTCCTTATCACTGCCGTCCTACTCTTACTTTCACTTCCAGTTTTGGCTGCAGGAATCACCATATTACTAACAGACCGAAACCTAAACACCACATTCTTCGACCCAGCCGGCGGAGGAGACCCAGTCTTATACCAACATCTC
>Fulmarus_glacialis_KC755516
CCTAGCCGGCAATCTAGCCCATGCCGGAGCCTCAGTCGACCTAGCTATCTTCTCCCTCCACCTAGCTGGTGTATCCTCTATCCTAGGGGCTATCAACTTCATCACAACAGCCATCAACATAAAACCCCCAGCTCTATCACAATACCAAACCCCTTTATTCGTATGATCCGTCCTTATCACTGCCGTCCTACTCTTACTTTCACTTCCAGTTTTGGCTGCAGGAATCACCATATTACTAACAGACCGAAACCTAAACACCACATTCTTCGACCCAGCCGGCGGAGGAGACCCAGTCTTATACCAACATCTC
>Fulmarus_glacialis_KC755517
CCTAGCCGGCAATCTAGCCCATGCCGGAGCCTCAGTCGACCTAGCTATCTTCTCCCTCCACCTAGCTGGTGTATCCTCTATCCTAGGGGCTATCAACTTCATCACAACAGCCATCAACATAAAACCCCCAGCTCTATCACAATACCAAACCCCTTTATTCGTATGATCCGTCCTTATCACTGCCGTCCTACTCTTACTTTCACTTCCAGTTTTGGCTGCAGGAATCACCATATTACTAACAGACCGAAACCTAAACACCACATTCTTCGACCCAGCCGGCGGAGGAGACCCAGTCTTATACCAACATCTC
>Fulmarus_glacialis_KC755518
CCTAGCCGGCAATCTAGCCCATGCCGGAGCCTCAGTCGACCTAGCTATCTTCTCCCTCCACCTAGCTGGTGTATCCTCTATCCTAGGGGCTATCAACTTCATCACAACAGCCATCAACATAAAACCCCCAGCTCTATCACAATACCAAACCCCTTTATTCGTATGATCCGTCCTTATCACTGCCGTCCTACTCTTACTTTCACTTCCAGTTTTGGCTGCAGGAATCACCATATTACTAACAGACCGAAACCTAAACACCACATTCTTCGACCCAGCCGGCGGAGGAGACCCAGTCTTATACCAACATCTC
>Fulmarus_glacialis_KC755519
CCTAGCCGGCAATCTAGCCCATGCCGGAGCCTCAGTCGACCTAGCTATCTTCTCCCTCCACCTAGCTGGTGTATCCTCTATCCTAGGGGCTATCAACTTCATCACAACAGCCATCAACATAAAACCCCCAGCTCTATCACAATACCAAACCCCTTTATTCGTATGATCCGTCCTTATCACTGCCGTCCTACTCTTACTTTCACTTCCAGTTTTGGCTGCAGGAATCACCATACTACTAACAGACCGAAACCTAAACACCACATTCTTCGACCCAGCCGGCGGAGGAGACCCAGTCTTATACCAACATCTC
>Fulmarus_glacialis_KC755520
CCTAGCCGGCAATCTAGCCCATGCCGGAGCCTCAGTCGACCTAGCTATCTTCTCCCTCCACCTAGCTGGTGTATCCTCTATCCTAGGGGCTATCAACTTCATCACAACAGCCATCAACATAAAACCCCCAGCTCTATCACAATACCAAACCCCTTTATTCGTATGATCCGTCCTTATCACTGCCGTCCTACTCTTACTTTCACTTCCAGTTTTGGCTGCAGGAATCACCATACTACTAACAGACCGAAACCTAAACACCACATTCTTCGACCCAGCCGGCGGAGGAGACCCAGTCTTATACCAACATCTC
>Fulmarus_glacialis_KC755521
CCTAGCCGGCAATCTAGCCCATGCCGGAGCCTCAGTCGACCTAGCTATCTTCTCCCTCCACCTAGCTGGTGTATCCTCTATCCTAGGGGCTATCAACTTCATCACAACAGCCATCAACATAAAACCCCCAGCTCTATCACAATACCAAACCCCTTTATTCGTATGATCCGTCCTTATCACTGCCGTCCTACTCTTACTTTCACTTCCAGTTTTGGCTGCAGGAATCACCATACTACTAACAGACCGAAACCTAAACACCACATTCTTCGACCCAGCCGGCGGAGGAGACCCAGTCTTATACCAACATCTC
>Fulmarus_glacialis_KC755522
CCTAGCCGGCAATCTAGCCCATGCCGGAGCCTCAGTCGACCTAGCTATCTTCTCCCTCCACCTAGCTGGTGTATCCTCTATCCTAGGGGCTATCAACTTCATCACAACAGCCATCAACATAAAACCCCCAGCTCTATCACAATACCAAACCCCTTTATTCGTATGATCCGTCCTTATCACTGCCGTCCTACTCTTACTTTCACTTCCAGTTTTGGCTGCAGGAATCACCATACTACTAACAGACCGAAACCTAAACACCACATTCTTCGACCCAGCCGGCGGAGGAGACCCAGTCTTATACCAACATCTC
>Fulmarus_glacialis_KC755523
CCTAGCCGGCAATCTAGCCCATGCCGGAGCCTCAGTCGACCTAGCTATCTTCTCCCTCCACCTAGCTGGTGTATCCTCTATCCTAGGGGCTATCAACTTCATCACAACAGCCATCAACATAAAACCCCCAGCTCTATCACAATACCAAACCCCTTTATTCGTATGATCCGTCCTTATCACTGCCGTCCTACTCTTACTTTCACTTCCAGTTTTGGCTGCAGGAATCACCATACTACTAACAGACCGAAACCTAAACACCACATTCTTCGACCCAGCCGGCGGAGGAGACCCAGTCTTATACCAACATCTC
>Fulmarus_glacialis_KC755524
CCTAGCCGGCAATCTAGCCCATGCCGGAGCCTCAGTCGACCTAGCTATCTTCTCCCTCCACCTAGCTGGTGTATCCTCTATCCTAGGGGCTATCAACTTCATCACAACAGCCATCAACATAAAACCCCCAGCTCTATCACAATACCAAACCCCTTTATTCGTATGATCCGTCCTTATCACTGCCGTCCTACTCTTACTTTCACTTCCAGTTTTGGCTGCAGGAATCACCATATTACTAACAGACCGAAACCTAAACACCACATTCTTCGACCCAGCCGGCGGAGGAGACCCAGTCTTATACCAACATCTC
>Fulmarus_glacialis_KC755525
CCTAGCCGGCAATCTAGCCCATGCCGGAGCCTCAGTCGACCTAGCTATCTTCTCCCTCCACCTAGCTGGTGTATCCTCTATCCTAGGGGCTATCAACTTCATCACAACAGCCATCAACATAAAACCCCCAGCTCTATCACAATACCAAACCCCTTTATTCGTATGATCCGTCCTTATCACTGCCGTCCTACTCTTACTTTCACTTCCAGTTTTGGCTGCAGGAATCACCATATTACTAACAGACCGAAACCTAAACACCACATTCTTCGACCCAGCCGGCGGAGGAGACCCAGTCTTATACCAACATCTC
>Fulmarus_glacialis_KC755526
CCTAGCCGGCAATCTAGCCCATGCCGGAGCCTCAGTCGACCTAGCTATCTTCTCCCTCCACCTAGCTGGTGTATCCTCTATCCTAGGGGCTATCAACTTCATCACAACAGCCATCAACATAAAACCCCCAGCTCTATCACAATACCAAACCCCTTTATTCGTATGATCCGTCCTTATCACTGCCGTCCTACTCTTACTTTCACTTCCAGTTTTGGCTGCAGGAATCACCATATTACTAACAGACCGAAACCTAAACACCACATTCTTCGACCCAGCCGGCGGAGGAGACCCAGTCTTATACCAACATCTC
>Fulmarus_glacialis_KC755527
CCTAGCCGGCAATCTAGCCCATGCCGGAGCCTCAGTCGACCTAGCTATCTTCTCCCTCCACCTAGCTGGTGTATCCTCTATCCTAGGGGCTATCAACTTCATCACAACAGCCATCAACATAAAACCCCCAGCTCTATCACAATACCAAACCCCTTTATTCGTATGATCCGTCCTTATCACTGCCGTCCTACTCTTACTTTCACTTCCAGTTTTGGCTGCAGGAATCACCATATTACTAACAGACCGAAACCTAAACACCACATTCTTCGACCCAGCCGGCGGAGGAGACCCAGTCTTATACCAACATCTC
>Fulmarus_glacialis_KC755528
CCTAGCCGGCAATCTAGCCCATGCCGGAGCCTCAGTCGACCTAGCTATCTTCTCCCTCCACCTAGCTGGTGTATCCTCTATCCTAGGGGCTATCAACTTCATCACAACAGCCATCAACATAAAACCCCCAGCTCTATCACAATACCAAACCCCTTTATTCGTATGATCCGTCCTTATCACTGCCGTCCTACTCTTACTTTCACTTCCAGTTTTGGCTGCAGGAATCACCATATTACTAACAGACCGAAACCTAAACACCACATTCTTCGACCCAGCCGGCGGAGGAGACCCAGTCTTATACCAACATCTC
>Fulmarus_glacialis_KC755529
CCTGGCCGGTAATCTAGCCCATGCCGGAGCCTCAGTCGACCTAGCTATCTTCTCCCTCCACCTAGCTGGTGTATCCTCTATCTTAGGGGCTATCAACTTCATCACAACAGCCATCAACATAAAACCCCCAGCCCTATCACAATACCAAACCCCTTTATTCGTATGATCCGTCCTTATCACTGCCGTCCTACTCCTGCTTTCACTTCCAGTTTTAGCTGCAGGAATCACCATGCTACTAACAGACCGGAACCTAAACACCACATTCTTCGATCCAGCCGGCGGAGGAGACCCAGTCTTATATCAACATCTC
>Fulmarus_glacialis_KC755530
CCTGGCCGGTAATCTAGCCCATGCCGGAGCCTCAGTCGACCTAGCTATCTTCTCCCTCCACCTAGCTGGTGTATCCTCTATCTTAGGGGCTATCAACTTCATCACAACAGCCATCAACATAAAACCCCCAGCCCTATCACAATACCAAACCCCTTTATTCGTATGATCCGTCCTTATCACTGCCGTCCTACTCCTGCTTTCACTTCCAGTTTTAGCTGCAGGAATCACCATGCTACTAACAGACCGGAACCTAAACACCACATTCTTCGATCCAGCCGGCGGAGGAGACCCAGTCTTATATCAACATCTC
>Fulmarus_glacialis_KC755531
CCTGGCCGGTAATCTAGCCCATGCCGGAGCCTCAGTCGACCTAGCTATCTTCTCCCTCCACCTAGCTGGTGTATCCTCTATCTTAGGGGCTATCAACTTCATCACAACAGCCATCAACATAAAACCCCCAGCCCTATCACAATACCAAACCCCTTTATTCGTATGATCCGTCCTTATCACTGCCGTCCTACTCCTGCTTTCACTTCCAGTTTTAGCTGCAGGAATCACCATGCTACTAACAGACCGGAACCTAAACACCACATTCTTCGATCCAGCCGGCGGAGGAGACCCAGTCTTATATCAACATCTC
>Fulmarus_glacialis_KC755532
CCTGGCCGGTAATCTAGCCCATGCCGGAGCCTCAGTCGACCTAGCTATCTTCTCCCTCCACCTAGCTGGTGTATCCTCTATCTTAGGGGCTATCAACTTCATCACAACAGCCATCAACATAAAACCCCCAGCCCTATCACAATACCAAACCCCTTTATTCGTATGATCCGTCCTTATCACTGCCGTCCTACTCCTGCTTTCACTTCCAGTTTTAGCTGCAGGAATCACCATGCTACTAACAGACCGGAACCTAAACACCACATTCTTCGATCCAGCCGGCGGAGGAGACCCAGTCTTATATCAACATCTC
>Fulmarus_glacialis_KC755533
CCTGGCCGGTAATCTAGCCCATGCCGGAGCCTCAGTCGACCTAGCTATCTTCTCCCTCCACCTAGCTGGTGTATCCTCTATCTTAGGGGCTATCAACTTCATCACAACAGCCATCAACATAAAACCCCCAGCCCTATCACAATACCAAACCCCTTTATTCGTATGATCCGTCCTTATCACTGCCGTCCTACTCCTGCTTTCACTTCCAGTTTTAGCTGCAGGAATCACCATGCTACTAACAGACCGGAACCTAAACACCACATTCTTCGATCCAGCCGGCGGAGGAGACCCAGTCTTATATCAACATCTC
>Fulmarus_glacialis_KC755534
CCTAGCCGGCAATCTAGCCCATGCCGGAGCCTCAGTCGACCTAGCTATCTTCTCCCTCCACCTAGCTGGTGTATCCTCTATCCTAGGGGCTATCAACTTCATCACAACAGCCATCAACATAAAACCCCCAGCTCTATCACAATACCAAACCCCTTTATTCGTATGATCCGTCCTTATCACTGCCATCCTACTCTTACTTTCACTTCCAGTTTTGGCTGCAGGAATCACCATATTACTAACAGACCGAAACCTAAACACCACATTCTTCGACCCAGCCGGCGGAGGAGACCCAGTCTTATACCAACATCTC
>Fulmarus_glacialis_KC755535
CCTAGCCGGCAATCTAGCCCATGCCGGAGCCTCAGTCGACCTAGCTATCTTCTCCCTCCACCTAGCTGGTGTATCCTCTATCCTAGGGGCTATCAACTTCATCACAACAGCCATCAACATAAAACCCCCAGCTCTATCACAATACCAAACCCCTTTATTCGTATGATCCGTCCTTATCACTGCCGTCCTACTCTTACTTTCACTTCCAGTTTTGGCTGCAGGAATCACCATATTACTAACAGACCGAAACCTAAACACCACATTCTTCGACCCAGCCGGCGGAGGAGACCCAGTCTTATACCAACATCTC
>Fulmarus_glacialis_KC755536
CCTAGCCGGCAATCTAGCCCATGCCGGAGCCTCAGTCGACCTAGCTATCTTCTCCCTCCACCTAGCTGGTGTATCCTCTATCCTAGGGGCTATCAACTTCATCACAACAGCCATCAACATAAAACCCCCAGCTCTATCACAATACCAAACCCCTTTATTCGTATGATCCGTCCTTATCACTGCCATCCTACTCTTACTTTCACTTCCAGTTTTGGCTGCAGGAATCACCATATTACTAACAGACCGAAACCTAAACACCACATTCTTCGACCCAGCCGGCGGAGGAGACCCAGTCTTATACCAACATCTC
>Fulmarus_glacialis_KC755537
CCTAGCCGGCAATCTAGCCCATGCCGGAGCCTCAGTCGACCTAGCTATCTTCTCCCTCCACCTAGCTGGTGTATCCTCTATCCTAGGGGCTATCAACTTCATCACAACAGCCATCAACATAAAACCCCCAGCTCTATCACAATACCAAACCCCTTTATTCGTATGATCCGTCCTTATCACTGCCGTCCTACTCTTACTTTCACTTCCAGTTTTGGCTGCAGGAATCACCATATTACTAACAGACCGAAACCTAAACACCACATTCTTCGACCCAGCCGGCGGAGGAGACCCAGTCTTATACCAACATCTC
>Fulmarus_glacialis_KC755538
CCTAGCCGGCAATCTAGCCCATGCCGGAGCCTCAGTCGACCTAGCTATCTTCTCCCTCCACCTAGCTGGTGTATCCTCTATCCTAGGGGCTATCAACTTCATCACAACAGCCATCAACATAAAACCCCCAGCTCTATCACAATACCAAACCCCTTTATTCGTATGATCCGTCCTTATCACTGCCGTCCTACTCTTACTTTCACTTCCAGTTTTGGCTGCAGGAATCACCATATTACTAACAGACCGAAACCTAAACACCACATTCTTCGACCCAGCCGGCGGAGGAGACCCAGTCTTATACCAACATCTC
>Fulmarus_glacialis_KC755539
CCTAGCCGGCAATCTAGCCCATGCCGGAGCCTCAGTCGACCTAGCTATCTTCTCCCTCCACCTAGCTGGTGTATCCTCTATCCTAGGGGCTATCAACTTCATCACAACAGCCATCAACATAAAACCCCCAGCTCTATCACAATACCAAACCCCTTTATTCGTATGATCCGTCCTTATCACTGCCGTCCTACTCTTACTTTCACTTCCAGTTTTGGCTGCAGGAATCACCATACTACTAACAGACCGAAACCTAAACACCACATTCTTCGACCCAGCCGGCGGAGGAGACCCAGTCTTATACCAACATCTC
>Fulmarus_glacialis_KC755540
CCTAGCCGGCAATCTAGCCCATGCCGGAGCCTCAGTCGACCTAGCTATCTTCTCCCTCCACCTAGCTGGTGTATCCTCTATCCTAGGGGCTATCAACTTCATCACAACAGCCATCAACATAAAACCCCCAGCTCTATCACAATACCAAACCCCTTTATTCGTATGATCCGTCCTTATCACTGCCGTCCTACTCTTACTTTCACTTCCAGTTTTGGCTGCAGGAATCACCATATTACTAACAGACCGAAACCTAAACACCACATTCTTCGACCCAGCCGGCGGAGGAGACCCAGTCTTATACCAACATCTC
>Fulmarus_glacialis_KC755541
CCTAGCCGGCAATCTAGCCCATGCCGGAGCCTCAGTCGACCTAGCTATCTTCTCCCTCCACCTAGCTGGTGTATCCTCTATCCTAGGGGCTATCAACTTCATCACAACAGCCATCAACATAAAACCCCCAGCTCTATCACAATACCAAACCCCTTTATTCGTATGATCCGTCCTTATCACTGCCGTCCTACTCTTACTTTCACTTCCAGTTTTGGCTGCAGGAATCACCATATTACTAACAGACCGAAACCTAAACACCACATTCTTCGACCCAGCCGGCGGAGGAGACCCAGTCTTATACCAACATCTC
>Fulmarus_glacialis_KC755542
CCTAGCCGGCAATCTAGCCCATGCCGGAGCCTCAGTCGACCTAGCTATCTTCTCCCTCCACCTAGCTGGTGTATCCTCTATCCTAGGGGCTATCAACTTCATCACAACAGCCATCAACATAAAACCCCCAGCTCTATCACAATACCAAACCCCTTTATTCGTATGATCCGTCCTTATCACTGCCGTCCTACTCTTACTTTCACTTCCAGTTTTGGCTGCAGGAATCACCATATTACTAACAGACCGAAACCTAAACACCACATTCTTCGACCCAGCCGGCGGAGGAGACCCAGTCTTATACCAACATCTC
>Fulmarus_glacialis_KC755543
CCTAGCCGGCAATCTAGCCCATGCCGGAGCCTCAGTCGACCTAGCTATCTTCTCCCTCCACCTAGCTGGTGTATCCTCTATCCTAGGGGCTATCAACTTCATCACAACAGCCATCAACATAAAACCCCCAGCTCTATCACAATACCAAACCCCTTTATTCGTATGATCCGTCCTTATCACTGCCGTCCTACTCTTACTTTCACTTCCAGTTTTGGCTGCAGGAATCACCATACTACTAACAGACCGAAACCTAAACACCACATTCTTCGACCCAGCCGGCGGAGGAGACCCAGTCTTATACCAACATCTC
>Fulmarus_glacialis_KF946697
CCTAGCCGGCAATCTAGCCCATGCCGGAGCCTCAGTCGACCTAGCTATCTTCTCCCTCCACCTAGCTGGTGTATCCTCTATCCTAGGGGCTATCAACTTCATCACAACAGCCATCAACATAAAACCCCCAGCTCTATCACAATACCAAACCCCTTTATTCGTATGATCCGTCCTTATCACTGCCGTCCTACTCTTACTTTCACTTCCAGTTTTGGCTGCAGGAATCACCATACTACTAACAGACCGAAACCTAAACACCACATTCTTCGACCCAGCCGGCGGAGGAGACCCAGTCTTATACCAACATCTC
>Fulmarus_glacialis_MN356131
CCTAGCCGGCAATCTAGCCCATGCCGGAGCCTCAGTCGACCTAGCTATCTTCTCCCTCCACCTAGCTGGTGTATCCTCTATCCTAGGGGCTATCAACTTCATCACAACAGCCATCAACATAAAACCCCCAGCTCTATCACAATACCAAACCCCTTTATTCGTATGATCCGTCCTTATCACTGCCGTCCTACTCTTACTTTCACTTCCAGTTTTGGCTGCAGGAATCACCATACTACTAACAGACCGAAACCTAAACACCACATTCTTCGACCCAGCCGGCGGAGGAGACCCAGTCTTATACCAACATCTC
>Fulmarus_glacialoides_KC755544
TCTAGCCGGTAATCTAGCCCACGCCGGAGCCTCAGTCGACCTAGCTATCTTCTCCCTCCACCTAGCTGGTGTATCCTCTATCCTAGGGGCTATCAATTTCATCACAACAGCTATCAACATAAAACCCCCAGCCCTATCGCAATATCAAACCCCTTTATTCGTATGATCTGTCCTTATCACTGCCGTCCTACTCTTACTTTCACTTCCAGTTCTAGCTGCAGGAATCACCATACTACTAACAGACCGAAACCTAAACACCACATTCTTCGACCCAGCCGGCGGAGGAGACCCAGTCTTATACCAACATCTC
>Fulmarus_glacialoides_KC755545
TCTAGCCGGTAATCTAGCCCACGCCGGAGCCTCAGTCGACCTAGCTATCTTCTCCCTCCACCTAGCTGGTGTATCCTCTATCCTAGGGGCTATCAATTTCATCACAACAGCTATCAACATAAAACCCCCAGCCCTATCGCAATATCAAACCCCTTTATTCGTATGATCTGTCCTTATCACTGCCGTCCTACTCTTACTTTCACTTCCAGTTCTAGCTGCAGGAATCACCATACTACTAACAGACCGAAACCTAAACACCACATTCTTCGACCCAGCCGGCGGAGGAGACCCAGTCTTATACCAACATCTC
>Garrodia_nereis_MK261878
CTTAGCTGGCAACCTCGCCCATGCTGGCGCTTCAGTAGACCTAGCCATCTTCTCCCTCCACTTAGCAGGTGTATCCTCCATCCTAGGAGCAATCAACTTCATCACCACTGCCATCAACATGAAACCACCAGCCCTATCACAATACCAAACCCCCCTATTCGTATGATCTGTCCTTATCACTGCCGTCCTACTCTTACTCTCACTCCCAGTTCTTGCCGCCGGCATCACCATGCTATTAACAGACCGAAATCTAAACACCACATTCTTTGACCCGGCTGGAGGAGGGGACCCAGTCCTATATCAACACCTA
>Halobaena_caerulea_MK261916
TCTAGCTGGCAATTTAGCCCATGCCGGAGCTTCAGTCGACCTAGCTATCTTCTCCCTTCACCTAGCAGGTGTATCCTCCATCCTGGGGGCAATCAACTTTATTACAACAGCCATCAACATAAAACCTCCAGCCCTCTCACAATATCAAACCCCTCTATTCGTATGATCCGTACTCATTACCGCCGTCCTTCTCCTACTATCACTCCCCGTCCTCGCTGCAGGCATCACTATACTACTAACGGACCGAAACCTAAACACCACATTCTTCGACCCTGCCGGTGGAGGAGACCCCATCCTGTACCAACACCTC
>Halobaena_caerulea_MK262586
TCTAGCTGGCAATTTAGCCCATGCCGGAGCTTCAGTCGACCTAGCTATCTTCTCCCTTCACCTAGCAGGTGTATCCTCCATCCTGGGGGCAATCAACTTTATTACAACAGCCATCAACATAAAACCTCCAGCCCTCTCACAATATCAAACCCCTCTATTCGTATGATCCGTACTCATTACCGCCGTCCTTCTCCTACTATCACTCCCCGTCCTCGCTGCAGGCATCACTATACTACTAACGGACCGAAACCTAAACACCACATTCTTCGACCCTGCCGGTGGAGGAGACCCCATCCTGTACCAACACCTC
>Hydrobates_castro_LC541442
CCTAGCCGGCAACCTGGCTCACGCCGGAGCTTCTGTCGACTTGGCCATTTTTTCCCTACATCTAGCAGGTGTATCCTCCATCCTAGGAGCAATTAACTTCATCACAACAGCCATCAACATAAAACCACCCGCACTTTCACAATACCAAACCCCACTATTCGTATGATCCGTCCTCATCACAGCTGTCCTACTACTACTCTCACTTCCAGTCCTCGCCGCTGGCATCACCATACTGCTAACAGACCGAAACCTAAACACTACATTCTTTGACCCTGCCGGAGGAGGTGACCCCGTACTATATCAGCATCTT
>Hydrobates_castro_MH433599
CCTAGCCGGCAACCTAGCCCATGCCGGAGCTTCCGTCGACTTAGCCATCTTTTCCCTACATCTAGCAGGTGTATCCTCCATTCTAGGGGCAATTAACTTCATCACAACAGCCATCAACATAAAACCACCCGCACTTTCACAATACCAAACCCCATTGTTCGTATGATCCGTCCTCATCACAGCCGTCCTACTACTACTCTCACTTCCAGTCCTCGCCGCTGGCATCACCATATTGCTAACAGACCGAAACCTAAACACTACATTCTTTGACCCTGCCGGAGGAGGTGACCCCGTTCTATATCAACATCTC
>Hydrobates_castro_MK170187
CCTAGCCGGTAACCTAGCCCATGCTGGAGCTTCAGTAGACCTAGCCATTTTTTCCCTTCACCTAGCAGGTGTATCCTCCATCTTGGGTGCAATCAACTTTATCACAACTGCTATCAACATAAAACCACCCGCACTCTCACAGTACCAAACCCCACTATTCGTATGATCTGTCCTTATCACAGCCGTCCTACTATTACTCTCACTCCCAGTCCTCGCTGCTGGTATTACCATGCTATTAACAGACCGAAACCTAAACACTACATTCTTTGACCCTGCTGGAGGAGGAGACCCTGTACTGTACCAACACCTT
>Hydrobates_matsudairae_LC541441
CCTAGCCGGTAACCTGGCCCACGCCGGAGCTTCAGTAGACCTAGCTATTTTCTCCCTTCACCTGGCAGGTGTATCCTCTATTCTAGGCGCAATCAACTTTATCACAACCGCCATCAACATAAAGCCACCCGCCCTTTCACAGTACCAAACCCCCCTGTTCGTATGATCCGTCCTCATCACAGCCGTCCTACTACTGCTCTCACTTCCAGTTCTTGCCGCTGGCATTACCATGCTGCTAACAGACCGAAACCTAAACACCACATTCTTCGACCCGGCTGGAGGAGGGGACCCCGTACTGTATCAGCACCTG
>Hydrobates_melania_MH510865
CCTAGCTGGCAACCTAGCTCATGCTGGAGCCTCCGTCGACCTAGCCATCTTCTCCCTCCACCTGGCAGGTGTGTCCTCTATTCTAGGGGCAATTAACTTTATCACGACAGCTATCAACATAAAACCACCTGCTCTTTCACAGTATCAGACCCCACTATTCGTCTGATCCGTCCTTATCACAGCCGTCTTACTACTACTCTCACTCCCAGTTCTCGCCGCCGGCATTACTATACTGCTGACAGACCGAAACCTAAACACCACATTCTTCGACCCTGCTGGAGGAGGCGATCCCGTCCTATACCAACACCTT
>Hydrobates_melania_MH510866
CCTAGCTGGCAACCTAGCTCATGCTGGAGCCTCCGTCGACCTAGCCATCTTCTCCCTCCACCTGGCAGGTGTGTCCTCTATTCTAGGGGCAATTAACTTTATCACGACAGCTATCAACATAAAACCACCTGCTCTTTCACAGTATCAGACCCCACTATTCGTCTGATCCGTCCTTATCACAGCCGTCTTACTACTACTCTCACTCCCAGTTCTCGCCGCCGGCATTACTATACTGCTGACAGACCGAAACCTAAACACCACATTCTTCGACCCTGCTGGAGGAGGCGATCCCGTCCTATACCAACACCTT
>Hydrobates_melania_MH510867
CCTAGCTGGCAACCTATCTCATGCTGGAGCCTCCGTCGACCTAGCCATCTTCTCCCTCCACCTGGCAGGTGTGTCCTCTATTCTAGGGGCAATTAACTTTATCACGACAGCTATCAACATAAAACCGCCTGCTCTTTCACAGTATCAGACCCCACTATTCGTCTGATCCGTCCTTATCACAGCCGTCTTACTACTACTCTCACTCCCAGTTCTCGCCGCCGGCATTACTATACTGCTGACAGACCGAAACCTAAACACCACATTCTTCGACCCTGCTGGAGGAGGCGATCCCGTCCTATACCAACACCTT
>Hydrobates_melania_MH510868
CCTAGCTGGCAACCTAGCTCATGCTGGAGCCTCCGTCGACCTAGCCATCTTCTCCCTCCACCTGGCAGGTGTGTCCTCTATTCTAGGGGCAATTAACTTTATCACGACAGCTATCAACATAAAACCACCTGCTCTTTCACAGTATCAGACCCCACTATTCGTCTGATCCGTCCTTATCACAGCCGTCTTACTACTACTCTCACTCCCAGTTCTCGCCGCCGGCATTACTATACTGCTGACAGACCGAAACCTAAACACCACATTCTTCGACCCTGCTGGAGGAGGCGATCCCGTCCTATACCAACACCTT
>Hydrobates_melania_MH510869
CCTAGCTGGCAACCTAGCTCATGCTGGAGCCTCCGTCGACCTAGCCATCTTCTCCCTCCACCTGGCAGGTGTGTCCTCTATTCTAGGGGCAATTAACTTTATCACGACAGCTATCAACATAAAACCACCTGCTCTTTCACAGTATCAGACCCCACTATTCGTCTGATCCGTCCTTATCACAGCCGTCTTACTACTACTCTCACTCCCAGTTCTCGCCGCCGGCATTACTATACTGCTGACAGACCGAAACCTAAACACCACATTCTTCGACCCTGCTGGAGGAGGCGATCCCGTCCTATACCAACACCTT
>Hydrobates_melania_MH510870
CCTAGCTGGCAACCTAGCTCATGCTGGAGCCTCCGTCGACCTAGCCATCTTCTCCCTCCACCTGGCAGGTGTGTCCTCTATTCTAGGGGCAATTAACTTTATCACGACAGCTATCAACATAAAACCACCTGCTCTTTCACAGTATCAGACCCCACTATTCGTCTGATCCGTCCTTATCACAGCCGTCTTACTACTACTCTCACTCCCAGTTCTCGCCGCCGGCATTACTATACTGCTGACAGACCGAAACCTAAACACCACATTCTTCGACCCTGCTGGAGGAGGCGATCCCGTCCTATACCAACACCTT
>Hydrobates_melania_MH510871
CCTAGCTGGCAACCTAGCTCATGCTGGAGCCTCCGTCGACCTAGCCATCTTCTCCCTCCACCTGGCAGGTGTGTCCTCTATTCTAGGGGCAATTAACTTTATCACGACAGCTATCAACATAAAACCACCTGCTCTTTCACAGTATCAGACCCCACTATTCGTCTGATCCGTCCTTATCACAGCCGTCTTACTACTACTCTCACTCCCAGTTCTCGCCGCCGGCATTACTATACTGCTGACAGACCGAAACCTAAACACCACATTCTTCGACCCTGCTGGAGGAGGCGATCCCGTCCTATACCAACACCTT
>Hydrobates_melania_MH510872
CCTAGCTGGCAACCTAGCTCATGCTGGAGCCTCCGTCGACCTAGCCATCTTCTCCCTCCACCTGGCAGGTGTGTCCTCTATTCTAGGGGCAATTAACTTTATCACGACGGCTATCAACATAAAACCACCTGCTCTTTCACAGTATCAGACCCCACTATTCGTCTGATCCGTCCTTATCACAGCCGTCTTACTACTACTCTCACTCCCAGTTCTCGCCGCCGGCATTACTATACTGCTGACAGACCGAAACCTAAACACCACATTCTTCGACCCTGCTGGAGGAGGCGATCCCGTCCTATACCAACACCTT
>Hydrobates_melania_MH510873
CCTAGCTGGCAACCTAGCTCATGCTGGAGCCTCCGTCGACCTAGCCATCTTCTCCCTCCACCTGGCAGGTGTGTCCTCTATTCTAGGGGCAATTAACTTTATCACGACAGCTATCAACATAAAACCACCTGCTCTTTCACAGTATCAGACCCCACTATTCGTCTGATCCGTCCTTATCACAGCCGTCTTACTACTACTCTCACTCCCAGTTCTCGCCGCCAGCATTACTATACTGCTGACAGACCGAAACCTAAACACCACATTCTTCGACCCTGCTGGAGGAGGCGATCCCGTCCTATACCAACACCTT
>Hydrobates_melania_MH510874
CCTAGCTGGCAACCTAGCTCATGCTGGAGCCTCCGTCGACCTAGCCATCTTCTCCCTCCACCTGGCAGGTGTGTCCTCTATTCTAGGGGCAATTAACTTTATCACGACAGCTATCAACATAAAACCACCTGCTCTTTCACAGTATCAGACCCCACTATTCGTCTGATCCGTCCTTATCACAGCCGTCTTACTACTACTCTCACTCCCAGTTCTCGCCGCCGGCATTACTATACTGCTGACAGACCGAAACCTAAACACCACATTCTTCGACCCTGCTGGAGGAGGCGATCCCGTCCTATACCAACACCTT
>Hydrobates_melania_MH510875
CCTAGCTGGCAACCTAGCTCATGCTGGAGCCTCCGTCGACCTAGCCATCTTCTCCCTCCACCTGGCAGGTGTGTCCTCTATTCTAGGGGCAATTAACTTTATCACGACAGCTATCAACATAAAACCACCTGCTCTTTCACAGTATCAGACCCCACTATTCGTCTGATCCGTCCTTATCACAGCCGTCTTACTACTACTCTCACTCCCAGTTCTCGCCGCCGGCATTACTATACTGCTGACAGACCGAAACCTAAACACCACATTCTTCGACCCTGCTGGAGGAGGCGATCCCGTCCTATACCAACACCTT
>Hydrobates_melania_MH510876
CCTAGCTGGCAACCTAGCTCATGCTGGAGCCTCCGTCGACCTAGCCATCTTCTCCCTCCACCTGGCAGGTGTGTCCTCTAGTCTAGGGGCAATTAACTTTATCACGACAGCTATCAACATAAAACCACCTGCTCTTTCACAGTATCAGACCCCACTATTCGTCTGATCCGTCCTTATCACAGCCGTCTTACTACTACTCTCACTCCCAGTTCTCGCCGCCGGCATTACTATACTGCTGACAGACCGAAACCTAAACACCACATTCTTCGACCCTGCTGGAGGAGGCGATCCCGTCCTATACCAACACCTT
>Hydrobates_melania_MH510877
CCTAGCTGGCAACCTAGCTCATGCTGGAGCCTCCGTCGACCTAGCCATCTTCTCCCTCCACCTGGCAGGTGTGTCCTCTATTCTAGGGGCAATTAACTTTATCACGACAGCTATCAACATAAAACCACCTGCTCTTTCACAGTATCAGACCCCACTATTCGTCTGATCCGTCCTTATCACAGCCGTCTTACTACTACTCTCACTCCCAGTTCTCGCCGCCGGCATTACTATACTGCTGACAGACCGAAACCTAAACACCACATTCTTCGACCCTGCTGGAGGAGGCGATCCCGTCCTATACCAACACCTT
>Hydrobates_melania_MH510878
CCTAGCTGGCAACCTAGCTCATGCTGGAGCCTCCGTCGACCTAGCCATCTTCTCCCTCCACCTGGCAGGTGTGTCCTCTATTCTAGGGGCAATTAACTTTATCACGACAGCTATCAACATAAAACCACCTGCTCTTTCACAGTATCAGACCCCGCTATTCGTCTGATCCGTCCTTATCACAGCCGTCTTACTACTACTCTCACTCCCAGTTCTCGCCGCCGGCATTACTATACTGCTGACAGACCGAAACCTAAACACCACATTCTTCGACCCTGCTGGAGGAGGCGATCCCGTCCTATACCAACACCTT
>Hydrobates_melania_MH510879
CCTAGCTGGCAACCTAGCTCATGCTGGAGCCTCCGTCGACCTAGCCATCTTCTCCCTCCACCTGGCAGGTGTGTCCTCTATTCTAGGGGCAATTAACTTTATCACGACAGCTATCAACATAAAACCACCTGCTCTTTCACAGTATCAGACCCCACTATTCGTCTGATCCGTCCTTATCACAGCCGTCTTACTACTACTCTCACTCCCAGTTCTCGCCGCCGGCATTACTATACTGCTGACAGACCGAAACCTAAACACCACATTCTTCGACCCTGCTGGAGGAGGCGATCCCGTCCTATACCAACACCTT
>Hydrobates_melania_MH510880
CCTAGCTGGCAACCTAGCTCATGCTGGAGCCTCCGTCGACCTAGCCATCTTCTCCCTCCACCTGGCAGGTGTGTCCTCTATTCTAGGGGCAATTAACTTTATCACGACAGCTATCAACATAAAACCACCTGCTCTTTCACAGTATCAGACCCCACTATTCGTCTGATCCGTCCTTATCACAGCCGTCTTACTACTACTCTCACTCCCAGTTCTCGCCGCCGGCATTACTATACTGCTGACAGACCGAAACCTAAACACCACATTCTTCGACCCTGCTGGAGGAGGCGATCCCGTCCTATACCAACACCTT
>Hydrobates_melania_MH510881
CCTAGCTGGCAACCTAGCTCATGCTGGAGCCTCCGTCGACCTAGCCATCTTCTCCCTCCACCTGGCAGGTGTGTCCTCTATTCTAGGGGCAATTAACTTTATCACGACAGCTATCAACATAAAACCACCTGCTCTTTCACAGTATCAGACCCCACTATTCGTCTGATCCGTCCTTATCACAGCCGTCTTACTACTACTCTCACTCCCAGTTCTCGCCGCCGGCATTACTATACTGCTGACAGACCGAAACCTAAACACCACATTCTTCGACCCTGCTGGAGGAGGCGATCCCGTCCTATACCAACACCTT
>Hydrobates_melania_MH510882
CCTAGCTGGCAACCTAGCTCATGCTGGAGCCTCCGTCGACCTAGCCATCTTCTCCCTCCACCTGGCAGGTGTGTCCTCTATTCTAGGGGCAATTAACTTTATCACGACGGCTATCAACATAAAACCACCTGCTCTTTCACAGTATCAGACCCCACTATTCGTCTGATCCGTCCTTATCACAGCCGTCTTACTACTACTCTCACTCCCAGTTCTCGCCGCCGGCATTACTATACTGCTGACAGACCGAGACCTAGACACCACATTCTTCGACCCTGCTGGAGGAGGCGATCCCGTCCTATACCAACACCTT
>Hydrobates_melania_MH510883
CCTAGCTGGCAACCTAGCTCATGCTGGAGCCTCCGTCGACCTAGCCATCTTCTCCCTCCACCTGGCAGGTGTGTCCTCTATTCTAGGGGCAATTAACTTTATCACGACAGCTATCAACATAAAACCACCTGCTCTTTCACAGTATCAGACCCCACTATTCGTCTGATCCGTCCTTATCACAGCCGTCTTACTACTACTCTCACTCCCAGTTCTCGCCGCCGGCATTACTATACTGCTGACAGACCGAAACCTAAACACCACATTCTTCGACCCTGCTGGAGGAGGCGATCCCGTCCTATACCAACACCTT
>Hydrobates_melania_MH510884
CCTAGCTGGCAACCTAGCTCATGCTGGAGCCTCCGTCGACCTAGCCATCTTCTCCCTCCACCTGGCAGGTGTGTCCTCTATTCTAGGGGCAATTAACTTTATCACGACAGCTATCAACATAAAACCACCTGCTCTTTCACAGTATCAGACCCCACTATTCGTCTGATCCGTCCTTATCACAGCCGTCTTACTACTACTCTCACTCCCAGTTCTCGCCGCCGGCATTACTATACTGCTGACAGACCGAAACCTAAACACCACATTCTTCGACCCTGCTGGAGGAGGCGATCCCGTCCTATACCAACACCTT
>Hydrobates_melania_MH510885
CCTAGCTGGCAACCTAGCTCATGCTGGAGCCTCCGTCGACCTAGCCATCTTCTCCCTCCACCTGGCAGGTGTGTCCTCTATTCTAGGGGCAATTAACTTTATCACGACAGCTATCAACATAAAACCACCTGCTCTTTCACAGTATCAGACCCCACTATTCGTCTGATCCGTCCTTATCACAGCCGTCTTACTACTACTCTCACTCCCAGTTCTCGCCGCCGGCATTACTATACTGCTGACAGACCGAAACCTAAACACCACATTCTTCGACCCTGCTGGAGGAGGCGATCCCGTCCTATACCAACACCTT
>Hydrobates_melania_MH510886
CCTAGCTGGCAACCTAGCTCATGCTGGAGCCTCCGTCGACCTAGCCATCTTCTCCCTCCACCTGGCAGGTGTGTCCTCTATTCTAGGGGCAATTAACTTTATCACGACAGCTATCAACATAAAACCACCTGCTCTTTCACAGTATCAGACCCCACTATTCGTCTGATCCGTCCTTATCACAGCCGTCTTACTACTACTCTCACTCCCAGTTCTCGCCGCCGGCATTACTATACTGCTGACAGACCGAAACCTAAACACCACATTCTTCGACCCTGCTGGAGGAGGCGATCCCGTCCTATACCAACACCTT
>Hydrobates_melania_MH510887
CCTAGCTGGCAACCTAGCTCATGCTGGAGCCTCCGTCGACCTAGCCATCTTCTCCCTCCACCTGGCAGGTGTGTCCTCTATTCTAGGGGCAATTAACTTTATCACGACAGCTATCAACATAAAACCACCTGCTCTTTCACAGTATCAGACCCCACTATTCGTCTGATCCGTCCTTATCACAGCCGTCTTACTACTACTCTCACTCCCGGTTCTCGCCGCCGGCATTACTATACTGCTGACAGACCGAAACCTAAACACCACATTCTTCGACCCTGCTGGAGGAGGCGATCCCGTCCTATACCAACGCCTT
>Hydrobates_melania_MH510888
CCTAGCTGGCAACCTATCTCATGCTGGAGCCTCCGTCGACCTAGCCATCTTCTCCCTCCACCTGGCAGGTGTGTCCTCTATTCTAGGGGCAATTAACTTTATCACGACTGCTATCAACATAAAACCGCCTGCTCTTTCACAGTATCAGACCCCGCTATTCGTCTGATCCGTCCTTATCACAGCCGTCTTACTACTACTCTCACTCCCAGTTCTCGCCGCCAGCATTACTATACTGCTGACAGACCGAAACCTAAACACCACATTCTTCGACCCTGCTGGAGGAGGCGATCCCGTCCTATACCAACACCTT
>Hydrobates_melania_MH510889
CCTAGCTGGCAACCTAGCTCATGCTGGAGCCTCCGTCGACCTAGCCATCTTCTCCCTCCACCTGGCAGGTGTGTCCTCTATTCTAGGGGCAATTAACTTTATCACGACAGCTATCAACATAAAACCACCTGCTCTTTCACAGTATCAGACCCCACTATTCGTCTGATCCGTCCTTATCACAGCCGTCTTACTACTACTCTCACTCCCAGTTCTCGCCGCCGGCATTACTATACTGCTGACAGACCGAAACCTAAACACCACATTCTTCGACCCTGCTGGAGGAGGCGATCCCGTCCTATACCAACACCTT
>Hydrobates_melania_MH510890
CCTAGCTGGCAACCTAGCTCATGCTGGAGCCTCCGTCGACCTAGCCATCTTCTCCCTCCACCTGGCAGGTGTGTCCTCTATTCTAGGGGCAATTAACTTTATCACGACAGCTATCAACATAAAACCACCTGCTCTTTCACAGTATCAGACCCCACTATTCGTCTGATCCGTCCTTATCACAGCCGTCTTACTACTACTCTCACTCCCAGTTCTCGCCGCCGGCATTACTATACTGCTGACAGACCGAAACCTAAACACCACATTCTTCGACCCTGCTGGAGGAGGCGATCCCGTCCTATACCAACACCTT
>Hydrobates_melania_MH510891
CCTAGCTGGCAACCTAGCTCATGCTGGAGCCTCCGTCGACCTAGCCATCTTCTCCCTCCACCTGGCAGGTGTGTCCTCTATTCTAGGGGCAATTAACTTTATCACGACAGCTATCAACATAAAACCACCTGCTCTTTCACAGTATCAGACCCCACTATTCGTCTGATCCGTCCTTATCACAGCCGTCTTACTACTACTCTCACTCCCAGTTCTCGCCGCCGGCATTACTATACTGCTGACAGACCGAAACCTAAACACCACATTCTTCGACCCTGCTGGAGGAGGCGATCCCGTCCTATACCAACACCTT
>Hydrobates_melania_MH510892
CCTAGCTGGCAACCTAGCTCATGCTGGAGCCTCCGTCGACCTAGCCATCTTCTCCCTCCACCTGGCAGGTGTGTCCTCTATTCTAGGGGCAATTAACTTTATCACGACAGCTATCAACATAAAACCACCTGCTCTTTCACAGTATCAGACCCCACTATTCGTCTGATCCGTCCTTATCACAGCCGTCTTACTACTACTCTCACTCCCAGTTCTCGCCGCCGGCATTACTATACTGCTGACAGACCGAAACCTAAACACCACATTCTTCGACCCTGCTGGAGGAGGCGATCCCGTCCTATACCAACACCTT
>Hydrobates_melania_MH510893
CCTAGCTGGCAACCTAGCTCATGCTGGAGCCTCCGTCGACCTAGCCATCTTCTCCCTCCACCTGGCAGGTGTGTCCTCTATTCTAGGGGCAATTAACTTTATCACGACAGCTATCAACATAAAACCACCTGCTCTTTCACAGTATCAGACCCCACTATTCGTCTGATCCGTCCTTATCACAGCCGTCTTACTACTACTCTCACTCCCAGTTCTCGCCGCCGGCATTACTATACTGCTGACAGACCGAAACCTAAACACCACATTCTTCGACCCTGCTGGAGGAGGCGATCCCGTCCTATACCAACACCTT
>Hydrobates_melania_MH510894
CCTAGCTGGCAACCTAGCTCATGCTGGAGCCTCCGTCGACCTAGCCATCTTCTCCCTCCACCTGGCAGGTGTGTCCTCTATTCTAGGGGCAATTAACTTTATCACGACAGCTATCAACATAAAACCACCTGCTCTTTCACAGTATCAGACCCCACTATTCGTCTGATCCGTCCTTATCACAGCCGTCTTACTACTACTCTCACTCCCAGTTCTCGCCGCCGGCATTACTATACTGCTGACAGACCGAAACCTAAACACCACATTCTTCGACCCTGCTGGAGGAGGCGATCCCGTCCTATACCAACACCTT
>Hydrobates_melania_MH510895
CCTAGCTGGCAACCTAGCTCATGCTGGAGCCTCCGTCGACCTAGCCATCTTCTCCCTCCACCTGGCAGGTGTGTCCTCTATTCTAGGGGCAATTAACTTTATCACGACAGCTATCAACATAAAACCACCTGCTCTTTCACAGTATCAGACCCCACTATTCGTCTGATCCGTCCTTATCACAGCCGTCTTACTACTACTCTCACTCCCAGTTCTCGCCGCCGGCATTACTATACTGCTGACAGACCGAAACCTAAACACCACATTCTTCGACCCTGCTGGAGGAGGCGATCCCATCCTATACCAACACCTT
>Hydrobates_melania_MH510896
CCTAGCTGGCAACCTAGCTCATGCTGGAGCCTCCGTCGACCTAGCCATCTTCTCCCTCCACCTGGCAGGTGTGTCCTCTATTCTAGGGGCAATTAACTTTATCACGACAGCTATCAACATAAAACCACCTGCTCTTTCACAGTATCAGACCCCACTATTCGTCTGATCCGTCCTTATCACAGCCGTCTTACTACTACTCTCACTCCCAGTTCTCGCCGCCGGCATTACTATACTGCTGACAGACCGAAACCTAAACACCACATTCTTCGACCCTGCTGGAGGAGGCGATCCCGTCCTATACCAACACCTT
>Hydrobates_melania_MH510897
CCTAGCTGGCAACCTAGCTCATGCTGGAGCCTCCGTCGACCTAGCCATCTTCTCCCTCCACCTGGCAGGTGTGTCCTCTATTCTAGGGGCAATTAACTTTATCACGACAGCTATCAACATAAAACCACCTGCTCTTTCACAGTATCAGACCCCACTATTCGTCTGATCCGTCCTTATCACAGCCGTCTTACTACTACTCTCACTCCCAGTTCTCGCCGCCGGCATTACTATACTGCTGACAGACCGAAACCTAAACACCACATTCTTCGACCCTGCTGGAGGAGGCGATCCCGTCCTATACCAACACCTT
>Hydrobates_melania_MH510898
CCTAGCTGGCAACCTAGCTCATGCTGGAGCCTCCGTCGACCTAGCCATCTTCTCCCTCCACCTGGCAGGTGTGTCCTCTATTCTAGGGGCAATTAACTTTATCACGACAGCTATCAACATAAAACCACCTGCTCTTTCACAGTATCAGACCCCACTATTCGTCTGATCCGTCCTTATCACAGCCGTCTTACTACTACTCTCACTCCCAGTTCTCGCCGCCGGCATTACTATACTGCTGACAGACCGAAACCTAAACACCACATTCTTCGACCCTGCTGGAGGAGGCGATCCCGTCCTATACCAACACCTT
>Hydrobates_melania_MH510899
CCTAGCTGGCAACCTAGCTCATGCTGGAGCCTCCGTCGACCTAGCCATCTTCTCCCTCCACCTGGCAGGTGTGTCCTCTATTCTAGGGGCAATTAACTTTATCACGACAGCTATCAACATAAAACCACCTGCTCTTTCACAGTATCAGACCCCACTATTCGTCTGATCCGTCCTTATCACAGCCGTCTTACTACTACTCTCACTCCCAGTTCTCGCCGCCGGCATTACTATACTGCTGACAGACCGAAACCTAAACACCACATTCTTCGACCCTGCTGGAGGAGGCGATCCCGTCCTATACCAACACCTT
>Hydrobates_melania_MH510900
CCTAGCTGGCAACCTAGCTCATGCTGGAGCCTCCGTCGACCTAGCCATCTTCTCCCTCCACCTGGCAGGTGTGTCCTCTATTCTAGGGGCAATTAACTTTATCACGACAGCTATCAACATAAAACCACCTGCTCTTTCACAGTATCAGACCCCACTATTCGTCTGATCCGTCCTTATCACAGCCGTCTTACTACTACTCTCACTCCCAGTTCTCGCCGCCGGCATTACTATACTGCTGACAGACCGAAACCTAAACACCACATTCTTCGACCCTGCTGGAGGAGGCGATCCCGTCCTATACCAACACCTT
>Hydrobates_melania_MH510901
CCTAGCTGGCAACCTAGCTCATGCTGGAGCCTCCGTCGACCTAGCCATCTTCTCCCTCCACCTGGCAGGTGTGTCCTCTATTCTAGGGGCAATTAACTTTATCACGACAGCTATCAACATAAAACCACCTGCTCTTTCACAGTATCAGACCCCACTATTCGTCTGATCCGTCCTTATCACAGCCGTCTTACTACTACTCTCACTCCCAGTTCTCGCCGCCGGCATTACTATACTGCTGACAGACCGAAACCTAAACACCACATTCTTCGACCCTGCTGGAGGAGGCGATCCCGTCCTATACCAACACCTT
>Hydrobates_melania_MH510902
CCTAGCTGGCAACCTAGCTCATGCTGGAGCCTCCGTCGACCTAGCCATCTTCTCCCTCCACCTGGCAGGTGTGTCCTCTATTCTAGGGGCAATTAACTTTATCACGACAGCTATCAACATAAAACCACCTGCTCTTTCACAGTATCAGACCCCACTATTCGTCTGATCCGTCCTTATCACAGCCGTCTTACTACTACTCTCACTCCCAGTTCTCGCCGCCGGCATTACTATACTGCTGACAGACCGAAACCTAAACACCACATTCTTCGACCCTGCTGGAGGAGGCGATCCCGTCCTATACCAACACCTT
>Hydrobates_melania_MH510903
CCTAGCTGGCAACCTAGCTCATGCTGGAGCCTCCGTCGACCTAGCCATCTTCTCCCTCCACCTGGCAGGTGTGTCCTCTATTCTAGGGGCAATTAACTTTATCACGACAGCTATCAACATAAAACCACCTGCTCTTTCACAGTATCAGACCCCACTATTCGTCTGATCCGTCCTTATCACAGCCGTCTTACTACTACTCTCACTCCCAGTTCTCGCCGCCGGCATTACTATACTGCTGACAGACCGAAACCTAAACACCACATTCTTCGACCCTGCTGGAGGAGGCGATCCCGTCCTATACCAACACCTT
>Hydrobates_melania_MH510904
CCTAGCTGGCAACCTAGCTCATGCTGGAGCCTCCGTCGACCTAGCCATCTTCTCCCTCCACCTGGCAGGTGTGTCCTCTATTCTAGGGGCAATTAACTTTATCACGACAGCTATCAACATAAAACCACCTGCTCTTTCACAGTATCAGACCCCACTATTCGTCTGATCCGTCCTTATCACAGCCGTCTTACTACTACTCTCACTCCCAGTTCTCGCCGCCGGCATTACTATACTGCTGACAGACCGAAACCTAAACACCACATTCTTCGACCCTGCTGGAGGAGGCGATCCCGTCCTATACCAACACCTT
>Hydrobates_melania_MH510905
CCTAGCTGGCAACCTAGCTCATGCTGGAGCCTCCGTCGACCTAGCCATCTTCTCCCTCCACCTGGCAGGTGTGTCCTCTATTCTAGGGGCAATTAACTTTATCACGACAGCTATCAACATAAAACCACCTGCTCTTTCACAGTATCAGACCCCACTATTCGTCTGATCCGTCCTTATCACAGCCGTCTTACTACTACTCTCACTCCCAGTTCTCGCCGCCGGCATTACTATACTGCTGACAGACCGAAACCTAAACACCACATTCTTCGACCCTGCTGGAGGAGGCGATCCCGTCCTATACCAACACCTT
>Hydrobates_melania_MH510906
CCTAGCTGGCAACCTAGCTCATGCTGGAGCCTCCGTCGACCTAGCCATCTTCTCCCTCCACCTGGCAGGTGTGTCCTCTATTCTAGGGGCAATTAACTTTATCACGACAGCTATCAACATAAAACCACCTGCTCTTTCACAGTATCAGACCCCACTATTCGTCTGATCCGTCCTTATCACAGCCGTCTTACTACTACTCTCACTCCCAGTTCTCGCCGCCGGCATTACTATACTGCTGACAGACCGAAACCTAAACACCACATTCTTCGACCCTGCTGGAGGAGGCGATCCCGTCCTATACCAACACCTT
>Hydrobates_melania_MH510907
CCTAGCTGGCAACCTAGCTCATGCTGGAGCCTCCGTCGACCTAGCCATCTTCTCCCTCCACCTGGCAGGTGTGTCCTCTATTCTAGGGGCAATTAACTTTATCACGACAGCTATCAACATAAAACCACCTGCTCTTTCACAGTATCAGACCCCACTATTCGTCTGATCCGTCCTTATCACAGCCGTCTTACTACTACTCTCACTCCCAGTTCTCGCCGCCGGCATTACTATACTGCTGACAGACCGAAACCTAAACACCACATTCTTCGACCCTGCTGGAGGAGGCGATCCCGTCCTATACCAACACCTT
>Hydrobates_melania_MH510908
CCTAGCTGGCAACCTAGCTCATGCTGGAGCCTCCGTCGACCTAGCCATCTTCTCCCTCCACCTGGCAGGTGTGTCCTCTATTCTAGGGGCAATTAACTTTATCACGACAGCTATCAACATAAAACCACCTGCTCTTTCACAGTATCAGACCCCACTATTCGTCTGATCCGTCCTTATCACAGCCGTCTTACTACTACTCTCACTCCCAGTTCTCGCCGCCGGCATTACTATACTGCTGACAGACCGAAACCTAAACACCACATTCTTCGACCCTGCTGGAGGAGGCGATCCCGTCCTATACCAACACCTT
>Hydrobates_melania_MH510909
CCTAGCTGGCAACCTAGCTCATGCTGGAGCCTCCGTCGACCTAGCCATCTTCTCCCTCCACCTGGCAGGTGTGTCCTCTATTCTAGGGGCAATTAACTTTATCACGACAGCTATCAACATAAAACCACCTGCTCTTTCACAGTATCAGACCCCACTATTCGTCTGATCCGTCCTTATCACAGCCGTCTTACTACTACTCTCACTCCCAGTTCTCGCCGCCGGCATTACTATACTGCTGACAGACCGAAACCTAAACACCACATTCTTCGACCCTGCTGGAGGAGGCGATCCCGTCCTATACCAACACCTT
>Hydrobates_melania_MH510910
CCTAGCTGGCAACCTAGCTCATGCTGGAGCCTCCGTCGACCTAGCCATCTTCTCCCTCCACCTGGCAGGTGTGTCCTCTATTCTAGGGGCAATTAACTTTATCACGACAGCTATCAACATAAAACCACCTGCTCTTTCACAGTATCAGACCCCACTATTCGTCTGATCCGTCCTTATCACAGCCGTCTTACTACTACTCTCACTCCCAGTTCTCGCCGCCGGCATTACTATACTGCTGACAGACCGAAACCTAAACACCACATTCTTCGACCCTGCTGGAGGAGGCGATCCCGTCCTATACCAACACCTT
>Hydrobates_melania_MH510911
CCTAGCTGGCAACCTAGCTCATGCTGGAGCCTCCGTCGACCTAGCCATCTTCTCCCTCCACCTGGCAGGTGTGTCCTCTATTCTAGGGGCAATTAACTTTATCACGACAGCTATCAACATAAAACCACCTGCTCTTTCACAGTATCAGACCCCACTATTCGTCTGATCCGTCCTTATCACAGCCGTCTTACTACTACTCTCACTCCCAGTTCTCGCCGCCGGCATTACTATACTGCTGACAGACCGAAACCTAAACACCACATTCTTCGACCCTGCTGGAGGAGGCGATCCCGTCCTATACCAACACCTT
>Hydrobates_melania_MH510912
CCTAGCTGGCAACCTAGCTCATGCTGGAGCCTCCGTCGACCTAGCCATCTTCTCCCTCCACCTGGCAGGTGTGTCCTCTATTCTAGGGGCAATTAACTTTATCACGACAGCTATCAACATAAAACCACCTGCTCTTTCACAGTATCAGACCCCACTATTCGTCTGATCCGTCCTTATCACAGCCGTCTTACTACTACTCTCACTCCCAGTTCTCGCCGCCGGCATTACTATACTGCTGACAGACCGAAACCTAAACACCACATTCTTCGACCCTGCTGGAGGAGGCGATCCCGTCCTATACCAACACCTT
>Hydrobates_melania_MH510913
CCTAGCTGGCAACCTAGCTCATGCTGGAGCCTCCGTCGACCTAGCCATCTTCTCCCTCCACCTGGCAGGTGTGTCCTCTAGTCTAGGGGCAATTAACTTTATCACGACGGCTATCAACATAAAACCGCCTGCTCTTTCACAGTATCAGACCCCACTATTCGTCTGATCCGTCCTTATCACAGCCGTCTTACTACTACTCTCACTCCCAGTTCTCGCCGCCGGCATTACTATACTGCTGACAGACCGAAACCTAGACACCACATTCTTCGACCCTGCTGGAGGAGGCGATCCCGTCCTATACCAACACCTT
>Hydrobates_melania_MH510914
CCTAGCTGGCAACCTAGCTCATGCTGGAGCCTCCGTCGACCTAGCCATCTTCTCCCTCCACCTGGCAGGTGTGTCCTCTATTCTAGGGGCAATTAACTTTATCACGACAGCTATCAACATAAAACCACCTGCTCTTTCACAGTATCAGACCCCACTATTCGTCTGATCCGTCCTTATCACAGCCGTCTTACTACTACTCTCACTCCCAGTTCTCGCCGCCGGCATTACTATACTGCTGACAGACCGAAACCTAAACACCACATTCTTCGACCCTGCTGGAGGAGGCGATCCCGTCCTATACCAACACCTT
>Hydrobates_melania_MH510915
CCTAGCTGGCAACCTAGCTCATGCTGGAGCCTCCGTCGACCTAGCCATCTTCTCCCTCCACCTGGCAGGTGTGTCCTCTATTCTAGGGGCAATTAACTTTATCACGACAGCTATCAACATAAAACCACCTGCTCTTTCACAGTATCAGACCCCACTATTCGTCTGATCCGTCCTTATCACAGCCGTCTTACTACTACTCTCACTCCCAGTTCTCGCCGCCGGCATTACTATACTGCTGACAGACCGAAACCTAAACACCACATTCTTCGACCCTGCTGGAGGAGGCGATCCCGTCCTATACCAACACCTT
>Hydrobates_melania_MH510916
CCTAGCTGGCAACCTAGCTCATGCTGGAGCCTCCGTCGACCTAGCCATCTTCTCCCTCCACCTGGCAGGTGTGTCCTCTATTCTAGGGGCAATTAACTTTATCACGACAGCTATCAACATAAAACCACCTGCTCTTTCACAGTATCAGACCCCACTATTCGTCTGATCCGTCCTTATCACAGCCGTCTTACTACTACTCTCACTCCCAGTTCTCGCCGCCGGCATTACTATACTGCTGACAGACCGAAACCTAAACACCACATTCTTCGACCCTGCTGGAGGAGGCGATCCCGTCCTATACCAACACCTT
>Hydrobates_melania_MH510917
CCTAGCTGGCAACCTAGCTCATGCTGGAGCCTCCGTCGACCTAGCCATCTTCTCCCTCCACCTGGCAGGTGTGTCCTCTATTCTAGGGGCAATTAACTTTATCACGACAGCTATCAACATAAAACCACCTGCTCTTTCACAGTATCAGACCCCACTATTCGTCTGATCCGTCCTTATCACAGCCGTCTTACTACTACTCTCACTCCCAGTTCTCGCCGCCGGCATTACTATACTGCTGACAGACCGAAACCTAAACACCACATTCTTCGACCCTGCTGGAGGAGGCGATCCCGTCCTATACCAACACCTT
>Hydrobates_melania_MH510918
CCTAGCTGGCAACCTAGCTCATGCTGGAGCCTCCGTCGACCTAGCCATCTTCTCCCTCCACCTGGCAGGTGTGTCCTCTATTCTAGGGGCAATTAACTTTATCACGACAGCTATCAACATAAAACCACCTGCTCTTTCACAGTATCAGACCCCACTATTCGTCTGATCCGTCCTTATCACAGCCGTCTTACTACTACTCTCACTCCCAGTTCTCGCCGCCGGCATTACTATACTGCTGACAGACCGAAACCTAAACACCACATTCTTCGACCCTGCTGGAGGAGGCGATCCCGTCCTATACCAACACCTT
>Hydrobates_melania_MH510919
CCTAGCTGGCAACCTAGCTCATGCTGGAGCCTCCGTCGACCTAGCCATCTTCTCCCTCCACCTGGCAGGTGTGTCCTCTATTCTAGGGGCAATTAACTTTATCACGACAGCTATCAACATAAAACCACCTGCTCTTTCACAGTATCAGACCCCACTATTCGTCTGATCCGTCCTTATCACAGCCGTCTTACTACTACTCTCACTCCCAGTTCTCGCCGCCGGCATTACTATACTGCTGACAGACCGAAACCTAGACACCACATTCTTCGACCCTGCTGGAGGAGGCGATCCCGTCCTATACCAACACCTT
>Hydrobates_melania_MH510920
CCTAGCTGGCAACCTAGCTCATGCTGGAGCCTCCGTCGACCTAGCCATCTTCTCCCTCCACCTGGCAGGTGTGTCCTCTATTCTAGGGGCAATTAACTTTATCACGACAGCTATCAACATAAAACCACCTGCTCTTTCACAGTATCAGACCCCACTATTCGTCTGATCCGTCCTTATCACAGCCGTCTTACTACTACTCTCACTCCCAGTTCTCGCCGCCGGCATTACTATACTGCTGACAGACCGAAACCTAGACACCACATTCTTCGACCCTGCTGGAGGAGGCGATCCCGTCCTATACCAACACCTT
>Hydrobates_melania_MH510921
CCTAGCTGGCAACCTAGCTCATGCTGGAGCCTCCGTCGACCTAGCCATCTTCTCCCTCCACCTGGCAGGTGTGTCCTCTATTCTAGGGGCAATTAACTTTATCACGACAGCTATCAACATAAAACCACCTGCTCTTTCACAGTATCAGACCCCACTATTCGTCTGATCCGTCCTTATCACAGCCGTCTTACTACTACTCTCACTCCCAGTTCTCGCCGCCGGCATTACTATACTGCTGACAGACCGAGACCTAAACACCACATTCTTCGACCCTGCTGGAGGAGGCGATCCCGTCCTATACCGACGCCTT
>Hydrobates_melania_MH510922
CCTAGCTGGCAACCTAGCTCATGCTGGAGCCTCCGTCGACCTAGCCATCTTCTCCCTCCACCTGGCAGGTGTGTCCTCTATTCTAGGGGCAATTAACTTTATCACGACAGCTATCAACATAAAACCACCTGCTCTTTCACAGTATCAGACCCCACTATTCGTCTGATCCGTCCTTATCACAGCCGTCTTACTACTACTCTCACTCCCAGTTCTCGCCGCCGGCATTACTATACTGCTGACAGACCGAAACCTAAACACCACATTCTTCGACCCTGCTGGAGGAGGCGATCCCGTCCTATACCAACACCTT
>Hydrobates_melania_MH510923
CCTAGCTGGCAACCTAGCTCATGCTGGAGCCTCCGTCGACCTAGCCATCTTCTCCCTCCACCTGGCAGGTGTGTCCTCTATTCTAGGGGCAATTAACTTTATCACGACAGCTATCAACATAAAACCACCTGCTCTTTCACAGTATCAGACCCCACTATTCGTCTGATCCGTCCTTATCACAGCCGTCTTACTACTACTCTCACTCCCAGTTCTCGCCGCCGGCATTACTATACTGCTGACAGACCGAAACCTAAACACCACATTCTTCGACCCTGCTGGAGGAGGCGATCCCGTCCTATACCAACACCTT
>Hydrobates_melania_MH510924
CCTAGCTGGCAACCTAGCTCATGCTGGAGCCTCCGTCGACCTAGCCATCTTCTCCCTCCACCTGGCAGGTGTGTCCTCTATTCTAGGGGCAATTAACTTTATCACGACAGCTATCAACATAAAACCACCTGCTCTTTCACAGTATCAGACCCCACTATTCGTCTGATCCGTCCTTATCACAGCCGTCTTACTACTACTCTCACTCCCAGTTCTCGCCGCCGGCATTACTATACTGCTGACAGACCGAAACCTAAACACCACATTCTTCGACCCTGCTGGAGGAGGCGATCCCGTCCTATACCAACACCTT
>Hydrobates_melania_MH510925
CCTAGCTGGCAACCTAGCTCATGCTGGAGCCTCCGTCGACCTAGCCATCTTCTCCCTCCACCTGGCAGGTGTGTCCTCTATTCTAGGGGCAATTAACTTTATCACGACAGCTATCAACATAAAACCACCTGCTCTTTCACAGTATCAGACCCCACTATTCGTCTGATCCGTCCTTATCACAGCCGTCTTACTACTACTCTCACTCCCAGTTCTCGCCGCCGGCATTACTATACTGCTGACAGACCGAAACCTAAACACCACATTCTTCGACCCTGCTGGAGGAGGCGATCCCGTCCTATACCAACACCTT
>Hydrobates_melania_MH510926
CCTAGCTGGCAACCTAGCTCATGCTGGAGCCTCCGTCGACCTAGCCATCTTCTCCCTCCACCTGGCAGGTGTGTCCTCTATTCTAGGGGCAATTAACTTTATCACGACAGCTATCAACATAAAACCACCTGCTCTTTCACAGTATCAGACCCCACTATTCGTCTGATCCGTCCTTATCACAGCCGTCTTACTACTACTCTCACTCCCGGTTCTCGCCGCCGGCGTTACTATACTGCTGACAGACCGAAACCTAAACACCACATTCTTCGACCCTGCTGGAGGAGGCGATCCCGTCCTATACCAACACCTT
>Hydrobates_melania_MH510927
CCTAGCTGGCAACCTAGCTCATGCTGGAGCCTCCGTCGACCTAGCCATCTTCTCCCTCCACCTGGCAGGTGTGTCCTCTATTCTAGGGGCAATTAACTTTATCACGACAGCTATCAACATAAAACCACCTGCTCTTTCACAGTATCAGACCCCACTATTCGTCTGATCCGTCCTTATCACAGCCGTCTTACTACTACTCTCACTCCCAGTTCTCGCCGCCGGCATTACTATACTGCTGACAGACCGAAACCTAAACACCACATTCTTCGACCCTGCTGGAGGAGGCGATCCCGTCCTATACCAACACCTT
>Hydrobates_melania_MH510928
CCTAGCTGGCAACCTAGCTCATGCTGGAGCCTCCGTCGACCTAGCCGTCTTCTCCCTCCACCTGGCAGGTGTGTCCTCTATTCTAGGGGCAATTAACTTTATCACGACAGCTATCAACATAAAACCACCTGCTCTTTCACAGTATCAGACCCCACTATTCGTCTGATCCGTCCTTATCACAGCCGTCTTACTACTACTCTCACTCCCAGTTCTCGCCGCCGGCATTACTATACTGCTGACAGACCGAAACCTAAACACCACATTCTTCGACCCTGCTGGAGGAGGCGATCCCGTCCTATACCAACACCTT
>Hydrobates_melania_MH510929
CCTAGCTGGCAACCTAGCTCATGCTGGAGCCTCCGTCGACCTAGCCATCTTCTCCCTCCACCTGGCAGGTGTGTCCTCTAGTCTAGGGGCAATTAACTTTATCACGACAGCTATCAACATAAAACCACCTGCTCTTTCACAGTATCAGACCCCACTATTCGTCTGATCCGTCCTTATCACAGCCGTCTTACTACTACTCTCACTCCCAGTTCTCGCCGCCGGCATTACTATACTGCTGACAGACCGAAACCTAAACACCACATTCTTCGACCCTGCTGGAGGAGGCGATCCCGTCCTATACCAACACCTT
>Hydrobates_melania_MH510930
CCTAGCTGGCAACCTAGCTCATGCTGGAGCCTCCGTCGACCTAGCCATCTTCTCCCTCCACCTGGCAGGTGTGTCCTCTATTCTAGGGGCAATTAACTTTATCACGACAGCTATCAACATAAAACCACCTGCTCTTTCACAGTATCAGACCCCACTATTCGTCTGATCCGTCCTTATCACAGCCGTCTTACTACTACTCTCACTCCCAGTTCTCGCCGCCGGCATTACTATACTGCTGACAGACCGAAACCTAAACACCACATTCTTCGACCCTGCTGGAGGAGGCGATCCCGTCCTATACCAACACCTT
>Hydrobates_melania_MH510931
CCTAGCTGGCAACCTAGCTCATGCTGGAGCCTCCGTCGACCTAGCCATCTTCTCCCTCCACCTGGCAGGTGTGTCCTCTATTCTAGGGGCAATTAACTTTATCACGACAGCTATCAACATAAAACCACCTGCTCTTTCACAGTATCAGACCCCACTATTCGTCTGATCCGTCCTTATCACAGCCGTCTTACTACTACTCTCACTCCCAGTTCTCGCCGCCGGCATTACTATACTGCTGACAGACCGAAACCTAAACACCACATTCTTCGACCCTGCTGGAGGAGGCGATCCCGTCCTATACCAACACCTT
>Hydrobates_melania_MH510932
CCTAGCTGGCAACCTAGCTCATGCTGGAGCCTCCGTCGACCTAGCCATCTTCTCCCTCCACCTGGCAGGTGTGTCCTCTATTCTAGGGGCAATTAACTTTATCACGACAGCTATCAACATAAAACCACCTGCTCTTTCACAGTATCAGACCCCACTATTCGTCTGATCCGTCCTTATCACAGCCGTCTTACTACTACTCTCACTCCCAGTTCTCGCCGCCGGCATTACTATACTGCTGACAGACCGAAACCTAAACACCACATTCTTCGACCCTGCTGGAGGAGGCGATCCCGTCCTATACCAACACCTT
>Hydrobates_melania_MH510933
CCTAGCTGGCAACCTAGCTCATGCTGGAGCCTCCGTCGACCTAGCCATCTTCTCCCTCCACCTGGCAGGTGTGTCCTCTATTCTAGGGGCAATTAACTTTATCACGACAGCTATCAACATAAAACCACCTGCTCTTTCACAGTATCAGACCCCACTATTCGTCTGATCCGTCCTTATCACAGCCGTCTTACTACTACTCTCACTCCCAGTTCTCGCCGCCGGCATTACTATACTGCTGACAGACCGAAACCTAAACACCACATTCTTCGACCCTGCTGGAGGAGGCGATCCCGTCCTATACCAACACCTT
>Hydrobates_melania_MH510934
CCTAGCTGGCAACCTAGCTCATGCTGGAGCCTCCGTCGACCTAGCCATCTTCTCCCTCCACCTGGCAGGTGTGTCCTCTATTCTAGGGGCAATTAACTTTATCACGACAGCTATCAACATAAAACCACCTGCTCTTTCACAGTATCAGACCCCACTATTCGTCTGATCCGTCCTTATCACAGCCGTCTTACTACTACTCTCACTCCCAGTTCTCGCCGCCGGCATTACTATACTGCTGACAGACCGAAACCTAAACACCACATTCTTCGACCCTGCTGGAGGAGGCGATCCCGTCCTATACCAACACCTT
>Hydrobates_melania_MH510935
CCTAGCTGGCAACCTAGCTCATGCTGGAGCCTCCGTCGACCTAGCCATCTTCTCCCTCCACCTGGCAGGTGTGTCCTCTATTCTAGGGGCAATTAACTTTATCACGACAGCTATCAACATAAAACCACCTGCTCTTTCACAGTATCAGACCCCACTATTCGTCTGATCCGTCCTTATCACAGCCGTCTTACTACTACTCTCACTCCCAGTTCTCGCCGCCGGCATTACTATACTGCTGACAGACCGAAACCTAAACACCACATTCTTCGACCCTGCTGGAGGAGGCGATCCCGTCCTATACCAACACCTT
>Hydrobates_melania_MH510936
CCTAGCTGGCAACCTAGCTCATGCTGGAGCCTCCGTCGACCTAGCCATCTTCTCCGTCCACCTGGCAGGTGTGTCCTCTATTCTAGGGGCAATTAACTTTATCACGACTGCTATCAACATAAAACCACCTGCTCTTTCACAGTATCAGACCCCACTATTCGTCTGATCCGTCCTTATCACAGCCGTCTTACTACTACTCTCACTCCCAGTTCTCGCCGCCGGCGTTACTATACTGCTGACAGACCGAAACCTAGACACCACATTCTTCGACCCTGCTGGAGGAGGCGATCCCGTCCTATACCGACACCTT
>Hydrobates_melania_MH510937
CCTAGCTGGCAACCTAGCTCATGCTGGAGCCTCCGTCGACCTAGCCATCTTCTCCCTCCACCTGGCAGGTGTGTCCTCTATTCTAGGGGCAATTAACTTTATCACGACAGCTATCAACATAAAACCACCTGCTCTTTCACAGTATCAGACCCCACTATTCGTCTGATCCGTCCTTATCACAGCCGTCTTACTACTACTCTCACTCCCAGTTCTCGCCGCCGGCATTACTATACTGCTGACAGACCGAAACCTAAACACCACATTCTTCGACCCTGCTGGAGGAGGCGATCCCGTCCTATACCAACACCTT
>Hydrobates_melania_MH510938
CCTAGCTGGCAACCTAGCTCATGCTGGAGCCTCCGTCGACCTAGCCATCTTCTCCCTCCACCTGGCAGGTGTGTCCTCTATTCTAGGGGCAATTAACTTTATCACGACAGCTATCAACATAAAACCACCTGCTCTTTCACAGTATCAGACCCCACTATTCGTCTGATCCGTCCTTATCACAGCCGTCTTACTACTACTCTCACTCCCGGTTCTCGCCGCCGGCATTACTATACTGCTGACAGACCGAAACCTAAACACCACGTTCTTCGACCCTGCTGGAGGAGGCGATCCCGTCCTATACCAACACCTT
>Hydrobates_melania_MH510939
CCTAGCTGGCAACCTAGCTCATGCTGGAGCCTCCGTCGACCTAGCCATCTTCTCCCTCCACCTGGCAGGTGTGTCCTCTATTCTAGGGGCAATTAACTTTATCACGACAGCTATCAACATAAAACCACCTGCTCTTTCACAGTATCAGACCCCACTATTCGTCTGATCCGTCCTTATCACAGCCGTCTTACTACTACTCTCACTCCCAGTTCTCGCCGCCGGCGTTACTATACTGCTGACAGACCGAAACCTAAACACCACATTCTTCGACCCTGCTGGAGGAGGCGATCCCGTCCTATACCAACACCTT
>Hydrobates_melania_MH510940
CCTAGCTGGCAACCTAGCTCATGCTGGAGCCTCCGTCGACCTAGCCATCTTCTCCCTCCACCTGGCAGGTGTGTCCTCTATTCTAGGGGCAATTAACTTTATCACGACAGCTATCAACATAAAACCACCTGCTCTTTCACAGTATCAGACCCCACTATTCGTCTGATCCGTCCTTATCACAGCCGTCTTACTACTACTCTCACTCCCAGTTCTCGCCGCCAGCATTACTATACTGCTGACAGACCGAAACCTAAACACCACATTCTTCGACCCTGCTGGAGGAGGCGATCCCATCCTATACCAACACCTT
>Hydrobates_melania_MH510941
CCTAGCTGGCAACCTAGCTCATGCTGGAGCCTCCGTCGACCTAGCCATCTTCTCCCTCCACCTGGCAGGTGTGTCCTCTATTCTAGGGGCAATTAACTTTATCACGACAGCTATCAACATAAAACCACCTGCTCTTTCACAGTATCAGACCCCACTATTCGTCTGATCCGTCCTTATCACAGCCGTCTTACTACTACTCTCACTCCCAGTTCTCGCCGCCGGCATTACTATACTGCTGACAGACCGAAACCTAAACACCACATTCTTCGACCCTGCTGGAGGAGGCGATCCCGTCCTATACCAACACCTT
>Hydrobates_melania_MH510942
CCTAGCTGGCAACCTAGCTCATGCTGGAGCCTCCGTCGACCTAGCCATCTTCTCCCTCCACCTGGCAGGTGTGTCCTCTATTCTAGGGGCAATTAACTTTATCACGACAGCTATCAACATAAAACCACCTGCTCTTTCACAGTATCAGACCCCACTATTCGTCTGATCCGTCCTTATCACAGCCGTCTTACTACTACTCTCACTCCCAGTTCTCGCCGCCGGCATTACTATACTGCTGACAGACCGAAACCTAAACACCACATTCTTCGACCCTGCTGGAGGAGGCGATCCCGTCCTATACCAACACCTT
>Hydrobates_melania_MH510943
CCTAGCTGGCAACCTAGCTCATGCTGGAGCCTCCGTCGACCTAGCCATCTTCTCCGTCCACCTGGCAGGTGTGTCCTCTATTCTAGGGGCAATTAACTTTATCACGACAGCTATCAACATAAAACCACCTGCTCTTTCACAGTATCAGACCCCGCTATTCGTCTGATCCGTCCTTATCACAGCCGTCTTACTACTACTCTCACTCCCAGTTCTCGCCGCCGGCATTACTATACTGCTGACAGACCGAAACCTAAACACCACATTCTTCGACCCTGCTGGAGGAGGCGATCCCGTCCTATACCAACACCTT
>Hydrobates_melania_MH510944
CCTAGCTGGCAACCTAGCTCATGCTGGAGCCTCCGTCGACCTAGCCATCTTCTCCCTCCACCTGGCAGGTGTGTCCTCTATTCTAGGGGCAATTAACTTTATCACGACAGCTATCAACATAAAACCACCTGCTCTTTCACAGTATCAGACCCCACTATTCGTCTGATCCGTCCTTATCACAGCCGTCTTACTACTACTCTCACTCCCAGTTCTCGCCGCCGGCATTACTATACTGCTGACAGACCGAAACCTAAACACCACATTCTTCGACCCTGCTGGAGGAGGCGATCCCGTCCTATACCAACACCTT
>Hydrobates_melania_MH510945
CCTAGCTGGCAACCTAGCTCATGCTGGAGCCTCCGTCGACCTAGCCATCTTCTCCCTCCACCTGGCAGGTGTGTCCTCTATTCTAGGGGCAATTAACTTTATCACGACAGCTATCAACATAAAACCACCTGCTCTTTCACAGTATCAGACCCCACTATTCGTCTGATCCGTCCTTATCACAGCCGTCTTACTACTACTCTCACTCCCAGTTCTCGCCGCCGGCATTACTATACTGCTGACAGACCGAAACCTAAACACCACATTCTTCGACCCTGCTGGAGGAGGCGATCCCGTCCTATACCAACACCTT
>Hydrobates_melania_MH510946
CCTAGCTGGCAACCTAGCTCATGCTGGAGCCTCCGTCGACCTAGCCATCTTCTCCCTCCACCTGGCAGGTGTGTCCTCTATTCTAGGGGCAATTAACTTTATCACGACAGCTATCAACATAAAACCACCTGCTCTTTCACAGTATCAGACCCCACTATTCGTCTGATCCGTCCTTATCACAGCCGTCTTACTACTACTCTCACTCCCAGTTCTCGCCGCCGGCATTACTATACTGCTGACAGACCGAAACCTAAACACCACATTCTTCGACCCTGCTGGAGGAGGCGATCCCGTCCTATACCGACACCTT
>Hydrobates_melania_MH510947
CCTAGCTGGCAACCTAGCTCATGCTGGAGCCTCCGTCGACCTAGCCATCTTCTCCCTCCACCTGGCAGGTGTGTCCTCTATTCTAGGGGCAATTAACTTTATCACGACAGCTATCAACATAAAACCACCTGCTCTTTCACAGTATCAGACCCCACTATTCGTCTGATCCGTCCTTATCACAGCCGTCTTACTACTACTCTCACTCCCAGTTCTCGCCGCCGGCATTACTATACTGCTGACAGACCGAAACCTAAACACCACATTCTTCGACCCTGCTGGAGGAGGCGATCCCGTCCTATACCAACACCTT
>Hydrobates_melania_MH510948
CCTAGCTGGCAACCTAGCTCATGCTGGAGCCTCCGTCGACCTAGCCATCTTCTCCCTCCACCTGGCAGGTGTGTCCTCTATTCTAGGGGCAATTAACTTTATCACGACAGCTATCAACATAAAACCACCTGCTCTTTCACAGTATCAGACCCCACTATTCGTCTGATCCGTCCTTATCACAGCCGTCTTACTACTACTCTCACTCCCAGTTCTCGCCGCCGGCATTACTATACTGCTGACAGACCGAAACCTAAACACCACATTCTTCGACCCTGCTGGAGGAGGCGATCCCGTCCTATACCAACACCTT
>Hydrobates_melania_MH510949
CCTAGCTGGCAACCTAGCTCATGCTGGAGCCTCCGTCGACCTAGCCATCTTCTCCCTCCACCTGGCAGGTGTGTCCTCTATTCTAGGGGCAATTAACTTTATCACGACAGCTATCAACATAAAACCACCTGCTCTTTCACAGTATCAGACCCCACTATTCGTCTGATCCGTCCTTATCACAGCCGTCTTACTACTACTCTCACTCCCAGTTCTCGCCGCCGGCATTACTATACTGCTGACAGACCGAAACCTAAACACCACATTCTTCGACCCTGCTGGAGGAGGCGATCCCGTCCTATACCAACACCTT
>Hydrobates_melania_MH510950
CCTAGCTGGCAACCTAGCTCATGCTGGAGCCTCCGTCGACCTAGCCATCTTCTCCCTCCACCTGGCAGGTGTGTCCTCTATTCTAGGGGCAATTAACTTTATCACGACAGCTATCAACATAAAACCACCTGCTCTTTCACAGTATCAGACCCCACTATTCGTCTGATCCGTCCTTATCACAGCCGTCTTACTACTACTCTCACTCCCAGTTCTCGCCGCCGGCATTACTATACTGCTGACAGACCGAAACCTAAACACCACGTTCTTCGACCCTGCTGGAGGAGGCGATCCCGTCCTATACCAACACCTT
>Hydrobates_melania_MH510951
CCTAGCTGGCAACCTAGCTCATGCTGGAGCCTCCGTCGACCTAGCCATCTTCTCCCTCCACCTGGCAGGTGTGTCCTCTATTCTAGGGGCAATTAACTTTATCACGACAGCTATCAACATAAAACCACCTGCTCTTTCACAGTATCAGACCCCACTATTCGTCTGATCCGTCCTTATCACAGCCGTCTTACTACTACTCTCACTCCCAGTTCTCGCCGCCGGCATTACTATACTGCTGACAGACCGAAACCTAAACACCACATTCTTCGACCCTGCTGGAGGAGGCGATCCCGTCCTATACCAACACCTT
>Hydrobates_melania_MH510952
CCTAGCTGGCAACCTAGCTCATGCTGGAGCCTCCGTCGACCTAGCCATCTTCTCCGTCCACCTGGCAGGTGTGTCCTCTATTCTAGGGGCAATTAACTTTATCACGACAGCTATCAACATAAAACCACCTGCTCTTTCACAGTATCAGACCCCACTATTCGTCTGATCCGTCCTTATCACAGCCGTCTTACTACTACTCTCACTCCCAGTTCTCGCCGCCGGCGTTACTATACTGCTGACAGACCGAAACCTAGACACCACATTCTTCGACCCTGCTGGAGGAGGCGATCCCGTCCTATACCAACACCTT
>Hydrobates_melania_MH510953
CCTAGCTGGCAACCTAGCTCATGCTGGAGCCTCCGTCGACCTAGCCATCTTCTCCCTCCACCTGGCAGGTGTGTCCTCTATTCTAGGGGCAATTAACTTTATCACGACAGCTATCAACATAAAACCACCTGCTCTTTCACAGTATCAGACCCCACTATTCGTCTGATCCGTCCTTATCACAGCCGTCTTACTACTACTCTCACTCCCAGTTCTCGCCGCCGGCGTTACTATACTGCTGACAGACCGAAACCTAAACACCACGTTCTTCGACCCTGCTGGAGGAGGCGATCCCGTCCTATACCAACGCCTT
>Hydrobates_melania_MH510954
CCTAGCTGGCAACCTAGCTCATGCTGGAGCCTCCGTCGACCTAGCCATCTTCTCCCTCCACCTGGCAGGTGTGTCCTCTATTCTAGGGGCAATTAACTTTATCACGACAGCTATCAACATAAAACCACCTGCTCTTTCACAGTATCAGACCCCACTATTCGTCTGATCCGTCCTTATCACAGCCGTCTTACTACTACTCTCACTCCCAGTTCTCGCCGCCGGCATTACTATACTGCTGACAGACCGAAACCTAAACACCACATTCTTCGACCCTGCTGGAGGAGGCGATCCCGTCCTATACCAACACCTT
>Hydrobates_melania_MH510955
CCTAGCTGGCAACCTAGCTCATGCTGGAGCCTCCGTCGACCTAGCCATCTTCTCCCTCCACCTGGCAGGTGTGTCCTCTAGTCTAGGGGCAATTAACTTTATCACGACAGCTATCAACATAAAACCACCTGCTCTTTCACAGTATCAGACCCCACTATTCGTCTGATCCGTCCTTATCACAGCCGTCTTACTACTACTCTCACTCCCAGTTCTCGCCGCCAGCATTACTATACTGCTGACAGACCGAAACCTAAACACCACATTCTTCGACCCTGCTGGAGGAGGCGATCCCGTCCTATACCAACACCTT
>Hydrobates_melania_MH510956
CCTAGCTGGCAACCTAGCTCATGCTGGAGCCTCCGTCGACCTAGCCATCTTCTCCCTCCACCTGGCAGGTGTGTCCTCTATTCTAGGGGCAATTAACTTTATCACGACAGCTATCAACATAAAACCACCTGCTCTTTCACAGTATCAGACCCCACTATTCGTCTGATCCGTCCTTATCACAGCCGTCTTACTACTACTCTCACTCCCAGTTCTCGCCGCCGGCATTACTATACTGCTGACAGACCGAAACCTAAACACCACATTCTTCGACCCTGCTGGAGGAGGCGATCCCGTCCTATACCAACACCTT
>Hydrobates_melania_MH510957
CCTAGCTGGCAACCTAGCTCATGCTGGAGCCTCCGTCGACCTAGCCATCTTCTCCCTCCACCTGGCAGGTGTGTCCTCTATTCTAGGGGCAATTAACTTTATCACGACAGCTATCAACATAAAACCACCTGCTCTTTCACAGTATCAGACCCCACTATTCGTCTGATCCGTCCTTATCACAGCCGTCTTACTACTACTCTCACTCCCAGTTCTCGCCGCCGGCATTACTATACTGCTGACAGACCGAAACCTAAACACCACATTCTTCGACCCTGCTGGAGGAGGCGATCCCGTCCTATACCAACACCTT
>Hydrobates_melania_MH510958
CCTAGCTGGCAACCTAGCTCATGCTGGAGCCTCCGTCGACCTAGCCATCTTCTCCCTCCACCTGGCAGGTGTGTCCTCTATTCTAGGGGCAATTAACTTTATCACGACAGCTATCAACATAAAACCACCTGCTCTTTCACAGTATCAGACCCCACTATTCGTCTGATCCGTCCTTATCACAGCCGTCTTACTACTACTCTCACTCCCAGTTCTCGCCGCCGGCATTACTATACTGCTGACAGACCGAAACCTAAACACCACATTCTTCGACCCTGCTGGAGGAGGCGATCCCGTCCTATACCAACACCTT
>Hydrobates_melania_MH510959
CCTAGCTGGCAACCTAGCTCATGCTGGAGCCTCCGTCGACCTAGCCATCTTCTCCCTCCACCTGGCAGGTGTGTCCTCTATTCTAGGGGCAATTAACTTTATCACGACTGCTATCAACATAAAACCACCTGCTCTTTCACAGTATCAGACCCCACTATTCGTCTGATCCGTCCTTATCACAGCCGTCTTACTACTACTCTCACTCCCAGTTCTCGCCGCCGGCATTACTATACTGCTGACAGACCGAAACCTAAACACCACATTCTTCGACCCTGCTGGAGGAGGCGATCCCGTCCTATACCAACACCTT
>Hydrobates_melania_MH510960
CCTAGCTGGCAACCTAGCTCATGCTGGAGCCTCCGTCGACCTAGCCATCTTCTCCCTCCACCTGGCAGGTGTGTCCTCTATTCTAGGGGCAATTAACTTTATCACGACAGCTATCAACATAAAACCACCTGCTCTTTCACAGTATCAGACCCCACTATTCGTCTGATCCGTCCTTATCACAGCCGTCTTACTACTACTCTCACTCCCAGTTCTCGCCGCCGGCATTACTATACTGCTGACAGACCGAAACCTAAACACCACATTCTTCGACCCTGCTGGAGGAGGCGATCCCGTCCTATACCAACACCTT
>Hydrobates_melania_MH510961
CCTAGCTGGCAACCTAGCTCATGCTGGAGCCTCCGTCGACCTAGCCATCTTCTCCCTCCACCTGGCAGGTGTGTCCTCTATTCTAGGGGCAATTAACTTTATCACGACAGCTATCAACATAAAACCACCTGCTCTTTCACAGTATCAGACCCCACTATTCGTCTGATCCGTCCTTATCACAGCCGTCTTACTACTACTCTCACTCCCAGTTCTCGCCGCCGGCATTACTATACTGCTGACAGACCGAAACCTAAACACCACATTCTTCGACCCTGCTGGAGGAGGCGATCCCGTCCTATACCAACACCTT
>Hydrobates_melania_MH510962
CCTAGCTGGCAACCTATCTCATGCTGGAGCCTCCGTCGACCTAGCCATCTTCTCCCTCCACCTGGCAGGTGTGTCCTCTATTCTAGGGGCAATTAACTTTATCACGACAGCTATCAACATAAAACCGCCTGCTCTTTCACAGTATCAGACCCCACTATTCGTCTGATCCGTCCTTATCACAGCCGTCTTACTACTACTCTCACTCCCAGTTCTCGCCGCCGGCATTACTATACTGCTGACAGACCGAAACCTAAACACCACATTCTTCGACCCTGCTGGAGGAGGCGATCCCGTCCTATACCAACACCTT
>Hydrobates_melania_MH510963
CCTAGCTGGCAACCTAGCTCATGCTGGAGCCTCCGTCGACCTAGCCATCTTCTCCCTCCACCTGGCAGGTGTGTCCTCTATTCTAGGGGCAATTAACTTTATCACGACAGCTATCAACATAAAACCACCTGCTCTTTCACAGTATCAGACCCCACTATTCGTCTGATCCGTCCTTATCACAGCCGTCTTACTACTACTCTCACTCCCAGTTCTCGCCGCCGGCATTACTATACTGCTGACAGACCGAGACCTAAACACCACATTCTTCGACCCTGCTGGAGGAGGCGATCCCGTCCTATACCAACACCTT
>Hydrobates_melania_MH510964
CCTAGCTGGCAACCTAGCTCATGCTGGAGCCTCCGTCGACCTAGCCATCTTCTCCCTCCACCTGGCAGGTGTGTCCTCTATTCTAGGGGCAATTAACTTTATCACGACAGCTATCAACATAAAACCACCTGCTCTTTCACAGTATCAGACCCCACTATTCGTCTGATCCGTCCTTATCACAGCCGTCTTACTACTACTCTCACTCCCAGTTCTCGCCGCCGGCATTACTATACTGCTGACAGACCGAAACCTAAACACCACATTCTTCGACCCTGCTGGAGGAGGCGATCCCGTCCTATACCAACACCTT
>Hydrobates_melania_MH510965
CCTAGCTGGCAACCTAGCTCATGCTGGAGCCTCCGTCGACCTAGCCATCTTCTCCCTCCACCTGGCAGGTGTGTCCTCTATTCTAGGGGCAATTAACTTTATCACGACAGCTATCAACATAAAACCACCTGCTCTTTCACAGTATCAGACCCCACTATTCGTCTGATCCGTCCTTATCACAGCCGTCTTACTACTACTCTCACTCCCAGTTCTCGCCGCCGGCATTACTATACTGCTGACAGACCGAAACCTAAACACCACATTCTTCGACCCTGCTGGAGGAGGCGATCCCGTCCTATACCAACACCTT
>Hydrobates_melania_MH510966
CCTAGCTGGCAACCTAGCTCATGCTGGAGCCTCCGTCGACCTAGCCATCTTCTCCCTCCACCTGGCAGGTGTGTCCTCTATTCTAGGGGCAATTAACTTTATCACGACAGCTATCAACATAAAACCACCTGCTCTTTCACAGTATCAGACCCCACTATTCGTCTGATCCGTCCTTATCACAGCCGTCTTACTACTACTCTCACTCCCAGTTCTCGCCGCCGGCATTACTATACTGCTGACAGACCGAAACCTAAACACCACATTCTTCGACCCTGCTGGAGGAGGCGATCCCGTCCTATACCAACACCTT
>Hydrobates_melania_MH510967
CCTAGCTGGCAACCTAGCTCATGCTGGAGCCTCCGTCGACCTAGCCATCTTCTCCCTCCACCTGGCAGGTGTGTCCTCTATTCTAGGGGCAATTAACTTTATCACGACAGCTATCAACATAAAACCACCTGCTCTTTCACAGTATCAGACCCCACTATTCGTCTGATCCGTCCTTATCACAGCCGTCTTACTACTACTCTCACTCCCAGTTCTCGCCGCCGGCATTACTATACTGCTGACAGACCGAAACCTAAGCACCACATTCTTCGACCCTGCTGGAGGAGGCGATCCCGTCCTATACCGACACCTT
>Hydrobates_melania_MH510968
CCTAGCTGGCAACCTAGCTCATGCTGGAGCCTCCGTCGACCTAGCCATCTTCTCCCTCCACCTGGCAGGTGTGTCCTCTATTCTAGGGGCAATTAACTTTATCACGACAGCTATCAACATAAAACCACCTGCTCTTTCACAGTATCAGACCCCACTATTCGTCTGATCCGTCCTTATCACAGCCGTCTTACTACTACTCTCACTCCCAGTTCTCGCCGCCGGCGTTACTATACTGCTGACAGACCGAAACCTAGACACCACGTTCTTCGACCCTGCTGGAGGAGGCGATCCCGTCCTATACCAACACCTT
>Hydrobates_melania_MH510969
CCTAGCTGGCAACCTAGCTCATGCTGGAGCCTCCGTCGACCTAGCCATCTTCTCCCTCCACCTGGCAGGTGTGTCCTCTATTCTAGGGGCAATTAACTTTATCACGACAGCTATCAACATAAAACCACCTGCTCTTTCACAGTATCAGACCCCACTATTCGTCTGATCCGTCCTTATCACAGCCGTCTTACTACTACTCTCACTCCCAGTTCTCGCCGCCGGCATTACTATACTGCTGACAGACCGAAACCTAAACACCACATTCTTCGACCCTGCTGGAGGAGGCGATCCCGTCCTATACCAACACCTT
>Hydrobates_melania_MH510970
CCTAGCTGGCAACCTAGCTCATGCTGGAGCCTCCGTCGACCTAGCCATCTTCTCCCTCCACCTGGCAGGTGTGTCCTCTATTCTAGGGGCAATTAACTTTATCACGACAGCTATCAACATAAAACCACCTGCTCTTTCACAGTATCAGACCCCACTATTCGTCTGATCCGTCCTTATCACAGCCGTCTTACTACTACTCTCACTCCCAGTTCTCGCCGCCGGCATTACTATACTGCTGACAGACCGAAACCTAAACACCACATTCTTCGACCCTGCTGGAGGAGGCGATCCCGTCCTATACCAACACCTT
>Hydrobates_melania_MH510971
CCTAGCTGGCAACCTAGCTCATGCTGGAGCCTCCGTCGACCTAGCCATCTTCTCCCTCCACCTGGCAGGTGTGTCCTCTATTCTAGGGGCAATTAACTTTATCACGACAGCTATCAACATAAAACCACCTGCTCTTTCACAGTATCAGACCCCACTATTCGTCTGATCCGTCCTTATCACAGCCGTCTTACTACTACTCTCACTCCCAGTTCTCGCCGCCGGCATTACTATACTGCTGACAGACCGAAACCTAAACACCACATTCTTCGACCCTGCTGGAGGAGGCGATCCCGTCCTATACCAACACCTT
>Hydrobates_melania_MH510972
CCTAGCTGGCAACCTAGCTCATGCTGGAGCCTCCGTCGACCTAGCCATCTTCTCCCTCCACCTGGCAGGTGTGTCCTCTATTCTAGGGGCAATTAACTTTATCACGACAGCTATCAACATAAAACCACCTGCTCTTTCACAGTATCAGACCCCACTATTCGTCTGATCCGTCCTTATCACAGCCGTCTTACTACTACTCTCACTCCCAGTTCTCGCCGCCGGCATTACTATACTGCTGACAGACCGAAACCTAAACACCACATTCTTCGACCCTGCTGGAGGAGGCGATCCCGTCCTATACCAACACCTT
>Hydrobates_melania_MH510973
CCTAGCTGGCAACCTAGCTCATGCTGGAGCCTCCGTCGACCTAGCCATCTTCTCCCTCCACCTGGCAGGTGTGTCCTCTATTCTAGGGGCAATTAACTTTATCACGACAGCTATCAACATAAAACCACCTGCTCTTTCACAGTATCAGACCCCACTATTCGTCTGATCCGTCCTTATCACAGCCGTCTTACTACTACTCTCACTCCCAGTTCTCGCCGCCGGCATTACTATACTGCTGACAGACCGAAACCTAAACACCACATTCTTCGACCCTGCTGGAGGAGGCGATCCCGTCCTATACCAACACCTT
>Hydrobates_melania_MH510974
CCTAGCTGGCAACCTAGCTCATGCTGGAGCCTCCGTCGACCTAGCCATCTTCTCCCTCCACCTGGCAGGTGTGTCCTCTATTCTAGGGGCAATTAACTTTATCACGACAGCTATCAACATAAAACCACCTGCTCTTTCACAGTATCAGACCCCACTATTCGTCTGATCCGTCCTTATCACAGCCGTCTTACTACTACTCTCACTCCCAGTTCTCGCCGCCGGCATTACTATACTGCTGACAGACCGAAACCTAAACACCACATTCTTCGACCCTGCTGGAGGAGGCGATCCCGTCCTATACCAACACCTT
>Hydrobates_melania_MH510975
CCTAGCTGGCAACCTAGCTCATGCTGGAGCCTCCGTCGACCTAGCCATCTTCTCCCTCCACCTGGCAGGTGTGTCCTCTATTCTAGGGGCAATTAACTTTATCACGACAGCTATCAACATAAAACCACCTGCTCTTTCACAGTATCAGACCCCACTATTCGTCTGATCCGTCCTTATCACAGCCGTCTTACTACTACTCTCACTCCCAGTTCTCGCCGCCGGCATTACTATACTGCTGACAGACCGAAACCTAAACACCACATTCTTCGACCCTGCTGGAGGAGGCGATCCCGTCCTATACCAACACCTT
>Hydrobates_melania_MH510976
CCTAGCTGGCAACCTAGCTCATGCTGGAGCCTCCGTCGACCTAGCCATCTTCTCCCTCCACCTGGCAGGTGTGTCCTCTATTCTAGGGGCAATTAACTTTATCACGACAGCTATCAACATAAAACCACCTGCTCTTTCACAGTATCAGACCCCACTATTCGTCTGATCCGTCCTTATCACAGCCGTCTTACTACTACTCTCACTCCCAGTTCTCGCCGCCGGCGTTACTATACTGCTGACAGACCGAAACCTAGACACCACATTCTTCGACCCTGCTGGAGGAGGCGATCCCATCCTATACCAACGCCTT
>Hydrobates_melania_MH510977
CCTAGCTGGCAACCTAGCTCATGCTGGAGCCTCCGTCGACCTAGCCATCTTCTCCCTCCACCTGGCAGGTGTGTCCTCTATTCTAGGGGCAATTAACTTTATCACGACAGCTATCAACATAAAACCACCTGCTCTTTCACAGTATCAGACCCCACTATTCGTCTGATCCGTCCTTATCACAGCCGTCTTACTACTACTCTCACTCCCAGTTCTCGCCGCCGGCATTACTATACTGCTGACAGACCGAAACCTAGACACCACATTCTTCGACCCTGCTGGAGGAGGCGATCCCGTCCTATACCAACACCTT
>Hydrobates_microsoma_MH510978
CCTAGCTGGCAACCTAGCCCACGCTGGAGCCTCAGTCGACCTAGCCATCTTCTCCCTTCACCTAGCAGGTGTATCTTCCATTCTAGGGGCAATCAATTTTATCACAACAGCTATCAACATAAAACCACCCGCACTTTCACAGTATCAAACCCCACTATTCGTCTGATCCGTCCTTATCACAGCCGTCTTACTACTACTCTCACTTCCAGTTCTCGCTGCTGGTATTACCATACTGCTAACAGACCGAAACCTAAACACCACATTCATTGACCCTGCCGGAGGGGGCGATCCCGTTTTATATCAACACCTT
>Hydrobates_microsoma_MH510979
CCTAGCTGGCAACCTAGCCCACGCTGGAGCCTCAGTCGACCTAGCCATCTTCTCCCTTCACCTAGCAGGTGTATCTTCCATTCTAGGGGCAATCAATTTTATCACAACAGCTATCAACATAAAACCACCCGCACTTTCACAGTATCAGACCCCACTATTCGTCTGATCCGTCCTTATCACAGCCGTCTTACTACTACTCTCACTTCCAGTTCTCGCTGCTGGTATTACCATACTGCTAACAGACCGAAACCTAAACACCACATTCATTGACCCTGCCGGAGGGAGCGATCCCGTTTTATATCAACACCTT
>Hydrobates_microsoma_MH510980
CCTAGCTGGCAACCTAGCCCACGCTGGAGCCTCAGTCGACCTAGCCATCTTCTCCCTTCACCTAGCAGGTGTATCTTCCATTCTAGGGGCAATCAATTTTATCACAACAGCTATCAACATAAAACCACCCGCACTTTCACAGTATCAAACCCCACTATTCGTCTGATCCGTCCTTATCACAGCCGTCTTACTACTACTCTCACTTCCAGTTCTCGCTGCTGGTATTACCATACTGCTAACAGACCGAAACCTAAACACCACATTCTTTGACCCTGCCGGAGGGGGCGATCCCGTTTTATATCAACACCTT
>Hydrobates_microsoma_MH510981
CCTAGCTGGCAACCTAGCCCACGCTGGAGCCTCAGTCGACCTAGCCATCTTCTCCCTTCACCTAGCAGGTGTATCTTCCATTCTAGGGGCAATCAATTTTATCACAACAGCTATCAACATAAAACCACCCGCACTTTCACAGTATCAAACCCCACTATTCGTCTGATCCGTCCTTATCACAGCCGTCTTACTACTACTCTCACTTCCAGTTCTCGCTGCTGGTATTACCATACTGCTAACAGACCGAAACCTAAGCACCACATTCTTTGACCCTGCCGGAGGGGGCGATCCCGTTCTATATCAACACCTT
>Hydrobates_microsoma_MH510982
CCTAGCTGGCAACCTAACCCACGCTGGAGCCTCAGTCGACCTAGCCATCTTCTCCCTTCACCTAGCAGGTGTATCTTCCATTCTAGGGGCAATCAATTTTATCACAACAGCTATCAACATAAAACCACCCGCACTTTCACAGTATCAAACCCCACTATTCGTCTGATCCGTCCTTATCACAGCCGTCTTACTACTACTCTCACTTCCAGTTCTCGCTGCTGGTATTACCATACTGCTAACAGACCGAAACCTAAACACCACATTCTTTGACCCTGCCGGAGGGAGCGATCCCGTTTTATATCAACACCTT
>Hydrobates_microsoma_MH510983
CCTAGCTGGCAACCTAGCCCACGCTGGAGCCTCAGTCGACCTAGCCATCTTCTCCCTTCACCTAGCAGGTGTATCTTCCATTCTAGGGGCAATCAATTTTATCACAACAGCTATCAACATAAAACCACCCGCACTTTCACAGTATCAAACCCCACTATTCGTCTGATCCGTCCTTATCACAGCCGTCTTACTACTACTCTCACTTCCAGTTCTCGCTGCTGGTGTTACCATACTGCTAACAGACCGAAACCTAAACACCACATTCTTTGACCCTGCCGGAGGGGGCGATCCCGTTTTATATCAACACCTT
>Hydrobates_microsoma_MH510984
CCTAGCTGGCAACCTAGCCCACGCTGGAGCCTCAGTCGACCTAGCCATCTTCTCCCTTCACCTAGCAGGTGTATCTTCCATTCTAGGGGCAATCAATTTTATCACAACAGCTATCAACATAAAACCACCCGCACTTTCACAATATCAAACCCCACTATTCGTCTGATCCGTCCTTATCACAGCCGTCTTACTACTACTCTCACTTCCAGTTCTCGCTGCTGGTATTACCATACTGCTAACAGACCGAAACCTAAGCACCACATTCTTTGACCCTGCCGGAGGGGGCGATCCCGTTCTATATCAACACCTT
>Hydrobates_microsoma_MH510985
CCTAGCTGGCAACCTAGCCCACGCTGGAGCCTCAGTCGACCTAGCCATCTTCTCCCTTCACCTAGCAGGTGTATCTTCCATTCTAGGGGCAATCAATTTTATCACAACAGCTATCAACATAAAACCACCCGCACTTTCACAGTATCAAACCCCACTATTCGTCTGATCCGTCCTTATCACAGCCGTCTTACTACTACTCTCACTTCCAGTTCTCGCTGCTGGTATTACCATACTGCTAACAGACCGAAACCTAAACACCACATTCTTTGACCCTGCCGGAGGGAGCGATCCCGTTTTATATCAACACCTT
>Hydrobates_microsoma_MH510986
CCTAGCTGGCAACCTAGCCCACGCTGGAGCCTCAGTCGACCTAGCCATCTTCTCCCTTCACCTAGCAGGTGTATCTTCCATTCTAGGGGCAATCAATTTTATCACAACAGCTATCAACATAAAACCACCCGCACTTTCACAGTATCAAACCCCACTATTCGTCTGATCCGTCCTTATCACAGCCGTCTTACTACTACTCTCACTTCCAGTTCTCGCTGCTGGTATTACCATACTGCTAACAGACCGAAACCTAAACACCACATTCTTTGACCCTGCCGGAGGGGGCGATCCCGTTTTATATCAACACCTT
>Hydrobates_microsoma_MH510987
CCTAGCTGGCAACCTAGCCCACGCTGGAGCCTCAGTCGACCTAGCCATCTTCTCCCTTCACCTAGCAGGTGTATCTTCCATTCTAGGGGCAATCAATTTTATCACAACAGCTATCAACATAAAACCACCCGCACTTTCACAGTATCAAACCCCACTATTCGTCTGATCCGTCCTTATCACAGCCGTCTTACTACTACTCTCACTTCCAGTTCTCGCTGCTGGTATTACCATACTGCTAACAGACCGAAACCTAAACACCACATTCTTTGACCCTGCCGGAGGGGGCGATCCCGTTTTATATCAACACCTT
>Hydrobates_microsoma_MH510988
CCTAGCTGGCAACCTAGCCCACGCTGGAGCCTCAGTCGACCTAGCCATCTTCTCCCTTCACCTAGCAGGTGTATCTTCCATTCTAGGGGCAATCAATTTTATCACAACAGCTATCAACATAAAACCACCCGCACTTTCACAGTATCAAACCCCACTATTCGTCTGATCCGTCCTTATCACAGCCGTCTTACTACTACTCTCACTTCCAGTTCTCGCTGCTGGTATTACCATACTGCTAACAGACCGAAACCTAAACACCACATTCTTTGACCCTGCCGGAGGGGGCGATCCCGTTTTATATCAACACCTT
>Hydrobates_microsoma_MH510989
CCTAGCTGGCAACCTAGCCCACGCTGGAGCCTCAGTCGACCTAGCCATCTTCTCCCTTCACCTAGCAGGTGTATCTTCCATTCTAGGGGCAATCAATTTTATCACAACAGCTATCAACATAAAACCACCCGCACTTTCACAGTATCAAACCCCACTATTCGTCTGATCCGTCCTTATCACAGCCGTCTTACTACTACTCTCACTTCCAGTTCTCGCTGCTGGTATTACCATACTGCTAACAGACCGAAACCTAAACACCACATTCTTTGACCCTGCCGGAGGGGGCGATCCCGTTTTATATCAACACCTT
>Hydrobates_microsoma_MH510990
CCTAGCTGGCAACCTAGCCCACGCTGGAGCCTCAGTCGACCTAGCCATCTTCTCCCTTCACCTAGCAGGTGTATCTTCCATTCTAGGGGCAATCAATTTTATCACAACGGCTATCAACATAAAACCACCCGCACTTTCACAGTATCAAACCCCACTATTCGTCTGATCCGTCCTTATCACAGCCGTCTTACTACTACTCTCACTTCCAGTTCTCGCTGCTGGTATTACCATACTGCTAACATACCGAAACCTAAGCACCACATTCTTTGACCCTGCCGGAGGGGGCGATCCCGTTTTATATCAACACCTT
>Hydrobates_microsoma_MH510991
CCTAGCTGGCAACCTAGCCCACGCTGGAGCCTCAGTCGACCTAGCCATCTTCTCCCTTCACCTAGCAGGTGTATCTTCCATTCTAGGGGCAATCAATTTTATCACAACAGCTATCAACATAAAACCACCCGCACTTTCACAGTATCAGACCCCACTATTCGTCTGATCCGTCCTTATCACAGCCGTCTTACTACTACTCTCACTTCCAGTTCTCGCTGCTGGTATTACCATGCTGCTAACAGACCGAAACCTAAACGCCACATTCTTTGACCCTGCCGGAGGGGGCGATCCCGTTTTATATCAACACCTT
>Hydrobates_microsoma_MH510992
CCTAGCTGGCAACCTAGCCCACGCTGGAGCCTCAGTCGACCTAGCCATCTTCTCCCTTCACCTAGCAGGTGTATCTTCCATTCTAGGGGCAATCAATTTTATCACAACAGCTATCAACATAAAACCACCCGCACTTTCACAGTATCAAACCCCACTATTCGTCTGATCCGTCCTTATCACAGCCGTCTTACTACTACTCTCACTTCCAGTTCTCGCTGCTGGTATTACCATACTGCTAACAGACCGAAACCTAAACACCACATTCTTTGACCCTGCCGGAGGGGGCGATCCCGTTTTATATCAACACCTT
>Hydrobates_microsoma_MH510993
CCTAGCTGGCAACCTAGCCCACGCTGGAGCCTCAGTCGACCTAGCCATCTTCTCCCTTCACCTAGCAGGTGTATCTTCCATTCTAGGGGCAATCAATTTTATCACAACAGCTATCAACATAAAACCACCCGCACTTTCACAGTATCAAACCCCACTATTCGTCTGATCCGTCCTTATCACAGCCGTCTTACTACTACTCTCACTTCCAGTTCTCGCTGCTGGTGTTACCATACTGCTAACAGACCGAAACCTAAACGCCGCATTCTTTGACCCTGCCGGAGGGGGCGATCCCGTTTTATATCAACACCTT
>Hydrobates_microsoma_MH510994
CCTAGCTGGCAACCTAGCCCACGCTGGAGCCTCAGTCGACCTAGCCATCTTCTCCCTTCACCTAGCAGGTGTATCTTCCATTCTAGGGGCAATCAATTTTATCACAACAGCTATCAACATAAAACCACCCGCACTTTCACAGTATCAGACCCCACTATTCGTCTGATCCGTCCTTATCACAGCCGTCTTACTACTACTCTCACTTCCAGTTCTCGCTGCTGGTATTACCATACTGCTAACAGACCGAAACCTAAACACCACATTCTTTGACCCTGCCGGAGGGGGCGATCCCGTTTTATATCAACACCTT
>Hydrobates_microsoma_MH510995
CCTAGCTGGCAACCTAGCCCACGCTGGAGCCTCAGTCGACCTAGCCATCTTCTCCCTTCACCTAGCAGGTGTATCTTCCATTCTAGGGGCAATCAATTTTATCACAACAGCTATCAACATAAAACCACCCGCACTTTCACAGTATCAGACCCCACTATTCGTCTGATCCGTCCTTATCACAGCCGTCTTACTACTACTCTCACTTCCAGTTCTCGCTGCTGGTATTACCATACTGCTAACAGACCGAAACCTAAACACCACATTCTTTGACCCTGCCGGAGGGGGCGATCCCGTTTTATATCAACACCTT
>Hydrobates_microsoma_MH510996
CCTAGCTGGCAACCTAGCCCACGCTGGAGCCTCAGTCGACCTAGCCATCTTCTCCCTTCACCTAGCAGGTGTATCTTCCATTCTAGGGGCAATCAATTTTATCACAACAGCTATCAACATAAAACCACCCGCACTTTCACAGTATCAAACCCCACTATTCGTCTGATCCGTCCTTATCACAGCCGTCTTACTACTACTCTCACTTCCAGTTCTCGCTGCTGGTATTACCATACTGCTAACAGACCGAAACCTAAACGCCACATTCTTTGACCCTGCCGGAGGGGGCGATCCCGTTTTATATCAACACCTT
>Hydrobates_microsoma_MH510997
CCTAGCTGGCAACCTAGCCCACGCTGGAGCCTCAGTCGACCTAGCCATCTTCTCCCTTCACCTAGCAGGTGTATCTTCCATTCTAGGGGCAATCAATTTTATCACAACAGCTATCAACATAAAACCACCCGCACTTTCACAGTATCAAACCCCACTATTCGTCTGATCCGTCCTTATCACAGCCGTCTTACTACTACTCTCACTTCCAGTTCTCGCTGCTGGTATTACCATACTGCTAACAGACCGAAACCTAAACACCACATTCTTTGACCCTGCCGGAGGGGGCGATCCCGTTTTATATCAACACCTT
>Hydrobates_microsoma_MH510998
CCTAGCTGGCAACCTAACCCACGCTGGAGCCTCAGTCGACCTAGCCATCTTCTCCCTTCACCTAGCACGTGTATCTTCCATTCTAGGGGCAATCAATTTTATCACAACAGCTATCAACATAAAACCACCCGCACTTTCACAGTATCAGACCCCACTATTCGTCTGATCCGTCCTTATCACAGCCGTCTTACTACTACTCTCACTTCCAGTTCTCGCTGCTGGTATTACCATACTGCTAACATACCGAAACCTAAACACCACATTCATTGACCCTGCCGGAGGGGGCGATCCCGTTTTATATCAACACCTT
>Hydrobates_microsoma_MH510999
CCTAGCTGGCAACCTAGCCCACGCTGGAGCCTCAGTCGACCTAGCCATCTTCTCCCTTCACCTAGCAGGTGTATCTTCCATTCTAGGGGCAATCAATTTTATCACAACAGCTATCAACATAAAACCACCCGCACTTTCACAGTATCAGACCCCACTATTCGTCTGATCCGTCCTTATCACAGCCGTCTTACTACTACTCTCACTTCCAGTTCTCGCTGCTGGTATTACCATACTGCTAACAGACCGAAACCTAAACACCACATTCTTTGACCCTGCCGGAGGGAGCGATCCCGTTTTATATCAACACCTT
>Hydrobates_microsoma_MH511000
CCTAGCTGGCAACCTAGCCCACGCTGGAGCCTCAGTCGACCTAGCCATCTTCTCCCTTCACCTAGCAGGTGTATCTTCCATTCTAGGGGCAATCAATTTTATCACAACAGCTATCAACATAAAACCACCCGCACTTTCACAGTATCAGACCCCACTATTCGTCTGATCCGTCCTTATCACAGCCGTCTTACTACTACTCTCACTTCCAGTTCTCGCTGCTGGTATTACCATACTGCTAACAGACCGAAACCTAAACACCACATTCTTTGACCCTGCCGGAGGGGGCGATCCCGTTTTATATCAACACCTT
>Hydrobates_microsoma_MH511001
CCTAGCTGGCAACCTAGCCCACGCTGGAGCCTCAGTCGACCTAGCCATCTTCTCCCTTCACCTAGCAGGTGTATCTTCCATTCTAGGGGCAATCAATTTTATCACAACAGCTATCAACATAAAACCACCCGCACTTTCACAGTATCAAACCCCACTATTCGTCTGATCCGTCCTTATCACAGCCGTCTTACTACTACTCTCACTTCCAGTTCTCGCTGCTGGTATTACCATGCTGCTAACAGACCGAAACCTAAACACCACATTCTTTGACCCTGCCGGAGGGGGCGATCCCGTTTTATATCAACACCTT
>Hydrobates_microsoma_MH511002
CCTAGCTGGCAACCTAGCCCACGCTGGAGCCTCAGTCGACCTAGCCATCTTCTCCCTTCACCTAGCAGGTGTATCTTCCATTCTAGGGGCAATCAATTTTATCACAACAGCTATCAACATAAAACCACCCGCACTTTCACAGTATCAAACCCCACTATTCGTCTGATCCGTCCTTATCACAGCCGTCTTACTACTACTCTCACTTCCAGTTCTCGCTGCTGGTATTACCATACTGCTAACAGACCGAAACCTAAACACCACATTCTTTGACCCTGCCGGAGGGGGCGATCCCGTTTTATATCAACACCTT
>Hydrobates_microsoma_MH511003
CCTAGCTGGCAACCTAGCCCACGCTGGAGCCTCAGTCGACCTAGCCATCTTCTCCCTTCACCTAGCAGGTGTATCTTCCATTCTAGGGGCAATCAATTTTATCACAACAGCTATCAACATAAAACCACCCGCACTTTCACAGTATCAAACCCCACTATTCGTCTGATCCGTCCTTATCACAGCCGTCTTACTACTACTCTCACTTCCAGTTCTCGCTGCTGGTGTTACCATACTGCTAACAGACCGAAACCTAAACACCACATTCTTTGACCCTGCCGGAGGGGGCGATCCCGTTTTATATCACCACCTT
>Hydrobates_microsoma_MH511004
CCTAGCTGGCAACCTAGCCCACGCTGGAGCCTCAGTCGACCTAGCCATCTTCTCCCTTCACCTAGCAGGTGTATCTTCCATTCTAGGGGCAATCAATTTTATCACAACAGCTATCAACATAAAACCACCCGCACTTTCACAGTATCAAACCCCACTATTCGTCTGATCCGTCCTTATCACAGCCGTCTTACTACTACTCTCACTTCCAGTTCTCGCTGCTGGTATTACCATACTGCTAACAGACCGAAACCTAAACACCACATTCTTTGACCCTGCCGGAGGGGGCGATCCCGTTTTATATCAACACCTT
>Hydrobates_microsoma_MH511005
CCTAGCTGGCAACCTAGCCCACGCTGGAGCCTCAGTCGACCTAGCCATCTTCTCCCTTCACCTAGCAGGTGTATCTTCCATTCTAGGGGCAATCAATTTTATCACAACAGCTATCAACATAAAACCACCCGCACTTTCACAGTATCAAACCCCACTATTCGTCTGATCCGTCCTTATCACAGCCGTCTTACTACTACTCTCACTTCCAGTTCTCGCTGCTGGTATTACCATACTGCTAACAGACCGAAACCTAAACACCACATTCATTGACCCTGCCGGAGGGGGCGATCCCGTTTTATATCAACACCTT
>Hydrobates_microsoma_MH511006
CCTAGCTGGCAACCTAGCCCACGCTGGAGCCTCAGTCGACCTAGCCATCTTCTCCCTTCACCTAGCAGGTGTATCTTCCATTCTAGGGGCAATCAATTTTATCACAACAGCTATCAACATAAAACCACCCGCACTTTCACAGTATCAAACCCCACTATTCGTCTGATCCGTCCTTATCACAGCCGTCTTACTACTACTCTCACTTCCAGTTCTCGCTGCTGGTATTACCATACTGCTAACAGACCGAAACCTAAACACCACATTCTTTGACCCTGCCGGAGGGGGCGATCCCGTTTTATATCAACACCTT
>Hydrobates_microsoma_MH511007
CCTAGCTGGCAACCTAGCCCACGCTGGAGCCTCAGTCGACCTAGCCATCTTCTCCCTTCACCTAGCAGGTGTATCTTCCATTCTAGGGGCAATCAATTTTATCACAACGGCTATCAACATAAAACCACCCGCACTTTCACAGTATCAGACCCCACTATTCGTCTGATCCGTCCTTATCACAGCCGTCTTACTACTACTCTCACTTCCAGTTCTCGCTGCTGGTATTACCATACTGCTAACAGACCGAAACCTAAACACCGCATTCTTTGACCCTGCCGGAGGGGGCGATCCCGTTTTATATCAACACCTT
>Hydrobates_microsoma_MH511008
CCTAGCTGGCAACCTAGCCCACGCTGGAGCCTCAGTCGACCTAGCCATCTTCTCCCTTCACCTAGCAGGTGTATCTTCCATTCTAGGGGCAATCAATTTTATCACAACAGCTATCAACATAAAACCACCCGCACTTTCACAGTATCAAACCCCACTATTCGTCTGATCCGTCCTTATCACAGCCGTCTTACTACTACTCTCACTTCCAGTTCTCGCTGCTGGTATTACCATACTGCTAACAGACCGAAACCTAAGCACCACATTCTTTGACCCTGCCGGAGGGGGCGATCCCGTTTTATATCAACACCTT
>Hydrobates_microsoma_MH511009
CCTAGCTGGCAACCTAGCCCACGCTGGAGCCTCAGTCGACCTAGCCATCTTCTCCCTTCACCTAGCAGGTGTATCTTCCATTCTAGGGGCAATCAATTTTATCACAACAGCTATCAACATAAAACCACCCGCACTTTCACAGTATCAAACCCCACTATTCGTCTGATCCGTCCTTATCACAGCCGTCTTACTACTACTCTCACTTCCAGTTCTCGCTGCTGGTATTACCATACTGCTAACAGACCGAAACCTAAACACCACATTCTTTGACCCTGCCGGAGGGGGCGATCCCGTTTTATATCAACACCTT
>Hydrobates_microsoma_MH511010
CCTAGCTGGCAACCTAGCCCACGCTGGAGCCTCAGTCGACCTAGCTATCTTCTCCCTTCACCTAGCACGTGTATCTTCCATTCTAGGGGCAATCAATTTTATCACAACAGCTATCAACATAAAACCACCCGCACTTTCACAATATCAGACCCCACTATTCGTCTGATCCGTCCTTATCACAGCCGTCTTACTACTACTCTCACTTCCAGTTCTCGCTGCTGGTATTACCATGCTGCTAACAGACCGAAACCTAAACACCACATTCTTTGACCCTGCCGGAGGGGGCGATCCCGTTTTATATCAACACCTT
>Hydrobates_microsoma_MH511011
CCTAGCTGGCAACCTAGCCCACGCTGGAGCCTCAGTCGACCTAGCCATCTTCTCCCTTCACCTAGCAGGTGTATCTTCCATTCTAGGGGCAATCAATTTTATCACAACAGCTATCAACATAAAACCACCCGCACTTTCACAGTATCAAACCCCACTATTCGTCTGATCCGTCCTTATCACAGCCGTCTTACTACTACTCTCACTTCCAGTTCTCGCTGCTGGTATTACCATACTGCTAACAGACCGAAACCTAAACACCACATTCTTTGACCCTGCCGGAGGGGGCGATCCCGTTTTATATCAACACCTT
>Hydrobates_microsoma_MH511012
CCTAGCTGGCAACCTAGCCCACGCTGGAGCCTCAGTCGACCTAGCCATCTTCTCCCTTCACCTAGCAGGTGTATCTTCCATTCTAGGGGCAATCAATTTTATCACAACAGCTATCAACATAAAACCACCCGCACTTTCACAGTATCAGACCCCACTATTCGTCTGATCCGTCCTTATCACAGCCGTCTTACTACTACTCTCACTTCCAGTTCTCGCTGCTGGTATTACCATACTGCTAACAGACCGAAACCTAAACACCACATTCTTTGACCCTGCCGGAGGGGGCGATCCCGTTTTATATCAACACCTT
>Hydrobates_microsoma_MH511013
CCTAGCTGGCAACCTAGCCCACGCTGGAGCCTCAGTCGACCTAGCCATCTTCTCCCTTCACCTAGCAGGTGTATCTTCCATTCTAGGGGCAATCAATTTTATCACAACAGCTATCAACATAAAACCACCCGCACTTTCACAGTATCAGACCCCACTATTCGTCTGATCCGTCCTTATCACAGCCGTCTTACTACTACTCTCACTTCCAGTTCTCGCTGCTGGTATTACCATACTGCTAACAGACCGAAACCTAAACGCCGCATTCATTGACCCTGCCGGAGGGGGCGATCCCGTTTTATATCAACACCTT
>Hydrobates_microsoma_MH511014
CCTAGCTGGCAACCTAGCCCACGCTGGAGCCTCAGTCGACCTAGCCATCTTCTCCCTTCACCTAGCAGGTGTATCTTCCATTCTAGGGGCAATCAATTTTATCACAACAGCTATCAACATAAAACCACCCGCACTTTCACAGTATCAAACCCCACTATTCGTCTGATCCGTCCTTATCACAGCCGTCTTACTACTACTCTCACTTCCAGTTCTCGCTGCTGGTATTACCATACTGCTAACAGACCGAAACCTAAACACCACATTCTTTGACCCTGCCGGAGGGGGCGATCCCGTTTTATATCAACACCTT
>Hydrobates_microsoma_MH511015
CCTAGCTGGCAACCTAGCCCACGCTGGAGCCTCAGTCGACCTAGCTATCTTCTCCCTTCACCTAGCACGTGTATCTTCCATTCTAGGGGCAATCAATTTTATCACAACGGCTATCAACATAAAACCACCCGCACTTTCACAGTATCAAACCCCACTATTCGTCTGATCCGTCCTTATCACAGCCGTCTTACTACTACTCTCACTTCCAGTTCTCGCTGCTGGTGTTACCATACTGCTAACAGACCGAAACCTAAACACCACATTCTTTGACCCTGCCGGAGGGGGCGATCCCGTTTTATATCAACACCTT
>Hydrobates_microsoma_MH511016
CCTAGCTGGCAACCTAGCCCACGCTGGAGCCTCAGTCGACCTAGCCATCTTCTCCCTTCACCTAGCAGGTGTATCTTCCATTCTAGGGGCAATCAATTTTATCACAACAGCTATCAACATAAAACCACCCGCACTTTCACAGTATCAAACCCCACTATTCGTCTGATCCGTCCTTATCACAGCCGTCTTACTACTACTCTCACTTCCAGTTCTCGCTGCTGGTATTACCATACTGCTAACAGACCGAAACCTAAACACCACATTCTTTGACCCTGCCGGAGGGGGCGATCCCGTTTTATATCAACACCTT
>Hydrobates_microsoma_MH511017
CCTAGCTGGCAACCTAACCCACGCTGGAGCCTCAGTCGACCTAGCCGTCTTCTCCCTTCACCTAGCACGTGTATCTTCCATTCTAGGGGCAATCAATTTTATCACAACAGCTATCAACATAAAACCACCCGCACTTTCACAGTATCAAACCCCACTATTCGTCTGATCCGTCCTTATCACAGCCGTCTTACTACTACTCTCACTTCCAGTTCTCGCTGCTGGTATTACCATACTGCTAACATACCGAAACCTAAACACCACATTCTTTGACCCTGCCGGAGGGGGCGATCCCGTTTTATATCAACACCTT
>Hydrobates_microsoma_MH511018
CCTAGCTGGCAACCTAGCCCACGCTGGAGCCTCAGTCGACCTAGCCATCTTCTCCCTTCACCTAGCAGGTGTATCTTCCATTCTAGGGGCAATCAATTTTATCACAACAGCTATCAACATAAAACCACCCGCACTTTCACAGTATCAAACCCCACTATTCGTCTGATCCGTCCTTATCACAGCCGTCTTACTACTACTCTCACTTCCAGTTCTCGCTGCTGGTATTACCATACTGCTAACAGACCGAAACCTAAACACCACATTCTTTGACCCTGCCGGAGGGGGCGATCCCGTTTTATATCAACACCTT
>Hydrobates_microsoma_MH511019
CCTAGCTGGCAACCTAGCCCACGCTGGAGCCTCAGTCGACCTAGCCATCTTCTCCCTTCACCTAGCAGGTGTATCTTCCATTCTAGGGGCAATCAATTTTATCACAACAGCTATCAACATAAAACCACCCGCACTTTCACAGTATCAAACCCCACTATTCGTCTGATCCGTCCTTATCACAGCCGTCTTACTACTACTCTCACTTCCAGTTCTCGCTGCTGGTATTACCATACTGCTAACAGACCGAAACCTAAACACCACATTCTTTGACCCTGCCGGAGGGGGCGATCCCGTTTTATATCAACACCTT
>Hydrobates_microsoma_MH511020
CCTAGCTGGCAACCTAGCCCACGCTGGAGCCTCAGTCGACCTAGCCATCTTCTCCCTTCACCTAGCAGGTGTATCTTCCATTCTAGGGGCAATCAATTTTATCACAACAGCTATCAACATAAAACCACCCGCACTTTCACAGTATCAAACCCCACTATTCGTCTGATCCGTCCTTATCACAGCCGTCTTACTACTACTCTCACTTCCAGTTCTCGCTGCTGGTATTACCATACTGCTAACAGACCGAAACCTAAACACCACATTCTTTGACCCTGCCGGAGGGGGCGATCCCGTTTTATATCAACACCTT
>Hydrobates_microsoma_MH511021
CCTAGCTGGCAACCTAGCCCACGCTGGAGCCTCAGTCGACCTAGCCATCTTCTCCCTTCACCTAGCAGGTGTATCTTCCATTCTAGGGGCAATCAATTTTATCACAACAGCTATCAACATAAAACCACCCGCACTTTCACAGTATCAAACCCCACTATTCGTCTGATCCGTCCTTATCACAGCCGTCTTACTACTACTCTCACTTCCAGTTCTCGCTGCTGGTATTACCATACTGCTAACAGACCGAAACCTAAACACCACATTCTTTGACCCTGCCGGAGGGGGCGATCCCGTTTTATATCACCACCTT
>Hydrobates_microsoma_MH511022
CCTAGCTGGCAACCTAGCCCACGCTGGAGCCTCAGTCGACCTAGCCATCTTCTCCCTTCACCTAGCAGGTGTATCTTCCATTCTAGGGGCAATCAATTTTATCACAACAGCTATCAACATAAAACCACCCGCACTTTCACAGTATCAAACCCCACTATTCGTCTGATCCGTCCTTATCACAGCCGTCTTACTACTACTCTCACTTCCAGTTCTCGCTGCTGGTATTACCATACTGCTAACAGACCGAAACCTAAACACCACATTCTTTGACCCTGCCGGAGGGGGCGATCCCGTTTTATATCAACACCTT
>Hydrobates_microsoma_MH511023
CCTAGCTGGCAACCTAGCCCACGCTGGAGCCTCAGTCGACCTAGCCATCTTCTCCCTTCACCTAGCAGGTGTATCTTCCATTCTAGGGGCAATCAATTTTATCACAACAGCTATCAACATAAAACCACCCGCACTTTCACAGTATCAAACCCCACTATTCGTCTGATCCGTCCTTATCACAGCCGTCTTACTACTACTCTCACTTCCAGTTCTCGCTGCTGGTATTACCATACTGCTAACAGACCGAAACCTAAACACCACATTCTTTGACCCTGCCGGAGGGGGCGATCCCGTTTTATATCAACACCTT
>Hydrobates_microsoma_MH511024
CCTAGCTGGCAACCTAGCCCACGCTGGAGCCTCAGTCGACCTAGCCATCTTCTCCCTTCACCTAGCAGGTGTATCTTCCATTCTAGGGGCAATCAATTTTATCACAACAGCTATCAACATAAAACCACCCGCACTTTCACAGTATCAAACCCCACTATTCGTCTGATCCGTCCTTATCACAGCCGTCTTACTACTACTCTCACTTCCAGTTCTCGCTGCTGGTATTACCATACTGCTAACAGACCGAAACCTAAACACCACATTCTTTGACCCTGCCGGAGGGGGCGATCCCGTTTTATATCAACACCTT
>Hydrobates_microsoma_MH511025
CCTAGCTGGCAACCTAGCCCACGCTGGAGCCTCAGTCGACCTAGCCATCTTCTCCCTTCACCTAGCAGGTGTATCTTCCATTCTAGGGGCAATCAATTTTATCACAACGGCTATCAACATAAAACCACCCGCACTTTCACAGTATCAAACCCCACTATTCGTCTGATCCGTCCTTATCACAGCCGTCTTACTACTACTCTCACTTCCAGTTCTCGCTGCTGGTATTACCATACTGCTAACAGACCGAAACCTAAACACCACATTCTTTGACCCTGCCGGAGGGGGCGATCCCGTTTTATATCAACACCTT
>Hydrobates_microsoma_MH511026
CCTAGCTGGCAACCTAGCCCACGCTGGAGCCTCAGTCGACCTAGCCATCTTCTCCCTTCACCTAGCAGGTGTATCTTCCATTCTAGGGGCAATCAATTTTATCACAACAGCTATCAACATAAAACCACCCGCACTTTCACAGTATCAAACCCCACTATTCGTCTGATCCGTCCTTATCACAGCCGTCTTACTACTACTCTCACTTCCAGTTCTCGCTGCTGGTATTACCATACTGCTAACAGACCGAAACCTAAACACCACATTCTTTGACCCTGCCGGAGGGGGCGATCCCGTTTTATATCAACACCTT
>Hydrobates_microsoma_MH511027
CCTAGCTGGCAACCTAGCCCACGCTGGAGCCTCAGTCGACCTAGCCATCTTCTCCCTTCACCTAGCAGGTGTATCTTCCATTCTAGGGGCAATCAATTTTATCACAACAGCTATCAACATAAAACCACCCGCACTTTCACAGTATCAAACCCCACTATTCGTCTGATCCGTCCTTATCACAGCCGTCTTACTACTACTCTCACTTCCAGTTCTCGCTGCTGGTATTACCATACTGCTAACAGACCGAAACCTAAACACCACATTCTTTGACCCTGCCGGAGGGGGCGATCCCGTTTTATATCAACACCTT
>Hydrobates_microsoma_MH511028
CCTAGCTGGCAACCTAGCCCACGCTGGAGCCTCAGTCGACCTAGCTATCTTCTCCCTTCACCTAGCAGGTGTATCTTCCATTCTAGGGGCAATCAATTTTATCACAACAGCTATCAACATAAAACCACCCGCACTTTCACAATATCAGACCCCACTATTCGTCTGATCCGTCCTTATCACAGCCGTCTTACTACTACTCTCACTTCCAGTTCTCGCTGCTGGTATTACCATACTGCTAACAGACCGAAACCTAAACACCACATTCTTTGACCCTGCCGGAGGGGGCGATCCCGTTTTATATCAACACCTT
>Hydrobates_microsoma_MH511029
CCTAGCTGGCAACCTAGCCCACGCTGGAGCCTCAGTCGACCTAGCCATCTTCTCCCTTCACCTAGCAGGTGTATCTTCCATTCTAGGGGCAATCAATTTTATCACAACAGCTATCAACATAAAACCACCCGCACTTTCACAGTATCAAACCCCACTATTCGTCTGATCCGTCCTTATCACAGCCGTCTTACTACTACTCTCACTTCCAGTTCTCGCTGCTGGTATTACCATACTGCTAACAGACCGAAACCTAAACACCACATTCTTTGACCCTGCCGGAGGGGGCGATCCCGTTTTATATCAACACCTT
>Hydrobates_microsoma_MH511030
CCTAGCTGGCAACCTAACCCACGCTGGAGCCTCAGTCGACCTAGCCGTCTTCTCCCTTCACCTAGCACGTGTATCTTCCATTCTAGGGGCAATCAATTTTATCACAACAGCTATCAACATAAAACCACCCGCACTTTCACAGTATCAGACCCCACTATTCGTCTGATCCGTCCTTATCACAGCCGTCTTACTACTACTCTCACTTCCAGTTCTCGCTGCTGGTATTACCATACTGCTAACATACCGAAACCTAAACACCGCATTCATTGACCCTGCCGGAGGGGGCGATCCCGTTTTATATCACCACCTT
>Hydrobates_microsoma_MH511031
CCTAGCTGGCAACCTAGCCCACGCTGGAGCCTCAGTCGACCTAGCCATCTTCTCCCTTCACCTAGCAGGTGTATCTTCCATTCTAGGGGCAATCAATTTTATCACAACAGCTATCAACATAAAACCACCCGCACTTTCACAGTATCAGACCCCACTATTCGTCTGATCCGTCCTTATCACAGCCGTCTTACTACTACTCTCACTTCCAGTTCTCGCTGCTGGTATTACCATACTGCTAACAGACCGAAACCTAAACACCACATTCTTTGACCCTGCCGGAGGGGGCGATCCCGTTTTATATCAACACCTT
>Hydrobates_microsoma_MH511032
CCTAGCTGGCAACCTAGCCCACGCTGGAGCCTCAGTCGACCTAGCCATCTTCTCCCTTCACCTAGCAGGTGTATCTTCCATTCTAGGGGCAATCAATTTTATCACAACAGCTATCAACATAAAACCACCCGCACTTTCACAGTATCAAACCCCACTATTCGTCTGATCCGTCCTTATCACAGCCGTCTTACTACTACTCTCACTTCCAGTTCTCGCTGCTGGTATTACCATACTGCTAACAGACCGAAACCTAAACACCACATTCTTTGACCCTGCCGGAGGGGGCGATCCCGTTTTATATCAACACCTT
>Hydrobates_microsoma_MH511033
CCTAGCTGGCAACCTAGCCCACGCTGGAGCCTCAGTCGACCTAGCCATCTTCTCCCTTCACCTAGCAGGTGTATCTTCCATTCTAGGGGCAATCAATTTTATCACAACAGCTATCAACATAAAACCACCCGCACTTTCACAGTATCAAACCCCACTATTCGTCTGATCCGTCCTTATCACAGCCGTCTTACTACTACTCTCACTTCCAGTTCTCGCTGCTGGTATTACCATACTGCTAACAGACCGAAACCTAAACACCACATTCTTTGACCCTGCCGGAGGGGGCGATCCCGTTTTATATCAACACCTT
>Hydrobates_microsoma_MH511034
CCTAGCTGGCAACCTAGCCCACGCTGGAGCCTCAGTCGACCTAGCCATCTTCTCCCTTCACCTAGCAGGTGTATCTTCCATTCTAGGGGCAATCAATTTTATCACAACAGCTATCAACATAAAACCACCCGCACTTTCACAGTATCAAACCCCACTATTCGTCTGATCCGTCCTTATCACAGCCGTCTTACTACTACTCTCACTTCCAGTTCTCGCTGCTGGTATTACCATACTGCTAACAAACCGAAACCTAAACACCACATTCTTTGACCCTGCGGGAGGGGGCGATCCCGTTTTATATCACCACCTT
>Hydrobates_microsoma_MH511035
CCTAGCTGGCAACCTAGCCCACGCTGGAGCCTCAGTCGACCTAGCCATCTTCTCCCTTCACCTAGCAGGTGTATCTTCCATTCTAGGGGCAATCAATTTTATCACAACAGCTATCAACATAAAACCACCCGCACTTTCACAGTATCAGACCCCACTATTCGTCTGATCCGTCCTTATCACAGCCGTCTTACTACTACTCTCACTTCCAGTTCTCGCTGCTGGTATTACCATACTGCTAACAGACCGAAACCTAAACACCACATTCTTTGACCCTGCCGGAGGGGGCGATCCCGTTTTATATCAACACCTT
>Hydrobates_microsoma_MH511036
CCTAGCTGGCAACCTAGCCCACGCTGGAGCCTCAGTCGACCTAGCCATCTTCTCCCTTCACCTAGCAGGTGTATCTTCCATTCTAGGGGCAATCAATTTTATCACAACAGCTATCAACATAAAACCACCCGCACTTTCACAGTATCAAACCCCACTATTCGTCTGATCCGTCCTTATCACAGCCGTCTTACTACTACTCTCACTTCCAGTTCTCGCTGCTGGTATTACCATACTGCTAACATACCGAAACCTAAACACCACATTCTTTGACCCTGCCGGAGGGGGCGATCCCGTTTTATATCAACACCTT
>Hydrobates_microsoma_MH511037
CCTAGCTGGCAACCTAGCCCACGCTGGAGCCTCAGTCGACCTAGCCATCTTCTCCCTTCACCTAGCAGGTGTATCTTCCATTCTAGGGGCAATCAATTTTATCACAACAGCTATCAACATAAAACCACCCGCACTTTCACAGTATCAAACCCCACTATTCGTCTGATCCGTCCTTATCACAGCCGTCTTACTACTACTCTCACTTCCAGTTCTCGCTGCTGGTATTACCATACTGCTAACAGACCGAAACCTAAACACCACATTCTTTGACCCTGCCGGAGGGGGCGATCCCGTTTTATATCAACACCTT
>Hydrobates_microsoma_MH511038
CCTAGCTGGCAACCTAGCCCACGCTGGAGCCTCAGTCGACCTAGCCATCTTCTCCCTTCACCTAGCAGGTGTATCTTCCATTCTAGGGGCAATCAATTTTATCACAACAGCTATCAACATAAAACCACCCGCACTTTCACAGTATCAAACCCCACTATTCGTCTGATCCGTCCTTATCACAGCCGTCTTACTACTACTCTCACTTCCAGTTCTCGCTGCTGGTATTACCATACTGCTAACAGACCGAAACCTAAACACCACATTCTTTGACCCTGCCGGAGGGGGCGATCCCGTTTTATATCAACACCTT
>Hydrobates_microsoma_MH511039
CCTAGCTGGCAACCTAGCCCACGCTGGAGCCTCAGTCGACCTAGCCATCTTCTCCCTTCACCTAGCAGGTGTATCTTCCATTCTAGGGGCAATCAATTTTATCACAACAGCTATCAACATAAAACCACCCGCACTTTCACAGTATCAGACCCCACTATTCGTCTGATCCGTCCTTATCACAGCCGTCTTACTACTACTCTCACTTCCAGTTCTCGCTGCTGGTATTACCATACTGCTAACAGACCGAAACCTAAACACCACATTCTTTGACCCTGCCGGAGGGGGCGATCCCGTTTTATATCAACACCTT
>Hydrobates_microsoma_MH511040
CCTAGCTGGCAACCTAGCCCACGCTGGAGCCTCAGTCGACCTAGCCATCTTCTCCCTTCACCTAGCAGGTGTATCTTCCATTCTAGGGGCAATCAATTTTATCACAACAGCTATCAACATAAAACCACCCGCACTTTCACAGTATCAAACCCCACTATTCGTCTGATCCGTCCTTATCACAGCCGTCTTACTACTACTCTCACTTCCAGTTCTCGCTGCTGGTATTACCATACTGCTAACATACCGAAACCTAAACACCACATTCTTTGACCCTGCCGGAGGGGGCGATCCCGTTTTATATCAACACCTT
>Hydrobates_microsoma_MH511041
CCTAGCTGGCAACCTAGCCCACGCTGGAGCCTCAGTCGACCTAGCCATCTTCTCCCTTCACCTAGCAGGTGTATCTTCCATTCTAGGGGCAATCAATTTTATCACAACAGCTATCAACATAAAACCACCCGCACTTTCACAGTATCAAACCCCACTATTCGTCTGATCCGTCCTTATCACAGCCGTCTTACTACTACTCTCACTTCCAGTTCTCGCTGCTGGTATTACCATACTGCTAACAGACCGAAACCTAAACACCACATTCTTTGACCCTGCCGGAGGGGGCGATCCCGTTTTATATCAACACCTT
>Hydrobates_microsoma_MH511042
CCTAGCTGGCAACCTAGCCCACGCTGGAGCCTCAGTCGACCTAGCCATCTTCTCCCTTCACCTAGCAGGTGTATCTTCCATTCTAGGGGCAATCAATTTTATCACAACAGCTATCAACATAAAACCACCCGCACTTTCACAATATCAGACCCCACTATTCGTCTGATCCGTCCTTATCACAGCCGTCTTACTACTACTCTCACTTCCAGTTCTCGCTGCTGGTATTACCATACTGCTAACAGACCGAAACCTAAACGCCACATTCTTTGACCCTGCCGGAGGGAGCGATCCCGTTTTATATCAACACCTT
>Hydrobates_microsoma_MH511043
CCTAGCTGGCAACCTAGCCCACGCTGGAGCCTCAGTCGACCTAGCCATCTTCTCCCTTCACCTAGCAGGTGTATCTTCCATTCTAGGGGCAATCAATTTTATCACAACAGCTATCAACATAAAACCACCCGCACTTTCACAGTATCAAACCCCACTATTCGTCTGATCCGTCCTTATCACAGCCGTCTTACTACTACTCTCACTTCCAGTTCTCGCTGCTGGTATTACCATACTGCTAACAGACCGAAACCTAAACACCACATTCTTTGACCCTGCCGGAGGGGGCGATCCCGTTTTATATCAACACCTT
>Hydrobates_microsoma_MH511044
CCTAGCTGGCAACCTAGCCCACGCTGGAGCCTCAGTCGACCTAGCCATCTTCTCCCTTCACCTAGCAGGTGTATCTTCCATTCTAGGGGCAATCAATTTTATCACAACAGCTATCAACATAAAACCACCCGCACTTTCACAGTATCAAACCCCACTATTCGTCTGATCCGTCCTTATCACAGCCGTCTTACTACTACTCTCACTTCCAGTTCTCGCTGCTGGTATTACCATACTGCTAACAGACCGAAACCTAAACACCACATTCTTTGACCCTGCCGGAGGGGGCGATCCCGTTCTATATCAACACCTT
>Hydrobates_microsoma_MH511045
CCTAGCTGGCAACCTAGCCCACGCTGGAGCCTCAGTCGACCTAGCCATCTTCTCCCTTCACCTAGCAGGTGTATCTTCCATTCTAGGGGCAATCAATTTTATCACAACAGCTATCAACATAAAACCACCCGCACTTTCACAATATCAAACCCCACTATTCGTCTGATCCGTCCTTATCACAGCCGTCTTACTACTACTCTCACTTCCAGTTCTCGCTGCTGGTATTACCATACTGCTAACAAACCGAAACCTAAACGCCACATTCTTTGACCCTGCCGGAGGGAGCGATCCCGTTTTATATCAACACCTT
>Hydrobates_microsoma_MH511046
CCTAGCTGGCAACCTAGCCCACGCTGGAGCCTCAGTCGACCTAGCCGTCTTCTCCCTTCACCTAGCAGGTGTATCTTCCATTCTAGGGGCAATCAATTTTATCACAACAGCTATCAACATAAAACCACCCGCACTTTCACAGTATCAAACCCCACTATTCGTCTGATCCGTCCTTATCACAGCCGTCTTACTACTACTCTCACTTCCAGTTCTCGCTGCTGGTATTACCATACTGCTAACAGACCGAAACCTAAACACCACATTCTTTGACCCTGCCGGAGGGGGCGATCCCGTTTTATATCAACACCTT
>Hydrobates_microsoma_MH511047
CCTAGCTGGCAACCTAGCCCACGCTGGAGCCTCAGTCGACCTAGCCATCTTCTCCCTTCACCTAGCAGGTGTATCTTCCATTCTAGGGGCAATCAATTTTATCACAACAGCTATCAACATAAAACCACCCGCACTTTCACAATATCAAACCCCACTATTCGTCTGATCCGTCCTTATCACAGCCGTCTTACTACTACTCTCACTTCCAGTTCTCGCTGCTGGTATTACCATACTGCTAACAGACCGAAACCTAAGCACCACATTCTTTGACCCTGCCGGAGGGGGCGATCCCGTTCTATATCAACACCTT
>Hydrobates_monorhis_LC541444
CCTAGCCGGTAACCTAGCCCATGCTGGAGCTTCAGTAGACTTAGCTATTTTCTCCCTCCACCTAGCAGGCGTATCCTCTATTCTAGGCGCAATCAACTTTATCACAACCGCCATCAACATAAAGCCACCCGCCCTTTCACAATACCAAACCCCCCTATTCGTGTGATCCGTCCTCATCACAGCCGTTCTACTACTGCTCTCACTCCCCGTTCTTGCCGCTGGCATTACCATGCTGCTAACAGACCGAAACCTAAACACCACATTCTTCGACCCGGCTGGAGGAGGAGACCCCGTGCTGTATCAGCACCTG
>Hydrobates_pelagicus_GU571434
TCTAGCTGGCAACCTAGCCCATGCTGGAGCTTCAGTTGATCTAGCCATTTTCTCTCTACACCTGGCAGGTGTATCTTCCATTCTAGGGGCAATTAACTTTATCACAACCGCTATCAACATAAAGCCACCCGCACTCTCACAATACCAAACCCCGCTATTTGTATGATCCGTTCTCATCACAGCCGTCCTACTACTACTCTCACTTCCAGTCCTCGCCGCCGGCATCACAATACTACTAACAGACCGAAACCTGAACACTACGTTCTTCGACCCTGCCGGAGGAGGCGACCCTGTACTGTATCAACACCTT
>Hydrobates_pelagicus_GU571435
TCTAGCTGGCAACCTAGCCCATGCTGGAGCTTCAGTTGATCTAGCCATTTTCTCTCTACACCTGGCAGGTGTATCTTCCATTCTAGGGGCAATTAACTTTATCACAACCGCTATCAACATAAAGCCACCCGCACTCTCACAATACCAAACCCCGCTATTTGTATGATCCGTTCTCATCACAGCCGTCCTACTACTACTCTCACTTCCAGTCCTCGCCGCCGGCATCACAATACTACTAACAGACCGAAACCTGAACACTACGTTCTTCGACCCTGCCGGAGGAGGCGACCCTGTACTGTATCAACACCTT
>Hydrobates_tethys_MN356198
TCTAGCTGGTAACCTAGCCCACGCTGGAGCCTCAGTCGACCTAGCCATCTTCTCCCTTCACCTAGCAGGTGTATCCTCTATTCTAGGGGCAATTAACTTTATCACAACAGCTATTAATATAAAACCACCCGCACTTTCACAGTACCAAACCCCACTATTCGTCTGATCCGTCCTAATCACAGCCGTCTTACTACTACTCTCACTCCCAGTCCTCGCCGCTGGCATTACCATGCTACTAACAGACCGTAACCTAAACACCACATTCTTTGACCCTGCCGGAGGAGGCGACCCCGTCCTATATCAACACCTT
>Hydrobates_tristrami_LC541440
CCTGGCCGGCAACCTAGCCCATGCTGGAGCTTCAGTAGACTTAGCCATCTTCTCCCTTCACCTAGCAGGTGTGTCCTCTATTCTAGGGGCAATCAACTTTATCACAACTGCCATCAACATAAAACCACCTGCACTCTCACAATACCAAACCCCCCTATTCGTATGATCCGTCCTTATCACGGCCGTTCTACTACTACTCTCACTTCCGGTTCTCGCTGCCGGCATTACCATGTTATTAACAGACCGTAACCTGAACACTACATTCTTCGACCCTGCTGGAGGAGGGGACCCTGTATTGTACCAACACCTC
>Lugensa_brevirostris_MK262136
TCTAGCTGGCAATCTAGCTCATGCCGGAGCTTCAGTCGACCTGGCTATCTTCTCCCTCCACTTAGCAGGTGTGTCCTCTATCCTGGGGGCAATCAACTTCATTACAACAGCCATCAACATAAAACCCCCAGCTCTCTCACAATACCAAACCCCCCTATTCGTATGATCCGTACTCATCACTGCCGTTCTACTTCTACTCTCACTTCCAGTTCTCGCCGCAGGAATCACTATGCTATTAACAGACCGAAACCTAAACACTACATTCTTCGACCCGGCTGGTGGAGGAGACCCAGTCCTATATCAACACCTT
>Lugensa_brevirostris_MK262650
TCTAGCTGGCAATCTAGCTCATGCCGGAGCTTCAGTCGACCTAGCTATCTTCTCCCTCCACTTAGCAGGTGTGTCCTCTATCCTGGGGGCAATCAACTTCATTACAACAGCCATCAACATAAAACCCCCAGCTCTCTCACAATACCAAACCCCCCTATTCGTATGATCCGTACTCATCACTGCCGTCCTACTTCTACTCTCACTTCCAGTTCTCGCCGCAGGAATCACTATGCTATTAACAGACCGAAACCTAAACACTACATTCTTCGACCCGGCTGGTGGAGGAGATCCAGTCCTATATCAACACCTT
>Macronectes_giganteus_667
TCTAGCTGGTAACCTAGCTCATGCTGGAGCCTCAGTCGACCTAGCTATCTTCTCCCTCCACCTAGCTGGTGTATCCTCCATCCTAGGGGCTATCAACTTCATCACAACAGCCATCAACATAAAACCCCCAGCCCTCTCACAATACCAAACCCCTTTATTCGTATGGTCCGTCCTTATCACTGCCGTCCTACTCTTACTTTCACTTCCAGTTTTAGCTGCAGGAATCACCATGCTACTAACAGACCGAAACCTAAACACCACATTCTTCGATCCAGCCGGCGGAGGAGACCCAGTCTTATACCAACATCTC
>Macronectes_giganteus_985
TCTAGCTGGTAACCTAGCTCATGCTGGAGCCTCAGTCGACCTAGCTATCTTCTCCCTCCACCTAGCTGGTGTATCCTCCATCCTAGGGGCTATCAACTTCATCACAACAGCCATCAACATAAAACCCCCAGCCCTCTCACAATACCAAACCCCTTTATTCGTATGGTCCGTCCTTATCACTGCCGTCCTACTCTTACTTTCACTTCCAGTTTTAGCTGCAGGAATCACCATGCTACTAACAGACCGAAACCTAAACACCACATTCTTCGATCCAGCCGGCGGAGGAGACCCAGTCTTATACCAACATCTC
>Macronectes_giganteus_14034414
TCTAGCTGGTAACCTAGCTCATGCTGGAGCCTCAGTCGACCTAGCTATCTTCTCCCTCCACCTAGCTGGTGTATCCTCCATCCTAGGGGCCATCAACTTCATCACAACAGCCATCAACATAAAACCCCCAGCCCTCTCACAATACCAAACCCCTTTATTCGTATGGTCCGTCCTTATCACTGCCGTCCTACTCTTACTTTCACTTCCAGTTTTAGCTGCAGGAATCACCATGCTACTAACAGACCGAAACCTAAACACCACATTCTTCGATCCAGCCGGCGGAGGAGACCCAGTCTTATACCAACATCTC
>Macronectes_giganteus_14034416
TCTAGCTGGTAACCTAGCTCATGCTGGAGCCTCAGTCGACCTAGCTATCTTCTCCCTCCACCTAGCTGGTGTATCCTCCATCCTAGGGGCCATCAACTTCATCACAACAGCCATCAACATAAAACCCCCAGCCCTCTCACAATACCAAACCCCTTTATTCGTATGGTCCGTCCTTATCACTGCCGTCCTACTCTTACTTTCACTTCCAGTTTTAGCTGCAGGAATCACCATGCTACTAACAGACCGAAACCTAAACACCACATTCTTCGATCCAGCCGGCGGAGGAGACCCAGTCTTATACCAACATCTC
>Macronectes_giganteus_FJ027768
TCTAGCTGGTAACCTAGCTCATGCTGGAGCCTCAGTCGACCTAGCTATCTTCTCCCTCCACCTAGCTGGTGTATCCTCCATCTTAGGGGCCATCAACTTCATCACAACAGCCATCAACATAAAACCCCCAGCCCTCTCACAATACCAAACCCCTTTATTCGTATGGTCCGTCCTTATCACTGCCGTCCTACTCTTACTTTCACTTCCAATTTTAGCTGCAGGAATCACCATGCTACTAACAGACCGAAACCTAAACACCACATTCTTCGATCCAGCCGGCGGAGGAGACCCAGTCTTATACCAACATCTC
>Macronectes_giganteus_KC755546
TCTAGCTGGTAACCTAGCTCATGCTGGAGCCTCAGTCGACCTAGCTATCTTCTCCCTCCACCTAGCTGGTGTATCCTCCATCCTAGGGGCTATCAACTTCATCACAACAGCCATCAACATAAAACCCCCAGCCCTCTCACAATACCAAACCCCTTTATTCGTATGGTCCGTCCTTATCACTGCCGTCCTACTCTTACTTTCACTTCCAGTTTTAGCTGCAGGAATCACCATGCTACTAACAGACCGAAACCTAAACACCACATTCTTCGATCCAGCCGGCGGAGGAGACCCAGTCTTATACCAACATCTC
>Macronectes_giganteus_MK261875
TCTAGCTGGTAACCTAGCTCATGCTGGAGCCTCAGTCGACCTAGCTATCTTCTCCCTCCACCTAGCTGGTGTATCCTCCATCCTAGGGGCTATCAACTTCATCACAACAGCCATCAACATAAAACCCCCAGCCCTCTCACAATACCAAACCCCTTTATTCGTATGGTCCGTCCTTATCACTGCCGTCCTACTCTTACTTTCACTTCCAGTTTTAGCTGCAGGAATCACCATGCTACTAACAGACCGAAACCTAAACACCACATTCTTCGATCCAGCCGGCGGAGGAGACCCAGTCTTATACCAACATCTC
>Macronectes_giganteus_MK261884
TCTAGCTGGTAACCTAGCTCATGCTGGAGCCTCAGTCGACCTAGCTATCTTCTCCCTCCACCTAGCTGGTGTATCCTCCATCCTAGGGGCCATCAACTTCATCACAACAGCCATCAACATAAAACCCCCAGCCCTCTCACAATACCAAACCCCTTTATTCGTATGGTCCGTCCTTATCACTGCCGTCCTACTCTTACTTTCACTTCCAGTTTTAGCTGCAGGAATCACCATGCTACTAACAGACCGAAACCTAAACACCACATTCTTCGATCCAGCCGGCGGAGGAGACCCAGTCTTATACCAACATCTC
>Macronectes_giganteus_MK261888
TCTAGCTGGTAACCTAGCTCATGCTGGAGCCTCAGTCGACCTAGCTATCTTCTCCCTCCACCTAGCTGGTGTATCCTCCATCCTAGGGGCCATCAACTTCATCACAACAGCCATCAACATAAAACCCCCAGCCCTCTCACAATACCAAACCCCTTTATTCGTATGGTCCGTCCTTATCACTGCCGTCCTACTCTTACTTTCACTTCCAGTTTTAGCTGCAGGAATCACCATGCTACTAACAGACCGAAACCTAAACACCACATTCTTCGATCCAGCCGGCGGAGGAGACCCAGTCTTATACCAACATCTC
>Macronectes_giganteus_MK261906
TCTAGCTGGTAACCTAGCTCATGCTGGAGCCTCAGTCGACCTAGCTATCTTCTCCCTCCACCTAGCTGGTGTATCCTCCATCCTAGGGGCCATCAACTTCATCACAACAGCCATCAACATAAAACCCCCAGCCCTCTCACAATACCAAACCCCTTTATTCGTATGGTCCGTCCTTATCACTGCCGTCCTACTCTTACTTTCACTTCCAGTTTTAGCTGCAGGAATCACCATGCTACTAACAGACCGAAACCTAAACACCACATTCTTCGATCCAGCCGGCGGAGGAGACCCAGTCTTATACCAACATCTC
>Macronectes_giganteus_MK761004
TCTAGCTGGTAACCTAGCTCATGCTGGAGCCTCAGTCGACCTAGCTATCTTCTCCCTCCACCTAGCTGGTGTATCCTCCATCCTAGGGGCCATCAACTTCATCACAACAGCCATCAACATAAAACCCCCAGCCCTCTCACAATACCAAACCCCTTTATTCGTATGGTCCGTCCTTATCACTGCCGTCCTACTCTTACTTTCACTTCCAGTTTTAGCTGCAGGAATCACCATGCTACTAACAGACCGAAACCTAAACACCACATTCTTCGATCCAGCCGGCGGAGGAGACCCAGTCTTATACCAACATCTC
>Macronectes_halli_662
TCTAGCTGGTAACCTAGCTCATGCTGGAGCCTCAGTCGACCTAGCTATCTTCTCCCTCCACCTAGCTGGTGTATCCTCCATCCTAGGGGCTATCAACTTCATCACAACAGCCATCAACATAAAACCCCCAGCCCTCTCACAATACCAAACCCCTTTATTCGTATGGTCCGTCCTTATCACTGCCGTCCTACTCTTACTTTCACTTCCAGTTTTAGCTGCAGGAATCACCATGCTACTAACAGACCGAAACCTAAACACCACATTCTTCGATCCAGCCGGCGGAGGAGACCCAGTCTTATACCAACATCTC
>Macronectes_halli_674
TCTAGCTGGTAACCTAGCTCATGCTGGAGCCTCAGTCGACCTAGCTATCTTCTCCCTCCACCTAGCTGGTGTATCCTCCATCCTAGGGGCTATCAACTTCATCACAACAGCCATCAACATAAAACCCCCAGCCCTCTCACAATACCAAACCCCTTTATTCGTATGGTCCGTCCTTATCACTGCCGTCCTACTCTTACTTTCACTTCCAGTTTTAGCTGCAGGAATCACCATGCTACTAACAGACCGAAACCTAAACACCACATTCTTCGATCCAGCCGGCGGAGGAGACCCAGTCTTATACCAACATCTC
>Macronectes_halli_14034411
TCTAGCTGGTAACCTAGCTCATGCTGGAGCCTCAGTCGACCTAGCTATCTTCTCCCTCCACCTAGCTGGTGTATCCTCCATCCTAGGGGCTATCAACTTCATCACAACAGCCATCAACATAAAACCCCCAGCCCTCTCACAATACCAAACCCCTTTATTCGTATGGTCCGTCCTTATCACTGCCGTCCTACTCTTACTTTCACTTCCAGTTTTAGCTGCAGGAATCACCATGCTACTAACAGACCGAAACCTAAACACCACATTCTTCGATCCAGCCGGCGGAGGAGACCCAGTCTTATACCAACATCTC
>Macronectes_halli_14034413
TCTAGCTGGTAACCTAGCTCATGCTGGAGCCTCAGTCGACCTAGCTATCTTCTCCCTCCACCTAGCTGGTGTATCCTCCATCCTAGGGGCTATCAACTTCATCACAACAGCCATCAACATAAAACCCCCAGCCCTCTCACAATACCAAACCCCTTTATTCGTATGGTCCGTCCTTATCACTGCCGTCCTACTCTTACTTTCACTTCCAGTTTTAGCTGCAGGAATCACCATGCTACTAACAGACCGAAACCTAAACACCACATTCTTCGATCCAGCCGGCGGAGGAGACCCAGTCTTATACCAACATCTC
>Macronectes_halli_GP5
TCTAGCTGGTAACCTAGCTCATGCTGGAGCCTCAGTCGACCTAGCTATCTTCTCCCTCCACCTAGCTGGTGTATCCTCCATCCTAGGGGCTATCAACTTCATCACAACAGCCATCAACATAAAACCCCCAGCCCTCTCACAATACCAAACCCCTTTATTCGTATGGTCCGTCCTTATCACTGCCGTCCTACTCTTACTTTCACTTCCAGTTTTAGCTGCAGGAATCACCATGCTACTAACAGACCGAAACCTAAACACCACATTCTTCGATCCAGCCGGCGGAGGAGACCCAGTCTTATACCAACATCTC
>Macronectes_halli_KC755547
TCTAGCTGGTAACCTAGCTCATGCTGGAGCCTCAGTCGACCTAGCTATCTTCTCCCTCCACCTAGCTGGTGTATCCTCCATCCTAGGGGCTATCAACTTCATCACAACAGCCATCAACATAAAACCCCCAGCCCTCTCACAATACCAAACCCCTTTATTCGTATGGTCCGTCCTTATCACTGCCGTCCTACTCTTACTTTCACTTCCAGTTTTAGCTGCAGGAATCACCATGCTACTAACAGACCGAAACCTAAACACCACATTCTTCGATCCAGCCGGCGGAGGAGACCCAGTCTTATACCAACATCTC
>Macronectes_halli_MK261996
TCTAGCTGGTAACCTAGCTCATGCTGGAGCCTCAGTCGACCTAGCTATCTTCTCCCTCCATCTAGCTGGTGTATCCTCCATCCTAGGGGCTATCAACTTCATCACAACAGCCATCAACATAAAACCCCCAGCCCTCTCACAATACCAAACCCCTTTATTCGTATGGTCCGTCCTTATCACTGCTGTCCTACTCTTACTTTCACTTCCAGTTTTAGCTGCAGGAATCACCATGCTACTAACAGACCGAAACCTAAACACCACATTCTTCGATCCAGCCGGCGGAGGAGACCCAGTCTTATACCAACATCTC
>Macronectes_halli_MK262117
TCTAGCTGGTAACCTAGCTCATGCTGGAGCCTCAGTCGACCTAGCTATCTTCTCCCTCCATCTAGCTGGTGTATCCTCCATCCTAGGGGCTATCAACTTCATCACAACAGCCATCAACATAAAACCCCCAGCCCTCTCACAATACCAAACCCCTTTATTCGTATGGTCCGTCCTTATCACTGCCGTCCTACTCTTACTTTCACTTCCAGTTTTAGCTGCAGGAATCACCATGCTACTAACAGACCGAAACCTAAACACCACATTCTTCGATCCAGCCGGCGGAGGAGACCCAGTCTTATACCAACATCTC
>Macronectes_halli_MK262408
TCTAGCTGGTAACCTAGCTCATGCTGGAGCCTCAGTCGACCTAGCTATCTTCTCCCTCCACCTAGCTGGTGTATCCTCCATCCTAGGGGCTATCAACTTCATCACAACAGCCATCAACATAAAACCCCCAGCCCTCTCACAATACCAAACCCCTTTATTCGTATGGTCCGTCCTTATCACTGCCGTCCTACTCTTACTTTCACTTCCAGTTTTAGCTGCAGGAATCACCATGCTACTAACAGACCGAAACCTAAACACCACATTCTTCGATCCAGCCGGCGGAGGAGACCCAGTCTTATACCAACATCTC
>Macronectes_halli_MK262421
TCTAGCTGGTAACCTAGCTCATGCTGGAGCCTCAGTCGACCTAGCTATCTTCTCCCTCCACCTAGCTGGTGTATCCTCCATCCTAGGGGCTATCAACTTCATCACAACAGCCATCAACATAAAACCCCCAGCCCTCTCACAATACCAAACCCCTTTATTCGTATGGTCCGTCCTTATCACTGCCGTCCTACTCTTACTTTCACTTCCAGTTTTAGCTGCAGGAATCACCATGCTACTAACAGACCGAAACCTAAACACCACATTCTTCGATCCAGCCGGCGGAGGAGACCCAGTCTTATACCAACATCTC
>Macronectes_halli_MK262582
TCTAGCTGGTAACCTAGCTCATGCTGGAGCCTCAGTCGACCTAGCTATCTTCTCCCTCCATCTAGCTGGTGTATCCTCCATCCTAGGGGCTATCAACTTCATCACAACAGCCATCAACATAAAACCCCCAGCCCTCTCACAATACCAAACCCCTTTATTCGTATGGTCCGTCCTTATCACTGCCGTCCTACTCTTACTTTCACTTCCAGTTTTAGCTGCAGGAATCACCATGCTACTAACAGACCGAAACCTAAACACCACATTCTTCGATCCAGCCGGCGGAGGAGACCCAGTCTTATACCAACATCTC
>Nesofregetta_fuliginosa_JQ175551
CCTAGCTGGCAACCTAGCCCACGCTGGTGCCTCAGTAGACCTAGCCATTTTCTCTCTCCACTTAGCAGGTGTATCCTCCATTCTGGGAGCAATTAACTTCATCACTACTGCCATTAACATAAAACCACCAGCTCTATCACAATACCAAACCCCTCTATTCGTGTGATCCGTCCTCATTACTGCCGTCCTACTCTTGCTCTCACTCCCAGTACTTGCCGCTGGCATCACTATACTACTAACAGATCGAAATCTGAACACTACATTCTTCGATCCAGCTGGAGGAGGGGACCCGGTCTTATACCAACATCTA
>Nesofregetta_fuliginosa_JQ175552
CCTAGCTGGCAACCTAGCCCACGCTGGTGCCTCAGTAGACCTAGCCATTTTCTCTCTCCACTTAGCAGGTGTATCCTCCATTCTGGGGGCAATTAACTTCATCACTACTGCCATTAACATAAAACCACCAGCTCTATCACAATACCAAACCCCTCTATTCGTGTGATCCGTCCTCATTACTGCCGTCCTACTCTTGCTCTCACTCCCAGTACTTGCCGCTGGCATCACTATACTACTAACAGATCGAAATCTGAACACTACATTCTTCGATCCAGCTGGAGGAGGGGACCCGGTCTTATACCAACATCTA
>Nesofregetta_fuliginosa_JQ175553
CCTAGCTGGCAACCTAGCCCACGCTGGTGCCTCAGTAGACCTAGCCATTTTCTCTCTCCACTTAGCAGGTGTATCCTCCATTCTGGGAGCAATTAACTTCATCACTACTGCCATTAACATAAAACCACCAGCTCTATCACAATACCAAACCCCTCTATTCGTGTGATCCGTCCTCATTACTGCCGTCCTACTCTTGCTCTCACTCCCAGTACTTGCCGCTGGCATCACTATACTACTAACAGATCGAAATCTGAACACTACATTCTTCGATCCAGCTGGAGGAGGGGACCCGGTCTTATACCAACATTTA
>Oceanites_oceanicus_MK262637
CCTAGCTGGCAACCTGGCCCACGCCGGCGCTTCAGTAGATCTGGCCATTTTCTCTCTCCACCTAGCAGGTGTGTCCTCCATCCTAGGGGCAATCAACTTCATCACCACTGCCATTAACATAAAACCACCAGCCCTGTCACAATACCAAACTCCCCTATTTGTATGGTCCGTCCTCATTACCGCTGTCCTACTCCTACTCTCACTCCCAGTCCTTGCTGCCGGCATCACCATGCTACTAACAGACCGAAACCTAAACACAACATTCTTCGACCCCGCCGGAGGAGGAGACCCCGTCCTATACCAACATCTA
>Oceanites_oceanicus_MN356163
CCTAGCTGGCAACCTGGCCCACGCCGGCGCTTCAGTAGATCTGGCCATTTTCTCTCTCCACCTAGCAGGTGTGTCCTCCATCCTAGGGGCAATCAACTTCATCACCACTGCCATTAACATAAAACCACCAGCCCTGTCACAATACCAAACTCCCCTATTTGTATGGTCCGTCCTCATTACCGCTGTCCTACTCCTACTCTCACTCCCAGTCCTTGCTGCCGGCATCACCATGCTACTAACAGACCGAAACCTAAACACAACATTCTTCGACCCCGCCGGAGGAGGAGACCCCGTCCTATACCAACATCTA
>Pachyptila_belcheri_MK261785
TCTGGCCGGCAACTTAGCCCACGCTGGAGCTTCAGTCGACCTGGCCATCTTCTCCCTCCACCTAGCAGGTGTATCCTCCATCTTAGGAGCAATCAACTTCATTACAACAGCTATCAACATAAAACCCCCAGCCCTCTCACAATATCAAACCCCACTATTCGTATGATCTGTACTCATTACCGCTGTCCTACTCCTATTATCACTTCCCGTCCTCGCTGCAGGGATCACCATACTATTAACAGATCGAAACCTAAACACCACATTCTTCGACCCTGCTGGTGGAGGAGACCCAATCCTGTACCAACACCTC
>Pachyptila_belcheri_MK262477
TCTGGCCGGCAACTTAGCCCACGCTGGAGCTTCAGTCGACCTGGCCATCTTCTCCCTCCACCTAGCAGGTGTATCCTCCATCTTAGGAGCAATCAACTTCATTACAACAGCTATCAACATAAAACCCCCAGCCCTCTCACAATATCAAACCCCACTATTCGTATGATCTGTACTCATTACCGCTGTCCTACTCCTATTATCACTTCCCGTCCTCGCTGCAGGGATCACCATACTATTAACAGATCGAAACCTAAACACCACATTCTTCGACCCTGCTGGTGGAGGAGACCCAATCCTGTACCAACACCTC
>Pachyptila_crassirostris_MK262197
TCTAGCCGGTAACTTAGCCCACGCTGGAGCTTCAGTCGACCTGGCCATCTTCTCCCTCCACCTAGCAGGTGTGTCCTCCATCTTAGGGGCAATCAACTTCATTACAACAGCTATCAACATAAAACCCCCAGCCCTCTCACAATATCAAACCCCGCTATTCGTATGATCTGTACTCATTACCGCCGTCCTACTCCTATTATCACTTCCCGTCCTCGCTGCAGGGATCACCATACTATTAACAGACCGAAACCTAAACACCACATTCTTCGACCCTGCTGGTGGAGGGGACCCAATCCTGTACCAACACCTC
>Pachyptila_desolata_MK262059
TCTGGCCGGCAACTTAGCCCACGCCGGAGCTTCAGTCGACCTGGCCATCTTCTCCCTCCACCTAGCAGGTGTATCCTCCATCTTAGGAGCAATCAACTTCATTACAACAGCTATCAACATAAAACCCCCAGCCCTCTCACAATATCAAACCCCACTATTCGTATGATCTGTACTCATTACCGCTGTCCTACTCCTATTATCACTTCCCGTCCTCGCTGCAGGGATCACTATACTATTAACAGATCGAAACCTAAACACCACATTCTTCGACCCTGCTGGTGGAGGGGACCCAATCCTGTACCAACACCTC
>Pachyptila_salvini_MK262065
TCTGGCCGGCAACTTAGCCCACGCCGGAGCTTCAGTCGACCTGGCCATCTTCTCCCTCCACCTAGCAGGTGTATCCTCCATCTTAGGAGCAATTAACTTCATTACAACAGCTATCAACATAAAACCCCCAGCCCTCTCACAATATCAAACCCCACTATTCGTATGATCTGTACTCATTACCGCTGTCCTACTCCTATTATCACTTCCCGTCCTCGCTGCAGGGATCACCATACTATTAACAGATCGAAACCTAAACACCACATTCTTCGACCCTGCTGGTGGAGGGGACCCAATCCTGTACCAACACCTC
>Pachyptila_turtur_MK262007
TCTAGCTGGTAACTTAGCCCACGCTGGAGCTTCAGTCGACCTGGCCATCTTCTCCCTCCACCTAGCAGGTGTGTCCTCCATCTTAGGAGCAATCAACTTCATTACAACAGCTATCAACATAAAACCCCCAGCCCTCTCACAATATCAAACCCCGCTATTCGTATGATCTGTACTCATCACCGCCGTCCTACTCCTATTATCACTTCCCGTCCTCGCTGCAGGGATCACCATACTATTAACAGACCGAAACCTAAACACCACATTCTTCGACCCTGCTGGTGGAGGGGACCCAATCCTGTACCAACACCTC
>Pachyptila_turtur_MK262048
TCTAGCTGGTAACTTAGCCCACGCTGGAGCTTCAGTCGACCTGGCCATCTTCTCCCTCCACCTAGCAGGTGTGTCCTCCATCTTAGGAGCAATCAACTTCATTACAACAGCTATCAACATAAAACCCCCAGCCCTCTCACAATATCAAACCCCGCTATTCGTATGATCTGTACTCATCACCGCCGTCCTACTCCTATTATCACTTCCCGTCCTCGCTGCAGGGATCACCATACTATTAACAGACCGAAACCTAAACACCACATTCTTCGACCCTGCTGGTGGAGGGGACCCAATCCTGTACCAACACCTC
>Pachyptila_turtur_MK262321
TCTAGCCGGTAACTTAGCCCACGCTGGAGCTTCAGTCGACCTGGCCATCTTCTCCCTCCACCTAGCAGGTGTGTCCTCCATCTTAGGGGCAATCAACTTCATTACAACAGCTATCAACATAAAACCCCCAGCCCTCTCACAATATCAAACCCCGCTATTCGTATGATCTGTACTCATTACCGCCGTCCTACTCCTATTATCACTTCCCGTCCTCGCTGCAGGGATCACCATACTATTAACAGACCGAAACCTAAACACCACATTCTTCGACCCTGCTGGTGGAGGGGACCCAATCCTGTACCAACACCTC
>Pachyptila_turtur_MK262374
TCTAGCTGGTAACTTAGCCCACGCTGGAGCTTCAGTCGACCTGGCCATCTTCTCCCTCCACCTAGCAGGTGTGTCCTCCATCTTAGGAGCAATCAACTTCATTACAACAGCTATCAACATAAAACCCCCAGCCCTCTCACAATATCAAACCCCGCTATTCGTATGATCTGTACTCATCACCGCCGTCCTACTCCTATTATCACTTCCCGTCCTCGCTGCAGGGATCACCATACTATTAACAGACCGAAACCTAAACACCACATTCTTCGACCCTGCTGGTGGAGGGGACCCAATCCTGTACCAACACCTC
>Pachyptila_turtur_MK262484
TCTAGCCGGTAACTTAGCCCACGCTGGAGCTTCAGTCGACCTGGCCATCTTCTCCCTCCACCTAGCAGGTGTGTCCTCCATCTTAGGGGCAATCAACTTCATTACAACAGCTATCAACATAAAACCCCCAGCCCTCTCACAATATCAAACCCCGCTATTCGTATGATCTGTACTCATTACCGCCGTCCTACTCCTATTATCACTTCCCGTCCTCGCTGCAGGGATCACCATACTATTAACAGACCGAAACCTAAACACCACATTCTTCGACCCTGCTGGTGGAGGGGACCCAATCCTGTACCAACACCTC
>Pachyptila_turtur_MK262522
TCTAGCTGGTAACTTAGCCCACGCTGGAGCTTCAGTCGACCTGGCCATCTTCTCCCTCCACCTAGCAGGTGTGTCCTCCATCTTAGGAGCAATCAACTTCATTACAACAGCTATCAACATAAAACCCCCAGCCCTCTCACAATATCAAACCCCGCTATTCGTATGATCTGTACTCATCACCGCCGTCCTACTCCTATTATCACTTCCCGTCCTCGCTGCAGGGATCACCATACTATTAACAGACCGAAACCTAAACACCACATTCTTCGACCCTGCTGGTGGAGGGGACCCAATCCTGTACCAACACCTC
>Pachyptila_vittata_MK261845
TCTGGCCGGTAACTTAGCCCACGCTGGAGCTTCAGTCGACCTGGCCATCTTCTCCCTCCACCTAGCAGGTGTATCCTCCATCTTAGGAGCAATCAACTTCATTACAACAGCTATCAACATAAAACCCCCAGCCCTCTCACAATATCAAACCCCACTATTCGTATGATCTGTACTCATTACTGCTGTCCTACTCCTACTATCACTTCCCGTCCTCGCTGCAGGGATCACCATACTATTAACAGATCGAAACCTAAACACCACATTCTTCGACCCTGCTGGTGGAGGGGACCCAATCCTGTACCAACACCTC
>Pachyptila_vittata_MK262086
TCTAGCCGGTAACTTAGCCCACGCTGGAGCTTCAGTCGACCTGGCCATCTTCTCCCTCCACCTAGCAGGTGTATCCTCCATCTTAGGAGCAATCAACTTCATTACAACAGCTATCAACATAAAACCCCCAGCCCTCTCACAATATCAAACCCCACTATTCGTATGATCTGTACTCATTACTGCTGTCCTACTCCTACTATCACTTCCCGTCCTCGCTGCAGGGATCACCATACTATTAACAGATCGAAACCTAAACACCACATTCTTCGACCCTGCTGGTGGAGGGGACCCAATCCTGTACCAACACCTC
>Pachyptila_vittata_MK262572
TCTGGCCGGTAACTTAGCCCACGCTGGAACTTCAGTCGACCTGGCCATCTTCTCCCTCCACCTAGCAGGTGTATCCTCCATCTTAGGAGCAATCAACTTCATTACAACAGCTATCAACATAAAACCCCCAGCCCTCTCACAATATCAAACCCCACTATTCGTATGATCTGTACTCATTACTGCTGTCCTACTCCTACTATCACTTCCCGTCCTCGCTGCAGGGATCACCATACTATTAACAGATCGAAACCTAAACACCACATTCTTCGACCCTGCTGGTGGAGGGGACCCAATCCTGTACCAACACCTC
>Pagodroma_nivea_KC755548
TCTGGCCGGTAACCTAGCCCATGCCGGAGCCTCAGTTGACTTAGCCATCTTCTCCCTCCACCTAGCTGGTGTATCCTCTATCTTAGGGGCTATCAATTTCATCACAACAGCCATCAACATAAAACCCCCAGCTCTCTCACAATATCAAACTCCCCTATTCGTATGATCCGTCCTCATCACCGCTGTCTTACTTCTACTCTCACTTCCAGTTTTAGCCGCAGGAATCACTATACTACTAACAGACCGTAACCTAAACACTACATTCTTCGATCCAGCAGGCGGAGGAGACCCAGTCTTATACCAACATCTC
>Pagodroma_nivea_MK261844
TCTGGCCGGTAACCTAGCCCATGCCGGAGCCTCAGTTGACTTAGCCATCTTCTCCCTCCACCTAGCTGGTGTATCCTCTATCTTAGGGGCTATCAATTTCATCACAACAGCCATCAACATAAAACCCCCAGCTCTCTCACAATATCAAACTCCCCTATTCGTATGATCCGTCCTCATCACCGCTGTCTTACTTCTACTCTCACTTCCAGTTTTAGCCGCAGGAATCACTATACTACTAACAGACCGTAACCTAAACACTACATTCTTCGATCCAGCAGGCGGAGGAGACCCAGTCTTATACCAACATCTC
>Pagodroma_nivea_MK261912
TCTGGCCGGTAMCCTAGCCCATGCCGGAGCCTCAGTTGAYTTAGCCATCTTCTCCCTCCACCTAGCTGGTGTATCCTYTATCTTAGGGGCTATCAATTTCATCACAACAGCCATCAACATAAAACCCCCAGCTCTCTCACAATATCAAACTCCCCTATTCGTATGATCCGTCCTCATCACCGCTGTCTTACTTCTACTCTCACTTCCAGTTTTAGCCGCAGGAATCACTATACTACTAACAGACCGTAACCTAAACACTACATTCTTCGATCCAGCAGGCGGAGGAGACCCAGTCTTATACCAACATCTC
>Pagodroma_nivea_MK262243
TCTAGCCGGTAACCTAGCCCATGCCGGAGCCTCAGTTGACTTAGCCATCTTCTCCCTCCACCTAGCTGGTGTATCCTCTATCTTAGGGGCTATCAATTTCATCACAACAGCCATCAACATAAAACCCCCAGCTCTCTCACAATATCAAACTCCCCTATTCGTATGATCCGTCCTCATCACCGCTGTCTTACTTCTACTCTCACTTCCAGTTTTAGCCGCAGGAATCACTATACTACTAACAGACCGTAACCTAAACACTACATTCTTTGATCCAGCAGGCGGAGGAGACCCAGTCTTATACCAACATCTC
>Pagodroma_nivea_MK262310
TCTGGCCGGTAACCTAGCCCATGCCGGAGCCTCAGTTGACTTAGCCATCTTCTCCCTCCACCTAGCTGGTGTATCCTCTATCTTAGGGGCTATCAATTTCATCACAACAGCCATCAACATAAAACCCCCAGCTCTCTCACAATATCAAACTCCCCTATTCGTATGATCCGTCCTCATCACCGCTGTCTTACTTCTACTCTCACTTCCAGTTTTAGCCGCAGGAATCACTATACTACTAACAGACCGTAACCTAAACACTACATTCTTCGATCCAGCAGGCGGAGGAGACCCAGTCTTATACCAACATCTC
>Pagodroma_nivea_MK262346
TCTGGCCGGTAACCTAGCCCATGCCGGAGCCTCAGTTGACTTAGCCATCTTCTCCCTCCACCTAGCTGGTGTATCCTCTATCTTAGGGGCTATCAATTTCATCACAACAGCCATCAACATAAAACCCCCAGCTCTCTCACAATATCAAACTCCCCTATTCGTATGATCCGTCCTCATCACCGCTGTCTTACTTCTACTCTCACTTCCAGTTTTAGCCGCAGGAATCACTATACTACTAACAGACCGTAACCTAAACACTACATTCTTCGATCCAGCAGGCGGAGGAGACCCAGTCTTATACCAACATCTC
>Pagodroma_nivea_MK262348
TCTGGCCGGTAACCTAGCCCATGCCGGAGCCTCAGTTGACTTAGCCATCTTCTCCCTCCACCTAGCTGGTGTATCCTCTATCTTAGGGGCTATCAATTTCATCACAACAGCCATCAACATAAAACCCCCAGCTCTCTCACAATATCAAACTCCCCTATTCGTATGATCCGTCCTCATCACCGCTGTCTTACTTCTACTCTCACTTCCAGTTTTAGCCGCAGGAATCACTATACTACTAACAGACCGTAACCTAAACACTACATTCTTCGATCCAGCAGGCGGAGGAGACCCAGTCTTATACCAACATCTC
>Pagodroma_nivea_MK262557
TCTGGCCGGTAACCTAGCCCATGCCGGAGCCTCAGTTGACTTAGCCATCTTCTCCCTCCACCTAGCTGGTGTATCCTCTATCTTAGGGGCTATCAATTTCATCACAACAGCCATCAACATAAAACCCCCAGCTCTCTCACAACATCAAACTCCCCTATTCGTATGATCCGTCCTCATCACCGCTGTCTTACTTCTACTCTCACTTCCAGTTTTAGCTGCAGGAATCACTATACTACTAACAGACCGTAACCTAAACACTACATTCTTCGATCCAGCAGGCGGAGGAGACCCAGTCTTATACCAACATCTC
>Pagodroma_nivea_MK262602
TCTGGCCGGTAACCTAGCCCATGCCGGAGCCTCAGTTGACTTAGCCATCTTCTCCCTCCACCTAGCTGGTGTATCCTCTATCTTAGGGGCTATCAATTTCATCACAACAGCCATCAACATAAAACCCCCAGCTCTCTCACAATATCAAACTCCCCTATTCGTATGATCCGTCCTCATCACCGCTGTCTTACTTCTACTCTCACTTCCAGTTTTAGCCGCAGGAATCACTATACTACTAACAGACCGTAACCTAAACACTACATTCTTCGATCCAGCAGGCGGAGGAGACCCAGTCTTATACCAACATCTC
>Pagodroma_nivea_MT726204
TCTGGCCGGTAACCTAGCCCATGCCGGAGCCTCAGTTGACTTAGCCATCTTCTCCCTCCACCTAGCTGGTGTATCCTCTATCTTAGGGGCTATCAATTTCATCACAACAGCCATCAACATAAAACCCCCAGCTCTCTCACAATATCAAACTCCCCTATTCGTATGATCCGTCCTCATCACCGCTGTCTTACTTCTACTCTCACTTCCAGTTTTAGCCGCAGGAATCACTATGCTACTAACAGACCGTAACCTAAACACTACATTCTTCGATCCAGCAGGCGGAGGAGACCCAGTCTTATACCAACATCTC
>Pelagodroma_marina_JQ175703
CTTGGCTGGCAACCTAGCTCATGCTGGTGCATCAGTAGATCTAGCTATCTTCTCCCTTCACTTAGCAGGTGTATCCTCAATCCTAGGGGCAATTAACTTCATTACAACCGCCATTAACATAAAACCACCAGCCCTATCACAATACCAAACTCCATTATTTGTATGGTCTGTCCTCATCACCGCTGTCCTACTTCTACTCTCACTCCCAGTTCTCGCTGCCGGCATTACCATACTACTAACAGACCGAAATTTAAACACCACATTCTTCGACCCGGCTGGAGGAGGAGACCCAGTCCTATACCAACATCTA
>Pelagodroma_marina_JQ175704
CTTGGCTGGCAACCTAGCTCATGCTGGTGCATCAGTAGATCTAGCTATCTTCTCCCTTCACTTAGCAGGTGTATCCTCAATCCTAGGGGCAATTAACTTCATTACAACCGCCATTAACATAAAACCACCAGCCCTATCACAATACCAAACTCCATTATTTGTATGGTCTGTCCTCATCACCGCTGTCCTACTTCTACTCTCACTCCCAGTTCTCGCTGCCGGCATTACCATACTACTAACAGACCGAAATTTAAACACCACATTCTTCGACCCGGCTGGAGGAGGAGACCCAGTCCTATACCAACATCTA
>Pelagodroma_marina_KC875856
CTTGGCTGGCAACCTAGCTCATGCTGGTGCATCAGTAGATCTAGCTATCTTCTCCCTTCACTTAGCAGGTGTATCCTCAATCCTAGGGGCAATTAACTTCATTACCACCGCCATTAACATAAAACCACCAGCCCTATCACAGTACCAAACTCCATTATTTGTATGGTCTGTCCTCATCACCGCTGTCCTACTTCTACTCTCACTCCCAGTTCTCGCTGCCGGCATTACCATACTACTAACAGACCGAAATTTAAACACCACATTCTTCGACCCGGCTGGAGGAGGAGACCCAGTCCTATACCAACATCTA
>Pelagodroma_marina_MK261873
CTTGGCTGGCAACCTAGCTCATGCTGGTGCATCAGTAGATCTAGCTATCTTCTCCCTTCACTTAGCAGGTGTATCCTCAATCCTAGGGGCAATTAACTTCATTACAACCGCCATTAACATAAAACCACCAGCCCTATCACAATACCAAACTCCATTATTTGTATGGTCTGTCCTCATCACCGCTGTCCTACTTCTACTCTCACTCCCAGTTCTCGCTGCCGGCATTACCATACTACTAACAGACCGAAATTTAAACACCACATTCTTCGACCCGGCTGGAGGAGGAGACCCAGTCCTATACCAACATCTA
>Pelagodroma_marina_MK261905
CTTGGCCGGCAACCTAGCCCATGCTGGTGCATCAGTAGATTTAGCTATCTTCTCTCTTCACTTAGCAGGTGTATCCTCAATCCTAGGGGCAATTAACTTCATTACCACTGCCATTAACATAAAACCACCAGCTCTATCACAATACCAAACTCCGTTATTTGTATGATCTGTCCTCATCACCGCTGTCCTACTTCTACTCTCACTCCCAGTTCTCGCTGCCGGTATTACCATACTACTAACAGACCGAAATTTAAACACCACATTCTTTGACCCAGCTGGGGGAGGGGACCCAGTCCTATACCAACATCTA
>Pelagodroma_marina_MK262000
CTTGGCCGGCAACCTAGCCCATGCTGGTGCATCAGTAGATTTAGCTATCTTCTCTCTTCACTTAGCAGGTGTATCCTCAATCCTAGGGGCAATTAACTTCATTACCACTGCCATTAACATAAAACCACCAGCTCTATCACAATACCAAACTCCGTTATTTGTATGATCTGTCCTCATCACCGCTGTCCTACTTCTACTCTCACTCCCAGTTCTCGCTGCCGGTATTACCATACTACTAACAGACCGAAATTTAAACACCACATTCTTTGACCCAGCTGGGGGAGGGGACCCAGTCCTATACCAACATCTA
>Pelagodroma_marina_MK262083
CTTGGCCGGCAACCTAGCCCATGCTGGTGCATCAGTAGATTTAGCTATCTTCTCTCTTCACTTAGCAGGTGTATCCTCAATCCTAGGGGCAATTAACTTCATTACCACTGCCATTAACATAAAACCACCAGCTCTATCACAATACCAAACTCCGTTATTTGTATGATCTGTCCTCATCACCGCTGTCCTACTTCTACTCTCACTCCCAGTTCTCGCTGCCGGTATTACCATACTACTAACAGACCGAAATTTAAACACCACATTCTTTGACCCAGCTGGAGGAGGGGACCCAGTCCTATACCAACATCTA
>Pelagodroma_marina_MK262146
CTTGGCTGGCAACCTAGCTCATGCTGGTGCATCAGTAGATCTAGCTATCTTCTCCCTTCACTTAGCAGGTGTATCCTCAATCCTAGGGGCAATTAACTTCATTACAACCGCCATTAACATAAAACCACCAGCCCTATCACAATACCAAACTCCATTATTTGTATGGTCTGTCCTCATCACCGCTGTCCTACTTCTACTCTCACTCCCAGTTCTCGCTGCCGGCATTACCATACTACTAACAGACCGAAATTTAAACACCACATTCTTCGACCCGGCTGGAGGAGGAGACCCAGTCCTATACCAACATCTA
>Pelagodroma_marina_MK262225
CTTGGCTGGCAACCTAGCTCATGCTGGTGCATCAGTGGATCTAGCTATCTTCTCCCTTCACTTAGCAGGTGTATCCTCAATCCTAGGGGCAATTAACTTCATTACCACCGCCATTAACATAAAACCACCAGCCCTATCACAATACCAAACTCCATTATTTGTATGGTCTGTCCTCATCACTGCTGTCCTACTTCTACTCTCACTCCCAGTTCTCGCTGCCGGCATTACCATACTACTAACAGACCGAAATTTAAACACCACATTCTTCGACCCAGCTGGAGGAGGAGACCCAGTCCTATACCAACATCTA
>Pelagodroma_marina_MK262443
CTTGGCTGGCAACCTAGCTCATGCTGGTGCATCAGTAGATCTAGCTATCTTCTCCCTTCACTTAGCAGGTGTATCCTCAATCCTAGGGGCAATTAACTTCATTACAACCGCCATTAACATAAAACCACCAGCCCTATCACAATACCAAACTCCATTATTTGTATGGTCTGTCCTCATCACCGCTGTCCTACTTCTACTCTCACTCCCAGTTCTCGCTGCCGGCATTACCATACTACTAACAGACCGAAATTTAAACACCACATTCTTCGACCCGGCTGGAGGAGGAGACCCAGTCCTATACCAACATCTA
>Pelagodroma_marina_MK262631
CTTGGCTGGCAACCTAGCTCATGCTGGTGCATCAGTAGATCTAGCTATCTTCTCCCTTCACTTAGCAGGTGTATCCTCAATCCTAGGGGCAATTAACTTCATTACAACCGCCATTAACATAAAACCACCAGCCCTATCACAATACCAAACTCCATTATTTGTATGGTCTGTCCTCATCACCGCTGTCCTACTTCTACTCTCACTCCCAGTTCTCGCTGCCGGCATTACCATACTACTAACAGACCGAAATTTAAACACCACATTCTTCGACCCGGCTGGAGGAGGAGACCCAGTCCTATACCAACATCTA
>Pelecanoides_georgicus_FJ027983
TCTAGCAGGCAACATAGCCCATGCTGGAGCTTCAGTCGACCTAGCTATTTTCTCACTCCATTTAGCAGGTGTTTCTTCTATTCTAGGAGCAATTAATTTTATCACAACAGCTATCAACATAAAACCCCCAGCCCTCTCACAATATCAAACTCCCCTATTCGTATGATCCGTACTTATCACCGCCGTCTTACTTTTACTCTCACTTCCAGTCCTAGCTGCAGGAATCACCATACTACTAACAGACCGAAACCTAAACACCACATTCTTCGACCCAGCTGGTGGAGGAGACCCAATCCTATACCAACACCTC
>Pelecanoides_georgicus_FJ027984
TCTAGCAGGCAACATAGCCCATGCTGGAGCTTCAGTCGACCTAGCTATTTTCTCACTCCATTTAGCAGGTGTTTCTTCTATTCTAGGAGCAATTAATTTTATCACAACAGCTATCAACATAAAACCCCCAGCCCTCTCACAATATCAAACTCCCCTATTCGTATGATCCGTACTTATCACCGCCGTCTTACTTTTACTCTCACTTCCAGTCCTAGCTGCAGGAATCACCATACTACTAACAGACCGAAACCTAAACACCACATTCTTCGACCCAGCTGGTGGAGGAGATCCAATCCTATACCAACACCTC
>Pelecanoides_georgicus_MK262040
TCTAGCAGGCAACATAGCCCATGCTGGAGCTTCCGTCGACTTAGCTATTTTCTCACTCCATTTAGCAGGTATTTCTTCTATTCTAGGAGCAATTAACTTTATCACAACAGCTATCAACATAAAACCTCCAGCCCTCTCACAATATCAAACTCCTCTATTTGTGTGGTCCGTACTCATCACCGCCGTCCTACTTTTACTATCACTTCCAGTCCTAGCTGCAGGAATCACCATACTACTAACGGACCGAAACCTAAACACCACATTCTTTGACCCAGCCGGTGGAGGAGATCCAATCCTATATCAACACCTC
>Pelecanoides_georgicus_MK262085
TCTAGCAGGCAACATAGCCCATGCTGGAGCTTCCGTCGACTTAGCTATTTTCTCACTCCATTTAGCAGGTATTTCTTCTATTCTAGGAGCAATTAACTTTATCACAACAGCTATCAACATAAAACCTCCAGCCCTCTCACAATATCAAACTCCTCTATTTGTGTGGTCCGTACTCATCACCGCCGTCCTACTTTTACTATCACTTCCAGTCCTAGCTGCAGGAATCACCATACTACTAACGGACCGAAACCTAAACACCACATTCTTTGACCCAGCCGGTGGAGGAGATCCAATCCTATATCAACACCTC
>Pelecanoides_georgicus_MK262563
TCTAGCAGGCAACATAGCCCATGCTGGAGCTTCAGTCGACCTAGCTATTTTCTCACTCCATTTAGCAGGTATTTCTTCTATTCTAGGAGCAATTAACTTTATCACAACAGCTATCAACATAAAACCTCCAGCCCTCTCACAATATCAAACTCCTCTATTTGTGTGGTCCGTACTCATCACCGCCGTCTTACTTTTACTATCACTTCCAGTCCTAGCCGCAGGAATCACCATACTACTAACGGACCGAAACCTAAACACCACATTCTTTGACCCAGCCGGTGGAGGAGATCCAATCCTATATCAACACCTC
>Pelecanoides_magellani_FJ027985
CCTAGCAGGTAACATAGCCCATGCTGGAGCTTCAGTCGACCTAGCCATTTTCTCACTCCATTTAGCAGGTATTTCTTCTATTCTAGGAGCAATTAATTTTATCACAACAGCTATCAACATAAAACCCCCAGCCCTCTCACAATATCAAACTCCCCTATTTGTGTGATCCGTACTTATCACCGCCGTCTTACTCTTACTATCACTGCCAGTCCTAGCTGCAGGGATCACCATACTACTAACAGATCGAAACCTAAACACCACATTCTTTGACCCAGCTGGTGGAGGAGACCCCATCTTATACCAGCACCTC
>Pelecanoides_urinatrix_MK261794
TCTAGCAGGCAACATAGCCCATGCTGGAGCTTCAGTCGACCTAGCTATTTTCTCACTCCATTTAGCAGGTGTTTCTTCTATTCTAGGGGCAATTAATTTTATCACAACAGCTATCAACATAAAACCCCCGGCCCTCTCACAATATCAAACTCCCCTATTCGTATGATCCGTACTTATCACCGCCGTCTTACTCTTACTATCACTCCCAGTCCTAGCTGCAGGAATCACCATATTACTAACAGACCGAAACCTAAACACCACATTCTTCGACCCAGCTGGTGGAGGAGATCCAATCCTATACCAACACCTC
>Pelecanoides_urinatrix_MK262072
TCTAGCAGGCAACATAGCCCATGCTGGAGCTTCAGTCGACCTAGCTATTTTCTCACTCCATTTAGCAGGTGTTTCTTCTATTCTAGGGGCAATTAATTTTATCACAACAGCTATCAACATAAAACCCCCGGCCCTCTCACAATATCAAACTCCCCTATTCGTATGATCCGTACTTATCACCGCCGTCTTACTCTTACTATCACTCCCAGTCCTAGCTGCAGGAATCACCATATTACTAACAGACCGAAACCTAAACACCACATTCTTCGACCCAGCTGGTGGAGGAGATCCAATCCTATACCAACACCTC
>Pelecanoides_urinatrix_MK262180
TCTAGCAGGCAACATAGCCCATGCTGGAGCTTCAGTCGACCTAGCTATTTTCTCACTCCATTTAGCAGGTGTTTCTTCTATTCTAGGGGCAATTAATTTTATCACAACAGCTATCAACATAAAACCCCCGGCCCTCTCACAATATCAAACTCCCCTATTCGTATGATCCGTACTTATCACCGCCGTCTTACTCTTACTATCACTCCCAGTCCTAGCTGCAGGAATCACCATATTACTAACAGACCGAAACCTAAACACCACATTCTTCGACCCAGCTGGTGGAGGAGATCCAATCCTATACCAACACCTC
>Pelecanoides_urinatrix_MK262202
TCTAGCAGGCAACATAGCCCATGCTGGAGCTTCAGTCGACCTAGCTATTTTCTCACTCCATTTAGCAGGTGTTTCTTCTATTCTAGGGGCAATTAATTTTATCACAACAGCTATCAACATAAAACCCCCGGCCCTCTCACAATATCAAACTCCCCTATTCGTATGATCCGTACTTATCACCGCCGTCTTACTCTTACTATCACTCCCAGTCCTAGCTGCAGGAATCACCATATTACTAACAGACCGAAACCTAAACACCACATTCTTCGACCCAGCTGGTGGAGGAGATCCAATCCTATACCAACACCTC
>Pelecanoides_urinatrix_MK262316
TCTAGCAGGCAACATAGCCCATGCTGGAGCTTCAGTCGACCTAGCTATTTTCTCACTCCATTTAGCAGGTGTTTCTTCTATTCTAGGGGCAATTAATTTTATCACAACAGCTATCAACATAAAACCCCCGGCCCTCTCACAATATCAAACTCCCCTATTCGTATGATCCGTACTTATCACCGCCGTCTTACTCTTACTATCACTCCCAGTCCTAGCTGCAGGAATCACCATATTACTAACAGACCGAAACCTAAACACCACATTCTTCGACCCAGCTGGTGGAGGAGATCCAATCCTATACCAACACCTC
>Pelecanoides_urinatrix_MK262413
TCTAGCAGGCAACATAGCCCATGCTGGAGCTTCAGTCGACCTAGCTATTTTCTCACTCCATTTAGCAGGTGTTTCTTCTATTCTAGGGGCAATTAATTTTATCACAACAGCTATCAACATAAAACCCCCGGCCCTCTCACAATATCAAACTCCCCTATTCGTATGATCCGTACTTATCACCGCCGTCTTACTCTTACTATCACTCCCAGTCCTAGCTGCAGGAATCACCATATTACTAACAGACCGAAACCTAAACACCACATTCTTCGACCCAGCTGGTGGAGGAGATCCAATCCTATACCAACACCTC
>Pelecanoides_urinatrix_MK262547
TCTAGCAGGCAACATAGCCCATGCTGGAGCTTCAGTCGACCTAGCTATTTTCTCACTCCATTTAGCAGGTGTTTCTTCTATTCTAGGGGCAATTAATTTTATCACAACAGCTATCAACATAAAACCCCCGGCCCTCTCACAATATCAAACTCCCCTATTCGTATGATCCGTACTTATCACCGCCGTCTTACTCTTACTATCACTCCCAGTCCTAGCTGCAGGAATCACCATATTACTAACAGACCGAAACCTAAACACCACATTCTTCGACCCAGCTGGTGGAGGAGATCCAATCCTATACCAACACCTC
>Pelecanoides_urinatrix_MK262608
TCTAGCAGGCAACATAGCCCATGCTGGAGCTTCAGTCGACCTAGCTATTTTCTCACTCCATTTAGCAGGTGTTTCTTCTATTCTAGGGGCAATTAATTTTATCACAACAGCTATCAACATAAAACCCCCGGCCCTCTCACAATATCAAACTCCCCTATTCGTATGATCCGTACTTATCACCGCCGTCTTACTCTTACTATCACTCCCAGTCCTAGCTGCAGGAATCACCATATTACTAACAGACCGAAACCTAAACACCACATTCTTCGACCCAGCTGGTGGAGGAGATCCAATCCTATACCAACACCTC
>Pelecanoides_urinatrix_MK262691
TCTAGCAGGCAACATAGCCCATGCTGGAGCTTCAGTCGACCTAGCTATTTTCTCACTCCATTTAGCAGGTGTTTCTTCTATTCTAGGGGCAATTAATTTTATCACAACAGCTATCAACATAAAACCCCCGGCCCTCTCACAATATCAAACTCCCCTATTCGTATGATCCGTACTTATCACCGCCGTCTTACTCTTACTATCACTCCCAGTCCTAGCTGCAGGAATCACCATATTACTAACAGACCGAAACCTAAACACCACATTCTTCGACCCAGCTGGTGGAGGAGATCCAATCCTATACCAACACCTC
>Pelecanoides_urinatrix_MN356319
TCTAGCAGGCAACATAGCCCATGCTGGAGCTTCAGTCGACCTAGCTATTTTCTCACTCCATTTAGCAGGTGTTTCTTCTATTCTAGGAGCAATTAATTTTATCACAACAGCTATCAACATAAAACCCCCAGCCCTCTCACAATATCAAACTCCCCTATTCGTATGATCCGTACTTATCACCGCCGTCTTACTTTTACTCTCACTTCCAGTCCTAGCTGCAGGAATCACCATACTACTAACAGACCGAAACCTAAACACCACATTCTTCGACCCAGCTGGTGGAGGAGATCCAATCCTATACCAACACCTC
>Phoebastria_albatrus_AB843679
CTTAGCAGGCAACCTTGCTCACGCAGGAGCTTCAGTAGACCTAGCCATCTTCTCCCTCCATCTAGCAGGTGTCTCATCTATCCTGGGGGCAATTAACTTCATCACAACTGCCATCAACATAAAACCTCCAGCCCTTTCACAATACCAAACCCCTCTATTCGTATGATCTGTACTCATCACTGCCGTCCTACTCCTACTCTCACTCCCAGTCCTTGCTGCCGGCATTACCATACTACTAACAGATCGAAACCTAAACACTACGTTCTTCGATCCAGCCGGAGGAGGAGACCCAGTCCTATATCAACACCTC
>Phoebastria_albatrus_AB843680
CTTAGCAGGCAACCTTGCTCACGCAGGAGCTTCAGTAGACCTAGCCATCTTCTCCCTCCATCTAGCAGGTGTCTCATCTATCCTGGGGGCAATTAACTTCATCACAACTGCCATCAACATAAAACCTCCAGCCCTTTCACAATACCAAACCCCTCTATTCGTATGATCTGTACTCATCACTGCCGTCCTACTCCTACTCTCACTCCCAGTCCTTGCTGCCGGCATTACCATACTACTAACAGATCGAAACCTAAACACTACGTTCTTCGATCCAGCCGGAGGAGGAGACCCAGTCCTATATCAACACCTC
>Phoebastria_albatrus_AB843681
CTTAGCAGGCAACCTTGCTCACGCAGGAGCTTCAGTAGACCTAGCCATCTTCTCCCTCCATCTAGCAGGTGTCTCATCTATCCTGGGGGCAATTAACTTCATCACAACTGCCATCAACATAAAACCTCCAGCCCTTTCACAATACCAAACCCCTCTATTCGTATGATCTGTACTCATCACTGCCGTCCTACTCCTACTCTCACTCCCAGTCCTTGCTGCCGGCATTACCATACTACTAACAGATCGAAACCTAAACACTACGTTCTTCGATCCAGCCGGAGGAGGAGACCCAGTCCTATATCAACACCTC
>Phoebastria_albatrus_KJ735514
CTTAGCAGGCAACCTTGCTCACGCAGGAGCTTCAGTAGACCTAGCCATCTTCTCCCTCCATCTAGCAGGTGTCTCATCTATCCTGGGGGCAATTAACTTCATCACAACTGCCATCAACATAAAACCTCCAGCCCTTTCACAATACCAAACCCCTCTATTCGTATGATCTGTACTCATCACTGCCGTCCTACTCCTACTCTCACTCCCAGTCCTTGCTGCCGGCATTACCATACTACTAACAGATCGAAACCTAAACACTACGTTCTTCGATCCAGCCGGAGGAGGAGACCCAGTCCTATATCAACACCTC
>Phoebastria_albatrus_S13-2866
CTTAGCAGGCAACCTTGCTCACGCAGGAGCTTCAGTAGACCTAGCCATCTTCTCCCTCCATCTAGCAGGTGTCTCATCTATCCTGGGGGCAATTAACTTCATCACAACTGCCATCAACATAAAACCTCCAGCCCTTTCACAATACCAAACCCCTCTATTCGTATGATCTGTACTCATCACTGCCGTCCTACTCCTACTCTCACTCCCAGTCCTTGCTGCCGGCATTACCATACTACTAACAGATCGAAACCTAAACACTACGTTCTTCGATCCAGCCGGAGGAGGAGACCCAGTCCTATATCAACACCTC
>Phoebastria_albatrus_S13-2867
CTTAGCAGGCAACCTTGCTCACGCAGGAGCTTCAGTAGACCTAGCCATCTTCTCCCTCCATCTAGCAGGTGTCTCATCTATCCTGGGGGCAATTAACTTCATCACAACTGCCATCAACATAAAACCTCCAGCCCTTTCACAATACCAAACCCCTCTATTCGTATGATCTGTACTCATCACTGCCGTCCTACTCCTACTCTCACTCCCAGTCCTTGCTGCCGGCATTACCATACTACTAACAGATCGAAACCTAAACACTACGTTCTTCGATCCAGCCGGAGGAGGAGACCCAGTCCTATATCAACACCTC
>Phoebastria_albatrus_S13-2868
CTTAGCAGGCAACCTTGCTCACGCAGGAGCTTCAGTAGACCTAGCCATCTTCTCCCTCCATCTAGCAGGTGTCTCATCTATCCTGGGGGCAATTAACTTCATCACAACTGCCATCAACATAAAACCTCCAGCCCTTTCACAATACCAAACCCCTCTATTCGTATGATCTGTACTCATCACTGCCGTCCTACTCCTACTCTCACTCCCAGTCCTTGCTGCCGGCATTACCATACTACTAACAGATCGAAACCTAAACACTACGTTCTTCGATCCAGCCGGAGGAGGAGACCCAGTCCTATATCAACACCTC
>Phoebastria_albatrus_STAL
CTTAGCAGGCAACCTTGCTCACGCAGGAGCTTCAGTAGACCTAGCCATCTTCTCCCTCCATCTAGCAGGTGTCTCATCTATCCTGGGGGCAATTAACTTCATCACAACTGCCATCAACATAAAACCTCCAGCCCTTTCACAATACCAAACCCCTCTATTCGTATGATCTGTACTCATCACTGCCGTCCTACTCCTACTCTCACTCCCAGTCCTTGCTGCCGGCATTACCATACTACTAACAGATCGAAACCTAAACACTACGTTCTTCGATCCAGCCGGAGGAGGAGACCCAGTCCTATATCAACACCTC
>Phoebastria_immutabilis_13-2861
CTTAGCAGGCAACCTTGCCCACGCAGGAGCTTCAGTAGACCTAGCCATCTTCTCCCTCCACCTGGCAGGTGTCTCATCTATCCTGGGGGCAATTAACTTCATCACAACTGCCATCAACATAAAACCTCCAGCCCTTTCACAATACCAAACCCCCCTATTCGTATGATCTGTACTCATCACTGCCGTCCTACTCCTACTCTCACTCCCAGTCCTTGCTGCCGGCATTACCATACTACTAACAGATCGAAACCTAAACACTACATTCTTCGATCCAGCCGGAGGAGGGGACCCAGTCCTATATCAACACCTC
>Phoebastria_immutabilis_13-2865
CTTAGCAGGCAACCTTGCCCACGCAGGAGCTTCAGTAGACCTAGCCATCTTCTCCCTCCACCTGGCAGGTGTCTCATCTATCCTGGGGGCAATTAACTTCATCACAACTGCCATCAACATAAAACCTCCAGCCCTTTCACAATACCAAACCCCCCTATTCGTATGATCTGTACTCATCACTGCCGTCCTACTCCTACTCTCACTCCCAGTCCTTGCTGCCGGCATTACCATACTACTAACAGATCGAAACCTAAACACTACATTCTTCGATCCAGCCGGAGGAGGGGACCCAGTCCTATATCAACACCTC
>Phoebastria_immutabilis_AB843055
CTTAGCAGGCAACCTTGCCCACGCAGGAGCTTCAGTAGACCTAGCCATCTTCTCCCTCCACCTGGCAGGTGTCTCATCTATCCTGGGGGCAATTAACTTCATCACAACTGCCATCAACATAAAACCTCCAGCCCTTTCACAATACCAAACCCCCCTATTCGTATGATCTGTACTCATCACTGCCGTCCTACTCCTACTCTCACTCCCAGTCCTTGCTGCCGGCATTACCATACTACTAACAGATCGAAACCTAAACACTACATTCTTCGATCCAGCCGGAGGAGGGGACCCAGTCCTATATCAACACCTC
>Phoebastria_immutabilis_AB843056
CTTAGCAGGCAACCTTGCCCACGCAGGAGCTTCAGTAGACCTAGCCATCTTCTCCCTCCACCTGGCAGGTGTCTCATCTATCCTGGGGGCAATTAACTTCATCACAACTGCCATCAACATAAAACCTCCAGCCCTTTCACAATACCAAACCCCCCTATTCGTATGATCCGTACTCATCACTGCCGTCCTACTCCTACTCTCACTCCCAGTCCTTGCTGCCGGCATTACCATACTACTAACAGATCGAAACCTAAACACTACATTCTTCGATCCAGCCGGAGGAGGGGACCCAGTCCTATATCAACACCTC
>Phoebastria_immutabilis_AB843682
CTTAGCAGGCAACCTTGCCCACGCAGGAGCTTCAGTAGACCTAGCCATCTTCTCCCTCCACCTGGCAGGTGTCTCATCTATCCTGGGGGCAATTAACTTCATCACAACTGCCATCAACATAAAACCTCCAGCCCTTTCACAATACCAAACCCCCCTATTCGTATGATCTGTACTCATCACTGCCGTCCTACTCCTACTCTCACTCCCAGTCCTTGCTGCCGGCATTACCATACTACTAACAGATCGAAACCTAAACACTACATTCTTCGATCCAGCCGGAGGAGGGGACCCAGTCCTATATCAACACCTC
>Phoebastria_immutabilis_AB843683
CTTAGCAGGCAACCTTGCCCACGCAGGAGCTTCAGTAGACCTAGCCATCTTCTCCCTCCACCTGGCAGGTGTCTCATCTATCCTGGGGGCAATTAACTTCATCACAACTGCCATCAACATAAAACCTCCAGCCCTTTCACAATACCAAACCCCCCTATTCGTATGATCTGTACTCATCACTGCCGTCCTACTCCTACTCTCACTCCCAGTCCTTGCTGCCGGCATTACCATACTACTAACAGATCGAAACCTAAACACTACATTCTTCGATCCAGCCGGAGGAGGGGACCCAGTCCTATATCAACACCTC
>Phoebastria_immutabilis_DQ433930
CTTAGCAGGCAACCTTGCCCACGCAGGAGCTTCAGTAGACCTAGCCATCTTCTCCCTCCACCTGGCAGGTGTCTCATCTATCCTGGGGGCAATTAACTTCATCACAACTGCCATCAACATAAAACCTCCAGCCCTTTCACAATACCAAACCCCCCTATTCGTATGATCTGTACTCATCACTGCCGTCCTACTCCTACTCTCACTCCCAGTCCTTGCTGCCGGCATTACCATACTACTAACAGATCGAAACCTAAACACTACATTCTTCGATCCAGCCGGAGGAGGGGACCCAGTCCTATATCAACACCTC
>Phoebastria_immutabilis_DQ433931
CTTAGCAGGCAACCTTGCCCACGCAGGAGCTTCAGTAGACCTAGCCATCTTCTCCCTCCACCTGGCAGGTGTCTCATCTATCCTGGGGGCAATTAACTTCATCACAACTGCCATCAACATAAAACCTCCAGCCCTTTCACAATACCAAACCCCCCTATTCGTATGATCTGTACTCATCACTGCCGTCCTACTCCTACTCTCACTCCCAGTCCTTGCTGCCGGCATTACCATACTACTAACAGATCGAAACCTAAACACTACATTCTTCGATCCAGCCGGAGGAGGGGACCCAGTCCTATATCAACACCTC
>Phoebastria_immutabilis_DQ433932
CTTAGCAGGCAACCTTGCCCACGCAGGAGCTTCAGTAGACCTAGCCATCTTCTCCCTCCACCTGGCAGGTGTCTCATCTATCCTGGGGGCAATTAACTTCATCACAACTGCCATCAACATAAAACCTCCAGCCCTTTCACAATACCAAACCCCCCTATTCGTATGATCTGTACTCATCACTGCCGTCCTACTCCTACTCTCACTCCCAGTCCTTGCTGCCGGCATTACCATACTACTAACAGATCGAAACCTAAACACTACATTCTTCGATCCAGCCGGAGGAGGGGACCCAGTCCTATATCAACACCTC
>Phoebastria_immutabilis_DQ433933
CTTAGCAGGCAACCTTGCCCACGCAGGAGCTTCAGTAGACCTAGCCATCTTCTCCCTCCACCTGGCAGGTGTCTCATCTATCCTGGGGGCAATTAACTTCATCACAACTGCCATCAACATAAAACCTCCAGCCCTTTCACAATACCAAACCCCCCTATTCGTATGATCTGTACTCATCACTGCCGTCCTACTCCTACTCTCACTCCCAGTCCTTGCTGCCGGCATTACCATACTACTAACAGATCGAAACCTAAACACTACATTCTTCGATCCAGCCGGAGGAGGGGACCCAGTCCTATATCAACACCTC
>Phoebastria_immutabilis_JF498886
CTTAGCAGGCAACCTTGCCCACGCAGGAGCTTCAGTAGACCTAGCCATCTTCTCCCTCCACCTGGCAGGTGTCTCATCTATCCTGGGGGCAATTAACTTCATCACAACTGCCATCAACATAAAACCTCCAGCCCTTTCACAATACCAAACCCCCCTATTCGTATGATCTGTACTCATCACTGCCGTCCTACTCCTACTCTCACTCCCAGTCCTTGCTGCCGGCATTACCATACTACTAACAGATCGAAACCTAAACACTACATTCTTCGATCCAGCCGGAGGAGGGGACCCAGTCCTATATCAACACCTC
>Phoebastria_immutabilis_JF498887
CTTAGCAGGCAACCTTGCCCACGCAGGAGCTTCAGTAGACCTAGCCATCTTCTCCCTCCACCTGGCAGGTGTCTCATCTATCCTGGGGGCAATTAACTTCATCACAACTGCCATCAACATAAAACCTCCAGCCCTTTCACAATACCAAACCCCCCTATTCGTATGATCTGTACTCATCACTGCCGTCCTACTCCTACTCTCACTCCCAGTCCTTGCTGCCGGCATTACCATACTACTAACAGATCGAAACCTAAACACTACATTCTTCGATCCAGCCGGAGGAGGGGACCCAGTCCTATATCAACACCTC
>Phoebastria_immutabilis_KJ735513
CTTAGCAGGCAACCTTGCCCACGCAGGAGCTTCAGTAGACCTAGCCATCTTCTCCCTCCACCTGGCAGGTGTCTCATCTATCCTGGGGGCAATTAACTTCATCACAACTGCCATCAACATAAAACCTCCAGCCCTTTCACAATACCAAACCCCCCTATTCGTATGATCTGTACTCATCACTGCCGTCCTACTCCTACTCTCACTCCCAGTCCTTGCTGCCGGCATTACCATACTACTAACAGATCGAAACCTAAACACTACATTCTTCGATCCAGCCGGAGGAGGGGACCCAGTCCTATATCAACACCTC
>Phoebastria_immutabilis_LAAL
CTTAGCAGGCAACCTTGCCCACGCAGGAGCTTCAGTAGACCTAGCCATCTTCTCCCTCCACCTGGCAGGTGTCTCATCTATCCTGGGGGCAATTAACTTCATCACAACTGCCATCAACATAAAACCTCCAGCCCTTTCACAATACCAAACCCCCCTATTCGTATGATCTGTACTCATCACTGCCGTCCTACTCCTACTCTCACTCCCAGTCCTTGCTGCCGGCATTACCATACTACTAACAGATCGAAACCTAAACACTACATTCTTCGATCCAGCCGGAGGAGGGGACCCAGTCCTATATCAACACCTC
>Phoebastria_immutabilis_LAAL_16
CTTAGCAGGCAACCTTGCCCACGCAGGAGCTTCAGTAGACCTAGCCATCTTCTCCCTCCACCTGGCAGGTGTCTCATCTATCCTGGGGGCAATTAACTTCATCACAACTGCCATCAACATAAAACCTCCAGCCCTTTCACAATACCAAACCCCCCTATTCGTATGATCTGTACTCATCACTGCCGTCCTACTCCTACTCTCACTCCCAGTCCTTGCTGCCGGCATTACCATACTACTAACAGATCGAAACCTAAACACTACATTCTTCGATCCAGCCGGAGGAGGGGACCCAGTCCTATATCAACACCTC
>Phoebastria_immutabilis_LAAL_17
CTTAGCAGGCAACCTTGCCCACGCAGGAGCTTCAGTAGACCTAGCCATCTTCTCCCTCCACCTGGCAGGTGTCTCATCTATCCTGGGGGCAATTAACTTCATCACAACTGCCATCAACATAAAACCTCCAGCCCTTTCACAATACCAAACCCCCCTATTCGTATGATCTGTACTCATCACTGCCGTCCTACTCCTACTCTCACTCCCAGTCCTTGCTGCCGGCATTACCATACTACTAACAGATCGAAACCTAAACACTACATTCTTCGATCCAGCCGGAGGAGGGGACCCAGTCCTATATCAACACCTC
>Phoebastria_immutabilis_LAAL_18
CTTAGCAGGCAACCTTGCCCACGCAGGAGCTTCAGTAGACCTAGCCATCTTCTCCCTCCACCTGGCAGGTGTCTCATCTATCCTGGGGGCAATTAACTTCATCACAACTGCCATCAACATAAAACCTCCAGCCCTTTCACAATACCAAACCCCCCTATTCGTATGATCTGTACTCATCACTGCCGTCCTACTCCTACTCTCACTCCCAGTCCTTGCTGCCGGCATTACCATACTACTAACAGATCGAAACCTAAACACTACATTCTTCGATCCAGCCGGAGGAGGGGACCCAGTCCTATATCAACACCTC
>Phoebastria_immutabilis_LAAL_19
CTTAGCAGGCAACCTTGCCCACGCAGGAGCTTCAGTAGACCTAGCCATCTTCTCCCTCCACCTGGCAGGTGTCTCATCTATCCTGGGGGCAATTAACTTCATCACAACTGCCATCAACATAAAACCTCCAGCCCTTTCACAATACCAAACCCCCCTATTCGTATGATCTGTACTCATCACTGCCGTCCTACTCCTACTCTCACTCCCAGTCCTTGCTGCCGGCATTACCATACTACTAACAGATCGAAACCTAAACACTACATTCTTCGATCCAGCCGGAGGAGGGGACCCAGTCCTATATCAACACCTC
>Phoebastria_immutabilis_LAAL_20
CTTAGCAGGCAACCTTGCCCACGCAGGAGCTTCAGTAGACCTAGCCATCTTCTCCCTCCACCTGGCAGGTGTCTCATCTATCCTGGGGGCAATTAACTTCATCACAACTGCCATCAACATAAAACCTCCAGCCCTTTCACAATACCAAACCCCCCTATTCGTATGATCTGTACTCATCACTGCCGTCCTACTCCTACTCTCACTCCCAGTCCTTGCTGCCGGCATTACCATACTACTAACAGATCGAAACCTAAACACTACATTCTTCGATCCAGCCGGAGGAGGGGACCCAGTCCTATATCAACACCTC
>Phoebastria_immutabilis_LAAL_21
CTTAGCAGGCAACCTTGCCCACGCAGGAGCTTCAGTAGACCTAGCCATCTTCTCCCTCCACCTGGCAGGTGTCTCATCTATCCTGGGGGCAATTAACTTCATCACAACTGCCATCAACATAAAACCTCCAGCCCTTTCACAATACCAAACCCCCCTATTCGTATGATCTGTACTCATCACTGCCGTCCTACTCCTACTCTCACTCCCAGTCCTTGCTGCCGGCATTACCATACTACTAACAGATCGAAACCTAAACACTACATTCTTCGATCCAGCCGGAGGAGGGGACCCAGTCCTATATCAACACCTC
>Phoebastria_immutabilis_LAAL_22
CTTAGCAGGCAACCTTGCCCACGCAGGAGCTTCAGTAGACCTAGCCATCTTCTCCCTCCACCTGGCAGGTGTCTCATCTATCCTGGGGGCAATTAACTTCATCACAACTGCCATCAACATAAAACCTCCAGCCCTTTCACAATACCAAACCCCCCTATTCGTATGATCTGTACTCATCACTGCCGTCCTACTCCTACTCTCACTCCCAGTCCTTGCTGCCGGCATTACCATACTACTAACAGATCGAAACCTAAACACTACATTCTTCGATCCAGCCGGAGGAGGGGACCCAGTCCTATATCAACACCTC
>Phoebastria_immutabilis_LAAL_23
CTTAGCAGGCAACCTTGCCCACGCAGGAGCTTCAGTAGACCTAGCCATCTTCTCCCTCCACCTGGCAGGTGTCTCATCTATCCTAGGGGCAATTAACTTCATCACAACTGCCATCAACATAAAACCTCCAGCCCTTTCACAATACCAAACCCCCCTATTCGTATGATCTGTACTCATCACTGCCGTCCTACTCCTACTCTCACTCCCAGTCCTTGCTGCCGGCATTACCATACTACTAACAGATCGAAACCTAAACACTACATTCTTCGATCCAGCCGGAGGAGGGGACCCAGTCCTATATCAACACCTC
>Phoebastria_immutabilis_LAAL_24
CTTAGCAGGCAACCTTGCCCACGCAGGAGCTTCAGTAGACCTAGCCATCTTCTCCCTCCACCTGGCAGGTGTCTCATCTATCCTGGGGGCAATTAACTTCATCACAACTGCCATCAACATAAAACCTCCAGCCCTTTCACAATACCAAACCCCCCTATTCGTATGATCTGTACTCATCACTGCCGTCCTACTCCTACTCTCACTCCCAGTCCTTGCTGCCGGCATTACCATACTACTAACAGATCGAAACCTAAACACTACATTCTTCGATCCAGCCGGAGGAGGGGACCCAGTCCTATATCAACACCTC
>Phoebastria_immutabilis_LAAL_25
CTTAGCAGGCAACCTTGCCCACGCAGGAGCTTCAGTAGACCTAGCCATCTTCTCCCTCCACCTGGCAGGTGTCTCATCTATCCTGGGGGCAATTAACTTCATCACAACTGCCATCAACATAAAACCTCCAGCCCTTTCACAATACCAAACCCCCCTATTCGTATGATCTGTACTCATCACTGCCGTCCTACTCCTACTCTCACTCCCAGTCCTTGCTGCCGGCATTACCATACTACTAACAGATCGAAACCTAAACACTACATTCTTCGATCCAGCCGGAGGAGGGGACCCAGTCCTATATCAACACCTC
>Phoebastria_immutabilis_LAAL_26
CTTAGCAGGCAACCTTGCCCACGCAGGAGCTTCAGTAGACCTAGCCATCTTCTCCCTCCACCTGGCAGGTGTCTCATCTATCCTGGGGGCAATTAACTTCATCACAACTGCCATCAACATAAAACCTCCAGCCCTTTCACAATACCAAACCCCCCTATTCGTATGATCTGTACTCATCACTGCCGTCCTACTCCTACTCTCACTCCCAGTCCTTGCTGCCGGCATTACCATACTACTAACAGATCGAAACCTAAACACTACATTCTTCGATCCAGCCGGAGGAGGGGACCCAGTCCTATATCAACACCTC
>Phoebastria_immutabilis_LAAL_27
CTTAGCAGGCAACCTTGCCCACGCAGGAGCTTCAGTAGACCTAGCCATCTTCTCCCTCCACCTGGCAGGTGTCTCATCTATCCTGGGGGCAATTAACTTCATCACAACTGCCATCAACATAAAACCTCCAGCCCTTTCACAATACCAAACCCCCCTATTCGTATGATCCGTACTCATCACTGCCGTCCTACTCCTACTCTCACTCCCAGTCCTTGCTGCCGGCATTACCATACTACTAACAGATCGAAACCTAAACACTACATTCTTCGATCCAGCCGGAGGAGGGGACCCAGTCCTATATCAACACCTC
>Phoebastria_immutabilis_LAAL_28
CTTAGCAGGCAACCTTGCCCACGCAGGAGCTTCAGTAGACCTAGCCATCTTCTCCCTCCACCTGGCAGGTGTCTCATCTATCCTGGGGGCAATTAACTTCATCACAACTGCCATCAACATAAAACCTCCAGCCCTTTCACAATACCAAACCCCCCTATTCGTATGATCTGTACTCATCACTGCCGTCCTACTCCTACTCTCACTCCCAGTCCTTGCTGCCGGCATTACCATACTACTAACAGATCGAAACCTAAACACTACATTCTTCGATCCAGCCGGAGGAGGGGACCCAGTCCTATATCAACACCTC
>Phoebastria_immutabilis_LAAL_29
CTTAGCAGGCAACCTTGCCCACGCAGGAGCTTCAGTAGACCTAGCCATCTTCTCCCTCCACCTGGCAGGTGTCTCATCTATCCTGGGGGCAATTAACTTCATCACAACTGCCATCAACATAAAACCTCCAGCCCTTTCACAATACCAAACCCCCCTATTCGTATGATCTGTACTCATCACTGCCGTCCTACTCCTACTCTCACTCCCAGTCCTTGCTGCCGGCATTACCATACTACTAACAGATCGAAACCTAAACACTACATTCTTCGATCCAGCCGGAGGAGGGGACCCAGTCCTATATCAACACCTC
>Phoebastria_immutabilis_LAAL_30
CTTAGCAGGCAACCTTGCCCACGCAGGAGCTTCAGTAGACCTAGCCATCTTCTCCCTCCACCTGGCAGGTGTCTCATCTATCCTGGGGGCAATTAACTTCATCACAACTGCCATCAACATAAAACCTCCAGCCCTTTCACAATACCAAACCCCCCTATTCGTATGATCTGTACTCATCACTGCCGTCCTACTCCTACTCTCACTCCCAGTCCTTGCTGCCGGCATTACCATACTACTAACAGATCGAAACCTAAACACTACATTCTTCGATCCAGCCGGAGGAGGGGACCCAGTCCTATATCAACACCTC
>Phoebastria_immutabilis_S13-2862
CTTAGCAGGCAACCTTGCCCACGCAGGAGCTTCAGTAGACCTAGCCATCTTCTCCCTCCACCTGGCAGGTGTCTCATCTATCCTGGGGGCAATTAACTTCATCACAACTGCCATCAACATAAAACCTCCAGCCCTTTCACAATACCAAACCCCCCTATTCGTATGATCTGTACTCATCACTGCCGTCCTACTCCTACTCTCACTCCCAGTCCTTGCTGCCGGCATTACCATACTACTAACAGATCGAAACCTAAACACTACATTCTTCGATCCAGCCGGAGGAGGGGACCCAGTCCTATATCAACACCTC
>Phoebastria_immutabilis_S13-2863
CTTAGCAGGCAACCTTGCCCACGCAGGAGCTTCAGTAGACCTAGCCATCTTCTCCCTCCACCTGGCAGGTGTCTCATCTATCCTGGGGGCAATTAACTTCATCACAACTGCCATCAACATAAAACCTCCAGCCCTTTCACAATACCAAACCCCCCTATTCGTATGATCTGTACTCATCACTGCCGTCCTACTCCTACTCTCACTCCCAGTCCTTGCTGCCGGCATTACCATACTACTAACAGATCGAAACCTAAACACTACATTCTTCGATCCAGCCGGAGGAGGGGACCCAGTCCTATATCAACACCTC
>Phoebastria_immutabilis_S13-2864
CTTAGCAGGCAACCTTGCCCACGCAGGAGCTTCAGTAGACCTAGCCATCTTCTCCCTCCACCTGGCAGGTGTCTCATCTATCCTGGGGGCAATTAACTTCATCACAACTGCCATCAACATAAAACCTCCAGCCCTTTCACAATACCAAACCCCCCTATTCGTATGATCTGTACTCATCACTGCCGTCCTACTCCTACTCTCACTCCCAGTCCTTGCTGCCGGCATTACCATACTACTAACAGATCGAAACCTAAACACTACATTCTTCGATCCAGCCGGAGGAGGGGACCCAGTCCTATATCAACACCTC
>Phoebastria_irrorata_WAAL
CCTAGCAAGCAACCTTGCCCACGCAGGAGCTTCAGTAGACCTAGCCATCTTCTCCCTCCACCTAGCAGGTGTCTCATCTATCTTAGGGGCAATTAACTTCATCACAACTGCCATCAACATAAAACCTCCAGCCCTTTCACAATACCAAACCCCCCTATTCGTATGATCCGTACTCATTACTGCCGTCCTACTCCTACTCTCACTCCCAGTCCTTGCTGCTGGCATTACCATGCTGCTAACAGATCGAAACCTAAACACCACATTCTTTGATCCGGCTGGAGGAGGGGACCCAGTCCTATATCAACATCTC
>Phoebastria_nigripes_AB843684
CTTAGCAGGCAACCTTGCCCACGCAGGGGCTTCAGTAGACCTAGCCATCTTCTCCCTCCACCTGGCAGGTGTCTCATCTATCCTGGGGGCAATTAACTTCATCACAACTGCCATCAACATAAAACCTCCAGCCCTTTCACAATACCAAACCCCCCTATTCGTATGATCTGTACTCATCACTGCCGTCCTACTCCTGCTCTCACTCCCAGTCCTTGCTGCCGGCATTACCATACTACTAACAGATCGAAACCTAAACACTACATTCTTCGATCCAGCCGGAGGAGGGGACCCAGTCCTATATCAACACCTC
>Phoebastria_nigripes_AB843685
CTTAGCAGGCAACCTTGCCCACGCAGGGGCTTCAGTAGACCTAGCCATCTTCTCCCTCCACCTGGCAGGTGTCTCATCTATCCTGGGGGCAATTAACTTCATCACAACTGCCATCAACATAAAACCTCCAGCCCTTTCACAATACCAAACCCCCCTATTCGTATGATCTGTACTCATCACTGCCGTCCTACTCCTGCTCTCACTCCCAGTCCTTGCTGCCGGCATTACCATACTACTAACAGATCGAAACCTAAACACTACATTCTTCGATCCAGCCGGAGGAGGGGACCCAGTCCTATATCAACACCTC
>Phoebastria_nigripes_BFAL
CTTAGCAGGCAACCTTGCCCACGCAGGGGCTTCAGTAGACCTAGCCATCTTCTCCCTCCACCTGGCAGGTGTCTCATCTATCCTGGGGGCAATTAACTTCATCACAACTGCCATCAACATAAAACCTCCAGCCCTTTCACAATACCAAACCCCCCTATTCGTATGATCTGTACTCATCACTGCCGTCCTACTCCTGCTCTCACTCCCAGTCCTTGCTGCCGGCATTACCATACTACTAACAGATCGAAACCTAAACACTACATTCTTCGATCCAGCCGGAGGAGGGGACCCAGTCCTATATCAACACCTC
>Phoebastria_nigripes_BFAL_1
CTTAGCAGGCAACCTTGCCCACGCAGGGGCTTCAGTAGACCTAGCCATCTTCTCCCTCCACCTGGCAGGTGTCTCATCTATCCTGGGGGCAATTAACTTCATCACAACTGCCATCAACATAAAACCTCCAGCCCTTTCACAATACCAAACCCCCCTATTCGTATGATCTGTACTCATCACTGCCGTCCTACTCCTGCTCTCACTCCCAGTCCTTGCTGCCGGCATTACCATACTACTAACAGATCGAAACCTAAACACTACATTCTTCGATCCAGCCGGAGGAGGGGACCCAGTCCTATATCAACACCTC
>Phoebastria_nigripes_BFAL_2
CTTAGCAGGCAACCTTGCCCACGCAGGGGCTTCAGTAGACCTAGCCATCTTCTCCCTCCACCTGGCAGGTGTCTCATCTATCCTGGGGGCAATTAACTTCATCACAACTGCCATCAACATAAAACCTCCAGCCCTTTCACAATACCAAACCCCCCTATTCGTATGATCTGTACTCATCACTGCCGTCCTACTCCTGCTCTCACTCCCAGTCCTTGCTGCCGGCATTACCATACTACTAACAGATCGAAACCTAAACACTACATTCTTCGATCCAGCCGGAGGAGGGGACCCAGTCCTATATCAACACCTC
>Phoebastria_nigripes_BFAL_3
CTTAGCAGGCAACCTTGCCCACGCAGGGGCTTCAGTAGACCTAGCCATCTTCTCCCTCCACCTGGCAGGTGTCTCATCTATCCTGGGGGCAATTAACTTCATCACAACTGCCATCAACATAAAACCTCCAGCCCTTTCACAATACCAAACCCCCCTATTCGTATGATCTGTACTCATCACTGCCGTCCTACTCCTGCTCTCACTCCCAGTCCTTGCTGCCGGCATTACCATACTACTAACAGATCGAAACCTAAACACTACATTCTTCGATCCAGCCGGAGGAGGGGACCCAGTCCTATATCAACACCTC
>Phoebastria_nigripes_BFAL_4
CTTAGCAGGCAACCTTGCCCACGCAGGAGCTTCAGTAGACCTAGCCATCTTCTCCCTCCACCTAGCAGGTGTCTCATCTATCCTGGGGGCAATTAACTTCATCACAACTGCCATCAACATAAAACCTCCAGCCCTTTCACAATACCAAACCCCCCTATTCGTATGATCTGTACTCATCACTGCCGTCCTACTCCTGCTCTCACTCCCAGTCCTTGCTGCCGGCATTACCATACTACTAACAGATCGAAACCTAAACACTACATTCTTCGATCCAGCCGGAGGAGGGGACCCAGTCCTATATCAACACCTC
>Phoebastria_nigripes_BFAL_5
CTTAGCAGGCAACCTTGCCCACGCAGGGGCTTCAGTAGACCTAGCCATCTTCTCCCTCCACCTGGCAGGTGTCTCATCTATCCTGGGGGCAATTAACTTCATCACAACTGCCATCAACATAAAACCTCCAGCCCTTTCACAATACCAAACCCCCCTATTCGTATGATCTGTACTCATCACTGCCGTCCTACTCCTGCTCTCACTCCCAGTCCTTGCTGCCGGCATTACCATACTACTAACAGATCGAAACCTAAACACTACATTCTTCGATCCAGCCGGAGGAGGGGACCCAGTCCTATATCAACACCTC
>Phoebastria_nigripes_BFAL_6
CTTAGCAGGCAACCTTGCCCACGCAGGGGCTTCAGTAGACCTAGCCATCTTCTCCCTCCACCTGGCAGGTGTCTCATCTATCCTGGGGGCAATTAACTTCATCACAACTGCCATCAACATAAAACCTCCAGCCCTTTCACAATACCAAACCCCCCTATTCGTATGATCTGTACTCATCACTGCCGTCCTACTCCTGCTCTCACTCCCAGTCCTTGCTGCCGGCATTACCATACTACTAACAGATCGAAACCTAAACACTACATTCTTCGATCCAGCCGGAGGAGGGGACCCAGTCCTATATCAACACCTC
>Phoebastria_nigripes_BFAL_7
CTTAGCAGGCAACCTTGCCCACGCAGGGGCTTCAGTAGACCTAGCCATCTTCTCCCTCCACCTGGCAGGTGTCTCATCTATCCTGGGGGCAATTAACTTCATCACAACTGCCATCAACATAAAACCTCCAGCCCTTTCACAATACCAAACCCCCCTATTCGTATGATCTGTACTCATCACTGCCGTCCTACTCCTGCTCTCACTCCCAGTCCTTGCTGCCGGCATTACCATACTACTAACAGATCGAAACCTAAACACTACATTCTTCGATCCAGCCGGAGGAGGGGACCCAGTCCTATATCAACACCTC
>Phoebastria_nigripes_BFAL_8
CTTAGCAGGCAACCTTGCCCACGCAGGGGCTTCAGTAGACCTAGCCATCTTCTCCCTCCACCTGGCAGGTGTCTCATCTATCCTGGGGGCAATTAACTTCATCACAACTGCCATCAACATAAAACCTCCAGCCCTTTCACAATACCAAACCCCCCTATTCGTATGATCTGTACTCATCACTGCCGTCCTACTCCTGCTCTCACTCCCAGTCCTTGCTGCCGGCATTACCATACTACTAACAGATCGAAACCTAAACACTACATTCTTCGATCCAGCCGGAGGAGGGGACCCAGTCCTATATCAACACCTC
>Phoebastria_nigripes_BFAL_9
CTTAGCAGGCAACCTTGCCCACGCAGGGGCTTCAGTAGACCTAGCCATCTTCTCCCTCCACCTGGCAGGTGTCTCATCTATCCTGGGGGCAATTAACTTCATCACAACTGCCATCAACATAAAACCTCCAGCCCTTTCACAATACCAAACCCCCCTATTCGTATGATCTGTACTCATCACTGCCGTCCTACTCCTGCTCTCACTCCCAGTCCTTGCTGCCGGCATTACCATACTACTAACAGATCGAAACCTAAACACTACATTCTTCGATCCAGCCGGAGGAGGGGACCCAGTCCTATATCAACACCTC
>Phoebastria_nigripes_BFAL_10
CTTAGCAGGCAACCTTGCCCACGCAGGGGCTTCAGTAGACCTAGCCATCTTCTCCCTCCACCTGGCAGGTGTCTCATCTATCCTGGGGGCAATTAACTTCATCACAACTGCCATCAACATAAAACCTCCAGCCCTTTCACAATACCAAACCCCCCTATTCGTATGATCTGTACTCATCACTGCCGTCCTACTCCTGCTCTCACTCCCAGTCCTTGCTGCCGGCATTACCATACTACTAACAGATCGAAACCTAAACACTACATTCTTCGATCCAACCGGAGGAGGGGACCCAGTCCTATATCAACACCTC
>Phoebastria_nigripes_BFAL_11
CTTAGCAGGCAACCTTGCCCACGCAGGGGCTTCAGTAGACCTAGCCATCTTCTCCCTCCACCTGGCAGGTGTCTCATCTATCCTGGGGGCAATTAACTTCATCACAACTGCCATCAACATAAAACCTCCAGCCCTTTCACAATACCAAACCCCCCTATTCGTATGATCTGTACTCATCACTGCCGTCCTACTCCTGCTCTCACTCCCAGTCCTTGCTGCCGGCATTACCATACTACTAACAGATCGAAACCTAAACACTACATTCTTCGATCCAGCCGGAGGAGGGGACCCAGTCCTATATCAACACCTC
>Phoebastria_nigripes_BFAL_12
CTTAGCAGGCAACCTTGCCCACGCAGGGGCTTCAGTAGACCTAGCCATCTTCTCCCTCCACCTGGCAGGTGTCTCATCTATCCTGGGGGCAATTAACTTCATCACAACTGCCATCAACATAAAACCTCCAGCCCTTTCACAATACCAAACCCCCCTATTCGTATGATCTGTACTCATCACTGCCGTCCTACTCCTGCTCTCACTCCCAGTCCTTGCTGCCGGCATTACCATACTACTAACAGATCGAAACCTAAACACTACATTCTTCGATCCAGCCGGAGGAGGGGACCCAGTCCTATATCAACACCTC
>Phoebastria_nigripes_BFAL_13
CTTAGCAGGCAACCTTGCCCACGCAGGGGCTTCAGTAGACCTAGCCATCTTCTCCCTCCACCTGGCAGGTGTCTCATCTATCCTGGGGGCAATTAACTTCATCACAACTGCCATCAACATAAAACCTCCAGCCCTTTCACAATACCAAACCCCCCTATTCGTATGATCTGTACTCATCACTGCCGTCCTACTCCTGCTCTCACTCCCAGTCCTTGCTGCCGGCATTACCATACTACTAACAGATCGAAACCTAAACACTACATTCTTCGATCCAGCCGGAGGAGGGGACCCAGTCCTATATCAACACCTC
>Phoebastria_nigripes_BFAL_14
CTTAGCAGGCAACCTTGCCCACGCAGGGGCTTCAGTAGACCTAGCCATCTTCTCCCTCCACCTGGCAGGTGTCTCATCTATCCTGGGGGCAATTAACTTCATCACAACTGCCATCAACATAAAACCTCCAGCCCTTTCACAATACCAAACCCCCCTATTCGTATGATCTGTACTCATCACTGCCGTCCTACTCCTGCTCTCACTCCCAGTCCTTGCTGCCGGCATTACCATACTACTAACAGATCGAAACCTAAACACTACATTCTTCGATCCAGCCGGAGGAGGGGACCCAGTCCTATATCAACACCTC
>Phoebastria_nigripes_BFAL_15
CTTAGCAGGCAACCTTGCCCACGCAGGGGCTTCAGTAGACCTAGCCATCTTCTCCCTCCACCTGGCAGGTGTCTCATCTATCCTGGGGGCAATTAACTTCATCACAACTGCCATCAACATAAAACCTCCAGCCCTTTCACAATACCAAACCCCCCTATTCGTATGATCTGTACTCATCACTGCCGTCCTACTCCTGCTCTCACTCCCAGTCCTTGCTGCCGGCATTACCATACTACTAACAGATCGAAACCTAAACACTACATTCTTCGATCCAGCCGGAGGAGGGGACCCAGTCCTATATCAACACCTC
>Phoebastria_nigripes_DQ433934
CTTAGCAGGCAACCTTGCCCACGCAGGGGCTTCAGTAGACCTAGCCATCTTCTCCCTCCACCTGGCAGGTGTCTCATCTATCCTGGGGGCAATTAACTTCATCACAACTGCCATCAACATAAAACCTCCAGCCCTTTCACAATACCAAACCCCCCTATTCGTATGATCTGTACTCATCACTGCCGTCCTACTCCTGCTCTCACTCCCAGTCCTTGCTGCCGGCATTACCATACTACTAACAGATCGAAACCTAAACACTACATTCTTCGATCCAGCCGGAGGAGGGGACCCAGTCCTATATCAACACCTC
>Phoebastria_nigripes_DQ433935
CTTAGCAGGCAACCTTGCCCACGCAGGGGCTTCAGTAGACCTAGCCATCTTCTCCCTCCACCTGGCAGGTGTCTCATCTATCCTGGGGGCAATTAACTTCATCACAACTGCCATCAACATAAAACCTCCAGCCCTTTCACAATACCAAACCCCCCTATTCGTATGATCTGTACTCATCACTGCCGTCCTACTCCTGCTCTCACTCCCAGTCCTTGCTGCCGGCATTACCATACTACTAACAGATCGAAACCTAAACACTACATTCTTCGATCCAGCCGGAGGAGGGGACCCAGTCCTATATCAACACCTC
>Phoebastria_nigripes_DQ433936
CTTAGCAGGCAACCTTGCCCACGCAGGGGCTTCAGTAGACCTAGCCATCTTCTCCCTCCACCTGGCAGGTGTCTCATCTATCCTGGGGGCAATTAACTTCATCACAACTGCCATCAACATAAAACCTCCAGCCCTTTCACAATACCAAACCCCCCTATTCGTATGATCTGTACTCATCACTGCCGTCCTACTCCTGCTCTCACTCCCAGTCCTTGCTGCCGGCATTACCATACTACTAACAGATCGAAACCTAAACACTACATTCTTCGATCCAGCCGGAGGAGGGGACCCAGTCCTATATCAACACCTC
>Phoebastria_nigripes_KJ735512
CTTAGCAGGCAACCTTGCCCACGCAGGGGCTTCAGTAGACCTAGCCATCTTCTCCCTCCACCTGGCAGGTGTCTCATCTATCCTGGGGGCAATTAACTTCATCACAACTGCCATCAACATAAAACCTCCAGCCCTTTCACAATACCAAACCCCCCTATTCGTATGATCTGTACTCATCACTGCCGTCCTACTCCTGCTCTCACTCCCAGTCCTTGCTGCCGGCATTACCATACTACTAACAGATCGAAACCTAAACACTACATTCTTCGATCCAGCCGGAGGAGGGGACCCAGTCCTATATCAACACCTC
>Phoebastria_nigripes_S13-2854
CTTAGCAGGCAACCTTGCCCACGCAGGGGCTTCAGTAGACCTAGCCATCTTCTCCCTCCACCTGGCAGGTGTCTCATCTATCCTGGGGGCAATTAACTTCATCACAACTGCCATCAACATAAAACCTCCAGCCCTTTCACAATACCAAACCCCCCTATTCGTATGATCTGTACTCATCACTGCCGTCCTACTCCTGCTCTCACTCCCAGTCCTTGCTGCCGGCATTACCATACTACTAACAGATCGAAACCTAAACACTACATTCTTCGATCCAGCCGGAGGAGGGGACCCAGTCCTATATCAACACCTC
>Phoebastria_nigripes_S13-2855
CTTAGCAGGCAACCTTGCCCACGCAGGGGCTTCAGTAGACCTAGCCATCTTCTCCCTCCACCTGGCAGGTGTCTCATCTATCCTGGGGGCAATTAACTTCATCACAACTGCCATCAACATAAAACCTCCAGCCCTTTCACAATACCAAACCCCCCTATTCGTATGATCTGTACTCATCACTGCCGTCCTACTCCTGCTCTCACTCCCAGTCCTTGCTGCCGGCATTACCATACTACTAACAGATCGAAACCTAAACACTACATTCTTCGATCCAGCCGGAGGAGGGGACCCAGTCCTATATCAACACCTC
>Phoebastria_nigripes_S13-2856
CTTAGCAGGCAACCTTGCCCACGCAGGGGCTTCAGTAGACCTAGCCATCTTCTCCCTCCACCTGGCAGGTGTCTCATCTATCCTGGGGGCAATTAACTTCATCACAACTGCCATCAACATAAAACCTCCAGCCCTTTCACAATACCAAACCCCCCTATTCGTATGATCTGTACTCATCACTGCCGTCCTACTCCTGCTCTCACTCCCAGTCCTTGCTGCCGGCATTACCATACTACTAACAGATCGAAACCTAAACACTACATTCTTCRATCCAGCCGGAGGAGGGGACCCAGTCCTATATCAACACCTC
>Phoebastria_nigripes_S13-2857
CTTAGCAGGCAACCTTGCCCACGCAGGGGCTTCAGTAGACCTAGCCATCTTCTCCCTCCACCTGGCAGGTGTCTCATCTATCCTGGGGGCAATTAACTTCATCACAACTGCCATCAACATAAAACCTCCAGCCCTTTCACAATACCAAACCCCCCTATTCGTATGATCTGTACTCATCACTGCCGTCCTACTCCTGCTCTCACTCCCAGTCCTTGCTGCCGGCATTACCATACTACTAACAGATCGAAACCTAAACACTACATTCTTCGATCCAGCCGGAGGAGGGGACCCAGTCCTATATCAACACCTC
>Phoebastria_nigripes_S13-2858
CTTAGCAGGCAACCTTGCCCACGCAGGGGCTTCAGTAGACCTAGCCATCTTCTCCCTCCACCTGGCAGGTGTCTCATCTATCCTGGGGGCAATTAACTTCATCACAACTGCCATCAACATAAAACCTCCAGCCCTTTCACAATACCAAACCCCCCTATTCGTATGATCTGTACTCATCACTGCCGTCCTACTCCTGCTCTCACTCCCAGTCCTTGCTGCCGGCATTACCATACTACTAACAGATCGAAACCTAAACACTACATTCTTCGATCCAGCCGGAGGAGGGGACCCAGTCCTATATCAACACCTC
>Phoebastria_nigripes_S13-2859
CTTAGCAGGCAACCTTGCCCACGCAGGGGCTTCAGTAGACCTAGCCATCTTCTCCCTCCACCTGGCAGGTGTCTCATCTATCCTGGGGGCAATTAACTTCATCACAACTGCCATCAACATAAAACCTCCAGCCCTTTCACAATACCAAACCCCCCTATTCGTATGATCTGTACTCATCACTGCCGTCCTACTCCTGCTCTCACTCCCAGTCCTTGCTGCCGGCATTACCATACTACTAACAGATCGAAACCTAAACACTACATTCTTCRATCCAGCCGGAGGAGGGGACCCAGTCCTATATCAACACCTC
>Phoebastria_nigripes_S13-2860
CTTAGCAGGCAACCTTGCCCACGCAGGGGCTTCAGTAGACCTAGCCATCTTCTCCCTCCACCTGGCAGGTGTCTCATCTATCCTGGGGGCAATTAACTTCATCACAACTGCCATCAACATAAAACCTCCAGCCCTTTCACAATACCAAACCCCCCTATTCGTATGATCTGTACTCATCACTGCCGTCCTACTCCTGCTCTCACTCCCAGTCCTTGCTGCCGGCATTACCATACTACTAACAGATCGAAACCTAAACACTACATTCTTCGATCCAGCCGGAGGAGGGGACCCAGTCCTATATCAACACCTC
>Phoebetria_fusca_B4978
TCTAGCTGGCAACATAGCCCACGCAGGAGCTTCAGTAGACCTAGCTATCTTCTCCCTCCACCTAGCAGGTGTCTCATCAATCCTAGGGGCAATCAACTTCATTACAACTGCCATCAATATAAAACCTCCAGCCCTCTCACAATACCAAACCCCCCTATTCGTATGATCCGTCCTCATTACTGCCGTCTTACTCTTACTTTCACTACCAGTCCTTGCCGCCGGCATTACCATGTTACTAACAGATCGAAACCTAAATACTACATTCTTCGACCCAGCTGGAGGAGGGGACCCAGTCCTGTATCAACACCTT
>Phoebetria_fusca_B5010
TCTAGCTGGCAACATAGCCCACGCAGGAGCTTCAGTAGACCTAGCTATCTTCTCCCTCCACCTAGCAGGTGTCTCATCAATCCTAGGGGCAATCAACTTCATTACAACTGCCATCAATATAAAACCTCCAGCCCTCTCACAATACCAAACCCCCCTATTCGTATGATCCGTCCTCATTACTGCCGTCTTACTCTTACTTTCACTACCAGTCCTTGCCGCCGGCATTACCATGTTACTAACAGATCGAAACCTAAATACTACATTCTTCGACCCAGCTGGAGGAGGGGACCCAGTCCTGTATCAACACCTT
>Phoebetria_fusca_B5050
TCTAGCTGGCAACATAGCCCACGCAGGAGCTTCAGTAGACCTAGCTATCTTCTCCCTCCACCTAGCAGGTGTCTCATCAATCCTAGGGGCAATCAACTTCATTACAACTGCCATCAATATAAAACCTCCAGCCCTCTCACAATACCAAACCCCCCTATTCGTATGATCCGTCCTCATTACTGCCGTCTTACTCTTACTTTCACTACCAGTCCTTGCCGCCGGCATTACCATGTTACTAACAGATCGAAACCTAAATACTACATTCTTCGACCCAGCTGGAGGAGGGGACCCAGTCCTGTATCAACACCTT
>Phoebetria_palpebrata_1009
TCTAGCTGGCAACCTAGCCCACGCAGGAGCTTCAGTGGACCTAGCTATCTTCTCCCTCCACCTAGCAGGTGTCTCATCAATCCTAGGGGCAATCAACTTCATCACAACTGCCATCAATATAAAACCTCCAGCCCTCTCACAATACCAAACCCCCCTATTCGTATGATCCGTCCTTATTACGGCCGTCTTACTCTTACTTTCACTACCAGTCCTTGCCGCCGGCATTACCATGTTACTAACAGATCGAAACCTAAATACTACATTCTTCGACCCAGCTGGAGGAGGGGACCCAGTCTTGTATCAACACCTT
>Phoebetria_palpebrata_MK262376
TCTAGCTGGCAACCTAGCCCACGCAGGAGCTTCAGTGGACCTAGCTATCTTCTCCCTCCACCTAGCAGGTGTCTCATCAATCCTAGGGGCAATCAACTTCATCACAACTGCCATCAATATAAAACCTCCAGCCCTCTCACAATACCAAACCCCCCTATTCGTATGATCCGTCCTTATTACGGCCGTCTTACTCTTACTTTCACTACCAGTCCTTGCCGCCGGCATTACCATGTTACTAACAGATCGAAACCTAAATACTACATTCTTCGACCCAGCTGGAGGAGGGGACCCAGTCTTGTATCAACACCTT
>Phoebetria_palpebrata_MK262422
TCTAGCTGGCAACCTAGCCCACGCAGGAGCTTCAGTGGACCTAGCTATCTTCTCCCTCCACCTAGCAGGTGTCTCATCAATCCTAGGGGCAATCAACTTCATCACAACTGCCATCAATATAAAACCTCCAGCCCTCTCACAATACCAAACCCCCCTATTCGTATGATCCGTCCTTATTACGGCCGTCTTACTCTTACTTTCACTACCAGTCCTTGCCGCCGGCATTACCATGTTACTAACAGATCGAAACCTAAATACTACATTCTTCGACCCAGCTGGAGGAGGGGACCCAGTCTTGTATCAACACCTT
>Phoebetria_palpebrata_MK262482
TCTAGCTGGCAACCTAGCCCACGCAGGAGCTTCAGTGGACCTAGCTATCTTCTCCCTCCACCTAGCAGGTGTCTCATCAATCCTAGGGGCAATCAACTTCATCACAACTGCCATCAATATAAAACCTCCAGCCCTCTCACAATACCAAACCCCCCTATTCGTATGATCCGTCCTTATTACGGCCGTCTTACTCTTACTTTCACTACCAGTCCTTGCCGCCGGCATTACCATGTTACTAACAGATCGAAACCTAAATACTACATTCTTCGACCCAGCTGGAGGAGGGGACCCAGTCTTGTATCAACACCTT
>Phoebetria_palpebrata_MLM1
TCTAGCTGGCAACCTAGCCCACGCAGGAGCTTCAGTGGACCTAGCTATCTTCTCCCTCCACCTAGCAGGTGTCTCATCAATCCTAGGGGCAATCAACTTCATCACAACTGCCATCAATATAAAACCTCCAGCCCTCTCACAATACCAAACCCCCCTATTCGTATGATCCGTCCTTATTACGGCCGTCTTACTCTTACTTTCACTACCAGTCCTTGCCGCCGGCATTACCATGTTACTAACAGATCGAAACCTAAATACTACATTCTTCGACCCAGCTGGAGGAGGGGACCCAGTCTTGTATCAACACCTT
>Phoebetria_palpebrata_MLM19
TCTAGCTGGCAACCTAGCCCACGCAGGAGCTTCAGTGGACCTAGCTATCTTCTCCCTCCACCTAGCAGGTGTCTCATCAATCCTAGGGGCAATCAACTTCATCACAACTGCCATCAATATAAAACCTCCAGCCCTCTCACAATACCAAACCCCCCTATTCGTATGATCCGTCCTTATTACGGCCGTCTTACTCTTACTTTCACTACCAGTCCTTGCCGCCGGCATTACCATGTTACTAACAGATCGAAACCTAAATACTACATTCTTCGACCCAGCTGGAGGAGGGGACCCAGTCTTGTATCAACACCTT
>Procellaria_aequinoctialis_JM2019
TCTGGCCGGTAATCTAGCCCATGCTGGAGCCTCAGTTGACCTGGCCATCTTCTCTCTTCACCTAGCAGGTGTATCCTCTATCTTAGGGGCAATTAACTTCATTACAACAGCCATCAACATAAAACCCCCAGCACTATCACAATACCAAACCCCTCTATTCGTGTGATCTGTACTCATTACAGCCGTCCTTCTCCTACTCTCACTCCCAGTCCTCGCTGCAGGGATCACTATACTACTAACAGATCGAAACCTAAACACCACATTCTTTGACCCCGCTGGTGGAGGAGATCCCGTTCTGTATCAACATCTT
>Procellaria_aequinoctialis_MK261811
TCTGGCCGGTAATCTAGCCCATGCTGGAGCCTCAGTTGACCTGGCCATCTTCTCTCTTCACCTAGCAGGTGTATCCTCTATCTTAGGGGCAATTAACTTCATTACAACAGCCATCAACATAAAACCCCCAGCACTATCACAATACCAAACCCCTCTATTCGTGTGATCTGTACTCATTACAGCCGTCCTTCTCCTACTCTCACTCCCAGTCCTCGCTGCAGGGATCACTATACTACTAACAGATCGAAACCTAAACACCACATTCTTTGACCCCGCTGGTGGAGGAGATCCCGTTCTGTATCAACATCTT
>Procellaria_aequinoctialis_MK261915
TCTGGCCGGTAATCTAGCCCATGCTGGAGCCTCAGTTGACCTGGCCATCTTCTCTCTTCACCTAGCAGGTGTATCCTCTATCTTAGGGGCAATTAACTTCATTACAACAGCCATCAACATAAAACCCCCAGCACTATCACAATACCAAACCCCTCTATTCGTGTGATCTGTACTCATTACAGCCGTCCTTCTCCTACTCTCACTCCCAGTCCTCGCTGCAGGGATCACTATACTACTAACAGATCGAAACCTAAACACCACATTCTTTGACCCCGCTGGTGGAGGAGATCCCGTTCTGTATCAACATCTT
>Procellaria_aequinoctialis_MK261982
TCTGGCCGGTAATCTAGCCCATGCTGGAGCCTCAGTTGACCTGGCCATCTTCTCTCTTCACCTAGCAGGTGTATCCTCTATCTTAGGGGCAATTAACTTTATTACAACAGCCATCAACATAAAACCCCCAGCACTATCACAATACCAAACCCCTCTATTCGTGTGATCTGTACTCATTACAGCCGTCCTTCTCCTACTCTCACTCCCAGTCCTCGCTGCAGGGATCACTATACTACTAACAGATCGAAACCTAAACACCACATTCTTTGACCCCGCTGGTGGAGGAGATCCCGTTCTGTATCAACATCTT
>Procellaria_aequinoctialis_MK262339
TCTGGCCGGTAATCTAGCCCATGCTGGAGCCTCAGTTGACCTGGCCATCTTCTCTCTTCACCTAGCAGGTGTATCCTCTATCTTAGGGGCAATTAACTTCATTACAACAGCCATCAACATAAAACCCCCAGCACTATCACAATACCAAACCCCTCTATTCGTGTGATCTGTACTCATTACAGCCGTCCTTCTCCTACTCTCACTCCCAGTCCTCGCTGCAGGGATCACTATACTACTAACAGATCGAAACCTAAACACCACATTCTTTGACCCCGCTGGTGGAGGAGATCCCGTTCTGTATCAACATCTT
>Procellaria_aequinoctialis_MK262353
TCTGGCCGGTAATCTAGCCCATGCTGGAGCCTCAGTTGACCTGGCCATCTTCTCTCTTCACCTAGCAGGTGTATCCTCTATCTTAGGGGCAATTAACTTCATTACAACAGCCATCAACATAAAACCCCCAGCACTATCACAGTACCAAACCCCTCTATTCGTGTGATCTGTACTCATTACAGCCGTCCTTCTCCTACTCTCACTCCCAGTCCTCGCTGCAGGGATCACTATACTACTAACAGATCGAAACCTAAACACCACATTCTTTGACCCCGCTGGTGGAGGAGATCCCGTTCTGTATCAACATCTT
>Procellaria_aequinoctialis_MK262381
TCTGGCCGGTAATCTAGCCCATGCTGGAGCCTCAGTTGACCTGGCCATCTTCTCTCTTCACCTAGCAGGTGTATCCTCTATCTTAGGGGCAATTAACTTCATTACAACAGCCATCAACATAAAACCCCCAGCACTATCACAATACCAAACCCCTCTATTCGTGTGATCTGTACTCATTACAGCCGTCCTTCTCCTACTCTCACTCCCAGTCCTCGCTGCAGGGATCACTATACTACTAACAGATCGAAACCTAAACACCACATTCTTTGACCCCGCTGGTGGAGGAGATCCCGTTCTGTATCAACATCTT
>Procellaria_aequinoctialis_MK262388
TCTGGCCGGTAATCTAGCCCATGCTGGAGCCTCAGTTGACCTGGCCATCTTCTCTCTTCACCTAGCAGGTGTATCCTCTATCTTAGGGGCAATTAACTTCATTACAACAGCCATCAACATAAAACCCCCAGCACTATCACAATACCAAACCCCTCTATTCGTGTGATCTGTACTCATTACAGCCGTCCTTCTCCTACTCTCACTCCCAGTCCTCGCTGCAGGGATCACTATACTACTAACAGATCGAAACCTAAACACCACATTCTTTGACCCCGCTGGTGGAGGAGATCCCGTTCTGTATCAACATCTT
>Procellaria_aequinoctialis_MK262486
TCTGGCCGGTAATCTAGCCCATGCTGGAGCCTCAGTTGACCTGGCCATCTTCTCTCTTCACCTAGCAGGTGTATCCTCTATCTTAGGGGCAATTAACTTCATTACAACAGCCATCAACATAAAACCCCCAGCACTATCACAATACCAAACCCCTCTATTCGTGTGATCTGTACTCATTACAGCCGTCCTTCTCCTACTCTCACTCCCAGTCCTCGCTGCAGGGATCACTATACTACTAACAGATCGAAACCTAAACACCACATTCTTTGACCCCGCTGGTGGAGGAGATCCCGTTCTGTATCAACATCTT
>Procellaria_aequinoctialis_MK262681
TCTGGCCGGTAATCTAGCCCATGCTGGAGCCTCAGTTGACCTGGCCATCTTCTCTCTTCACCTAGCAGGTGTATCCTCTATCTTAGGGGCAATTAACTTCATTACAACAGCCATCAACATAAAACCCCCAGCACTATCACAATACCAAACCCCTCTATTCGTGTGATCTGTACTCATTACAGCCGTCCTTCTCCTACTCTCACTCCCAGTCCTCGCTGCAGGGATCACTATACTACTAACAGATCGAAACCTAAACACCACATTCTTTGACCCCGCTGGTGGAGGAGATCCCGTTCTGTATCAACATCTT
>Procellaria_cinerea_A3
TCTGGCCGGTAATCTAGCTCATGCTGGAGCCTCAGTTGACCTGGCCATCTTCTCTCTTCACCTAGCAGGTGTATCCTCTATCTTAGGGGCAATTAACTTCATTACAACAGCCATCAACATAAAACCCCCAGCACTATCACAGTATCAAACCCCTCTATTCGTGTGATCCGTACTCATTACAGCCGTCCTACTCCTACTCTCACTCCCAGTCCTTGCTGCAGGAATCACTATACTACTAACAGATCGAAACCTAAACACCACATTCTTTGACCCCGCTGGTGGAGGAGATCCCGTTCTATATCAACATCTT
>Procellaria_cinerea_A4
TCTGGCCGGTAATCTAGCTCATGCTGGAGCCTCAGTTGACCTGGCCATCTTCTCTCTTCACCTAGCAGGTGTATCCTCTATCTTAGGGGCAATTAACTTCATTACAACAGCCATCAACATAAAACCCCCAGCACTATCACAGTATCAAACCCCTCTATTCGTGTGATCCGTACTCATTACAGCCGTCCTACTCCTACTCTCACTCCCAGTCCTTGCTGCAGGAATCACTATACTACTAACAGATCGAAACCTAAACACCACATTCTTTGACCCCGCTGGTGGAGGAGATCCCGTTCTATATCAACATCTT
>Procellaria_cinerea_A5
TCTGGCCGGTAATCTAGCTCATGCTGGAGCCTCAGTTGACCTGGCCATCTTCTCTCTTCACCTAGCAGGTGTATCCTCTATCTTAGGGGCAATTAACTTCATTACAACAGCCATCAACATAAAACCCCCAGCACTATCACAGTATCAAACCCCTCTATTCGTGTGATCCGTACTCATTACAGCCGTCCTACTCCTACTCTCACTCCCAGTCCTTGCTGCAGGAATCACTATACTACTAACAGATCGAAACCTAAACACCACATTCTTTGACCCCGCTGGTGGAGGAGATCCCGTTCTATATCAACATCTT
>Procellaria_cinerea_AP009191
TCTGGCCGGTAATCTAGCTCATGCTGGAGCCTCAGTTGACCTGGCCATCTTCTCTCTTCACCTAGCAGGTGTATCCTCTATCTTAGGGGCAATTAACTTCATTACAACAGCCATCAACATAAAACCCCCAGCACTATCACAGTATCAAACCCCTCTATTCGTGTGATCCGTACTCATTACAGCCGTCCTACTCCTACTCTCACTCCCAGTCCTCGCTGCAGGAATCACTATACTACTAACAGATCGAAACCTAAACACCACATTCTTTGACCCCGCTGGTGGAGGAGATCCCGTTCTATATCAACATCTT
>Procellaria_cinerea_MK261801
TCTGGCCGGTAATCTAGCTCATGCTGGAGCCTCAGTTGACCTGGCCATCTTCTCTCTTCACCTAGCAGGTGTATCCTCTATCTTAGGGGCAATTAACTTCATTACAACAGCCATCAACATAAAACCCCCAGCACTATCACAGTATCAAACCCCTCTATTCGTGTGATCTGTACTCATTACAGCCGTCCTACTCCTACTCTCACTCCCAGTCCTTGCTGCAGGAATCACTATACTACTAACAGATCGAAACCTAAACACCACATTCTTTGACCCCGCTGGTGGAGGAGATCCCGTTCTATATCAACATCTT
>Procellaria_cinerea_MK261828
TCTGGCCGGTAATCTAGCTCATGCTGGAGCCTCAGTTGACCTGGCCATCTTCTCTCTTCACCTAGCAGGTGTATCCTCTATCTTAGGGGCAATTAACTTCATTACAACAGCCATCAACATAAAACCCCCAGCACTATCACAGTATCAAACCCCTCTATTCGTGTGATCCGTACTCATTACAGCCGTCCTACTCCTACTCTCACTCCCAGTCCTTGCTGCAGGAATCACTATACTACTAACAGATCGAAACCTAAACACCACATTCTTTGACCCCGCTGGTGGAGGAGATCCCGTTCTATATCAACATCTT
>Procellaria_cinerea_MK261880
TCTGGCCGGTAATCTAGCTCATGCTGGAGCCTCAGTTGACCTGGCCATCTTCTCTCTTCACCTAGCAGGTGTATCCTCTATCTTAGGGGCAATTAACTTCATTACAACAGCCATCAACATAAAACCCCCAGCACTATCACAGTATCAAACCCCTCTATTCGTGTGATCCGTACTCATTACAGCCGTCCTACTCCTACTCTCACTCCCAGTCCTTGCTGCAGGAATCACTATACTACTAACAGATCGAAACCTAAACACCACATTCTTTGACCCCGCTGGTGGAGGAGATCCCGTTCTATATCAACATCTT
>Procellaria_cinerea_MK261991
TCTGGCCGGTAATCTAGCTCATGCTGGAGCCTCAGTTGACCTGGCCATCTTCTCTCTTCACCTAGCAGGTGTATCCTCTATCTTAGGGGCAATTAACTTCATTACAACAGCCATCAACATAAAACCCCCAGCACTATCACAGTATCAAACCCCTCTATTCGTGTGATCTGTACTCATTACAGCCGTCCTACTCCTACTCTCACTCCCAGTCCTTGCTGCAGGAATCACTATACTACTAACAGATCGAAACCTAAACACCACATTCTTTGACCCCGCTGGTGGAGGAGATCCCGTTCTATATCAACATCTT
>Procellaria_cinerea_MK262010
TCTGGCCGGTAATCTAGCTCATGCTGGAGCCTCAGTTGACCTGGCCATCTTCTCTCTTCACCTAGCAGGTGTATCCTCTATCTTAGGGGCAATTAACTTCATTACAACAGCCATCAACATAAAACCCCCAGCACTATCACAGTATCAAACCCCTCTATTCGTGTGATCCGTACTCATTACAGCCGTCCTACTCCTACTCTCACTCCCAGTCCTTGCTGCAGGAATCACTATACTACTAACAGATCGAAACCTAAACACCACATTCTTTGACCCCGCTGGTGGAGGAGATCCCGTTCTATATCAACATCTT
>Procellaria_cinerea_MK262317
TCTGGCCGGTAATCTAGCTCATGCTGGAGCCTCAGTTGACCTGGCCATCTTCTCTCTTCACCTAGCAGGTGTATCCTCTATCTTAGGGGCAATTAACTTCATTACAACAGCCATCAACATAAAACCCCCAGCACTATCACAGTATCAAACCCCTCTATTCGTGTGATCCGTACTCATTACAGCCGTCCTACTCCTACTCTCACTCCCAGTCCTTGCTGCAGGAATCACTATACTACTAACAGATCGAAACCTAAACACCACATTCTTTGACCCCGCTGGTGGAGGAGATCCCGTTCTATATCAACATCTT
>Procellaria_cinerea_MK262387
TCTGGCCGGTAATCTAGCTCATGCTGGAGCCTCAGTTGACCTGGCCATCTTCTCTCTTCACCTAGCAGGTGTATCCTCTATCTTAGGGGCAATTAACTTCATTACAACAGCCATCAACATAAAACCCCCAGCACTATCACAGTATCAAACCCCTCTATTCGTGTGATCTGTACTCATTACAGCCGTCCTACTCCTACTCTCACTCCCAGTCCTTGCTGCAGGAATCACTATACTACTAACAGATCGAAACCTAAACACCACATTCTTTGACCCCGCTGGTGGAGGAGATCCCGTTCTATATCAACATCTT
>Procellaria_cinerea_MK262614
TCTGGCCGGTAATCTAGCTCATGCTGGAGCCTCAGTTGACCTGGCCATCTTCTCTCTTCACCTAGCAGGTGTATCCTCTATCTTAGGGGCAATTAACTTCATTACAACAGCCATCAACATAAAACCCCCAGCACTATCACAGTATCAAACCCCTCTATTCGTGTGATCCGTACTCATTACAGCCGTCCTACTCCTACTCTCACTCCCAGTCCTTGCTGCAGGAATCACTATACTACTAACAGATCGAAACCTAAACACCACATTCTTTGACCCCGCTGGTGGAGGAGATCCCGTTCTATATCAACATCTT
>Procellaria_parkinsoni_MK261837
TCTGGCCGGTAATCTAGCCCATGCTGGAGCTTCGGTTGACTTGGCCATCTTCTCTCTTCACCTAGCAGGTGTATCCTCTATCTTAGGGGCAATTAACTTCATTACAACAGCCATCAACATAAAACCCCCAGCCCTATCACAATATCAAACCCCTCTGTTCGTATGATCTGTACTTATTACAGCCGTCCTACTCCTACTCTCACTCCCAGTCCTTGCTGCAGGAATCACTATATTACTAACAGATCGAAACCTAAACACCACATTCTTTGATCCCGCTGGTGGAGGAGATCCCGTCCTATATCAACATCTT
>Procellaria_parkinsoni_MK262062
TCTGGCCGGTAATCTAGCCCATGCTGGAGCTTCGGTTGACTTGGCCATCTTCTCTCTTCACCTAGCAGGTGTATCCTCTATCTTAGGGGCAATTAACTTCATTACAACAGCCATCAACATAAAACCCCCAGCCCTATCACAATATCAAACCCCTCTGTTCGTATGATCTGTACTTATTACAGCCGTCCTACTCCTACTCTCACTCCCAGTCCTTGCTGCAGGAATCACTATATTACTAACAGATCGAAACCTAAACACCACATTCTTTGATCCCGCTGGTGGAGGAGATCCCGTCCTATATCAACATCTT
>Procellaria_parkinsoni_MK262270
TCTGGCCGGTAATCTAGCCCATGCTGGAGCTTCGGTTGACTTGGCCATCTTCTCTCTTCACCTAGCAGGTGTATCCTCTATCTTAGGGGCAATTAACTTCATTACAACAGCCATCAACATAAAACCCCCAGCCCTATCACAATATCAAACCCCTCTGTTCGTATGATCTGTACTTATTACAGCCGTCCTACTCCTACTCTCACTCCCAGTCCTTGCTGCAGGAATCACTATATTACTAACAGATCGAAACCTAAACACCACATTCTTTGATCCCGCTGGTGGAGGAGATCCCGTCCTATATCAACATCTT
>Procellaria_parkinsoni_MK262290
TCTGGCCGGTAATCTAGCCCATGCTGGAGCTTCGGTTGACTTGGCCATCTTCTCTCTTCACCTAGCAGGTGTATCCTCTATCTTAGGGGCAATTAACTTCATTACAACAGCCATCAACATAAAACCCCCAGCCCTATCACAATATCAAACCCCTCTGTTCGTATGATCTGTACTTATTACAGCCGTCCTACTCCTACTCTCACTCCCAGTCCTTGCTGCAGGAATCACTATATTACTAACAGATCGAAACCTAAACACCACATTCTTTGATCCCGCTGGTGGAGGAGATCCCGTCCTATATCAACATCTT
>Procellaria_parkinsoni_MK262531
TCTGGCCGGTAATCTAGCCCATGCTGGAGCTTCGGTTGACTTGGCCATCTTCTCTCTTCACCTAGCAGGTGTATCCTCTATCTTAGGGGCAATTAACTTCATTACAACAGCCATCAACATAAAACCCCCAGCCCTATCACAATATCAAACCCCTCTGTTCGTATGATCTGTACTTATTACAGCCGTCCTACTCCTACTCTCACTCCCAGTCCTTGCTGCAGGAATCACTATATTACTAACAGATCGAAACCTAAACACCACATTCTTTGATCCCGCTGGTGGAGGAGATCCCGTCCTATATCAACATCTT
>Procellaria_westlandica_MK261791
TCTGGCCGGTAATCTAGCCCATGCTGGAGCCTCAGTTGACCTGGCCATCTTCTCTCTTCATCTGGCAGGTGTATCCTCTATCTTAGGGGCAATTAACTTCATTACAACAGCCATCAACATAAAACCCCCAGCACTGTCACAATACCAAACCCCTCTATTCGTGTGATCAGTACTTATTACAGCCGTCCTACTCCTACTCTCACTCCCAGTCCTCGCTGCAGGAATCACTATGCTACTAACAGATCGAAACCTAAACACCACATTCTTTGACCCTGCTGGTGGAGGAGATCCCGTTCTATATCAACATCTT
>Procellaria_westlandica_MK261919
TCTGGCCGGTAATCTAGCCCATGCTGGAGCCTCAGTTGACCTGGCCATCTTCTCTCTTCATCTGGCAGGTGTATCCTCTATCTTAGGGGCAATTAACTTCATTACAACAGCCATCAACATAAAACCCCCAGCACTGTCACAATACCAAACCCCTCTATTCGTGTGATCAGTACTTATTACAGCCGTCCTACTCCTACTCTCACTCCCAGTCCTCGCTGCAGGAATCACTATGCTACTAACAGATCGAAACCTAAACACCACATTCTTTGACCCTGCTGGTGGAGGAGATCCCGTTCTATATCAACATCTT
>Procellaria_westlandica_MK262009
TCTGGCCGGTAATCTAGCCCATGCTGGAGCCTCAGTTGACCTGGCCATCTTCTCTCTTCATCTGGCAGGTGTATCCTCTATCTTAGGGGCAATTAACTTCATTACAACAGCCATCAACATAAAACCCCCAGCACTGTCACAATACCAAACCCCTCTATTCGTGTGATCAGTACTTATTACAGCCGTCCTACTCCTACTCTCACTCCCAGTCCTCGCTGCAGGAATCACTATGCTACTAACAGATCGAAACCTAAACACCACATTCTTTGACCCTGCTGGTGGAGGAGATCCCGTTCTATATCAACATCTT
>Procellaria_westlandica_MK262392
TCTGGCCGGTAATCTAGCCCATGCTGGAGCCTCAGTTGACCTGGCCATCTTCTCTCTTCATCTGGCAGGTGTATCCTCTATCTTAGGGGCAATTAACTTCATTACAACAGCCATCAACATAAAACCCCCAGCACTGTCACAATACCAAACCCCTCTATTCGTGTGATCAGTACTTATTACAGCCGTCCTACTCCTACTCTCACTCCCAGTCCTCGCTGCAGGAATCACTATGCTACTAACAGATCGAAACCTAAACACCACATTCTTTGACCCTGCTGGTGGAGGAGATCCCGTTCTATATCAACATCTT
>Procellaria_westlandica_MK262414
TCTGGCCGGTAATCTAGCCCATGCTGGAGCCTCAGTTGACCTGGCCATCTTCTCTCTTCATCTGGCAGGTGTATCCTCTATCTTAGGGGCAATTAACTTCATTACAACAGCCATCAACATAAAACCCCCAGCACTGTCACAATACCAAACCCCTCTATTCGTGTGATCAGTACTTATTACAGCCGTCCTACTCCTACTCTCACTCCCAGTCCTCGCTGCAGGAATCACTATGCTACTAACAGATCGAAACCTAAACACCACATTCTTTGACCCTGCTGGTGGAGGAGATCCCGTTCTATATCAACATCTT
>Procellaria_westlandica_MK262495
TCTGGCCGGTAATCTAGCCCATGCTGGAGCCTCAGTTGACCTGGCCATCTTCTCTCTTCATCTGGCAGGTGTATCCTCTATCTTAGGGGCAATTAACTTCATTACAACAGCCATCAACATAAAACCCCCAGCACTGTCACAATACCAAACCCCTCTATTCGTGTGATCAGTACTTATTACAGCCGTCCTACTCCTACTCTCACTCCCAGTCCTCGCTGCAGGAATCACTATGCTACTAACAGATCGAAACCTAAACACCACATTCTTTGACCCTGCTGGTGGAGGAGATCCCGTTCTATATCAACATCTT
>Procellaria_westlandica_MK262545
TCTGGCCGGTAATCTAGCCCATGCTGGAGCCTCAGTTGACCTGGCCATCTTCTCTCTTCATCTGGCAGGTGTATCCTCTATCTTAGGGGCAATTAACTTCATTACAACAGCCATCAACATAAAACCCCCAGCACTGTCACAATACCAAACCCCTCTATTCGTGTGATCAGTACTTATTACAGCCGTCCTACTCCTACTCTCACTCCCAGTCCTCGCTGCAGGAATCACTATGCTACTAACAGATCGAAACCTAAACACCACATTCTTTGACCCTGCTGGTGGAGGAGATCCCGTTCTATATCAACATCTT
>Procellaria_westlandica_MK262606
TCTGGCCGGTAATCTAGCCCATGCTGGAGCCTCAGTTGACCTGGCCATCTTCTCTCTTCATCTGGCAGGTGTATCCTCTATCTTAGGGGCAATTAACTTCATTACAACAGCCATCAACATAAAACCCCCAGCACTGTCACAATACCAAACCCCTCTATTCGTGTGATCAGTACTTATTACAGCCGTCCTACTCCTACTCTCACTCCCAGTCCTCGCTGCAGGAATCACTATGCTACTAACAGATCGAAACCTAAACACCACATTCTTTGACCCTGCTGGTGGAGGAGATCCCGTTCTATATCAACATCTT
>Pseudobulweria_aterrima_JF522121
TCTAGCCGGCAACCTAGCTCATGCTGGAGCTTCAGTTGACCTAGCCATCTTCTCCCTTCACCTGGCAGGTGTATCCTCAATCCTAGGTGCAATCAACTTTATCACAACCGCTATCAACATAAAACCCCCNGCCCTNTCACAATATCAAACTCCCCTATTCGTATGATCCGTACTCATCACTGCCGTCCTACTCCTACTCTCACTCCCAGTCCTTGCTGCAGGAATTACCATACTACTGACAGATCGAAACCTAAATACTACATTCTTCGACCCGGCTGGTGGAGGAGACCCAGTCCTATACCAACATCTT
>Pseudobulweria_becki_JF522122
CCTAGCCGGCAATCTAGCTCATGCTGGAGCCTCAGTTGACCTGGCCATCTTCTCCCTTCACCTAGCAGGTGTATCCTCAATCCTAGGTGCAATCAACTTTATTACAACCGCTATTAACATAAAACCCCCAGCCCTATCACAGTATCAAACTCCTCTATTCGTATGATCAGTACTCATCACTGCCGTTCTACTCCTACTCTCACTTCCAGTCCTCGCTGCAGGAATCACCATGCTACTGACAGACCGAAACCTAAATACTACGTTCTTCGACCCAGCTGGTGGAGGGGACCCGGTCCTATACCAACACCTT
>Pseudobulweria_becki_JF522123
CCTAGCCGGCAATCTAGCTCATGCTGGAGCCTCAGTTGACCTGGCCATCTTCTCCCTTCACCTAGCAGGTGTATCCTCAATCCTAGGTGCAATCAACTTTATTACAACCGCTATTAACATAAAACCCCCAGCCCTATCACAGTATCAAACTCCTCTATTCGTATGATCAGTACTCATTACTGCCGTTCTACTCCTACTCTCACTTCCAGTCCTCGCTGCAGGAATCACCATGCTACTGACAGACCGAAACCTAAATACTACGTTCTTCGACCCAGCTGGTGGAGGGGACCCGGTCCTATACCAACACCTT
>Pseudobulweria_rostrata_JQ176029
TCTAGCCGGCAATCTAGCTCATGCTGGAGCCTCAGTTGACCTAGCCATCTTCTCCCTCCACCTAGCAGGTGTATCCTCAATCCTAGGTGCAATCAACTTTATTACAACCGCCATTAACATAAAACCCCCAGCCCTGTCACAATATCAAACTCCCCTATTCGTATGATCCGTACTCATCACTGCCGTTCTACTCCTACTCTCACTTCCAGTCCTCGCTGCAGGAATCACCATGCTACTGACAGACCGAAACCTAAATACTACGTTCTTCGACCCAGCTGGCGGAGGGGACCCAGTCCTATACCAACACCTT
>Pseudobulweria_rostrata_JQ176030
TCTAGCCGGCAATCTAGCTCATGCTGGAGCCTCAGTTGACCTAGCCATCTTCTCCCTCCACCTAGCAGGTGTATCCTCAATCCTAGGTGCAATCAACTTTATTACAACCGCCATTAACATAAAACCCCCAGCCCTGTCACAATATCAAACTCCCCTATTCGTATGATCCGTACTCATCACTGCCGTTCTACTCCTACTCTCACTTCCAGTCCTCGCTGCAGGAATCACCATGCTACTGACAGACCGAAACCTAAATACTACGTTCTTCGACCCAGCTGGCGGAGGGGACCCAGTCCTATACCAACACCTT
>Pseudobulweria_rostrata_JQ176031
TCTAGCCGGCAATCTAGCTCATGCTGGAGCCTCAGTTGACCTAGCCATCTTCTCCCTCCACCTAGCAGGTGTGTCCTCAATCCTAGGTGCAATCAACTTTATTACAACCGCCATTAACATAAAACCCCCAGCCCTGTCACAATATCAAACTCCCCTATTCGTATGATCCGTACTCATCACTGCCGTTCTACTCCTACTCTCACTTCCAGTCCTCGCTGCAGGAATCACCATGCTACTGACAGACCGAAACCTAAATACTACGTTCTTCGACCCAGCTGGCGGAGGGGACCCAGTCCTATACCAACACCTT
>Pseudobulweria_rostrata_rostrata_JF522126
TCTAGCCGGCAATCTAGCTCATGCTGGAGCCTCAGTTGACCTAGCCATCTTCTCCCTCCACCTAGCAGGTGTGTCCTCAATCCTAGGTGCAATCAACTTTATTACAACCGCCATTAACATAAAACCCCCAGCCCTGTCACAATATCAAACTCCCCTATTCGTATGATCCGTACTCATCACTGCCGTTCTACTCCTACTCTCACTTCCAGTCCTCGCTGCAGGAATCACCATGCTACTGACAGACCGAAACCTAAATACTACGTTCTTCGACCCAGCTGGCGGAGGGGACCCAGTCCTATACCAACACCTT
>Pseudobulweria_rostrata_rostrata_JF522127
TCTAGCCGGCAATCTAGCTCATGCTGGAGCCTCAGTTGACCTAGCCATCTTCTCCCTCCACCTAGCAGGTGTGTCCTCAATCCTAGGTGCAATCAACTTTATTACAACCGCCATTAACATAAAACCCCCAGCCCTGTCACAATATCAAACTCCCCTATTCGTATGATCCGTACTCATCACTGCCGTTCTACTCCTACTCTCACTTCCAGTCCTCGCTGCAGGAATCACCATGCTACTGACAGACCGAAACCTAAATACTACGTTCTTCGACCCAGCTGGCGGAGGGGACCCAGTCCTATACCAACACCTT
>Pseudobulweria_rostrata_rostrata_JF522128
TCTAGCCGGCAATCTAGCTCATGCTGGAGCCTCAGTTGACCTAGCCATCTTCTCCCTCCACCTAGCAGGTGTATCCTCAATCCTAGGTGCAATCAACTTTATTACAACCGCCATTAACATAAAACCCCCAGCCCTATCACAATATCAAACTCCCCTATTCGTATGATCCGTACTCATCACTGCCGTTCTACTCCTACTCTCACTTCCAGTCCTCGCTGCAGGAATCACCATGCTACTGACAGACCGAAACCTAAATACTACGTTCTTCGACCCAGCTGGCGGAGGGGACCCAGTCCTATACCAACACCTT
>Pseudobulweria_rostrata_rostrata_JF522129
TCTAGCCGGCAATCTAGCTCATGCTGGAGCCTCAGTTGACCTAGCCATCTTCTCCCTCCACCTAGCAGGTGTATCCTCAATCCTAGGTGCAATCAACTTTATTACAACCGCCATTAACATAAAACCCCCAGCCCTATCACAATATCAAACTCCCCTATTCGTATGATCCGTACTCATCACTGCCGTTCTACTCCTACTCTCACTTCCAGTCCTCGCTGCAGGAATCACCATGCTACTGACAGACCGAAACCTAAATACTACGTTCTTCGACCCAGCTGGTGGAGGAGACCCAGTCCTATACCAACACCTT
>Pseudobulweria_rostrata_rostrata_JF522134
TCTAGCCGGCAATCTAGCTCATGCTGGAGCCTCAGTTGACCTAGCCATCTTCTCCCTCCACCTAGCAGGTGTATCCTCAATCCTAGGTGCAATCAACTTTATTACAACCGCCATTAACATAAAACCCCCAGCCCTGTCACAATATCAAACTCCCCTATTCGTATGATCCGTACTCATCACTGCCGTTCTACTCCTACTCTCACTTCCAGTCCTCGCTGCAGGAATCACCATGCTACTGACAGACCGAAACCTAAATACTACGTTCTTCGACCCAGCTGGCGGAGGGGACCCAGTCCTATACCAACACCTT
>Pseudobulweria_rostrata_rostrata_JF522189
TCTAGCCGGCAATCTAGCTCATGCTGGAGCCTCAGTTGACCTAGCCATCTTCTCCCTCCACCTAGCAGGTGTATCCTCAATCCTAGGTGCAATCAACTTTATTACAACCGCCATTAACATAAAACCCCCAGCCCTGTCACAATATCAAACTCCCCTATTCGTATGATCCGTACTCATCACTGCCGTTCTACTCCTACTCTCACTTCCAGTCCTCGCTGCAGGAATCACCATGCTACTGACAGACCGAAACCTAAATACTACGTTCTTCGACCCAGCTGGCGGAGGGGACCCAGTCCTATACCAACACCTT
>Pseudobulweria_rostrata_rostrata_JF522190
TCTAGCCGGCAATCTAGCTCATGCTGGAGCCTCAGTTGACCTAGCCATCTTCTCCCTCCACCTAGCAGGTGTATCCTCAATCCTAGGTGCAATCAACTTTATTACAACCGCCATTAACATAAAACCCCCAGCCCTGTCACAATATCAAACTCCCCTATTCGTATGATCCGTACTCATCACTGCCGTTCTACTCCTACTCTCACTTCCAGTCCTCGCTGCAGGAATCACCATGCTACTGACAGACCGAAACCTAAATACTACGTTCTTCGACCCAGCTGGCGGAGGGGACCCAGTCCTATACCAACACCTT
>Pseudobulweria_rostrata_trouessarti_JF522130
TCTAGCCGGCAATCTAGCTCATGCTGGAGCCTCAGTTGACCTAGCCATCTTCTCCCTCCACCTAGCAGGTGTATCCTCAATCCTAGGTGCAATCAACTTTATTACAACCGCCATTAACATAAAACCCCCAGCCCTATCACAATATCAAACTCCCCTATTCGTATGATCCGTACTCATCACTGCCGTTCTACTCCTACTCTCACTTCCAGTCCTCGCTGCAGGAATCACCATGCTACTGACAGACCGAAACCTAAATACTACGTTCTTCGACCCAGCTGGTGGAGGGGACCCAGTCCTATACCAACACCTT
>Pseudobulweria_rostrata_trouessarti_JF522131
TCTAGCCGGCAATCTAGCTCATGCTGGAGCCTCAGTTGACCTAGCCATCTTCTCCCTCCACCTAGCAGGTGTATCCTCAATCCTAGGTGCAATCAACTTTATTACAACCGCCATTAACATAAAACCCCCAGCCCTATCACAATATCAAACTCCCCTATTCGTATGATCCGTACTCATCACTGCCGTTCTACTCCTACTCTCACTTCCAGTCCTCGCTGCAGGAATCACCATGCTACTGACAGACCGAAACCTAAATACTACGTTCTTCGACCCAGCTGGTGGAGGGGACCCAGTCCTATACCAACACCTT
>Pseudobulweria_rostrata_trouessarti_JF522132
TCTAGCCGGCAATCTAGCTCATGCTGGAGCCTCAGTTGACCTAGCCATCTTCTCCCTCCACCTAGCAGGTGTATCCTCAATCCTAGGTGCAATCAACTTTATTACAACCGCCATTAACATAAAACCCCCAGCCCTATCACAATATCAAACTCCCCTATTCGTATGATCCGTACTCATCACTGCCGTTCTACTCCTACTCTCACTTCCAGTCCTCGCTGCAGGAATCACCATGCTACTGACAGACCGAAACCTAAATACTACGTTCTTCGACCCAGCTGGTGGAGGGGACCCAGTCCTATACCAACACCTT
>Pseudobulweria_rostrata_trouessarti_JF522133
TCTAGCCGGCAATCTAGCTCATGCTGGAGCCTCAGTTGACCTAGCCATCTTCTCCCTCCACCTAGCAGGTGTATCCTCAATCCTAGGTGCAATCAACTTTATTACAACCGCCATTAACATAAAACCCCCAGCCCTATCACAATATCAAACTCCCCTATTCGTATGATCCGTACTCATCACTGCCGTTCTACTCCTACTCTCACTTCCAGTCCTCGCTGCAGGAATCACCATGCTACTGACAGACCGAAACCTAAATACTACGTTCTTCGACCCAGCTGGTGGAGGGGACCCAGTCCTATACCAACACCTT
>Pseudobulweria_rostrata_trouessarti_JF522138
TCTAGCCGGCAATCTAGCTCATGCTGGAGCCTCAGTTGACCTAGCCATCTTCTCCCTCCACCTAGCAGGTGTATCCTCAATCCTAGGTGCAATCAACTTTATTACAACCGCCATTAACATAAAACCCCCAGCCCTATCACAATATCAAACTCCCCTATTCGTATGATCCGTACTCATCACTGCCGTTCTACTCCTACTCTCACTTCCAGTCCTCGCTGCAGGAATCACCATGCTACTGACAGACCGAAACCTAAATACTACGTTCTTCGACCCAGCTGGTGGAGGGGACCCAGTCCTATACCAACACCTT
>Pseudobulweria_rostrata_trouessarti_JF522139
TCTAGCCGGCAATCTAGCTCATGCTGGAGCCTCAGTTGACCTAGCCATCTTCTCCCTCCACCTAGCAGGTGTATCCTCAATCCTAGGTGCAATCAACTTTATTACAACCGCCATTAACATAAAACCCCCAGCCCTATCACAATATCAAACTCCCCTATTCGTATGATCCGTACTCATCACTGCCGTTCTACTCCTACTCTCACTTCCAGTCCTCGCTGCAGGAATCACCATGCTACTGACAGACCGAAACCTAAATACCACGTTCTTCGACCCAGCTGGTGGAGGGGACCCAGTCCTATACCAACACCTT
>Pseudobulweria_rostrata_trouessarti_JF522140
TCTAGCCGGCAATCTAGCTCATGCTGGAGCCTCAGTTGACCTAGCCATCTTCTCCCTCCACCTAGCAGGTGTATCCTCAATCCTAGGTGCAATCAACTTTATTACAACCGCCATTAACATAAAACCCCCAGCCCTATCACAATATCAAACTCCCCTATTCGTATGATCCGTACTCATCACTGCCGTTCTACTCCTACTCTCACTTCCAGTCCTCGCTGCAGGAATCACCATGCTACTGACAGACCGAAACCTAAATACTACGTTCTTCGACCCAGCTGGTGGAGGGGACCCAGTCCTATACCAACACCTT
>Pseudobulweria_rostrata_trouessarti_JF522141
TCTAGCCGGCAATCTAGCTCATGCTGGAGCCTCAGTTGACCTAGCCATCTTCTCCCTCCACCTAGCAGGTGTATCCTCAATCCTAGGTGCAATCAACTTTATTACAACCGCCATTAACATAAAACCCCCAGCCCTATCACAATATCAAACTCCCCTATTCGTATGATCCGTACTCATCACTGCCGTTCTACTCCTACTCTCACTTCCAGTCCTCGCTGCAGGAATCACCATGCTACTGACAGACCGAAACCTAAATACTACGTTCTTCGACCCAGCTGGTGGAGGGGACCCAGTCCTATACCAACACCTT
>Pseudobulweria_rostrata_trouessarti_JF522142
TCTAGCCGGCAATCTAGCTCATGCTGGAGCCTCAGTTGACCTAGCCATCTTCTCCCTCCACCTAGCAGGTGTATCCTCAATCCTAGGTGCAATCAACTTTATTACAACCGCCATTAACATAAAACCCCCAGCCCTATCACAATATCAAACTCCCCTATTCGTATGATCCGTACTCATCACTGCCGTTCTACTCCTACTCTCACTTCCAGTCCTCGCTGCAGGAATCACCATGCTACTGACAGACCGAAACCTAAATACCACGTTCTTCGACCCAGCTGGTGGAGGGGACCCAGTCCTATACCAACACCTT
>Pseudobulweria_rostrata_trouessarti_JF522143
TCTAGCCGGCAATCTAGCTCATGCTGGAGCCTCAGTTGACCTAGCCATCTTCTCCCTCCACCTAGCAGGTGTATCCTCAATCCTAGGTGCAATCAACTTTATTACAACCGCCATTAACATAAAACCCCCAGCCCTATCACAATATCAAACTCCCCTATTCGTATGATCCGTACTCATCACTGCCGTTCTACTCCTACTCTCACTTCCAGTCCTCGCTGCAGGAATCACCATGCTACTGACAGACCGAAACCTAAATACTACGTTCTTCGACCCAGCTGGTGGAGGGGACCCAGTCCTATACCAACACCTT
>Pseudobulweria_rostrata_trouessarti_JF522144
TCTAGCCGGCAATCTAGCTCATGCTGGAGCCTCAGTTGACCTAGCCATCTTCTCCCTCCACCTAGCAGGTGTATCCTCAATCCTAGGTGCAATCAACTTTATTACAACCGCCATTAACATAAAACCCCCAGCCCTATCACAATATCAAACTCCCCTATTCGTATGATCCGTACTCATCACTGCCGTTCTACTCCTACTCTCACTTCCAGTCCTCGCTGCAGGAATCACCATGCTACTGACAGACCGAAACCTAAATACTACGTTCTTCGACCCAGCTGGTGGAGGGGACCCAGTCCTATACCAACACCTT
>Pseudobulweria_rostrata_trouessarti_JF522145
TCTAGCCGGCAATCTAGCTCATGCTGGAGCCTCAGTTGACCTAGCCATCTTCTCCCTCCACCTAGCAGGTGTATCCTCAATCCTAGGTGCAATCAACTTTATTACAACCGCCATTAACATAAAACCCCCAGCCCTATCACAATATCAAACTCCCCTATTCGTATGATCCGTACTCATCACTGCCGTTCTACTCCTACTCTCACTTCCAGTCCTCGCTGCAGGAATCACCATGCTACTGACAGACCGAAACCTAAATACTACGTTCTTCGACCCAGCTGGTGGAGGGGACCCAGTCCTATACCAACACCTT
>Pseudobulweria_rostrata_trouessarti_JF522146
TCTAGCCGGCAATCTAGCTCATGCTGGAGCCTCAGTTGACCTAGCCATCTTCTCCCTCCACCTAGCAGGTGTATCCTCAATCCTAGGTGCAATCAACTTTATTACAACCGCCATTAACATAAAACCCCCAGCCCTATCACAATATCAAACTCCCCTATTCGTATGATCCGTACTCATCACTGCCGTTCTACTCCTACTCTCACTTCCAGTCCTCGCTGCAGGAATCACCATGCTACTGACAGACCGAAACCTAAATACCACGTTCTTCGACCCAGCTGGTGGAGGGGACCCAGTCCTATACCAACACCTT
>Pseudobulweria_rostrata_trouessarti_JF522147
TCTAGCCGGCAATCTAGCTCATGCTGGAGCCTCAGTTGACCTAGCCATCTTCTCCCTCCACCTAGCAGGTGTATCCTCAATCCTAGGTGCAATCAACTTTATTACAACCGCCATCAACATAAAACCCCCAGCCCTATCACAATATCAAACTCCCCTATTCGTATGATCCGTACTCATCACTGCCGTTCTACTCCTACTCTCACTTCCAGTCCTCGCTGCAGGAATCACCATGCTACTGACAGACCGAAACCTAAATACTACGTTCTTCGACCCAGCTGGTGGAGGGGACCCAGTCCTATACCAACACCTT
>Pseudobulweria_rostrata_trouessarti_JF522148
TCTAGCCGGCAATCTAGCTCATGCTGGAGCCTCAGTTGACCTAGCCATCTTCTCCCTCCACCTAGCAGGTGTATCCTCAATCCTAGGTGCAATCAACTTTATTACAACCGCCATTAACATAAAACCCCCAGCCCTATCACAATATCAAACTCCCCTATTCGTATGATCCGTACTCATCACTGCCGTTCTACTCCTACTCTCACTTCCAGTCCTCGCTGCAGGAATCACCATGCTACTGACAGACCGAAACCTAAATACTACGTTCTTCGACCCAGCTGGTGGAGGGGACCCAGTCCTATACCAACACCTT
>Pseudobulweria_rostrata_trouessarti_JF522149
TCTAGCCGGCAATCTAGCTCATGCTGGAGCCTCAGTTGACCTAGCCATCTTCTCCCTCCACCTAGCAGGTGTATCCTCAATCCTAGGTGCAATCAACTTTATTACAACCGCCATTAACATAAAACCCCCAGCCCTATCACAATATCAAACTCCCCTATTCGTATGATCCGTACTCATCACTGCCGTTCTACTCCTACTCTCACTTCCAGTCCTCGCTGCAGGAATCACCATGCTACTGACAGACCGAAACCTAAATACTACGTTCTTCGACCCAGCTGGTGGAGGGGACCCAGTCCTATACCAACACCTT
>Pseudobulweria_rostrata_trouessarti_JF522150
TCTAGCCGGCAATCTAGCTCATGCTGGAGCCTCAGTTGACCTAGCCATCTTCTCCCTCCACCTAGCAGGTGTATCCTCAATCCTAGGTGCAATCAACTTTATTACAACCGCCATTAACATAAAACCCCCAGCCCTATCACAATATCAAACTCCCCTATTCGTATGATCCGTACTCATCACTGCCGTTCTACTCCTACTCTCACTTCCAGTCCTCGCTGCAGGAATCACCATGCTACTGACAGACCGAAACCTAAATACTACGTTCTTCGACCCAGCTGGTGGAGGGGACCCAGTCCTATACCAACACCTT
>Pseudobulweria_rostrata_trouessarti_JF522151
TCTAGCCGGCAATCTAGCTCATGCTGGAGCCTCAGTTGACCTAGCCATCTTCTCCCTCCACCTAGCAGGTGTATCCTCAATCCTAGGTGCAATCAACTTTATTACAACCGCCATTAACATAAAACCCCCAGCCCTATCACAATATCAAACTCCCCTATTCGTATGATCCGTACTCATCACTGCCGTTCTACTCCTACTCTCACTTCCAGTCCTCGCTGCAGGAATCACCATGCTACTGACAGACCGAAACCTAAATACTACGTTCTTCGACCCAGCTGGTGGAGGGGACCCAGTCCTATACCAACACCTT
>Pseudobulweria_rostrata_trouessarti_JF522152
TCTAGCCGGCAATCTAGCTCATGCTGGAGCCTCAGTTGACCTAGCCATCTTCTCCCTCCACCTAGCAGGTGTATCCTCAATCCTAGGTGCAATCAACTTTATTACAACCGCCATTAACATAAAACCCCCAGCCCTATCACAATATCAAACTCCCCTATTCGTATGATCCGTACTCATCACTGCCGTTCTACTCCTACTCTCACTTCCAGTCCTCGCTGCAGGAATCACCATGCTACTGACAGACCGAAACCTAAATACTACGTTCTTCGACCCAGCTGGTGGAGGGGACCCAGTCCTATACCAACACCTT
>Pseudobulweria_rostrata_trouessarti_JF522153
TCTAGCCGGCAATCTAGCTCATGCTGGAGCCTCAGTTGACCTAGCCATCTTCTCCCTCCACCTAGCAGGTGTATCCTCAATCCTAGGTGCAATCAACTTTATTACAACCGCCATTAACATAAAACCCCCAGCCCTATCACAATATCAAACTCCCCTATTCGTATGATCCGTACTCATCACTGCCGTTCTACTCCTACTCTCACTTCCAGTCCTCGCTGCAGGAATCACCATGCTACTGACAGACCGAAACCTAAATACTACGTTCTTCGACCCAGCTGGTGGAGGGGACCCAGTCCTATACCAACACCTT
>Pseudobulweria_rostrata_trouessarti_JF522154
TCTAGCCGGCAATCTAGCTCATGCTGGAGCCTCAGTTGACCTAGCCATCTTCTCCCTCCACCTAGCAGGTGTATCCTCAATCCTAGGTGCAATCAACTTTATTACAACCGCCATTAACATAAAACCCCCAGCCCTATCACAATATCAAACTCCCCTATTCGTATGATCCGTACTCATCACTGCCGTTCTACTCCTACTCTCACTTCCAGTCCTCGCTGCAGGAATCACCATGCTACTGACAGACCGAAACCTAAATACTACGTTCTTCGACCCAGCTGGTGGAGGGGACCCAGTCCTATACCAACACCTT
>Pseudobulweria_rostrata_trouessarti_JF522155
TCTAGCCGGCAATCTAGCTCATGCTGGAGCCTCAGTTGACCTAGCCATCTTCTCCCTCCACCTAGCAGGTGTATCCTCAATCCTAGGTGCAATCAACTTTATTACAACCGCCATTAACATAAAACCCCCAGCCCTATCACAATATCAAACTCCCCTATTCGTATGATCCGTACTCATCACTGCCGTTCTACTCCTACTCTCACTTCCAGTCCTCGCTGCAGGAATCACCATGCTACTGACAGACCGAAACCTAAATACTACGTTCTTCGACCCAGCTGGTGGAGGGGACCCAGTCCTATACCAACACCTT
>Pseudobulweria_rostrata_trouessarti_JF522156
TCTAGCCGGCAATCTAGCTCATGCTGGAGCCTCAGTTGACCTAGCCATCTTCTCCCTCCACCTAGCAGGTGTATCCTCAATCCTAGGTGCAATCAACTTTATTACAACCGCCATTAACATAAAACCCCCAGCCCTATCACAATATCAAACTCCCCTATTCGTATGATCCGTACTCATCACTGCCGTTCTACTCCTACTCTCACTTCCAGTCCTCGCTGCAGGAATCACCATGCTACTGACAGACCGAAACCTAAATACTACGTTCTTCGACCCAGCTGGTGGAGGGGACCCAGTCCTATACCAACACCTT
>Pseudobulweria_rostrata_trouessarti_JF522157
TCTAGCCGGCAATCTAGCTCATGCTGGAGCCTCAGTTGACCTAGCCATCTTCTCCCTCCACCTAGCAGGTGTATCCTCAATCCTAGGTGCAATCAACTTTATTACAACCGCCATTAACATAAAACCCCCAGCCCTATCACAATATCAAACTCCCCTATTCGTATGATCCGTACTCATCACTGCCGTTCTACTCCTACTCTCACTTCCAGTCCTCGCTGCAGGAATCACCATGCTACTGACAGACCGAAACCTAAATACTACGTTCTTCGACCCAGCTGGTGGAGGGGACCCTTTCCTATACCAACACCTT
>Pseudobulweria_rostrata_trouessarti_JF522158
TCTAGCCGGCAATCTAGCTCATGCTGGAGCCTCAGTTGACCTAGCCATCTTCTCCCTCCACCTAGCAGGTGTATCCTCAATCCTAGGTGCAATCAACTTTATTACAACCGCCATTAACATAAAACCCCCAGCCCTATCACAATATCAAACTCCCCTATTCGTATGATCCGTACTCATCACTGCCGTTCTACTCCTACTCTCACTTCCAGTCCTCGCTGCAGGAATCACCATGCTACTGACAGACCGAAACCTAAATACTACGTTCTTCGACCCAGCTGGTGGAGGGGACCCAGTCCTATACCAACACCTT
>Pseudobulweria_rostrata_trouessarti_JF522159
TCTAGCCGGCAATCTAGCTCATGCTGGAGCCTCAGTTGACCTAGCCATCTTCTCCCTCCACCTAGCAGGTGTATCCTCAATCCTAGGTGCAATCAACTTTATTACAACCGCCATTAACATAAAACCCCCAGCCCTATCACAATATCAAACTCCCCTATTCGTATGATCCGTACTCATCACTGCCGTTCTACTCCTACTCTCACTTCCAGTCCTCGCTGCAGGAATCACCATGCTACTGACAGACCGAAACCTAAATACTACGTTCTTCGACCCAGCTGGTGGAGGGGACCCAGTCCTATACCAACACCTT
>Pseudobulweria_rostrata_trouessarti_JF522160
TCTAGCCGGCAATCTAGCTCATGCTGGAGCCTCAGTTGACCTAGCCATCTTCTCCCTCCACCTAGCAGGTGTATCCTCAATCCTAGGTGCAATCAACTTTATTACAACCGCCATTAACATAAAACCCCCAGCCCTATCACAATATCAAACTCCCCTATTCGTATGATCCGTACTCATCACTGCCGTTCTACTCCTACTCTCACTTCCAGTCCTCGCTGCAGGAATCACCATGCTACTGACAGACCGAAACCTAAATACTACGTTCTTCGACCCAGCTGGTGGAGGGGACCCAGTCCTATACCAACACCTT
>Pseudobulweria_rostrata_trouessarti_JF522161
TCTAGCCGGCAATCTAGCTCATGCTGGAGCCTCAGTTGACCTAGCCATCTTCTCCCTCCACCTAGCAGGTGTATCCTCAATCCTAGGTGCAATCAACTTTATTACAACCGCCATCAACATAAAACCCCCAGCCCTATCACAATATCAAACTCCCCTATTCGTATGATCCGTACTCATCACTGCCGTTCTACTCCTACTCTCACTTCCAGTCCTCGCTGCAGGAATCACCATGCTACTGACAGACCGAAACCTAAATACTACGTTCTTCGACCCAGCTGGTGGAGGGGACCCAGTCCTATACCAACACCTT
>Pseudobulweria_rostrata_trouessarti_JF522162
TCTAGCCGGCAATCTAGCTCATGCTGGAGCCTCAGTTGACCTAGCCATCTTCTCCCTCCACCTAGCAGGTGTATCCTCAATCCTAGGTGCAATCAACTTTATTACAACCGCCATTAACATAAAACCCCCAGCCCTATCACAATATCAAACTCCCCTATTCGTATGATCCGTACTCATCACTGCCGTTCTACTCCTACTCTCACTTCCAGTCCTCGCTGCAGGAATCACCATGCTACTGACAGACCGAAACCTAAATACTACGTTCTTCGACCCAGCTGGTGGAGGGGACCCAGTCCTATACCAACACCTT
>Pseudobulweria_rostrata_trouessarti_JF522163
TCTAGCCGGCAATCTAGCTCATGCTGGAGCCTCAGTTGACCTAGCCATCTTCTCCCTCCACCTAGCAGGTGTATCCTCAATCCTAGGTGCAATCAACTTTATTACAACCGCCATTAACATAAAACCCCCAGCCCTATCACAATATCAAACTCCCCTATTCGTATGATCCGTACTCATCACTGCCGTTCTACTCCTACTCTCACTTCCAGTCCTCGCTGCAGGAATCACCATGCTACTGACAGACCGAAACCTAAATACTACGTTCTTCGACCCAGCTGGTGGAGGGGACCCAGTCCTATACCAACACCTT
>Pseudobulweria_rostrata_trouessarti_JF522164
TCTAGCCGGCAATCTAGCTCATGCTGGAGCCTCAGTTGACCTAGCCATCTTCTCCCTCCACCTAGCAGGTGTATCCTCAATCCTAGGTGCAATCAACTTTATTACAACCGCCATTAACATAAAACCCCCAGCCCTATCACAATATCAAACTCCCCTATTCGTATGATCCGTACTCATCACTGCCGTTCTACTCCTACTCTCACTTCCAGTCCTCGCTGCAGGAATCACCATGCTACTGACAGACCGAAACCTAAATACTACGTTCTTCGACCCAGCTGGTGGAGGGGACCCAGTCCTATACCAACACCTT
>Pseudobulweria_rostrata_trouessarti_JF522165
TCTAGCCGGCAATCTAGCTCATGCTGGAGCCTCAGTTGACCTAGCCATCTTCTCCCTCCACCTAGCAGGTGTATCCTCAATCCTAGGTGCAATCAACTTTATTACAACCGCCATTAACATAAAACCCCCAGCCCTATCACAATATCAAACTCCCCTATTCGTATGATCCGTACTCATCACTGCCGTTCTACTCCTACTCTCACTTCCAGTCCTCGCTGCAGGAATCACCATGCTACTGACAGACCGAAACCTAAATACTACGTTCTTCGACCCAGCTGGTGGAGGGGACCCAATCCTATACCAACACCTT
>Pseudobulweria_rostrata_trouessarti_JF522166
TCTAGCCGGCAATCTAGCTCATGCTGGAGCCTCAGTTGACCTAGCCATCTTCTCCCTCCACCTAGCAGGTGTATCCTCAATCCTAGGTGCAATCAACTTTATTACAACCGCCATTAACATAAAACCCCCAGCCCTATCACAATATCAAACTCCCCTATTCGTATGATCCGTACTCATCACTGCCGTTCTACTCCTACTCTCACTTCCAGTCCTCGCTGCAGGAATCACCATGCTACTGACAGACCGAAACCTAAATACTACGTTCTTCGACCCAGCTGGTGGAGGGGACCCAGTCCTATACCAACACCTT
>Pseudobulweria_rostrata_trouessarti_JF522167
TCTAGCCGGCAATCTAGCTCATGCTGGAGCCTCAGTTGACCTAGCCATCTTCTCCCTCCACCTAGCAGGTGTATCCTCAATCCTAGGTGCAATCAACTTTATTACAACCGCCATTAACATAAAACCCCCAGCCCTATCACAATATCAAACTCCCCTATTCGTATGATCCGTACTCATCACTGCCGTTCTACTCCTACTCTCACTTCCAGTCCTCGCTGCAGGAATCACCATGCTACTGACAGACCGAAACCTAAATACTACGTTCTTCGACCCAGCTGGTGGAGGGGACCCAGTCCTATACCAACACCTT
>Pseudobulweria_rostrata_trouessarti_JF522168
TCTAGCCGGCAATCTAGCTCATGCTGGAGCCTCAGTTGACCTAGCCATCTTCTCCCTCCACCTAGCAGGTGTATCCTCAATCCTAGGTGCAATCAACTTTATTACAACCGCCATTAACATAAAACCCCCAGCCCTATCACAATATCAAACTCCCCTATTCGTATGATCCGTACTCATCACTGCCGTTCTACTCCTACTCTCACTTCCAGTCCTCGCTGCAGGAATCACCATGCTACTGACAGACCGAAACCTAAATACTACGTTCTTCGACCCAGCTGGTGGAGGGGACCCAGTCCTATACCAACACCTT
>Pseudobulweria_rostrata_trouessarti_JF522169
TCTAGCCGGCAATCTAGCTCATGCTGGAGCCTCAGTTGACCTAGCCATCTTCTCCCTCCACCTAGCAGGTGTATCCTCAATCCTAGGTGCAATCAACTTTATTACAACCGCCATTAACATAAAACCCCCAGCCCTATCACAATATCAAACTCCCCTATTCGTATGATCCGTACTCATCACTGCCGTTCTACTCCTACTCTCACTTCCAGTCCTCGCTGCAGGAATCACCATGCTACTGACAGACCGAAACCTAAATACTACGTTCTTCGACCCAGCTGGTGGAGGGGACCCAGTCCTATACCAACACCTT
>Pseudobulweria_rostrata_trouessarti_JF522170
TCTAGCCGGCAATCTAGCTCATGCTGGAGCCTCAGTTGACCTAGCCATCTTCTCCCTCCACCTAGCAGGTGTATCCTCAATCCTAGGTGCAATCAACTTTATTACAACCGCCATCAACATAAAACCCCCAGCCCTATCACAATATCAAACTCCCCTATTCGTATGATCCGTACTCATCACTGCCGTTCTACTCCTACTCTCACTTCCAGTCCTCGCTGCAGGAATCACCATGCTACTGACAGACCGAAACCTAAATACTACGTTCTTCGACCCAGCTGGTGGAGGGGACCCAGTCCTATACCAACACCTT
>Pseudobulweria_rostrata_trouessarti_JF522171
TCTAGCCGGCAATCTAGCTCATGCTGGAGCCTCAGTTGACCTAGCCATCTTCTCCCTCCACCTAGCAGGTGTATCCTCAATCCTAGGTGCAATCAACTTTATTACAACCGCCATTAACATAAAACCCCCAGCCCTATCACAATATCAAACTCCCCTATTCGTATGATCCGTACTCATCACTGCCGTTCTACTCCTACTCTCACTTCCAGTCCTCGCTGCAGGAATCACCATGCTACTGACAGACCGAAACCTAAATACTACGTTCTTCGACCCAGCTGGTGGAGGGGACCCAGTCCTATACCAACACCTT
>Pseudobulweria_rostrata_trouessarti_JF522172
TCTAGCCGGCAATCTAGCTCATGCTGGAGCCTCAGTTGACCTAGCCATCTTCTCCCTCCACCTAGCAGGTGTATCCTCAATCCTAGGTGCAATCAACTTTATTACAACCGCCATTAACATAAAACCCCCAGCCCTATCACAATATCAAACTCCCCTATTCGTATGATCCGTACTCATCACTGCCGTTCTACTCCTACTCTCACTTCCAGTCCTCGCTGCAGGAATCACCATGCTACTGACAGACCGAAACCTAAATACTACGTTCTTCGACCCAGCTGGTGGAGGGGACCCAGTCCTATACCAACACCTT
>Pseudobulweria_rostrata_trouessarti_JF522173
TCTAGCCGGCAATCTAGCTCATGCTGGAGCCTCAGTTGACCTAGCCATCTTCTCCCTCCACCTAGCAGGTGTATCCTCAATCCTAGGTGCAATCAACTTTATTACAACCGCCATTAACATAAAACCCCCAGCCCTATCACAATATCAAACTCCCCTATTCGTATGATCCGTACTCATCACTGCCGTTCTACTCCTACTCTCACTTCCAGTCCTCGCTGCAGGAATCACCATGCTACTGACAGACCGAAACCTAAATACTACGTTCTTCGACCCAGCTGGTGGAGGGGACCCAGTCCTATACCAACACCTT
>Pseudobulweria_rostrata_trouessarti_JF522174
TCTAGCCGGCAATCTAGCTCATGCTGGAGCCTCAGTTGACCTAGCCATCTTCTCCCTCCACCTAGCAGGTGTATCCTCAATCCTAGGTGCAATCAACTTTATTACAACCGCCATTAACATAAAACCCCCAGCCCTATCACAATATCAAACTCCCCTATTCGTATGATCCGTACTCATCACTGCCGTTCTACTCCTACTCTCACTTCCAGTCCTCGCTGCAGGAATCACCATGCTACTGACAGACCGAAACCTAAATACTACGTTCTTCGACCCAGCTGGTGGAGGGGACCCAGTCCTATACCAACACCTT
>Pseudobulweria_rostrata_trouessarti_JF522175
TCTAGCCGGCAATCTAGCTCATGCTGGAGCCTCAGTTGACCTAGCCATCTTCTCCCTCCACCTAGCAGGTGTATCCTCAATCCTAGGTGCAATCAACTTTATTACAACCGCCATTAACATAAAACCCCCAGCCCTATCACAATATCAAACTCCCCTATTCGTATGATCCGTACTCATCACTGCCGTTCTACTCCTACTCTCACTTCCAGTCCTCGCTGCAGGAATCACCATGCTACTGACAGACCGAAACCTAAATACTACGTTCTTCGACCCAGCTGGTGGAGGGGACCCAGTCCTATACCAACACCTT
>Pseudobulweria_rostrata_trouessarti_JF522176
TCTAGCCGGCAATCTAGCTCATGCTGGAGCCTCAGTTGACCTAGCCATCTTCTCCCTCCACCTAGCAGGTGTATCCTCAATCCTAGGTGCAATCAACTTTATTACAACCGCCATTAACATAAAACCCCCAGCCCTATCACAATATCAAACTCCCCTATTCGTATGATCCGTACTCATCACTGCCGTTCTACTCCTACTCTCACTTCCAGTCCTCGCTGCAGGAATCACCATGCTACTGACAGACCGAAACCTAAATACTACGTTCTTCGACCCAGCTGGTGGAGGGGACCCAGTCCTATACCAACACCTT
>Pseudobulweria_rostrata_trouessarti_JF522177
TCTAGCCGGCAATCTAGCTCATGCTGGAGCCTCAGTTGACCTAGCCATCTTCTCCCTCCACCTAGCAGGTGTATCCTCAATCCTAGGTGCAATCAACTTTATTACAACCGCCATTAACATAAAACCCCCAGCCCTATCACAATATCAAACTCCCCTATTCGTATGATCCGTACTCATCACTGCCGTTCTACTCCTACTCTCACTTCCAGTCCTCGCTGCAGGAATCACCATGCTACTGACAGACCGAAACCTAAATACTACGTTCTTCGACCCAACTGGTGGAGGGGACCCAGTCCTATACCAACACCTT
>Pseudobulweria_rostrata_trouessarti_JF522178
TCTAGCCGGCAATCTAGCTCATGCTGGAGCCTCAGTTGACCTAGCCATCTTCTCCCTCCACCTAGCAGGTGTATCCTCAATCCTAGGTGCAATCAACTTTATTACAACCGCCATTAACATAAAACCCCCAGCCCTATCACAATATCAAACTCCCCTATTCGTATGATCCGTACTCATCACTGCCGTTCTACTCCTACTCTCACTTCCAGTCCTCGCTGCAGGAATCACCATGCTACTGACAGACCGAAACCTAAATACTACGTTCTTCGACCCAGCTGGTGGAGGGGACCCAGTCCTATACCAACACCTT
>Pseudobulweria_rostrata_trouessarti_JF522179
TCTAGCCGGCAATCTAGCTCATGCTGGAGCCTCAGTTGACCTAGCCATCTTCTCCCTCCACCTAGCAGGTGTATCCTCAATCCTAGGTGCAATCAACTTTATTACAACCGCCATTAACATAAAACCCCCAGCCCTATCACAATATCAAACTCCCCTATTCGTATGATCCGTACTCATCACTGCCGTTCTACTCCTACTCTCACTTCCAGTCTTCGCTGCAGGAATCACCATGCTACTGACAGACCGAAACCTAAATACTACGTTCTTCGACCCATCTGGTGGAGGGGACCCAGTCCTATACCAACACCTT
>Pseudobulweria_rostrata_trouessarti_JF522180
TCTAGCCGGCAATCTAGCTCATGCTGGAGCCTCAGTTGACCTAGCCATCTTCTCCCTCCACCTAGCAGGTGTATCCTCAATCCTAGGTGCAATCAACTTTATTACAACCGCCATTAACATAAAACCCCCAGCCCTATCACAATATCAAACTCCCCTATTCGTATGATCCGTACTCATCACTGCCGTTCTACTCCTACTCTCACTTCCAGTCCTCGCTGCAGGAATCACCATGCTACTGACAGACCGAAACCTAAATACTACGTTCTTCGACCCAGCTGGTGGAGGGGACCCAGTCCTATACCAACACCTT
>Pseudobulweria_rostrata_trouessarti_JF522181
TCTAGCCGGCAATCTAGCTCATGCTGGAGCCTCAGTTGACCTAGCCATCTTCTCCCTCCACCTAGCAGGTGTATCCTCAATCCTAGGTGCAATCAACTTTATTACAACCGCCATTAACATAAAACCCCCAGCCCTATCACAATATCAAACTCCCCTATTCGTATGATCCGTACTCATCACTGCCGTTCTACTCCTACTCTCACTTCCAGTCCTCGCTGCAGGAATCACCATGCTACTGACAGACCGAAACCTAAATACTACGTTCTTCGACCCAGCTGGTGGAGGGGACCCAGTCCTATACCAACACCTT
>Pseudobulweria_rostrata_trouessarti_JF522182
TCTAGCCGGCAATCTAGCTCATGCTGGAGCCTCAGTTGACCTAGCCATCTTCTCCCTCCACCTAGCAGGTGTATCCTCAATCCTAGGTGCAATCAACTTTATTACAACCGCCATTAACATAAAACCCCCAGCCCTATCACAATATCAAACTCCCCTATTCGTATGATCCGTACTCATCACTGCCGTTCTACTCCTACTCTCACTTCCAGTCCTCGCTGCAGGAATCACCATGCTACTGACAGACCGAAACCTAAATACTACGTTCTTCGACCCAGCTGGTGGAGGGGACCCAGTCCTATACCAACACCTT
>Pseudobulweria_rostrata_trouessarti_JF522183
TCTAGCCGGCAATCTAGCTCATGCTGGAGCCTCAGTTGACCTAGCCATCTTCTCCCTCCACCTAGCAGGTGTATCCTCAATCCTAGGTGCAATCAACTTTATTACAACCGCCATTAACATAAAACCCCCAGCCCTATCACAATATCAAACTCCCCTATTCGTATGATCCGTACTCATCACTGCCGTTCTACTCCTACTCTCACTTCCAGTCCTCGCTGCAGGAATCACCATGCTACTGACAGACCGAAACCTAAATACTACGTTCTTCGACCCAGCTGGTGGAGGGGACCCAGTCCTATACCAACACCTT
>Pseudobulweria_rostrata_trouessarti_JF522184
TCTAGCCGGCAATCTAGCTCATGCTGGAGCCTCAGTTGACCTAGCCATCTTCTCCCTCCACCTAGCAGGTGTATCCTCAATCCTAGGTGCAATCAACTTTATTACAACCGCCATTAACATAAAACCCCCAGCCCTATCACAATATCAAACTCCCCTATTCGTATGATCCGTACTCATCACTGCCGTTCTACTCCTACTCTCACTTCCAGTCCTCGCTGCAGGAATCACCATGCTACTGACAGACCGAAACCTAAATACTACGTTCTTCGACCCAGCTGGTGGAGGGGACCCAGTCCTATACCAACACCTT
>Pseudobulweria_rostrata_trouessarti_JF522185
TCTAGCCGGCAATCTAGCTCATGCTGGAGCCTCAGTTGACCTAGCCATCTTCTCCCTCCACCTAGCAGGTGTATCCTCAATCCTAGGTGCAATCAACTTTATTACAACCGCCATTAACATAAAACCCCCAGCCCTATCACAATATCAAACTCCCCTATTCGTATGATCCGTACTCATCACTGCCGTTCTACTCCTACTCTCACTTCCAGTCCTCGCTGCAGGAATCACCATGCTACTGACAGACCGAAACCTAAATACTACGTTCTTCGACCCAGCTGGTGGAGGGGACCCAGTCCTATACCAACACCTT
>Pseudobulweria_rostrata_trouessarti_JF522186
TCTAGCCGGCAATCTAGCTCATGCTGGAGCCTCAGTTGACCTAGCCATCTTCTCCCTCCACCTAGCAGGTGTATCCTCAATCCTAGGTGCAATCAACTTTATTACAACCGCCATTAACATAAAACCCCCAGCCCTATCACAATATCAAACTCCCCTATTCGTATGATCCGTACTCATCACTGCCGTTCTACTCCTACTCTCACTTCCAGTCCTCGCTGCAGGAATCACCATGCTACTGACAGACCGAAACCTAAATACTACGTTCTTCGACCCAGCTGGTGGAGGGGACCCAGTCCTATACCAACACCTT
>Pseudobulweria_rostrata_trouessarti_JF522187
TCTAGCCGGCAATCTAGCTCATGCTGGAGCCTCAGTTGACCTAGCCATCTTCTCCCTCCACCTAGCAGGTGTATCCTCAATCCTAGGTGCAATCAACTTTATTACAACCGCCATTAACATAAAACCCCCAGCCCTATCACAATATCAAACTCCCCTATTCGTATGATCCGTACTCATCACTGCCGTTCTACTCCTACTCTCACTTCCAGTCCTCGCTGCAGGAATCACCATGCTACTGACAGACCGAAACCTAAATACTACGTTCTTCGACCCAGCTGGTGGAGGGGACCCAGTCCTATACCAACACCTT
>Pseudobulweria_rostrata_trouessarti_JF522188
TCTAGCCGGCAATCTAGCTCATGCTGGAGCCTCAGTTGACCTAGCCATCTTCTCCCTCCACCTAGCAGGTGTATCCTCAATCCTAGGTGCAATCAACTTTATTACAACCGCCATTAACATAAAACCCCCAGCCCTATCACAATATCAAACTCCCCTATTCGTATGATCCGTACTCATCACTGCCGTTCTACTCCTACTCTCACTTCCAGTCCTCGCTGCAGGAATCACCATGCTACTGACAGACCGAAACCTAAATACTACGTTCTTCGACCCAGCTGGTGGAGGGGACCCAGTCCTATACCAACACCTT
>Pseudobulweria_rostrata_trouessarti_JF522191
TCTAGCCGGCAATCTAGCTCATGCTGGAGCCTCAATTGACCTAGCCATCTTCTCCCTCCACCTAGCAGGTGTATCCTCAATCCTAGGTGCAATCAACTTTATTACAACCGCCATTAACATAAAACCCCCAGCCCTATCACAATATCAAACTCCCCTATTCGTATGATCCGTACTCATCACTGCCGTTCTACTCCTACTCTCACTTCCAGTCCTCGCTGCAGGAATCACCATGCTACTGACAGACCGAAACCTAAATACTACGTTCTTCGACCCAGCTGGTGGAGGGGACCCAGTCCTATACCAACACCTT
>Pseudobulweria_rostrata_trouessarti_JF522192
TCTAGCCGGCAATCTAGCCCATGCTGGAGCCTCAGTTGACCTAGCCATCTTCTCCCTCCACCTAGCAGGTGTATCCTCAATCCTAGGTGCAATCAACTTTATTACAACCGCCATTAACATAAAACCCCCAGCCCTATCACAATATCAAACTCCCCTATTCGTATGATCCGTACTCATCACTGCCGTTCTACTCCTACTCTCACTTCCAGTCCTCGCTGCAGGAATCACCATGCTACTGACAGACCGAAACCTAAATACTACGTTCTTCGACCCAGCTGGTGGAGGGGACCCAGTCCTATACCAACACCTT
>Pseudobulweria_rostrata_trouessarti_JF522193
TCTAGCCGGCAATCTAGCTCATGCTGGAGCCTCAGTTGACCTAGCCATCTTCTCCCTCCACCTAGCAGGTGTATCCTCAATCCTAGGTGCAATCAACTTTATTACAACCGCCATTAACATAAAACCCCCAGCCCTATCACAATATCAAACTCCCCTATTCGTATGATCCGTACTCATCACTGCCGTTCTACTCCTACTCTCACTTCCAGTCCTCGCTGCAGGAATCACCATGCTACTGACAGACCGAAACCTAAATACTACGTTCTTCGACCCAGCTGGTGGAGGGGACCCAGTCCTATACCAACACCTT
>Pseudobulweria_rostrata_trouessarti_JF522194
TCTAGCCGGCAATCTAGCTCATGCTGGAGCCTCAGTTGACCTAGCCATCTTCTCCCTCCACCTAGCAGGTGTATCCTCAATCCTAGGTGCAATCAACTTTATTACAACCGCCATTAACATAAAACCCCCAGCCCTATCACAATATCAAACTCCCCTATTCGTATGATCCGTACTCATCACTGCCGTTCTACTCCTACTCTCACTTCCAGTCCTCGCTGCAGGAATCACCATGCTACTGACAGACCGAAACCTAAATACTACGTTCTTCGACCCAGCTGGTGGAGGGGACCCAGTCCTATACCAACACCTT
>Pterodroma_alba_JN801367
CCTAGCAGGTAATCTAGCTCATGCCGGAGCTTCAGTTGATCTAGCCATCTTCTCCCTCCATCTAGCAGGGGTATCCTCCATTCTAGGGGCAATCAACTTCATCACAACAGCTATCAACATAAAACCCCCAGCTCTCTCACAATACCAAACCCCACTATTTGTATGATCAGTACTCATCACTGCCGTCCTACTTTTACTCTCACTCCCAGTTCTCGCTGCAGGCATTACCATACTGCTAACAGACCGAAACCTGAACACTACATTCTTTGATCCTGCTGGCGGAGGAGACCCCGTCCTATACCAACACCTC
>Pterodroma_alba_JQ176021
CCTAGCAGGTAATCTAGCTCATGCCGGAGCTTCAGTTGATCTAGCCATCTTCTCCCTCCATCTAGCAGGGGTATCCTCCATTCTAGGGGCAATCAACTTCATCACAACAGCTATCAACATAAAACCCCCAGCTCTCTCACAATACCAAACCCCACTATTTGTATGATCAGTACTCATCACTGCCGTCCTACTTTTACTCTCACTCCCAGTTCTCGCTGCAGGCATTACCATACTGCTAACAGACCGAAACCTGAACACTACATTCTTTGATCCTGCTGGCGGAGGAGACCCCGTCCTATACCAACACCTC
>Pterodroma_axillaris_MK261899
CCTAGCAGGTAATCTAGCACATGCCGGAGCTTCAGTTGACCTGGCCATCTTCTCCCTCCACCTGGCAGGGGTATCCTCCATTCTAGGGGCAATCAACTTCATCACAACAGCTATYAACATAAAACCCCCAGCTCTCTCACAATACCAAACCCCCCTATTTGTATGATCAGTACTCATCACTGCCGTCCTACTTTTACTCTCACTCCCAGTTCTTGCTGCAGGCATCACCATGCTACTAACAGATCGAAAYCTGAACACTACATTCTTTGACCCTGCTGGCGGAGGAGACCCAGTCCTATACCAACACCTC
>Pterodroma_axillaris_MK261952
CCTAGCAGGTAACCTAGCACATGCCGGAGCTTCAGTTGACCTRGCCATCTTCTCCCTCCACCTGGCAGGGGTATCCTCCATTCTAGGGGCAATCAACTTCATCACAACAGCTATYAACATAAAACCCCCAGCTCTCTCACAATACCAAACCCCCCTATTTGTATGATCAGTACTCATCACTGCCGTCCTACTTTTACTCTCACTCCCAGTTCTTGCTGCAGGCATCACCATGCTACTAACAGATCGAAATCTGAACACTACATTCTTTGACCCTGCTGGCGGAGGAGACCCAGTCCTATACCAACACCTC
>Pterodroma_axillaris_MK262090
CCTAGCAGGTAATCTAGCACATGCCGGAGCTTCAGTTGACCTGGCCATCTTCTCCCTCCACCTGGCAGGGGTATCCTCCATTCTAGGGGCAATCAACTTCATCACAACAGCTATCAACATAAAACCCCCAGCTCTCTCACAATACCAAACCCCTCTATTTGTATGGTCAGTACTCATCACTGCCGTCCTACTTTTACTCTCACTCCCAGTTCTTGCTGCAGGCATCACCATGCTACTAACAGATCGAAACCTGAACACTACATTCTTTGACCCTGCTGGCGGAGGAGACCCAGTCCTATACCAACACCTY
>Pterodroma_axillaris_MK262429
CCTAGCAGGTAACCTAGCACATGCCGGAGCTTCAGTTGACCTAGCCATCTTCTCCCTCCACCTGGCAGGGGTATCCTCCATTCTAGGGGCAATCAACTTCATCACAACAGCTATTAACATAAAACCCCCAGCTCTCTCACAATACCAAACCCCCCTATTTGTATGATCAGTACTCATCACTGCCGTCCTACTTTTACTCTCACTCCCAGTTCTTGCTGCAGGCATCACCATGCTACTAACAGATCGAAATCTGAACACTACATTCTTTGACCCTGCTGGCGGAGGAGACCCAGTCCTATACCAACACCTC
>Pterodroma_axillaris_MK262512
CCTAGCAGGTAATCTAGCACATGCCGGAGCTTCAGTTGACCTGGCCATCTTCTCCCTCCACCTGGCAGGGGTATCCTCCATTCTAGGGGCAATCAACTTCATCACAACAGCTATCAACATAAAACCCCCAGCTCTCTCACAATACCAAACCCCTCTATTTGTATGGTCAGTACTCATCACTGCCGTCCTACTTTTACTCTCACTCCCAGTTCTTGCTGCAGGCATCACCATGCTACTAACAGATCGAAACCTGAACACTACATTCTTTGACCCTGCTGGCGGAGGAGACCCAGTCCTATACCAACACCTC
>Pterodroma_cahow_JQ176022
TCTAGCAGGCAATCTAGCCCATGCTGGAGCTTCAGTTGACCTAGCCATCTTCTCTCTTCACCTAGCAGGGGTGTCTTCCATTCTGGGAGCAATCAACTTCATCACAACAGCCATCAACATAAAACCCCCAGCCCTCTCACAATACCAAACCCCTCTATTTGTATGATCAGTACTCATCACTGCCGTCCTACTTTTACTCTCACTCCCAGTTCTTGCCGCAGGTATCACCATGCTACTAACAGACCGAAACCTAAACACCACATTCTTTGACCCCGCTGGTGGAGGTGACCCAGTTTTATACCAACACCTC
>Pterodroma_cervicalis_MK262160
CCTAGCAGGTAATCTAGCACATGCCGGAGCTTCAGTTGACCTGGCCATCTTCTCCCTCCATCTGGCAGGGGTATCCTCCATTCTAGGGGCAATCAACTTCATCACAACAGCTATCAACATAAAACCCCCAGCTCTCTCACAATACCAAACTCCCCTATTTGTATGATCAGTACTCATCACTGCCGTCCTACTCTTACTTTCACTCCCAGTTCTTGCTGCAGGTATCACCATGCTACTAACAGACCGAAACCTGAATACTACATTCTTTGACCCTGCTGGCGGAGGAGACCCAGTCCTATACCAACACCTC
>Pterodroma_cookii_GQ387270
TCTAGCAGGTAATCTAGCCCATGCCGGAGCTTCAGTTGACTTAGCCATCTTCTCCCTCCACCTGGCAGGGGTATCCTCCATCCTAGGGGCAATCAACTTCATCACAACAGCCATCAACATAAAACCCCCTGCTCTCTCACAGTACCAAACCCCCTTATTTGTATGATCAGTACTCATCACTGCCGTCTTACTTTTACTCTCACTCCCAGTTCTTGCTGCAGGTATCACCATACTACTAACAGACCGGAACCTAAACACTACATTCTTTGACCCTGCTGGCGGAGGAGACCCAGTCCTATACCAACACCTC
>Pterodroma_cookii_GQ387271
TCTAGCAGGTAATCTAGCCCATGCCGGAGCTTCAGTTGACTTAGCCATCTTCTCCCTCCACCTGGCAGGGGTATCCTCCATCCTAGGGGCAATCAACTTCATCACAACAGCCATCAACATAAAACCCCCTGCTCTCTCACAGTACCAAACCCCCTTATTTGTATGATCAGTACTCATCACTGCCGTCTTACTTTTACTCTCACTCCCAGTTCTTGCTGCAGGTATCACCATACTACTAACAGACCGGAACCTAAACACTACATTCTTTGACCCTGCTGGCGGAGGAGACCCAGTCCTATACCAACACCTC
>Pterodroma_cookii_GQ387272
TCTAGCAGGTAATCTAGCCCATGCCGGAGCTTCAGTTGACTTAGCCATCTTCTCCCTCCACCTGGCAGGGGTATCCTCCATCCTAGGGGCAATCAACTTCATCACAACAGCCATCAACATAAAACCCCCTGCTCTCTCACAGTACCAAACCCCCTTATTTGTATGATCAGTACTCATCACTGCCATCTTACTTTTACTCTCACTCCCAGTTCTTGCTGCAGGTATCACCATACTACTAACAGACCGGAACCTAAACACTACATTCTTTGACCCTGCTGGCGGAGGAGACCCAGTCCTATACCAACACCTC
>Pterodroma_cookii_GQ387273
TCTAGCAGGTAATCTAGCCCATGCCGGAGCTTCAGTTGACTTAGCCATCTTCTCCCTCCACCTGGCAGGGGTATCCTCCATCCTAGGGGCAATCAACTTCATCACAACAGCCATCAACATAAAACCCCCTGCTCTCTCACAGTACCAAACCCCCTTATTTGTATGATCAGTACTCATCACTGCCGTCTTACTTTTACTCTCACTCCCAGTTCTTGCTGCAGGTATCACCATACTACTAACAGACCGGAACCTAAACACTACATTCTTTGACCCTGCTGGCGGAGGAGACCCAGTCCTATACCAACACCTC
>Pterodroma_cookii_GQ387274
TCTAGCAGGTAATCTAGCCCATGCCGGAGCTTCAGTTGACTTAGCCATCTTCTCCCTCCACCTGGCAGGGGTATCCTCCATCCTAGGGGCAATCAACTTCATCACAACAGCCATCAACATAAAACCCCCTGCTCTCTCACAGTACCAAACCCCCTTATTTGTATGATCAGTACTCATCACTGCCGTCTTACTTTTACTCTCACTCCCAGTTCTTGCTGCAGGCATCACCATACTACTAACAGACCGGAACCTAAACACTACATTCTTTGACCCTGCTGGCGGAGGAGACCCAGTCCTATACCAACACCTC
>Pterodroma_cookii_GQ387275
TCTAGCAGGTAATCTAGCCCATGCCGGAGCTTCAGTTGACTTAGCCATCTTCTCCCTCCACCTGGCAGGGGTATCCTCCATCCTAGGGGCAATCAACTTCATCACAACAGCCATCAACATAAAACCCCCTGCTCTCTCACAGTACCAAACCCCCTTATTTGTATGATCAGTACTCATCACTGCCGTCTTACTTTTACTCTCACTCCCAGTTCTTGCTGCAGGCATCACCATACTACTAACAGACCGGAACCTAAACACTACATTCTTTGACCCTGCTGGCGGAGGAGACCCAGTCCTATACCAACACCTC
>Pterodroma_cookii_GQ387276
TCTAGCAGGTAATCTAGCCCATGCCGGAGCTTCAGTTGACTTAGCCATCTTCTCCCTCCACCTGGCAGGGGTATCCTCCATCCTAGGGGCAATCAACTTCATCACAACAGCCATCAACATAAAACCCCCTGCTCTCTCACAGTACCAAACCCCCTTATTTGTATGATCAGTACTCATCACTGCCGTCTTACTTTTACTCTCACTCCCAGTTCTTGCTGCAGGCATCACCATACTACTAACAGACCGGAACCTAAACACTACATTCTTTGACCCTGCTGGCGGAGGAGACCCAGTCCTATACCAACACCTC
>Pterodroma_cookii_GQ387277
TCTAGCAGGTAATCTAGCCCATGCCGGAGCTTCAGTTGACTTAGCCATCTTCTCCCTCCACCTGGCAGGGGTATCCTCCATCCTAGGGGCAATCAACTTCATCACAACAGCCATCAACATAAAACCCCCTGCTCTCTCACAGTACCAAACCCCCTTATTTGTATGATCAGTACTCATCACTGCCGTCTTACTTTTACTCTCACTCCCAGTTCTTGCTGCAGGCATCACCATACTACTAACAGACCGGAACCTAAACACTACATTCTTTGACCCTGCTGGCGGAGGAGACCCAGTCCTATACCAACACCTC
>Pterodroma_cookii_GQ387278
TCTAGCAGGTAATCTAGCCCATGCCGGAGCTTCAGTTGACTTAGCCATCTTCTCCCTCCACCTGGCAGGGGTATCCTCCATCCTAGGGGCAATCAACTTCATCACAACAGCCATCAACATAAAACCCCCTGCTCTCTCACAGTACCAAACCCCCTTATTTGTATGATCAGTACTCATCACTGCCGTCTTACTTTTACTCTCACTCCCAGTTCTTGCTGCAGGCATCACCATACTACTAACAGACCGGAACCTAAACACTACATTCTTTGACCCTGCTGGCGGAGGAGACCCAGTCCTATACCAACACCTC
>Pterodroma_cookii_GQ387279
TCTAGCAGGTAATCTAGCCCATGCCGGAGCTTCAGTTGACTTAGCCATCTTCTCCCTCCACCTGGCAGGGGTATCCTCCATCCTAGGGGCAATCAACTTCATCACAACAGCCATCAACATAAAACCCCCTGCTCTCTCACAGTACCAAACCCCCTTATTTGTATGATCAGTACTCATCACTGCCGTCTTACTTTTACTCTCACTCCCAGTTCTTGCTGCAGGCATCACCATACTACTAACAGACCGGAACCTAAACACTACATTCTTTGACCCTGCTGGCGGAGGAGACCCAGTCCTATACCAACACCTC
>Pterodroma_cookii_GQ387280
TCTAGCAGGTAATCTAGCCCATGCCGGAGCTTCAGTTGACTTAGCCATCTTCTCCCTCCACCTGGCAGGGGTATCCTCCATCCTAGGGGCAATCAACTTCATCACAACAGCCATCAACATAAAACCCCCTGCTCTCTCACAGTACCAAACCCCCTTATTTGTATGATCAGTACTCATCACTGCCGTCTTACTTTTACTCTCACTCCCAGTTCTTGCTGCAGGCATCACCATACTACTAACAGACCGGAACCTAAACACTACATTCTTTGACCCTGCTGGCGGAGGAGACCCAGTCCTATACCAACACCTC
>Pterodroma_cookii_GQ387281
TCTAGCAGGTAATCTAGCCCATGCCGGAGCTTCAGTTGACTTAGCCATCTTCTCCCTCCACCTGGCAGGGGTATCCTCCATCCTAGGGGCAATCAACTTCATCACAACAGCCATCAACATAAAACCCCCTGCTCTCTCACAGTACCAAACCCCCTTATTTGTATGATCAGTACTCATCACTGCCGTCTTACTTTTACTCTCACTCCCAGTTCTTGCTGCAGGCATCACCATACTACTAACAGACCGGAACCTAAACACTACATTCTTTGACCCTGCTGGCGGAGGAGACCCAGTCCTATACCAACACCTC
>Pterodroma_cookii_GQ387282
TCTAGCAGGTAATCTAGCCCATGCCGGAGCTTCAGTTGACTTAGCCATCTTCTCCCTCCACCTGGCAGGGGTATCCTCCATCCTAGGGGCAATCAACTTCATCACAACAGCCATCAACATAAAACCCCCTGCTCTCTCACAGTACCAAACCCCCTTATTTGTATGATCAGTACTCATCACTGCCGTCTTACTTTTACTCTCACTCCCAGTTCTTGCTGCAGGCATCACCATACTACTAACAGACCGGAACCTAAACACTACATTCTTTGACCCTGCTGGCGGAGGAGACCCAGTCCTATACCAACACCTC
>Pterodroma_cookii_GQ387283
TCTAGCAGGTAATCTAGCCCATGCCGGAGCTTCAGTTGACTTAGCCATCTTCTCCCTCCACCTGGCAGGGGTATCCTCCATCCTAGGGGCAATCAACTTCATCACAACAGCCATCAACATAAAACCCCCTGCTCTCTCACAGTACCAAACCCCCTTATTTGTATGATCAGTACTCATCACTGCCGTCTTACTTTTACTCTCACTCCCAGTTCTTGCTGCAGGCATCACCATACTACTAACAGACCGGAACCTAAACACTACATTCTTTGACCCTGCTGGCGGAGGAGACCCAGTCCTATACCAACACCTC
>Pterodroma_cookii_GQ387284
TCTAGCAGGTAATCTAGCCCATGCCGGAGCTTCAGTTGACTTAGCCATCTTCTCCCTCCACCTGGCAGGGGTATCCTCCATCCTAGGGGCAATCAACTTCATCACAACAGCCATCAACATAAAACCCCCTGCTCTCTCACAGTACCAAACCCCCTTATTTGTATGATCAGTACTCATCACTGCCGTCTTACTTTTACTCTCACTCCCAGTTCTTGCTGCAGGCATCACCATACTACTAACAGACCGGAACCTAAACACTACATTCTTTGACCCTGCTGGCGGAGGAGACCCAGTCCTATACCAACACCTC
>Pterodroma_cookii_GQ387285
TCTAGCAGGTAATCTAGCCCATGCCGGAGCTTCAGTTGACTTAGCCATCTTCTCCCTCCACCTGGCAGGGGTATCCTCCATCCTAGGGGCAATCAACTTCATCACAACAGCCATCAACATAAAACCCCCTGCTCTCTCACAGTACCAAACCCCCTTATTTGTATGATCAGTACTCATCACTGCCGTCTTACTTTTACTCTCACTCCCAGTTCTTGCTGCAGGCATCACCATACTACTAACAGACCGGAACCTAAACACTACATTCTTTGACCCTGCTGGCGGAGGAGACCCAGTCCTATACCAACACCTC
>Pterodroma_cookii_GQ387286
TCTAGCAGGTAATCTAGCCCATGCCGGAGCTTCAGTTGACTTAGCCATCTTCTCCCTCCACCTGGCAGGGGTATCCTCCATCCTAGGGGCAATCAACTTCATCACAACAGCCATCAACATAAAACCCCCTGCTCTCTCACAGTACCAAACCCCCTTATTTGTATGATCAGTACTCATCACTGCCGTCTTACTTTTACTCTCACTCCCAGTTCTTGCTGCAGGCATCACCATACTACTAACAGACCGGAACCTAAACACTACATTCTTTGACCCTGCTGGCGGAGGAGACCCAGTCCTATACCAACACCTC
>Pterodroma_cookii_GQ387287
TCTAGCAGGTAATCTAGCCCATGCCGGAGCTTCAGTTGACTTAGCCATCTTCTCCCTCCACCTGGCAGGGGTATCCTCCATCCTAGGGGCAATCAACTTCATCACAACAGCCATCAACATAAAACCCCCTGCTCTCTCACAGTACCAAACCCCCTTATTTGTATGATCAGTACTCATCACTGCCGTCTTACTTTTACTCTCACTCCCAGTTCTTGCTGCAGGCATCACCATACTACTAACAGACCGGAACCTAAACACTACATTCTTTGACCCTGCTGGCGGAGGAGACCCAGTCCTATACCAACACCTC
>Pterodroma_cookii_GQ387288
TCTAGCAGGTAATCTAGCCCATGCCGGAGCTTCAGTTGACTTAGCCATCTTCTCCCTCCACCTGGCAGGGGTATCCTCCATCCTAGGGGCAATCAACTTCATCACAACAGCCATCAACATAAAACCCCCTGCTCTCTCACAGTACCAAACCCCCTTATTTGTATGATCAGTACTCATCACTGCCGTCTTACTTTTACTCTCACTCCCAGTTCTTGCTGCAGGTATCACCATACTACTAACAGACCGGAACCTAAACACTACATTCTTTGACCCTGCTGGCGGAGGAGACCCAGTCCTATACCAACACCTC
>Pterodroma_cookii_GQ387289
TCTAGCAGGTAATCTAGCCCATGCCGGAGCTTCAGTTGACTTAGCCATCTTCTCCCTCCACCTGGCAGGGGTATCCTCCATCCTAGGGGCAATCAACTTCATCACAACAGCCATCAACATAAAACCCCCTGCTCTCTCACAGTACCAAACCCCCTTATTTGTATGATCAGTACTCATCACTGCCGTCTTACTTTTACTCTCACTCCCAGTTCTTGCTGCAGGCATCACCATACTACTAACAGACCGGAACCTAAACACTACATTCTTTGACCCTGCTGGCGGAGGAGACCCAGTCCTATACCAACACCTC
>Pterodroma_cookii_GQ387290
TCTAGCAGGTAATCTAGCCCATGCCGGAGCTTCAGTTGACTTAGCCATCTTCTCCCTCCACCTGGCAGGGGTATCCTCCATCCTAGGGGCAATCAACTTCATCACAACAGCCATCAACATAAAACCCCCTGCTCTCTCACAGTACCAAACCCCCTTATTTGTATGATCAGTACTCATCACTGCCGTCTTACTTTTACTCTCACTCCCAGTTCTTGCTGCAGGCATCACCATACTACTAACAGACCGGAACCTAAACACTACATTCTTTGACCCTGCTGGCGGAGGAGACCCAGTCCTATACCAACACCTC
>Pterodroma_cookii_GQ387291
TCTAGCAGGTAATCTAGCCCATGCCGGAGCTTCAGTTGACTTAGCCATCTTCTCCCTCCACCTGGCAGGGGTATCCTCCATCCTAGGGGCAATCAACTTCATCACAACAGCCATCAACATAAAACCCCCTGCTCTCTCACAGTACCAAACCCCCTTATTTGTATGATCAGTACTCATCACTGCCGTCTTACTTTTACTCTCACTCCCAGTTCTTGCTGCAGGCATCACCATACTACTAACAGACCGGAACCTAAACACTACATTCTTTGACCCTGCTGGCGGAGGAGACCCAGTCCTATACCAACACCTC
>Pterodroma_cookii_GQ387292
TCTAGCAGGTAATCTAGCCCATGCCGGAGCTTCAGTTGACTTAGCCATCTTCTCCCTCCACCTGGCAGGGGTATCCTCCATCCTAGGGGCAATCAACTTCATCACAACAGCCATCAACATAAAACCCCCTGCTCTCTCACAGTACCAAACCCCCTTATTTGTATGATCAGTACTCATCACTGCCGTCTTACTTTTACTCTCACTCCCAGTTCTTGCTGCAGGCATCACCATACTACTAACAGACCGGAACCTAAACACTACATTCTTTGACCCTGCTGGCGGAGGAGACCCAGTCCTATACCAACACCTC
>Pterodroma_cookii_GQ387293
TCTAGCAGGTAATCTAGCCCATGCCGGAGCTTCAGTTGACTTAGCCATCTTCTCCCTCCACCTGGCAGGGGTATCCTCCATCCTAGGGGCAATCAACTTCATCACAACAGCCATCAACATAAAACCCCCTGCTCTCTCACAGTACCAAACCCCCTTATTTGTATGATCAGTACTCATCACTGCCGTCTTACTTTTACTCTCACTCCCAGTTCTTGCTGCAGGCATCACCATACTACTAACAGACCGGAACCTAAACACTACATTCTTTGACCCTGCTGGCGGAGGAGACCCAGTCCTATACCAACACCTC
>Pterodroma_cookii_GQ387294
TCTAGCAGGTAATCTAGCCCATGCCGGAGCTTCAGTTGACTTAGCCATCTTCTCCCTCCACCTGGCAGGGGTATCCTCCATCCTAGGGGCAATCAACTTCATCACAACAGCCATCAACATAAAACCCCCTGCTCTCTCACAGTACCAAACCCCCTTATTTGTATGATCAGTACTCATCACTGCCGTCTTACTTTTACTCTCACTCCCAGTTCTTGCTGCAGGCATCACCATACTACTAACAGACCGGAACCTAAACACTACATTCTTTGACCCTGCTGGCGGAGGAGACCCAGTCCTATACCAACACCTC
>Pterodroma_cookii_GQ387295
TCTAGCAGGTAATCTAGCCCATGCCGGAGCTTCAGTTGACTTAGCCATCTTCTCCCTCCACCTGGCAGGGGTATCCTCCATCCTAGGGGCAATCAACTTCATCACAACAGCCATCAACATAAAACCCCCTGCTCTCTCACAGTACCAAACCCCCTTATTTGTATGATCAGTACTCATCACTGCCGTCTTACTTTTACTCTCACTCCCAGTTCTTGCTGCAGGCATCACCATACTACTAACAGACCGGAACCTAAACACTACATTCTTTGACCCTGCTGGCGGAGGAGACCCAGTCCTATACCAACACCTC
>Pterodroma_cookii_GQ387296
TCTAGCAGGTAATCTAGCCCATGCCGGAGCTTCAGTTGACTTAGCCATCTTCTCCCTCCACCTGGCAGGGGTATCCTCCATCCTAGGGGCAATCAACTTCATCACAACAGCCATCAACATAAAACCCCCTGCTCTCTCACAGTACCAAACCCCCTTATTTGTATGATCAGTACTCATCACTGCCGTCTTACTTTTACTCTCACTCCCAGTTCTTGCTGCAGGCATCACCATACTACTAACAGACCGGAACCTAAACACTACATTCTTTGACCCTGCTGGCGGAGGAGACCCAGTCCTATACCAACACCTC
>Pterodroma_cookii_GQ387297
TCTAGCAGGTAATCTAGCCCATGCCGGAGCTTCAGTTGACTTAGCCATCTTCTCCCTCCACCTGGCAGGGGTATCCTCCATCCTAGGGGCAATCAACTTCATCACAACAGCCATCAACATAAAACCCCCTGCTCTCTCACAGTACCAAACCCCCTTATTTGTATGATCAGTACTCATCACTGCCGTCTTACTTTTACTCTCACTCCCAGTTCTTGCTGCAGGCATCACCATACTACTAACAGACCGGAACCTAAACACTACATTCTTTGACCCTGCTGGCGGAGGAGACCCAGTCCTATACCAACACCTC
>Pterodroma_cookii_GQ387298
TCTAGCAGGTAATCTAGCCCATGCCGGAGCTTCAGTTGACTTAGCCATCTTCTCCCTCCACCTGGCAGGGGTATCCTCCATCCTAGGGGCAATCAACTTCATCACAACAGCCATCAACATAAAACCCCCTGCTCTCTCACAGTACCAAACCCCCTTATTTGTATGATCAGTACTCATCACTGCCGTCTTACTTTTACTCTCACTCCCAGTTCTTGCTGCAGGCATCACCATACTACTAACAGACCGGAACCTAAACACTACATTCTTTGACCCTGCTGGCGGAGGAGACCCAGTCCTATACCAACACCTC
>Pterodroma_cookii_GQ387299
TCTAGCAGGTAATCTAGCCCATGCCGGAGCTTCAGTTGACTTAGCCATCTTCTCCCTCCACCTGGCAGGGGTATCCTCCATCCTAGGGGCAATCAACTTCATCACAACAGCCATCAACATAAAACCCCCTGCTCTCTCACAGTACCAAACCCCCTTATTTGTATGATCAGTACTCATCACTGCCGTCTTACTTTTACTCTCACTCCCAGTTCTTGCTGCAGGCATCACCATACTACTAACAGACCGGAACCTAAACACTACATTCTTTGACCCTGCTGGCGGAGGAGACCCAGTCCTATACCAACACCTC
>Pterodroma_cookii_GQ387300
TCTAGCAGGTAATCTAGCCCATGCCGGAGCTTCAGTTGACTTAGCCATCTTCTCCCTCCACCTGGCAGGGGTATCCTCCATCCTAGGGGCAATCAACTTCATCACAACAGCCATCAACATAAAACCCCCTGCTCTCTCACAGTACCAAACCCCCTTATTTGTATGATCAGTACTCATCACTGCCGTCTTACTTTTACTCTCACTCCCAGTTCTTGCTGCAGGCATCACCATACTACTAACAGACCGGAACCTAAACACTACATTCTTTGACCCTGCTGGCGGAGGAGACCCAGTCCTATACCAACACCTC
>Pterodroma_cookii_GQ387301
TCTAGCAGGTAATCTAGCCCATGCCGGAGCTTCAGTTGACTTAGCCATCTTCTCCCTCCACCTGGCAGGGGTATCCTCCATCCTAGGGGCAATCAACTTCATCACAACAGCCATCAACATAAAACCCCCTGCTCTCTCACAGTACCAAACCCCCTTATTTGTATGATCAGTACTCATCACTGCCGTCTTACTTTTACTCTCACTCCCAGTTCTTGCTGCAGGCATCACCATACTACTAACAGACCGGAACCTAAACACTACATTCTTTGACCCTGCTGGCGGAGGAGACCCAGTCCTATACCAACACCTC
>Pterodroma_cookii_GQ387302
TCTAGCAGGTAATCTAGCCCATGCCGGAGCTTCAGTTGACTTAGCCATCTTCTCCCTCCACCTGGCAGGGGTATCCTCCATCCTAGGGGCAATCAACTTCATCACAACAGCCATCAACATAAAACCCCCTGCTCTCTCACAGTACCAAACCCCCTTATTTGTATGATCAGTACTCATCACTGCCGTCTTACTTTTACTCTCACTCCCAGTTCTTGCTGCAGGCATCACCATACTACTAACAGACCGGAACCTAAACACTACATTCTTTGACCCTGCTGGCGGAGGAGACCCAGTCCTATACCAACACCTC
>Pterodroma_cookii_GQ387303
TCTAGCAGGTAATCTAGCCCATGCCGGAGCTTCAGTTGACTTAGCCATCTTCTCCCTCCACCTGGCAGGGGTATCCTCCATCCTAGGGGCAATCAACTTCATCACAACAGCCATCAACATAAAACCCCCTGCTCTCTCACAGTACCAAACCCCCTTATTTGTATGATCAGTACTCATCACTGCCGTCTTACTTTTACTCTCACTCCCAGTTCTTGCTGCAGGCATCACCATACTACTAACAGACCGGAACCTAAACACTACATTCTTTGACCCTGCTGGCGGAGGAGACCCAGTCCTATACCAACACCTC
>Pterodroma_cookii_GQ387304
TCTAGCAGGTAATCTAGCCCATGCCGGAGCTTCAGTTGACTTAGCCATCTTCTCCCTCCACCTGGCAGGGGTATCCTCCATCCTAGGGGCAATCAACTTCATCACAACAGCCATCAACATAAAACCCCCTGCTCTCTCACAGTACCAAACCCCCTTATTTGTATGATCAGTACTCATCACTGCCGTCTTACTTTTACTCTCACTCCCAGTTCTTGCTGCAGGCATCACCATACTACTAACAGACCGGAACCTAAACACTACATTCTTTGACCCTGCTGGCGGAGGAGACCCAGTCCTATACCAACACCTC
>Pterodroma_cookii_GQ387305
TCTAGCAGGTAATCTAGCCCATGCCGGAGCTTCAGTTGACTTAGCCATCTTCTCCCTCCACCTGGCAGGGGTATCCTCCATCCTAGGGGCAATCAACTTCATCACAACAGCCATCAACATAAAACCCCCTGCTCTCTCACAGTACCAAACCCCCTTATTTGTATGATCAGTACTCATCACTGCCGTCTTACTTTTACTCTCACTCCCAGTTCTTGCTGCAGGCATCACCATACTACTAACAGACCGGAACCTAAACACTACATTCTTTGACCCTGCTGGCGGAGGAGACCCAGTCCTATACCAACACCTC
>Pterodroma_cookii_GQ387306
TCTAGCAGGTAATCTAGCCCATGCCGGAGCTTCAGTTGACTTAGCCATCTTCTCCCTCCACCTGGCAGGGGTATCCTCCATCCTAGGGGCAATCAACTTCATCACAACAGCCATCAACATAAAACCCCCTGCTCTCTCACAGTACCAAACCCCCTTATTTGTATGATCAGTACTCATCACTGCCGTCTTACTTTTACTCTCACTCCCAGTTCTTGCTGCAGGCATCACCATACTACTAACAGACCGGAACCTAAACACTACATTCTTTGACCCTGCTGGCGGAGGAGACCCAGTCCTATACCAACACCTC
>Pterodroma_cookii_GQ387307
TCTAGCAGGTAATCTAGCCCATGCCGGAGCTTCAGTTGACTTAGCCATCTTCTCCCTCCACCTGGCAGGGGTATCCTCCATCCTAGGGGCAATCAACTTCATCACAACAGCCATCAACATAAAACCCCCTGCTCTCTCACAGTACCAAACCCCCTTATTTGTATGATCAGTACTCATCACTGCCGTCTTACTTTTACTCTCACTCCCAGTTCTTGCTGCAGGCATCACCATACTACTAACAGACCGGAACCTAAACACTACATTCTTTGACCCTGCTGGCGGAGGAGACCCAGTCCTATACCAACACCTC
>Pterodroma_cookii_GQ387308
TCTAGCAGGTAATCTAGCCCATGCCGGAGCTTCAGTTGACTTAGCCATCTTCTCCCTCCACCTGGCAGGGGTATCCTCCATCCTAGGGGCAATCAACTTCATCACAACAGCCATCAACATAAAACCCCCTGCTCTCTCACAGTACCAAACCCCCTTATTTGTATGATCAGTACTCATCACTGCCGTCTTACTTTTACTCTCACTCCCAGTTCTTGCTGCAGGCATCACCATACTACTAACAGACCGGAACCTAAACACTACATTCTTTGACCCTGCTGGCGGAGGAGACCCAGTCCTATACCAACACCTC
>Pterodroma_cookii_GQ387309
TCTAGCAGGTAATCTAGCCCATGCCGGAGCTTCAGTTGACTTAGCCATCTTCTCCCTCCACCTGGCAGGGGTATCCTCCATCCTAGGGGCAATCAACTTCATCACAACAGCCATCAACATAAAACCCCCTGCTCTCTCACAGTACCAAACCCCCTTATTTGTATGATCAGTACTCATCACTGCCGTCTTACTTTTACTCTCACTCCCAGTTCTTGCTGCAGGCATCACCATACTACTAACAGACCGGAACCTAAACACTACATTCTTTGACCCTGCTGGCGGAGGAGACCCAGTCCTATACCAACACCTC
>Pterodroma_cookii_GQ387310
TCTAGCAGGTAATCTAGCCCATGCCGGAGCTTCAGTTGACTTAGCCATCTTCTCCCTCCACCTGGCAGGGGTATCCTCCATCCTAGGGGCAATCAACTTCATCACAACAGCCATCAACATAAAACCCCCTGCTCTCTCACAGTACCAAACCCCCTTATTTGTATGATCAGTACTCATCACTGCCGTCTTACTTTTACTCTCACTCCCAGTTCTTGCTGCAGGCATCACCATACTACTAACAGACCGGAACCTAAACACTACATTCTTTGACCCTGCTGGCGGAGGAGACCCAGTCCTATACCAACACCTC
>Pterodroma_cookii_GQ387311
TCTAGCAGGTAATCTAGCCCATGCCGGAGCTTCAGTTGACTTAGCCATCTTCTCCCTCCACCTGGCAGGGGTATCCTCCATCCTAGGGGCAATCAACTTCATCACAACAGCCATCAACATAAAACCCCCTGCTCTCTCACAGTACCAAACCCCCTTATTTGTATGATCAGTACTCATCACTGCCGTCTTACTTTTACTCTCACTCCCAGTTCTTGCTGCAGGCATCACCATACTACTAACAGACCGGAACCTAAACACTACATTCTTTGACCCTGCTGGCGGAGGAGACCCAGTCCTATACCAACACCTC
>Pterodroma_cookii_GQ387312
TCTAGCAGGTAATCTAGCCCATGCCGGAGCTTCAGTTGACTTAGCCATCTTCTCCCTCCACCTGGCAGGGGTATCCTCCATCCTAGGGGCAATCAACTTCATCACAACAGCCATCAACATAAAACCCCCTGCTCTCTCACAGTACCAAACCCCCTTATTTGTATGATCAGTACTCATCACTGCCGTCTTACTTTTACTCTCACTCCCAGTTCTTGCTGCAGGCATCACCATACTACTAACAGACCGGAACCTAAACACTACATTCTTTGACCCTGCTGGCGGAGGAGACCCAGTCCTATACCAACACCTC
>Pterodroma_cookii_GQ387313
TCTAGCAGGTAATCTAGCCCATGCCGGAGCTTCAGTTGACTTAGCCATCTTCTCCCTCCACCTGGCAGGGGTATCCTCCATCCTAGGGGCAATCAACTTCATCACAACAGCCATCAACATAAAACCCCCTGCTCTCTCACAGTACCAAACCCCCTTATTTGTATGATCAGTACTCATCACTGCCGTCTTACTTTTACTCTCACTCCCAGTTCTTGCTGCAGGCATCACCATACTACTAACAGACCGGAACCTAAACACTACATTCTTTGACCCTGCTGGCGGAGGAGACCCAGTCCTATACCAACACCTC
>Pterodroma_cookii_GQ387314
TCTAGCAGGTAATCTAGCCCATGCCGGAGCTTCAGTTGACTTAGCCATCTTCTCCCTCCACCTGGCAGGGGTATCCTCCATCCTAGGGGCAATCAACTTCATCACAACAGCCATCAACATAAAACCCCCTGCTCTCTCACAGTACCAAACCCCCTTATTTGTATGATCAGTACTCATCACTGCCGTCTTACTTTTACTCTCACTCCCAGTTCTTGCTGCAGGCATCACCATACTACTAACAGACCGGAACCTAAACACTACATTCTTTGACCCTGCTGGCGGAGGAGACCCAGTCCTATACCAACACCTC
>Pterodroma_cookii_MK261797
TCTAGCAGGTAATCTAGCCCATGCCGGAGCTTCAGTTGACTTAGCCATCTTCTCCCTCCACCTGGCAGGGGTATCCTCCATCCTAGGGGCAATCAACTTCATCACAACAGCCATCAACATAAAACCCCCTGCTCTCTCACAGTACCAAACCCCCTTATTTGTATGATCAGTACTCATCACTGCCGTCTTACTTTTACTCTCACTCCCAGTTCTTGCTGCAGGCATCACCATACTACTAACAGACCGGAACCTAAACACTACATTCTTTGACCCTGCTGGCGGAGGAGACCCAGTCCTATACCAACACCTC
>Pterodroma_cookii_MK261997
TCTAGCAGGTAATCTAGCCCATGCCGGAGCTTCAGTTGACTTAGCCATCTTCTCCCTCCACCTGGCAGGGGTATCCTCCATCCTAGGGGCAATCAACTTCATCACAACAGCCATCAACATAAAACCCCCTGCTCTCTCACAGTACCAAACCCCCTTATTTGTATGATCAGTACTCATCACTGCCGTCTTACTTTTACTCTCACTCCCAGTTCTTGCTGCAGGCATCACCATACTACTAACAGACCGGAACCTAAACACTACATTCTTTGACCCTGCTGGCGGAGGAGACCCAGTCCTATACCAACACCTC
>Pterodroma_cookii_MK262144
TCTAGCAGGTAATCTAGCCCATGCCGGAGCTTCAGTTGACTTAGCCATCTTCTCCCTCCACCTGGCAGGGGTATCCTCCATCCTAGGGGCAATCAACTTCATCACAACAGCCATCAACATAAAACCCCCTGCTCTCTCACAGTACCAAACCCCCTTATTTGTATGATCAGTACTCATCACTGCCGTCTTACTTTTACTCTCACTCCCAGTTCTTGCTGCAGGCATCACCATACTACTAACAGACCGGAACCTAAACACTACATTCTTTGACCCTGCTGGCGGAGGAGACCCAGTCCTATACCAACACCTC
>Pterodroma_cookii_MK262157
TCTAGCAGGTAATCTAGCCCATGCCGGAGCTTCAGTTGACTTAGCCATCTTCTCCCTCCACCTGGCAGGGGTATCCTCCATCCTAGGGGCAATCAACTTCATCACAACAGCCATCAACATAAAACCCCCTGCTCTCTCACAGTACCAAACCCCCTTATTTGTATGATCAGTACTCATCACTGCCGTCTTACTTTTACTCTCACTCCCAGTTCTTGCTGCAGGCATCACCATACTACTAACAGACCGGAACCTAAACACTACATTCTTTGACCCTGCTGGCGGAGGAGACCCAGTCCTATACCAACACCTC
>Pterodroma_cookii_MK262181
TCTAGCAGGTAATCTAGCCCATGCCGGAGCTTCAGTTGACTTAGCCATCTTCTCCCTCCACCTGGCAGGGGTATCCTCCATCCTAGGGGCAATCAACTTCATCACAACAGCCATCAACATAAAACCCCCTGCTCTCTCACAGTACCAAACCCCCTTATTTGTATGATCAGTACTCATCACTGCCGTCTTACTTTTACTCTCACTCCCAGTTCTTGCTGCAGGCATCACCATACTACTAACAGACCGGAACCTAAACACTACATTCTTTGACCCTGCTGGCGGAGGAGACCCAGTCCTATACCAACACCTC
>Pterodroma_cookii_MK262278
TCTAGCAGGTAATCTAGCCCATGCCGGAGCTTCAGTTGACTTAGCCATCTTCTCCCTCCACCTGGCAGGGGTATCCTCCATCCTAGGGGCAATCAACTTCATCACAACAGCCATCAACATAAAACCCCCTGCTCTCTCACAGTACCAAACCCCCTTATTTGTATGATCAGTACTCATCACTGCCGTCTTACTTTTACTCTCACTCCCAGTTCTTGCTGCAGGCATCACCATACTACTAACAGACCGGAACCTAAACACTACATTCTTTGACCCTGCTGGCGGAGGAGACCCAGTCCTATACCAACACCTC
>Pterodroma_cookii_MK262341
TCTAGCAGGTAATCTAGCCCATGCCGGAGCTTCAGTTGACTTAGCCATCTTCTCCCTCCACCTGGCAGGGGTATCCTCCATCCTAGGGGCAATCAACTTCATCACAACAGCCATCAACATAAAACCCCCTGCTCTCTCACAGTACCAAACCCCCTTATTTGTATGATCAGTACTCATCACTGCCGTCTTACTTTTACTCTCACTCCCAGTTCTTGCTGCAGGCATCACCATACTACTAACAGACCGGAACCTAAACACTACATTCTTTGACCCTGCTGGCGGAGGAGACCCAGTCCTATACCAACACCTC
>Pterodroma_cookii_MK262373
TCTAGCAGGTAATCTAGCCCATGCCGGAGCTTCAGTTGACTTAGCCATCTTCTCCCTCCACCTGGCAGGGGTATCCTCCATCCTAGGGGCAATCAACTTCATCACAACAGCCATCAACATAAAACCCCCTGCTCTCTCACAGTACCAAACCCCCTTATTTGTATGATCAGTACTCATCACTGCCGTCTTACTTTTACTCTCACTCCCAGTTCTTGCTGCAGGCATCACCATACTACTAACAGACCGGAACCTAAACACTACATTCTTTGACCCTGCTGGCGGAGGAGACCCAGTCCTATACCAACACCTC
>Pterodroma_cookii_MK262397
TCTAGCAGGTAATCTAGCCCATGCCGGAGCTTCAGTTGACTTAGCCATCTTCTCCCTCCACCTGGCAGGGGTATCCTCCATCCTAGGGGCAATCAACTTCATCACAACAGCCATCAACATAAAACCCCCTGCTCTCTCACAGTACCAAACCCCCTTATTTGTATGATCAGTACTCATCACTGCCGTCTTACTTTTACTCTCACTCCCAGTTCTTGCTGCAGGCATCACCATACTACTAACAGACCGGAACCTAAACACTACATTCTTTGACCCTGCTGGCGGAGGAGACCCAGTCCTATACCAACACCTC
>Pterodroma_cookii_MK262475
TCTAGCAGGTAATCTAGCCCATGCCGGAGCTTCAGTTGACTTAGCCATCTTCTCCCTCCACCTGGCAGGGGTATCCTCCATCCTAGGGGCAATCAACTTCATCACAACAGCCATCAACATAAAACCCCCTGCTCTCTCACAGTACCAAACCCCCTTATTTGTATGATCAGTACTCATCACTGCCGTCTTACTTTTACTCTCACTCCCAGTTCTTGCTGCAGGCATCACCATACTACTAACAGACCGGAACCTAAACACTACATTCTTTGACCCTGCTGGCGGAGGAGACCCAGTCCTATACCAACACCTC
>Pterodroma_cookii_MK262558
TCTAGCAGGTAATCTAGCCCATGCCGGAGCTTCAGTTGACTTAGCCATCTTCTCCCTCCACCTGGCAGGGGTATCCTCCATCCTAGGGGCAATCAACTTCATCACAACAGCCATCAACATAAAACCCCCTGCTCTCTCACAGTACCAAACCCCCTTATTTGTATGATCAGTACTCATCACTGCCGTCTTACTTTTACTCTCACTCCCAGTTCTTGCTGCAGGCATCACCATACTACTAACAGACCGGAACCTAAACACTACATTCTTTGACCCTGCTGGCGGAGGAGACCCAGTCCTATACCAACACCTC
>Pterodroma_externa_JQ176023
CCTAGCAGGTAATCTAGCACATGCCGGAGCTTCAGTTGACCTGGCCATCTTCTCCCTCCATCTGGCAGGGGTATCCTCCATTCTAGGAGCAATCAACTTCATCACAACAGCTATCAACATAAAACCCCCAGCTCTCTCACAATACCAAACTCCTCTATTTGTATGATCAGTACTCATCACCGCCGTCCTACTCTTACTCTCACTCCCAGTTCTTGCTGCAGGTATCACCATGCTACTAACAGACCGAAATCTGAACACTACATTCTTTGACCCTGCTGGCGGAGGAGACCCAGTCCTATACCAACACCTC
>Pterodroma_externa_JQ176024
CCTAGCAGGTAATCTAGCACATGCCGGAGCTTCAGTTGACCTGGCCATCTTCTCCCTCCATCTGGCAGGGGTATCCTCCATTCTAGGAGCAATCAACTTCATCACAACAGCTATCAACATAAAACCCCCAGCTCTCTCACAATACCAAACTCCTCTATTTGTATGATCAGTACTCATCACCGCCGTCCTACTCTTACTCTCACTCCCAGTTCTTGCTGCAGGTATCACCATGCTACTAACAGACCGAAATCTGAACACTACATTCTTTGACCCTGCTGGCGGAGGAGACCCAGTCCTATACCAACACCTC
>Pterodroma_gouldi_B4697
TCTAGCAAGCAATCTAGCCCATGCCGGAGCTTCAGTTGACCTAGCCATCTTCTCCCTTCACCTAGCAGGGGTGTCCTCCATCCTGGGAGCAATCAACTTCATCACAACAGCTATCAACATAAAACCCCCAGCCCTCTCACAATACCAAACCCCTCTATTTGTATGATCAGTACTCATCACTGCCGTCCTACTTTTACTCTCACTCCCCGTTCTTGCCGCAGGTATCACCATACTACTGACAGACCGAAACCTAAACACCACATTCTTTGACCCCGCTGGTGGAGGTGACCCAGTTCTATACCAACACCTC
>Pterodroma_gouldi_B5720
TCTAGCAAGCAATCTAGCCCATGCCGGAGCTTCAGTTGACCTAGCCATCTTCTCCCTTCACCTAGCAGGGGTGTCCTCCATCCTGGGAGCAATCAACTTCATCACAACAGCTATCAACATAAAACCCCCAGCCCTCTCACAATACCAAACCCCTCTATTTGTATGATCAGTACTCATCACTGCCGTCCTACTTTTACTCTCACTCCCCGTTCTTGCCGCAGGTATCACCATACTACTGACAGACCGAAACCTAAACACCACATTCTTTGACCCCGCTGGTGGAGGTGACCCAGTTCTATACCAACACCTC
>Pterodroma_gouldi_B5722
TCTAGCAAGCAATCTAGCCCATGCCGGAGCTTCAGTTGACCTAGCCATCTTCTCCCTTCACCTAGCAGGGGTGTCCTCCATCCTGGGAGCAATCAACTTCATCACAACAGCTATCAACATAAAACCCCCAGCCCTCTCACAATACCAAACCCCTCTATTTGTATGATCAGTACTCATCACTGCCGTCCTACTTTTACTCTCACTCCCCGTTCTTGCCGCAGGTATCACCATACTACTGACAGACCGAAACCTAAACACCACATTCTTTGACCCCGCTGGTGGAGGTGACCCAGTTCTATACCAACACCTC
>Pterodroma_gouldi_JX665105
TCTAGCAAGCAATCTAGCCCATGCCGGAGCTTCAGTTGACCTAGCCATCTTCTCCCTTCACCTAGCAGGGGTGTCCTCCATCCTGGGAGCAATCAACTTCATCACAACAGCTATCAACATAAAACCCCCAGCCCTCTCACAATACCAAACCCCTCTATTTGTATGATCAGTACTCATCACTGCCGTCCTACTTTTACTCTCACTCCCCGTTCTTGCCGCAGGTATCACCATACTACTGACAGACCGAAACCTAAACACCACATTCTTTGACCCCGCTGGTGGAGGTGACCCAGTTCTATACCAACACCTC
>Pterodroma_gouldi_JX665106
TCTAGCAAGCAATCTAGCCCATGCCGGAGCTTCAGTTGACCTAGCCATCTTCTCCCTTCACCTAGCAGGGGTGTCCTCCATCCTGGGAGCAATCAACTTCATCACAACAGCTATCAACATAAAACCCCCAGCCCTCTCACAATACCAAACCCCTCTATTTGTATGATCAGTACTCATCACTGCCGTCCTACTTTTACTCTCACTCCCCGTTCTTGCCGCAGGTATCACCATACTACTGACAGACCGAAACCTAAACACCACATTCTTTGACCCCGCTGGTGGAGGTGACCCAGTTCTATACCAACACCTC
>Pterodroma_gouldi_JX665107
TCTAGCAAGCAATCTAGCCCATGCCGGAGCTTCAGTTGACCTAGCCATCTTCTCCCTTCACCTAGCAGGGGTGTCCTCCATCCTGGGAGCAATCAACTTCATCACAACAGCTATCAACATAAAACCCCCAGCCCTCTCACAATACCAAACCCCTCTATTTGTATGATCAGTACTCATCACTGCCGTCCTACTTTTACTCTCACTCCCCGTTCTTGCCGCAGGTATCACCATACTACTGACAGACCGAAACCTAAACACCACATTCTTTGACCCCGCTGGTGGAGGTGACCCAGTTCTATACCAACACCTC
>Pterodroma_gouldi_JX665108
TCTAGCAAGCAATCTAGCCCATGCCGGAGCTTCAGTTGACCTAGCCATCTTCTCCCTTCACCTAGCAGGGGTGTCCTCCATCCTGGGAGCAATCAACTTCATCACAACAGCTATCAACATAAAACCCCCAGCCCTCTCACAATACCAAACCCCTCTATTTGTATGATCAGTACTCATCACTGCCGTCCTACTTTTACTCTCACTCCCCGTTCTTGCCGCAGGTATCACCATACTACTGACAGACCGAAACCTAAACACCACATTCTTTGACCCCGCTGGTGGAGGTGACCCAGTTCTATACCAACACCTC
>Pterodroma_gouldi_JX665109
TCTAGCAAGCAATCTAGCCCATGCCGGAGCTTCAGTTGACCTAGCCATCTTCTCCCTTCACCTAGCAGGGGTGTCCTCCATCCTGGGAGCAATCAACTTCATCACAACAGCTATCAACATAAAACCCCCAGCCCTCTCACAATACCAAACCCCTCTGTTTGTATGATCAGTACTCATCACTGCCGTCCTACTTTTACTCTCACTCCCCGTTCTTGCCGCAGGTATCACCATACTACTGACAGACCGAAACCTAAACACCACATTCTTTGACCCCGCTGGTGGAGGTGACCCAGTTCTATACCAACACCTC
>Pterodroma_gouldi_JX665110
TCTAGCAAGCAATCTAGCCCATGCCGGAGCTTCAGTTGACCTAGCCATCTTCTCCCTTCACCTAGCAGGGGTGTCCTCCATCCTGGGAGCAATCAACTTCATCACAACAGCTATCAACATAAAACCCCCAGCCCTCTCACAATACCAAACCCCTCTATTTGTATGATCAGTACTCATCACTGCCGTCCTACTTTTACTCTCACTCCCCGTTCTTGCCGCAGGTATCACCATACTACTGACAGACCGAAACCTAAACACCACATTCTTTGACCCCGCTGGTGGAGGTGACCCAGTTCTATACCAACACCTC
>Pterodroma_gouldi_JX665111
TCTAGCAAGCAATCTAGCCCATGCCGGAGCTTCAGTTGACCTAGCCATCTTCTCCCTTCACCTAGCAGGGGTGTCCTCCATCCTGGGAGCAATCAACTTCATCACAACAGCTATCAACATAAAACCCCCAGCCCTCTCACAATACCAAACCCCTCTATTTGTATGATCAGTACTCATCACTGCCGTCCTACTTTTACTCTCACTCCCCGTTCTTGCCGCAGGTATCACCATACTACTGACAGACCGAAACCTAAACACCACATTCTTTGACCCCGCTGGTGGAGGTGACCCAGTTCTATACCAACACCTC
>Pterodroma_gouldi_JX665112
TCTAGCAAGCAATCTAGCCCATGCCGGAGCTTCAGTTGACCTAGCCATCTTCTCCCTTCACCTAGCAGGGGTGTCCTCCATCCTGGGAGCAATCAACTTCATCACAACAGCTATCAACATAAAACCCCCAGCCCTCTCACAATACCAAACCCCTCTATTTGTATGATCAGTACTCATCACTGCCGTCCTACTTTTACTCTCACTCCCCGTTCTTGCCGCAGGTATCACCATACTACTGACAGACCGAAACCTAAACACCACATTCTTTGACCCCGCTGGTGGAGGTGACCCAGTTCTATACCAACACCTC
>Pterodroma_gouldi_JX665113
TCTAGCAAGCAATCTAGCCCATGCCGGAGCTTCAGTTGACCTAGCCATCTTCTCCCTTCACCTAGCAGGGGTGTCCTCCATCCTGGGAGCAATCAACTTCATCACAACAGCTATCAACATAAAACCCCCAGCCCTCTCACAATACCAAACCCCTCTATTTGTATGATCAGTACTCATCACTGCCGTCCTACTTTTACTCTCACTCCCCGTTCTTGCCGCAGGTATCACCATACTACTGACAGACCGAAACCTAAACACCACATTCTTTGACCCCGCTGGTGGAGGTGACCCAGTTCTATACCAACACCTC
>Pterodroma_gouldi_JX665114
TCTAGCAAGCAATCTAGCCCATGCCGGAGCTTCAGTTGACCTAGCCATCTTCTCCCTTCACCTAGCAGGGGTGTCCTCCATCCTGGGAGCAATCAACTTCATCACAACAGCTATCAACATAAAACCCCCAGCCCTCTCACAATACCAAACCCCTCTATTTGTATGATCAGTACTCATCACTGCCGTCCTACTTTTACTCTCACTCCCCGTTCTTGCCGCAGGTATCACCATACTACTGACAGACCGAAACCTAAACACCACATTCTTTGACCCCGCTGGTGGAGGTGACCCAGTTCTATACCAACACCTC
>Pterodroma_gouldi_JX665115
TCTAGCAAGCAATCTAGCCCATGCCGGAGCTTCAGTTGACCTAGCCATCTTCTCCCTTCACCTAGCAGGGGTGTCCTCCATCCTGGGAGCAATCAACTTCATCACAACAGCTATCAACATAAAACCCCCAGCCCTCTCACAATACCAAACCCCTCTATTTGTATGATCAGTACTCATCACTGCCGTCCTACTTTTACTCTCACTCCCCGTTCTTGCCGCAGGTATCACCATACTACTGACAGACCGAAACCTAAACACCACATTCTTTGACCCCGCTGGTGGAGGTGACCCAGTTCTATACCAACACCTC
>Pterodroma_gouldi_JX665116
TCTAGCAAGCAATCTAGCCCATGCCGGAGCTTCAGTTGACCTAGCCATCTTCTCCCTTCACCTAGCAGGGGTGTCCTCCATCCTGGGAGCAATCAACTTCATCACAACAGCTATCAACATAAAACCCCCAGCCCTCTCACAATACCAAACCCCTCTATTTGTATGATCAGTACTCATCACTGCCGTCCTACTTTTACTCTCACTCCCCGTTCTTGCCGCAGGTATCACCATACTACTGACAGACCGAAACCTAAACACCACATTCTTTGACCCCGCTGGTGGAGGTGACCCAGTTCTATACCAACACCTC
>Pterodroma_gouldi_JX665117
TCTAGCAAGCAATCTAGCCCATGCCGGAGCTTCAGTTGACCTAGCCATCTTCTCCCTTCACCTAGCAGGGGTGTCCTCCATCCTGGGAGCAATCAACTTCATCACAACAGCTATCAACATAAAACCCCCAGCCCTCTCACAATACCAAACCCCTCTATTTGTATGATCAGTACTCATCACTGCCGTCCTACTTTTACTCTCACTCCCCGTTCTTGCCGCAGGTATCACCATACTACTGACAGACCGAAACCTAAACACCACATTCTTTGACCCCGCTGGTGGAGGTGACCCAGTTCTATACCAACACCTC
>Pterodroma_gouldi_JX665118
TCTAGCAAGCAATCTAGCCCATGCCGGAGCTTCAGTTGACCTAGCCATCTTCTCCCTTCACCTAGCAGGGGTGTCCTCCATCCTGGGAGCAATCAACTTCATCACAACAGCTATCAACATAAAACCCCCAGCCCTCTCACAATACCAAACCCCTCTATTTGTATGATCAGTACTCATCACTGCCGTCCTACTTTTACTCTCACTCCCCGTTCTTGCCGCAGGTATCACCATACTACTGACAGACCGAAACCTAAACACCACATTCTTTGACCCCGCTGGTGGAGGTGACCCAGTTCTATACCAACACCTC
>Pterodroma_gouldi_JX665119
TCTAGCAAGCAATCTAGCCCATGCCGGAGCTTCAGTTGACCTAGCCATCTTCTCCCTTCACCTAGCAGGGGTGTCCTCCATCCTGGGAGCAATCAACTTCATCACAACAGCTATCAACATAAAACCCCCAGCCCTCTCACAATACCAAACCCCTCTATTTGTATGATCAGTACTCATCACTGCCGTCCTACTTTTACTCTCACTCCCCGTTCTTGCCGCAGGTATCACCATACTACTGACAGACCGAAACCTAAACACCACATTCTTTGACCCCGCTGGTGGAGGTGACCCAGTTCTATACCAACACCTC
>Pterodroma_gouldi_JX665120
TCTAGCAAGCAATCTAGCCCATGCCGGAGCTTCAGTTGACCTAGCCATCTTCTCCCTTCACCTAGCAGGGGTGTCCTCCATCCTGGGAGCAATCAACTTCATCACAACAGCTATCAACATAAAACCCCCAGCCCTCTCACAATACCAAACCCCTCTATTTGTATGATCAGTACTCATCACTGCCGTCCTACTTTTACTCTCACTCCCCGTTCTTGCCGCAGGTATCACCATACTACTGACAGACCGAAACCTAAACACCACATTCTTTGACCCCGCTGGTGGAGGTGACCCAGTTCTATACCAACACCTC
>Pterodroma_gouldi_JX665121
TCTAGCAAGCAATCTAGCCCATGCCGGAGCTTCAGTTGACCTAGCCATCTTCTCCCTTCACCTAGCAGGGGTGTCCTCCATCCTGGGAGCAATCAACTTCATCACAACAGCTATCAACATAAAACCCCCAGCCCTCTCACAATACCAAACCCCTCTATTTGTATGATCAGTACTCATCACTGCCGTCCTACTTTTACTCTCACTCCCCGTTCTTGCCGCAGGTATCACCATACTACTGACAGACCGAAACCTAAACACCACATTCTTTGACCCCGCTGGTGGAGGTGACCCAGTTCTATACCAACACCTC
>Pterodroma_gouldi_JX665122
TCTAGCAAGCAATCTAGCCCATGCCGGAGCTTCAGTTGACCTAGCCATCTTCTCCCTTCACCTAGCAGGGGTGTCCTCCATCCTGGGAGCAATCAACTTCATCACAACAGCTATCAACATAAAACCCCCAGCCCTCTCACAATACCAAACCCCTCTATTTGTATGATCAGTGCTCATCACTGCCGTCCTACTTTTACTCTCACTCCCCGTTCTTGCCGCAGGTATCACCATACTACTGACAGACCGAAACCTAAACACCACATTCTTTGACCCCGCTGGTGGAGGTGACCCAGTTCTATACCAACACCTC
>Pterodroma_gouldi_JX665123
TCTAGCAAGCAATCTAGCCCATGCCGGAGCTTCAGTTGACCTAGCCATCTTCTCCCTTCACCTAGCAGGGGTGTCCTCCATCCTGGGAGCAATCAACTTCATCACAACAGCTATCAACATAAAACCCCCAGCCCTCTCACAATACCAAACCCCTCTATTTGTATGATCAGTACTCATCACTGCCGTCCTACTTTTACTCTCACTCCCCGTTCTTGCCGCAGGTATCACCATACTACTGACAGACCGAAACCTAAACACCACATTCTTTGACCCCGCTGGTGGAGGTGACCCAGTTCTATACCAACACCTC
>Pterodroma_gouldi_JX665124
TCTAGCAAGCAATCTAGCCCATGCCGGAGCTTCAGTTGACCTAGCCATCTTCTCCCTTCACCTAGCAGGGGTGTCCTCCATCCTGGGAGCAATCAACTTCATCACAACAGCTATCAACATAAAACCCCCAGCCCTCTCACAATACCAAACCCCTCTATTTGTATGATCAGTACTCATCACTGCCGTCCTACTTTTACTCTCACTCCCCGTTCTTGCCGCAGGTATCACCATACTACTGACAGACCGAAACCTAAACACCACATTCTTTGACCCCGCTGGTGGAGGTGACCCAGTTCTATACCAACACCTC
>Pterodroma_gouldi_JX665125
TCTAGCAAGCAATCTAGCCCATGCCGGAGCTTCAGTTGACCTAGCCATCTTCTCCCTTCACCTAGCAGGGGTGTCCTCCATCCTGGGAGCAATCAACTTCATCACAACAGCTATCAACATAAAACCCCCAGCCCTCTCACAATACCAAACCCCTCTATTTGTATGATCAGTACTCATCACTGCCGTCCTACTTTTACTCTCACTCCCCGTTCTTGCCGCAGGTATCACCATACTACTGACAGACCGAAACCTAAACACCACATTCTTTGACCCCGCTGGTGGAGGTGACCCAGTTCTATACCAACACCTC
>Pterodroma_gouldi_JX665126
TCTAGCAAGCAATCTAGCCCATGCCGGAGCTTCAGTTGACCTAGCCATCTTCTCCCTTCACCTAGCAGGGGTGTCCTCCATCCTGGGAGCAATCAACTTCATCACAACAGCTATCAACATAAAACCCCCAGCCCTCTCACAATACCAAACCCCTCTATTTGTATGATCAGTACTCATCACTGCCGTCCTACTTTTACTCTCACTCCCCGTTCTTGCCGCAGGTATCACCATACTACTGACAGACCGAAACCTAAACACCACATTCTTTGACCCCGCTGGTGGAGGTGACCCAGTTCTATACCAACACCTC
>Pterodroma_gouldi_JX665127
TCTAGCAAGCAATCTAGCCCATGCCGGAGCTTCAGTTGACCTAGCCATCTTCTCCCTTCACCTAGCAGGGGTGTCCTCCATCCTGGGAGCAATCAACTTCATCACAACAGCTATCAACATAAAACCCCCAGCCCTCTCACAATACCAAACCCCTCTATTTGTATGATCAGTACTCATCACTGCCGTCCTACTTTTACTCTCACTCCCCGTTCTTGCCGCAGGTATCACCATACTACTGACAGACCGAAACCTAAACACCACATTCTTTGACCCCGCTGGTGGAGGTGACCCAGTTCTATACCAACACCTC
>Pterodroma_gouldi_MK261799
TCTAGCAAGCAATCTAGCCCATGCCGGAGCTTCAGTTGACCTAGCCATCTTCTCCCTTCACCTAGCAGGGGTGTCCTCCATCCTGGGAGCAATCAACTTCATCACAACAGCTATCAACATAAAACCCCCAGCCCTCTCACAATACCAAACCCCTCTATTTGTATGATCAGTACTCATCACTGCCGTCCTACTTTTACTCTCACTCCCCGTTCTTGCCGCAGGTATCACCATACTACTGACAGACCGAAACCTAAACACCACATTCTTTGACCCCGCTGGTGGAGGTGACCCAGTTCTATACCAACACCTC
>Pterodroma_gouldi_MK261902
TCTAGCAAGCAATCTAGCCCATGCCGGAGCTTCAGTTGACCTAGCCATCTTCTCCCTTCACCTAGCAGGGGTGTCCTCCATCCTGGGAGCAATCAACTTCATCACAACAGCTATCAACATAAAACCCCCAGCCCTCTCACAATACCAAACCCCTCTATTTGTATGATCAGTACTCATCACTGCCGTCCTACTTTTACTCTCACTCCCCGTTCTTGCCGCAGGTATCACCATACTACTGACAGACCGAAACCTAAACACCACATTCTTTGACCCCGCTGGTGGAGGTGACCCAGTTCTATACCAACACCTC
>Pterodroma_gouldi_MK261994
TCTAGCAAGCAATCTAGCCCATGCCGGAGCTTCAGTTGACCTAGCCATCTTCTCCCTTCACCTAGCAGGGGTGTCCTCCATCCTGGGAGCAATCAACTTCATCACAACAGCTATCAACATAAAACCCCCAGCCCTCTCACAATACCAAACCCCTCTATTTGTATGATCAGTACTCATCACTGCCGTCCTACTTTTACTCTCACTCCCCGTTCTTGCCGCAGGTATCACCATACTACTGACAGACCGAAACCTAAACACCACATTCTTTGACCCCGCTGGTGGAGGTGACCCAGTTCTATACCAACACCTC
>Pterodroma_gouldi_MK262169
TCTAGCAAGCAATCTAGCCCATGCCGGAGCTTCAGTTGACCTAGCCATCTTCTCCCTTCACCTAGCAGGGGTGTCCTCCATCCTGGGAGCAATCAACTTCATCACAACAGCTATCAACATAAAACCCCCAGCCCTCTCACAATACCAAACCCCTCTATTTGTATGATCAGTACTCATCACTGCCGTCCTACTTTTACTCTCACTCCCCGTTCTTGCCGCAGGTATCACCATACTACTGACAGACCGAAACCTAAACACCACATTCTTTGACCCCGCTGGTGGAGGTGACCCAGTTCTATACCAACACCTC
>Pterodroma_gouldi_MK262288
TCTAGCAAGCAATCTAGCCCATGCCGGAGCTTCAGTTGACCTAGCCATCTTCTCCCTTCACCTAGCAGGGGTGTCCTCCATCCTGGGAGCAATCAACTTCATCACAACAGCTATCAACATAAAACCCCCAGCCCTCTCACAATACCAAACCCCTCTATTTGTATGATCAGTACTCATCACTGCCGTCCTACTTTTACTCTCACTCCCCGTTCTTGCCGCAGGTATCACCATACTACTGACAGACCGAAACCTAAACACCACATTCTTTGACCCCGCTGGTGGAGGTGACCCAGTTCTATACCAACACCTC
>Pterodroma_gouldi_MK262349
TCTAGCAAGCAATCTAGCCCATGCCGGAGCTTCAGTTGACCTAGCCATCTTCTCCCTTCACCTAGCAGGGGTGTCCTCCATCCTGGGAGCAATCAACTTCATCACAACAGCTATCAACATAAAACCCCCAGCCCTCTCACAATACCAAACCCCTCTATTTGTATGATCAGTACTCATCACTGCCGTCCTACTTTTACTCTCACTCCCCGTTCTTGCCGCAGGTATCACCATACTACTGACAGACCGAAACCTAAACACCACATTCTTTGACCCCGCTGGTGGAGGTGACCCAGTTCTATACCAACACCTC
>Pterodroma_gouldi_MK262372
TCTAGCAAGCAATCTAGCCCATGCCGGAGCTTCAGTTGACCTAGCCATCTTCTCCCTTCACCTAGCAGGGGTGTCCTCCATCCTGGGAGCAATCAACTTCATCACAACAGCTATCAACATAAAACCCCCAGCCCTCTCACAATACCAAACCCCTCTATTTGTATGATCAGTACTCATCACTGCCGTCCTACTTTTACTCTCACTCCCCGTTCTTGCCGCAGGTATCACCATACTACTGACAGACCGAAACCTAAACACCACATTCTTTGACCCCGCTGGTGGAGGTGACCCAGTTCTATACCAACACCTC
>Pterodroma_gouldi_MK262646
TCTAGCAAGCAATCTAGCCCATGCCGGAGCTTCAGTTGACCTAGCCATCTTCTCCCTTCACCTAGCAGGGGTGTCCTCCATCCTGGGAGCAATCAACTTCATCACAACAGCTATCAACATAAAACCCCCAGCCCTCTCACAATACCAAACCCCTCTATTTGTATGATCAGTACTCATCACTGCCGTCCTACTTTTACTCTCACTCCCCGTTCTTGCCGCAGGTATCACCATACTACTGACAGACCGAAACCTAAACACCACATTCTTTGACCCCGCTGGTGGAGGTGACCCAGTTCTATACCAACACCTC
>Pterodroma_gouldi_MK262699
TCTAGCAAGCAATCTAGCCCATGCCGGAGCTTCAGTTGACCTAGCCATCTTCTCCCTTCACCTAGCAGGGGTGTCCTCCATCCTGGGAGCAATCAACTTCATCACAACAGCTATCAACATAAAACCCCCAGCCCTCTCACAATACCAAACCCCTCTATTTGTATGATCAGTACTCATCACTGCCGTCCTACTTTTACTCTCACTCCCCGTTCTTGCCGCAGGTATCACCATACTACTGACAGACCGAAACCTAAACACCACATTCTTTGACCCCGCTGGTGGAGGTGACCCAGTTCTATACCAACACCTC
>Pterodroma_hasitata_DQ434000
TCTAGCAGGCAATCTAGCCCATGCTGGAGCTTCAGTTGACCTAGCTATCTTCTCTCTTCACCTAGCAGGGGTGTCCTCCATTCTAGGAGCAATTAACTTCATCACAACAGCTATCAACATAAAACCCCCAGCCCTCTCACAATACCAAACCCCTCTATTTGTGTGATCAGTACTCATCACTGCCGTCCTACTTTTACTCTCACTCCCAGTTCTTGCCGCAGGTATCACCATACTACTGACAGATCGGAACCTAAACACCACATTCTTTGACCCCGCTGGTGGAGGTGACCCAGTTCTATACCAACACCTC
>Pterodroma_hasitata_DQ434001
TCTAGCAGGCAATCTAGCCCATGCTGGAGCTTCAGTTGACCTAGCTATCTTCTCTCTTCACCTAGCAGGGGTGTCCTCCATTCTAGGAGCAATTAACTTCATCACAACAGCTATCAACATAAAACCCCCAGCCCTCTCACAATACCAAACCCCTCTATTTGTGTGATCAGTACTCATCACCGCCGTCCTACTTTTACTCTCACTCCCAGTTCTTGCCGCAGGTATCACCATACTACTGACAGATCGGAACCTAAACACCACATTCTTTGACCCCGCTGGTGGAGGTGACCCAGTTCTATACCAACACCTC
>Pterodroma_inexpectata_MK261882
TCTAGCAGGTAATCTAGCACATGCCGGAGCTTCAGTTGACTTAGCCATCTTCTCCCTCCATCTGGCAGGGGTATCCTCCATTCTAGGGGCAATCAACTTCATCACAACAGCTATCAACATAAAACCCCCAGCTCTCTCACAATATCAAACCCCCCTATTTGTATGATCAGTACTCATCACTGCCGTCCTACTTTTACTCTCACTCCCAGTTCTTGCTGCAGGCATCACCATGCTACTAACAGATCGAAACCTGAACACTACATTCTTTGACCCTGCTGGCGGAGGAGACCCAGTCCTATACCAGCACCTC
>Pterodroma_inexpectata_MK261894
TCTAGCAGGTAATCTAGCACATGCCGGAGCTTCAGTTGACTTAGCCATCTTCTCCCTCCATCTGGCAGGGGTATCCTCCATTCTAGGGGCAATCAACTTCATCACAACAGCTATCAACATAAAACCCCCAGCTCTCTCACAATATCAAACCCCCCTATTTGTATGATCAGTACTCATCACTGCCGTCCTACTTTTACTCTCACTCCCAGTTCTTGCTGCAGGCATCACCATGCTACTAACAGATCGAAACCTGAACACTACATTCTTTGACCCTGCTGGCGGAGGAGACCCAGTCCTATACCAGCACCTC
>Pterodroma_inexpectata_MK262162
TCTAGCAGGTAATCTAGCACATGCCGGAGCTTCAGTTGACTTAGCCATCTTCTCCCTCCATCTGGCAGGGGTATCCTCCATTCTAGGGGCAATCAACTTCATCACAACAGCTATCAACATAAAACCCCCAGCTCTCTCACAATATCAAACCCCCCTATTTGTATGATCAGTACTCATCACTGCCGTCCTACTTTTACTCTCACTCCCAGTTCTTGCTGCAGGCATCACCATGCTACTAACAGATCGAAACCTGAACACTACATTCTTTGACCCTGCTGGCGGAGGAGACCCAGTCCTATACCAGCACCTC
>Pterodroma_inexpectata_MK262345
TCTAGCAGGTAATCTAGCACATGCCGGAGCTTCAGTTGACTTAGCCATCTTCTCCCTCCATCTGGCAGGGGTATCCTCCATTCTAGGGGCAATCAACTTCATCACAACAGCTATCAACATAAAACCCCCAGCTCTCTCACAATATCAAACTCCCCTATTTGTATGATCAGTACTCATCACTGCCGTCCTACTTTTACTCTCACTCCCAGTTCTTGCTGCAGGCATCACCATGCTACTAACAGATCGAAACCTGAACACTACATTCTTTGACCCTGCTGGCGGAGGAGACCCAGTCCTATACCAGCACCTC
>Pterodroma_inexpectata_MK262449
TCTAGCAGGTAATCTAGCACATGCCGGAGCTTCAGTTGACTTAGCCATCTTCTCCCTCCATCTGGCAGGGGTATCCTCCATTCTAGGGGCAATCAACTTCATCACAACAGCTATCAACATAAAACCCCCAGCTCTCTCACAATATCAAACCCCCCTATTTGTATGATCAGTACTCATCACTGCCGTCCTACTTTTACTCTCACTCCCAGTTCTTGCTGCAGGCATCACCATGCTACTAACAGATCGAAACCTGAACACTACATTCTTTGACCCTGCTGGCGGAGGAGACCCAGTCCTATACCAGCACCTC
>Pterodroma_inexpectata_MK262541
TCTAGCAGGTAATCTAGCACATGCCGGAGCTTCAGTTGACTTAGCCATCTTCTCCCTCCATCTGGCAGGGGTATCCTCCATTCTAGGGGCAATCAACTTCATCACAACAGCTATCAACATAAAACCCCCAGCTCTCTCACAATATCAAACCCCCCTATTTGTATGATCAGTACTCATCACTGCCGTCCTACTTTTACTCTCACTCCCAGTTCTTGCTGCAGGCATCACCATGCTACTAACAGATCGAAACCTGAACACTACATTCTTTGACCCTGCTGGCGGAGGAGACCCAGTCCTATACCAGCACCTC
>Pterodroma_inexpectata_MK262625
TCTAGCAGGTAATCTAGCACATGCCGGAGCTTCAGTTGACTTAGCCATCTTCTCCCTCCATCTGGCAGGGGTATCCTCCATTCTAGGGGCAATCAACTTCATCACAACAGCTATCAACATAAAACCCCCAGCTCTCTCACAATATCAAACCCCCCTATTTGTATGATCAGTACTCATCACTGCCGTCCTACTTTTACTCTCACTCCCAGTTCTTGCTGCAGGCATCACCATGCTACTAACAGATCGAAACCTGAACACTACATTCTTTGACCCTGCTGGCGGAGGAGACCCAGTCCTATACCAGCACCTC
>Pterodroma_lessonii_MK261800
TCTAGCAAGCAATCTAGCCCATGCCGGAGCTTCAGTTGACCTAGCCATCTTCTCCCTTCACCTAGCAGGGGTATCCTCCATCCTGGGAGCAATCAACTTCATCACAACAGCTATCAACATAAAACCCCCAGCCCTCTCACAATACCAAACCCCTCTATTTGTATGATCAGTACTCATCACTGCCGTCCTACTTTTACTCTCACTCCCAGTTCTTGCCGCAGGTATCACCATACTACTGACAGACCGAAACCTAAACACCACATTCTTTGACCCCGCTGGCGGAGGTGACCCAGTTCTATACCAACACCTC
>Pterodroma_lessonii_MK261800
TCTAGCAAGCAATCTAGCCCATGCCGGAGCTTCAGTTGACCTAGCCATCTTCTCCCTTCACCTAGCAGGGGTATCCTCCATCCTGGGAGCAATCAACTTCATCACAACAGCTATCAACATAAAACCCCCAGCCCTCTCACAATACCAAACCCCTCTATTTGTATGATCAGTACTCATCACTGCCGTCCTACTTTTACTCTCACTCCCAGTTCTTGCCGCAGGTATCACCATACTACTGACAGACCGAAACCTAAACACCACATTCTTTGACCCCGCTGGCGGAGGTGACCCAGTTCTATACCAACACCTC
>Pterodroma_lessonii_MK261881
TCTAGCAAGCAATCTAGCCCATGCCGGAGCTTCAGTTGACCTAGCCATCTTCTCCCTTCACCTAGCAGGGGTATCCTCCATCCTGGGAGCAATCAACTTCATCACAACAGCTATCAACATAAAACCCCCAGCCCTCTCACAATACCAAACCCCTCTATTTGTATGATCAGTACTCATCACTGCCGTCCTACTTTTACTCTCACTCCCAGTTCTTGCCGCAGGTATCACCATACTACTGACAGACCGAAACCTAAACACCACATTCTTTGACCCCGCTGGCGGAGGTGACCCAGTTCTATACCAACACCTC
>Pterodroma_lessonii_MK261881
TCTAGCAAGCAATCTAGCCCATGCCGGAGCTTCAGTTGACCTAGCCATCTTCTCCCTTCACCTAGCAGGGGTATCCTCCATCCTGGGAGCAATCAACTTCATCACAACAGCTATCAACATAAAACCCCCAGCCCTCTCACAATACCAAACCCCTCTATTTGTATGATCAGTACTCATCACTGCCGTCCTACTTTTACTCTCACTCCCAGTTCTTGCCGCAGGTATCACCATACTACTGACAGACCGAAACCTAAACACCACATTCTTTGACCCCGCTGGCGGAGGTGACCCAGTTCTATACCAACACCTC
>Pterodroma_lessonii_MK261933
TCTAGCAAGCAATCTAGCCCATGCCGGAGCTTCAGTTGACCTAGCCATCTTCTCCCTTCACCTAGCAGGGGTATCCTCCATCCTGGGAGCAATCAACTTCATCACAACAGCTATCAACATAAAACCCCCAGCCCTCTCACAATACCAAACCCCTCTATTTGTATGATCAGTACTCATCACTGCCGTCCTACTTTTACTCTCACTCCCAGTTCTTGCCGCAGGTATCACCATACTACTGACAGACCGAAACCTAAACACCACATTCTTTGACCCCGCTGGCGGAGGTGACCCAGTTCTATACCAACACCTC
>Pterodroma_lessonii_MK261933
TCTAGCAAGCAATCTAGCCCATGCCGGAGCTTCAGTTGACCTAGCCATCTTCTCCCTTCACCTAGCAGGGGTATCCTCCATCCTGGGAGCAATCAACTTCATCACAACAGCTATCAACATAAAACCCCCAGCCCTCTCACAATACCAAACCCCTCTATTTGTATGATCAGTACTCATCACTGCCGTCCTACTTTTACTCTCACTCCCAGTTCTTGCCGCAGGTATCACCATACTACTGACAGACCGAAACCTAAACACCACATTCTTTGACCCCGCTGGCGGAGGTGACCCAGTTCTATACCAACACCTC
>Pterodroma_lessonii_MK262371
TCTAGCAAGCAATCTAGCCCATGCCGGAGCTTCAGTTGACCTAGCCATCTTCTCCCTTCACCTAGCAGGGGTATCCTCCATCCTGGGAGCAATCAACTTCATCACAACAGCTATCAACATAAAACCCCCAGCCCTCTCACAATACCAAACCCCTCTATTTGTATGATCAGTACTCATCACTGCCGTCCTACTTTTACTCTCACTCCCAGTTCTTGCCGCAGGTATCACCATACTACTGACAGACCGAAACCTAAACACCACATTCTTTGACCCCGCTGGCGGAGGTGACCCAGTTCTATACCAACACCTC
>Pterodroma_lessonii_MK262371
TCTAGCAAGCAATCTAGCCCATGCCGGAGCTTCAGTTGACCTAGCCATCTTCTCCCTTCACCTAGCAGGGGTATCCTCCATCCTGGGAGCAATCAACTTCATCACAACAGCTATCAACATAAAACCCCCAGCCCTCTCACAATACCAAACCCCTCTATTTGTATGATCAGTACTCATCACTGCCGTCCTACTTTTACTCTCACTCCCAGTTCTTGCCGCAGGTATCACCATACTACTGACAGACCGAAACCTAAACACCACATTCTTTGACCCCGCTGGCGGAGGTGACCCAGTTCTATACCAACACCTC
>Pterodroma_lessonii_MK262427
TCTAGCAAGCAATCTAGCCCATGCCGGAGCTTCAGTTGACCTAGCCATCTTCTCCCTTCACCTAGCAGGGGTATCCTCCATCCTGGGAGCAATCAACTTCATCACAACAGCTATCAACATAAAACCCCCAGCCCTCTCACAATACCAAACCCCTCTATTTGTATGATCAGTACTCATCACTGCCGTCCTACTTTTACTCTCACTCCCAGTTCTTGCCGCAGGTATCACCATACTACTGACAGACCGAAACCTAAACACCACATTCTTTGACCCCGCTGGCGGAGGTGACCCAGTTCTATACCAACACCTC
>Pterodroma_lessonii_MK262427
TCTAGCAAGCAATCTAGCCCATGCCGGAGCTTCAGTTGACCTAGCCATCTTCTCCCTTCACCTAGCAGGGGTATCCTCCATCCTGGGAGCAATCAACTTCATCACAACAGCTATCAACATAAAACCCCCAGCCCTCTCACAATACCAAACCCCTCTATTTGTATGATCAGTACTCATCACTGCCGTCCTACTTTTACTCTCACTCCCAGTTCTTGCCGCAGGTATCACCATACTACTGACAGACCGAAACCTAAACACCACATTCTTTGACCCCGCTGGCGGAGGTGACCCAGTTCTATACCAACACCTC
>Pterodroma_lessonii_MK262504
TCTAGCAAGCAATCTAGCCCATGCCGGAGCTTCAGTTGACCTAGCCATCTTCTCCCTTCACCTAGCAGGGGTATCCTCCATCCTGGGAGCAATCAACTTCATCACAACAGCTATCAACATAAAACCCCCAGCCCTCTCACAATACCAAACCCCTCTATTTGTATGATCAGTACTCATCACTGCCGTCCTACTTTTACTCTCACTCCCAGTTCTTGCCGCAGGTATCACCATACTACTGACAGACCGAAACCTAAACACCACATTCTTTGACCCCGCTGGCGGAGGTGACCCAGTTCTATACCAACACCTC
>Pterodroma_lessonii_MK262504
TCTAGCAAGCAATCTAGCCCATGCCGGAGCTTCAGTTGACCTAGCCATCTTCTCCCTTCACCTAGCAGGGGTATCCTCCATCCTGGGAGCAATCAACTTCATCACAACAGCTATCAACATAAAACCCCCAGCCCTCTCACAATACCAAACCCCTCTATTTGTATGATCAGTACTCATCACTGCCGTCCTACTTTTACTCTCACTCCCAGTTCTTGCCGCAGGTATCACCATACTACTGACAGACCGAAACCTAAACACCACATTCTTTGACCCCGCTGGCGGAGGTGACCCAGTTCTATACCAACACCTC
>Pterodroma_lessonii_MK262587
TCTAGCAAGCAATCTAGCCCATGCCGGAGCTTCAGTTGACCTAGCCATCTTCTCCCTTCACCTAGCAGGGGTATCCTCCATCCTGGGAGCAATCAACTTCATCACAACAGCTATCAACATAAAACCCCCAGCCCTCTCACAATACCAAACCCCTCTATTTGTATGATCAGTACTCATCACTGCCGTCCTACTTTTACTCTCACTCCCAGTTCTTGCCGCAGGTATCACCATACTACTGACAGACCGAAACCTAAACACCACATTCTTTGACCCCGCTGGCGGAGGTGACCCAGTTCTATACCAACACCTC
>Pterodroma_lessonii_MK262587
TCTAGCAAGCAATCTAGCCCATGCCGGAGCTTCAGTTGACCTAGCCATCTTCTCCCTTCACCTAGCAGGGGTATCCTCCATCCTGGGAGCAATCAACTTCATCACAACAGCTATCAACATAAAACCCCCAGCCCTCTCACAATACCAAACCCCTCTATTTGTATGATCAGTACTCATCACTGCCGTCCTACTTTTACTCTCACTCCCAGTTCTTGCCGCAGGTATCACCATACTACTGACAGACCGAAACCTAAACACCACATTCTTTGACCCCGCTGGCGGAGGTGACCCAGTTCTATACCAACACCTC
>Pterodroma_longirostris_JQ176026
CCTAGCAGGTAATCTAGCCCATGCCGGAGCTTCAGTCGACCTAGCCATCTTCTCCCTCCACCTGGCAGGGGTATCCTCCATTCTAGGAGCAATCAACTTCATCACAACAGCTATCAACATAAAACCTCCAGCTCTCTCACAATATCAAACCCCTTTATTTGTATGATCAGTACTCATCACTGCCGTCCTACTCTTACTCTCACTCCCAGTTCTTGCTGCAGGCATCACCATACTACTAACAGATCGAAACCTAAACACTACATTCTTTGACCCTGCTGGCGGAGGAGACCCAGTCCTATACCAGCACCTC
>Pterodroma_longirostris_JQ176027
CCTAGCAGGTAATCTAGCCCATGCCGGAGCTTCAGTCGACCTAGCCATCTTCTCCCTCCACCTGGCAGGGGTATCCTCCATTCTAGGAGCAATCAACTTCATCACAACAGCTATCAACATAAAACCTCCAGCTCTCTCACAATATCAAACCCCTTTATTTGTATGATCAGTACTCATCACTGCCGTCCTACTCTTACTCTCACTCCCAGTTCTTGCTGCCGGCATCACCATACTACTGACAGATCGAAACCTAAACACTACATTCTTCGACCCTGCTGGCGGAGGAGACCCAGTGCTATACCAACACCTC
>Pterodroma_longirostris_JQ176028
CCTAGCAGGTAATCTAGCCCATGCCGGAGCTTCAGTCGACCTAGCCATCTTCTCCCTCCACCTGGCAGGGGTATCCTCCATTCTAGGAGCAATCAACTTCATCACAACAGCTATCAACATAAAACCTCCAGCTCTCTCACAATATCAAACCCCTTTATTTGTATGATCAGTACTCATCACTGCCGTCCTACTCTTACTCTCACTCCCAGTTCTTGCTGCAGGCATCACCATACTACTAACAGATCGAAACCTAAACACTACATTCTTTGACCCTGCTGGCGGAGGAGACCCAGTCCTATACCAGCACCTC
>Pterodroma_longirostris_LC006852
CCTAGCAGGTAATCTAGCCCATGCCGGAGCTTCAGTCGACCTAGCCATCTTCTCCCTCCACCTGGCAGGGGTATCCTCCATTCTAGGAGCAATCAACTTCATCACAACAGCTATCAACATAAAACCTCCAGCTCTCTCACAATATCAAACCCCTTTATTTGTATGATCAGTACTCATCACTGCCGTCCTACTCTTACTCTCACTCCCAGTTCTTGCTGCAGGCATCACCATACTACTAACAGATCGAAACCTAAACACTACATTCTTTGACCCTGCTGGCGGAGGAGACCCAGTCCTATACCAGCACCTC
>Pterodroma_magentae_MK261780
TCTAGCAAGCAATCTAGCCCATGCCGGAGCTTCAGTTGACCTAGCCATCTTCTCCCTTCACCTAGCAGGAGTGTCCTCCATCCTAGGAGCAATCAACTTCATCACAACAGCTATCAACATAAAACCCCCAGCCCTCTCACAATACCAAACCCCTCTATTTGTATGATCAGTACTCATCACTGCCGTCCTACTTTTACTCTCACTTCCAGTTCTTGCCGCAGGTATCACCATACTACTGACAGACCGGAACCTAAACACCACATTCTTTGACCCCGCTGGTGGAGGTGACCCAGTTCTATACCAACACCTC
>Pterodroma_magentae_MK261787
TCTAGCAAGCAATCTAGCCCATGCCGGAGCTTCAGTTGACCTAGCCATCTTCTCCCTTCACCTAGCAGGAGTGTCCTCCATCCTAGGAGCAATCAACTTCATCACAACAGCTATCAACATAAAACCCCCAGCCCTCTCACAATACCAAACCCCTCTATTTGTATGATCAGTACTCATCACTGCCGTCCTACTTTTACTCTCACTTCCAGTTCTTGCCGCAGGTATCACCATACTACTGACAGACCGGAACCTAAACACCACATTCTTTGACCCCGCTGGTGGAGGTGACCCAGTTCTATACCAACACCTC
>Pterodroma_magentae_MK261818
TCTAGCAAGCAATCTAGCCCATGCCGGAGCTTCAGTTGACCTAGCCATCTTCTCCCTTCACCTAGCAGGAGTGTCCTCCATCCTAGGAGCAATCAACTTCATCACAACAGCTATCAACATAAAACCCCCAGCCCTCTCACAATACCAAACCCCTCTATTTGTATGATCAGTACTCATCACTGCCGTCCTACTTTTACTCTCACTTCCAGTTCTTGCCGCAGGTATCACCATACTACTGACAGACCGGAACCTAAACACCACATTCTTTGACCCCGCTGGTGGAGGTGACCCAGTTCTATACCAACACCTC
>Pterodroma_magentae_MK261869
TCTAGCAAGCAATCTAGCCCATGCCGGAGCTTCAGTTGACCTAGCCATCTTCTCCCTTCACCTAGCAGGAGTGTCCTCCATCCTAGGAGCAATCAACTTCATCACAACAGCTATCAACATAAAACCCCCAGCCCTCTCACAATACCAAACCCCTCTATTTGTATGATCAGTACTCATCACTGCCGTCCTACTTTTACTCTCACTTCCAGTTCTTGCCGCAGGTATCACCATACTACTGACAGACCGGAACCTAAACACCACATTCTTTGACCCCGCTGGTGGAGGTGACCCAGTTCTATACCAACACCTC
>Pterodroma_magentae_MK262061
TCTAGCAAGCAATCTAGCCCATGCCGGAGCTTCAGTTGACCTAGCCATCTTCTCCCTTCACCTAGCAGGAGTGTCCTCTATCCTAGGAGCAATCAACTTCATCACAACAGCTATCAACATAAAACCCCCAGCCCTCTCACAATACCAAACCCCTCTATTTGTATGATCAGTACTCATCACTGCCGTCCTACTTTTACTCTCACTTCCAGTTCTTGCCGCAGGTATCACCATACTACTGACAGACCGGAACCTAAACACCACATTCTTTGACCCCGCTGGTGGAGGTGACCCAGTTCTATACCAACCCCTC
>Pterodroma_magentae_MK262064
TCTAGCAAGCAATCTAGCCCATGCCGGAGCTTCAGTTGACCTAGCCATCTTCTCCCTTCACCTAGCAGGAGTGTCCTCCATCCTAGGAGCAATCAACTTCATCACAACAGCTATCAACATAAAACCCCCAGCCCTCTCACAATACCAAACCCCTCTATTTGTATGATCAGTACTCATCACTGCCGTCCTACTTTTACTCTCACTTCCAGTTCTTGCCGCAGGTATCACCATACTACTGACAGACCGGAACCTAAACACCACATTCTTTGACCCCGCTGGTGGAGGTGACCCAGTTCTATACCAACACCTC
>Pterodroma_magentae_MK262105
TCTAGCAAGCAATCTAGCCCATGCCGGAGCTTCAGTTGACCTAGCCATCTTCTCCCTTCACCTAGCAGGAGTGTCCTCCATCCTAGGAGCAATCAACTTCATCACAACAGCTATCAACATAAAACCCCCAGCCCTCTCACAATACCAAACCCCTCTATTTGTATGATCAGTACTCATCACTGCCGTCCTACTTTTACTCTCACTTCCAGTTCTTGCCGCAGGTATCACCATACTACTGACAGACCGGAACCTAAACACCACATTCTTTGACCCCGCTGGTGGAGGTGACCCAGTTCTATACCAACACCTC
>Pterodroma_magentae_MK262127
TCTAGCAAGCAATCTAGCCCATGCCGGAGCTTCAGTTGACCTAGCCATCTTCTCCCTTCACCTAGCAGGAGTGTCCTCCATCCTAGGAGCAATCAACTTCATCACAACAGCTATCAACATAAAACCCCCAGCCCTCTCACAATACCAAACCCCTCTATTTGTATGATCAGTACTCATCACTGCCGTCCTACTTTTACTCTCACTTCCAGTTCTTGCCGCAGGTATCACCATACTACTGACAGACCGGAACCTAAACACCACATTCTTTGACCCCGCTGGTGGAGGTGACCCAGTTCTATACCAACACCTC
>Pterodroma_magentae_MK262184
TCTAGCAAGCAATCTAGCCCATGCCGGAGCTTCAGTTGACCTAGCCATCTTCTCCCTTCACCTAGCAGGAGTGTCCTCCATCCTAGGAGCAATCAACTTCATCACAACAGCTATCAACATAAAACCCCCAGCCCTCTCACAATACCAAACCCCTCTATTTGTATGATCAGTACTCATCACTGCCGTCCTACTTTTACTCTCACTTCCAGTTCTTGCCGCAGGTATCACCATACTACTGACAGACCGGAACCTAAACACCACATTCTTTGACCCCGCTGGTGGAGGTGACCCAGTTCTATACCAACACCTC
>Pterodroma_magentae_MK262390
TCTAGCAAGCAATCTAGCCCATGCCGGAGCTTCAGTTGACCTAGCCATCTTCTCCCTTCACCTAGCAGGAGTGTCCTCTATCCTAGGAGCAATCAACTTCATCACAACAGCTATCAACATAAAACCCCCAGCCCTCTCACAATACCAAACCCCTCTATTTGTATGATCAGTACTCATCACTGCCGTCCTACTTTTACTCTCACTTCCAGTTCTTGCCGCAGGTATCACCATACTACTGACAGACCGGAACCTAAACACCACATTCTTTGACCCCGCTGGTGGAGGTGACCCAGTTCTATACCAACACCTC
>Pterodroma_mollis_MK261887
TCTAGCAGGCAATCTAGCCCATGCCGGAGCTTCAGTTGACCTAGCCATCTTCTCCCTTCACTTAGCAGGAGTGTCCTCCATTCTGGGAGCAATCAACTTCATCACAACAGCTATCAACATAAAACCCCCAGCCCTCTCACAATACCAAACCCCTCTATTTGTATGATCAGTACTCATCACTGCCGTCCTACTTTTACTCTCACTCCCAGTTCTTGCCGCAGGTATCACCATACTACTAACAGACCGAAACCTAAACACCACATTCTTTGACCCCGCTGGTGGAGGTGACCCAGTTCTATACCAACACCTC
>Pterodroma_neglecta_JF522135
CCTAGCAGGTAATCTAGCTCATGCCGGAGCTTCAGTTGATCTAGCCATCTTCTCCCTCCATCTAGCAGGGGTATCCTCCATTCTAGGGGCAATCAACTTCATCACAACAGCTATCAACATAAAACCCCCAGCTCTCTCACAATACCAAACCCCACTATTTGTATGATCAGTACTCATCACTGCCGTCCTACTTTTACTCTCACTCCCAGTTCTCGCTGCAGGCATCACCATGCTGCTAACAGACCGAAACCTGAACACTACATTCTTTGATCCCGCTGGCGGAGGAGACCCAGTCCTATACCAACACCTC
>Pterodroma_neglecta_JF522136
CCTAGCAGGTAATCTAGCTCATGCCGGAGCTTCAGTTGATCTAGCCATCTTCTCCCTCCATCTAGCAGGGGTATCCTCCATTCTAGGGGCAATCAACTTCATCACAACAGCTATCAACATAAAACCCCCAGCTCTCTCACAATACCAAACCCCACTATTTGTATGATCAGTACTCATCACTGCCGTCCTACTTTTACTCTCACTCCCAGTTCTCGCCGCAGGCATCACCATGCTGCTAACAGACCGAAACCTGAACACTACATTCTTTGATCCTGCTGGCGGAGGAGACCCAGTCCTATACCAACACCTC
>Pterodroma_neglecta_MK261841
CCTAGCAGGTAATCTAGCTCATGCCGGAGCTTCAGTTGATCTAGCCATCTTCTCCCTCCATCTAGCAGGGGTATCCTCCATTCTAGGGGCAATCAACTTCATCACAACAGCTATCAACATAAAACCCCCAGCTCTCTCACAATACCAAACCCCACTATTTGTATGATCAGTACTCATCACTGCCGTCCTACTTTTACTCTCACTCCCAGTTCTCGCTGCAGGCATCACCATGCTGCTAACAGACCGAAACCTGAACACTACATTCTTTGATCCCGCTGGCGGAGGAGACCCAGTCCTATACCAACACCTC
>Pterodroma_neglecta_MK261914
CCTAGCAGGTAATCTAGCTCATGCCGGAGCTTCAGTTGATCTAGCCATCTTCTCCCTCCATCTAGCAGGGGTATCCTCCATTCTAGGGGCAATCAACTTCATCACAACAGCTATCAACATAAAACCCCCAGCCCTCTCACAATACCAAACCCCACTATTTGTATGATCAGTACTCATCACTGCCGTCCTACTTTTACTCTCACTCCCAGTTCTCGCTGCAGGCATCACCATGCTGCTAACAGACCGAAACCTGAACACTACATTCTTTGATCCCGCTGGCGGAGGAGACCCAGTCCTATACCAACACCTC
>Pterodroma_neglecta_MK262150
CCTAGCAAGTAATCTAGCTCATGCCGGAGCTTCAGTTGATCTAGCCATCTTCTCCCTCCATCTAGCAGGGGTATCCTCCATTCTAGGGGCAATCAACTTCATCACAACAGCTATCAACATAAAACCCCCAGCCCTCTCACAATACCAAACCCCACTATTTGTATGATCAGTACTCATCACTGCCGTCCTACTTTTACTCTCACTCCCAGTTCTCGCTGCAGGCATCACCATGCTGCTAACAGACCGAAACCTGAACACTACATTCTTTGATCCCGCTGGCGGAGGAGACCCAGTCCTATACCAACACCTC
>Pterodroma_neglecta_MK262207
CCTAGCAGGTAATCTAGCTCATGCCGGAGCTTCAGTTGATCTAGCCATCTTCTCCCTCCATCTAGCAGGGGTATCCTCCATTCTAGGGGCAATCAACTTCATCACAACAGCTATCAACATAAAACCCCCAGCTCTCTCACAATACCAAACCCCACTATTTGTATGATCAGTACTCATCACTGCCGTCCTACTTTTACTCTCACTCCCAGTTCTCGCTGCAGGCATCACCATGCTGCTAACAGACCGAAACCTGAACACTACATTCTTTGATCCCGCTGGCGGAGGAGACCCAGTCCTATACCAACACCTC
>Pterodroma_neglecta_MK262284
CCTAGCAGGTAATCTAGCTCATGCCGGAGCTTCAGTTGATCTAGCCATCTTCTCCCTCCATCTAGCAGGGGTATCCTCCATTCTAGGGGCAATCAACTTCATCACAACAGCTATCAACATAAAACCCCCAGCTCTCTCACAATACCAAACCCCACTATTTGTATGATCAGTACTCATCACTGCCGTCCTACTTTTACTCTCACTCCCAGTTCTCGCTGCAGGCATCACCATGCTGCTAACAGACCGAAACCTGAACACTACATTCTTTGATCCCGCTGGCGGAGGAGACCCAGTCCTATACCAACACCTC
>Pterodroma_neglecta_MK262298
CCTAGCAGGTAATCTAGCTCATGCCGGAGCTTCAGTTGATCTAGCCATCTTCTCCCTCCATCTAGCAGGGGTATCCTCCATTCTAGGGGCAATCAACTTCATCACAACAGCTATCAACATAAAACCCCCAGCTCTCTCACAATACCAAACCCCACTATTTGTATGATCAGTACTCATCACTGCCGTCCTACTTTTACTCTCACTCCCAGTTCTCGCTGCAGGCATCACCATGCTGCTAACAGACCGAAACCTGAACACTACATTCTTTGATCCCGCTGGCGGAGGAGACCCAGTCCTATACCAACACCTC
>Pterodroma_nigripennis_MK261789
TCTAGCGGGTAATCTAGCACATGCCGGAGCTTCAGTTGACCTAGCCATCTTCTCCCTCCACCTAGCAGGGGTATCCTCCATTCTAGGAGCAATCAACTTCATCACAACAGCTATCAACATAAAACCCCCAGCTCTCTCACAATACCAAACCCCTCTATTTGTATGATCAGTACTCATCACTGCCGTCTTACTTTTACTCTCACTCCCAGTTCTCGCTGCAGGCATCACCATACTACTAACAGACCGAAACCTAAACACTACATTCTTTGACCCTGCTGGCGGAGGAGACCCAGTCCTATACCAACATCTC
>Pterodroma_nigripennis_MK261842
TCTAGCGGGTAATCTAGCACATGCCGGAGCTTCAGTTGACCTAGCCATCTTCTCCCTCCACCTAGCAGGGGTATCCTCCATTCTAGGAGCAATCAACTTCATCACAACAGCTATCAACATAAAACCCCCAGCTCTCTCACAATACCAAACCCCTCTATTTGTATGATCAGTACTCATCACTGCCGTCTTACTTTTACTCTCACTCCCAGTTCTCGCTGCAGGCATCACCATATTACTAACAGACCGAAACCTAAACACTACATTCTTTGACCCTGCTGGCGGAGGAGACCCAGTCCTATACCAACATCTC
>Pterodroma_nigripennis_MK261890
TCTAGCGGGTAATCTAGCACATGCCGGAGCTTCAGTTGACCTAGCCATCTTCTCCCTCCACCTAGCAGGGGTATCCTCCATTCTAGGAGCAATCAACTTCATCACAACAGCTATCAACATAAAACCCCCAGCTCTCTCACAATACCAAACCCCTCTATTTGTATGATCAGTACTCATCACTGCCGTCTTACTTTTACTCTCACTCCCAGTTCTCGCTGCAGGCATCACCATACTACTAACAGACCGAAACCTAAACACTACATTCTTTGACCCTGCTGGCGGAGGAGACCCAGTCCTATACCAACATCTC
>Pterodroma_nigripennis_MK262141
TCTAGCGGGTAATCTAGCACATGCCGGAGCTTCAGTTGACCTAGCCATCTTCTCCCTCCACCTAGCAGGGGTATCCTCCATTCTAGGAGCAATCAACTTCATCACAACAGCTATCAACATAAAACCCCCAGCTCTCTCACAATACCAAACCCCTCTATTTGTATGATCAGTACTCATCACTGCCGTCTTACTTTTACTCTCACTCCCAGTTCTCGCTGCAGGCATCACCATACTACTAACAGACCGAAACCTAAACACTACATTCTTTGACCCTGCTGGCGGAGGAGACCCAGTCCTATACCAACATCTC
>Pterodroma_nigripennis_MK262143
TCTAGCGGGTAATCTAGCACATGCCGGAGCTTCAGTTGACCTAGCCATCTTCTCCCTCCACCTAGCAGGGGTATCCTCCATTCTAGGAGCAATCAACTTCATCACAACAGCTATCAACATAAAACCCCCAGCTCTCTCACAATACCAAACCCCTCTATTTGTATGATCAGTACTCATCACTGCCGTCTTACTTTTACTCTCACTCCCAGTTCTCGCTGCAGGCATCACCATACTACTAACAGACCGAAACCTAAACACTACATTCTTTGACCCTGCTGGCGGAGGAGACCCAGTCCTATACCAACATCTC
>Pterodroma_nigripennis_MK262264
TCTAGCGGGTAATCTAGCACATGCCGGAGCTTCAGTTGACCTAGCCATCTTCTCCCTCCACCTAGCAGGGGTATCCTCCATTCTAGGAGCAATCAACTTCATCACAACAGCTATCAACATAAAACCCCCAGCTCTCTCACAATACCAAACCCCTCTATTTGTATGATCAGTACTCATCACTGCCGTCTTACTTTTACTCTCACTCCCAGTTCTCGCTGCAGGCATCACCATACTACTAACAGACCGAAACCTAAACACTACATTCTTTGACCCTGCTGGCGGAGGAGACCCAGTCCTATACCAACATCTC
>Pterodroma_nigripennis_MK262305
TCTAGCGGGTAATCTAGCACATGCCGGAGCTTCAGTTGACCTAGCCATCTTCTCCCTCCACCTAGCAGGGGTATCCTCCATTCTAGGAGCAATCAACTTCATCACAACAGCTATCAACATAAAACCCCCAGCTCTCTCACAATACCAAACCCCTCTATTTGTATGATCAGTACTCATCACTGCCGTCTTACTTTTACTCTCACTCCCAGTTCTCGCTGCAGGCATCACCATACTACTAACAGACCGAAACCTAAACACTACATTCTTTGACCCTGCTGGCGGAGGAGACCCAGTCCTATACCAACATCTC
>Pterodroma_nigripennis_MK262340
TCTAGCGGGTAATCTAGCACATGCCGGAGCTTCAGTTGACCTAGCCATCTTCTCCCTCCACCTAGCAGGGGTATCCTCCATTCTAGGAGCAATCAACTTCATCACAACAGCTATCAACATAAAACCCCCAGCTCTCTCACAATACCAAACCCCTCTATTTGTATGATCAGTACTCATCACTGCCGTCTTACTTTTACTCTCACTCCCAGTTCTCGCTGCAGGCATCACCATACTACTAACAGACCGAAACCTAAACACTACATTCTTTGACCCTGCTGGCGGAGGAGACCCAGTCCTATACCAACATCTC
>Pterodroma_nigripennis_MK262426
TCTAGCGGGTAATCTAGCACATGCCGGAGCTTCAGTTGACCTAGCCATCTTCTCCCTCCACCTAGCAGGGGTATCCTCCATTCTAGGAGCAATCAACTTCATCACAACAGCTATCAACATAAAACCCCCAGCTCTCTCACAATACCAAACCCCTCTATTTGTATGATCAGTACTCATCACTGCCGTCTTACTTTTACTCTCACTCCCAGTTCTCGCTGCAGGCATCACCATACTACTAACAGACCGAAACCTAAACACTACATTCTTTGACCCTGCTGGCGGAGGAGACCCAGTCCTATACCAACATCTC
>Pterodroma_nigripennis_MK262499
TCTAGCGGGTAATCTAGCACATGCCGGAGCTTCAGTTGACCTAGCCATCTTCTCCCTCCACCTAGCAGGGGTATCCTCCATTCTAGGAGCAATCAACTTCATCACAACAGCTATCAACATAAAACCCCCAGCTCTCTCACAATACCAAACCCCTCTATTTGTATGATCAGTACTCATCACTGCCGTCTTACTTTTACTCTCACTCCCAGTTCTCGCTGCAGGCATCACCATACTACTAACAGACCGAAACCTAAACACTACATTCTTTGACCCTGCTGGCGGAGGAGACCCAGTCCTATACCAACATCTC
>Pterodroma_ultima_JF522137
CCTAGCAGGTAATCTAGCACATGCTGGAGCTTCAGTTGATCTGGCCATTTTCTCCCTCCATCTGGCAGGGGTATCCTCCATTCTAGGAGCAATCAACTTCATCACAACAGCTATCAACATAAAACCCCCAGCTCTCTCACAATACCAAACCCCCCTATTTGTATGGTCAGTACTCATCACTGCCGTCCTACTTTTACTCTCACTCCCAGTTCTTGCTGCAGGCATCACCATGCTACTAACAGACCGAAACCTGAACACTACATTCTTTGACCCTGCTGGCGGAGGAGACCCAGTCCTATACCAACACCTC
>Puffinus_assimilis_MK261925
TCTAGCTGGCAACTTAGCCCATGCTGGAGCCTCAGTCGACCTAGCTATCTTCTCTCTCCACCTAGCAGGTGTATCCTCCATCCTAGGGGCAATCAACTTCATTACAACAGCTATCAACATAAAACCCCCAGCCCTATCACAATATCAAACCCCCCTATTCGTGTGATCCGTACTCATTACTGCCGTCCTACTCTTACTCTCACTCCCAGTCCTCGCTGCAGGAATCACTATACTACTAACAGACCGAAACCTGAACACTACATTCTTTGATCCGGCTGGTGGAGGAGACCCAGTCCTATACCAACATCTT
>Puffinus_assimilis_MK261942
TCTAGCCGGCAACTTAGCCCATGCTGGAGCCTCAGTCGACCTAGCTATCTTCTCTCTTCACCTAGCAGGTGTATCCTCCATCCTAGGGGCAATCAACTTCATTACAACAGCTATCAACATAAAACCCCCAGCCCTATCACAATATCAAACCCCCCTATTCGTATGATCCGTACTCATTACTGCCGTCCTACTCCTACTCTCACTCCCAGTCCTCGCTGCAGGAATCACTATACTACTAACAGACCGAAACCTGAACACTACATTCTTTGATCCGGCTGGTGGAGGAGACCCAGTCCTATACCAACATCTT
>Puffinus_assimilis_MK261951
TCTAGCTGGCAACTTAGCTCATGCTGGAGCCTCAGTCGACCTAGCTATCTTCTCTCTCCACCTAGCAGGTGTATCCTCCATCCTAGGGGCAATCAACTTCATTACAACAGCTATCAACATAAAACCCCCAGCCCTATCACAATATCAAACCCCCCTATTCGTGTGATCCGTACTCATTACTGCCGTCCTACTCTTACTCTCACTCCCAGTCCTCGCTGCAGGAATCACTATACTACTAACAGACCGAAACCTGAACACTACATTCTTTGATCCGGCTGGTGGAGGAGACCCAGTCCTATACCAACATCTT
>Puffinus_assimilis_MK261965
TCTAGCTGGCAACTTAGCCCATGCTGGAGCCTCAGTCGACCTAGCTATCTTCTCTCTCCACCTAGCAGGTGTATCCTCCATCCTAGGGGCAATCAACTTCATTACAACAGCTATCAACATAAAACCCCCAGCCCTATCACAATATCAAACCCCCCTATTCGTGTGATCCGTACTCATTACTGCCGTCCTACTCTTACTCTCACTCCCAGTCCTCGCTGCAGGAATCACTATACTACTAACAGACCGAAACCTGAACACTACATTCTTTGATCCGGCTGGTGGAGGAGACCCAGTCCTATACCAACATCTT
>Puffinus_assimilis_MK262051
TCTAGCCGGCAACTTAGCCCATGCTGGAGCCTCAGTCGACCTAGCTATCTTCTCTCTTCACCTAGCAGGTGTATCCTCCATCCTAGGGGCAATCAACTTCATTACAACAGCTATCAACATAAAACCCCCAGCCCTATCACAATATCAAACCCCCCTATTCGTATGATCCGTACTCATTACTGCCGTCCTACTCCTACTCTCACTCCCAGTCCTCGCTGCAGGAATCACTATACTACTAACAGACCGAAACCTGAACACTACATTCTTTGATCCGGCTGGTGGAGGAGACCCAGTCCTATACCAACATCTT
>Puffinus_assimilis_MK262109
TCTAGCTGGCAACTTAGCCCATGCTGGAGCCTCAGTCGACCTAGCTATCTTCTCTCTCCACCTAGCAGGTGTATCCTCCATCCTAGGGGCAATCAACTTCATTACAACAGCTATCAACATAAAACCCCCAGCCCTATCACAATATCAAACCCCCCTATTCGTGTGATCCGTACTCATTACTGCCGTCCTACTCTTACTCTCACTCCCAGTCCTCGCTGCAGGAATCACTATACTACTAACAGACCGAAACCTGAACACTACATTCTTTGATCCGGCTGGTGGAGGAGACCCAGTCCTATACCAACATCTT
>Puffinus_assimilis_MK262164
TCTAGCTGGCAACTTAGCCCATGCTGGAGCCTCAGTCGACCTAGCTATCTTCTCTCTCCACCTAGCAGGTGTATCCTCCATCCTAGGGGCAATCAACTTCATTACAACAGCTATCAACATAAAACCCCCAGCCCTATCACAATATCAAACCCCCCTATTCGTGTGATCCGTACTCATTACTGCCGTCCTACTCTTACTCTCACTCCCAGTCCTCGCTGCAGGAATCACTATACTACTAACAGACCGAAACCTGAACACTACATTCTTTGATCCGGCTGGTGGAGGAGACCCAGTCCTATACCAACATCTT
>Puffinus_assimilis_MK262254
TCTAGCTGGCAACTTAGCCCATGCTGGAGCCTCAGTCGACCTAGCTATCTTCTCTCTCCACCTAGCAGGTGTATCCTCCATCCTAGGGGCAATCAACTTCATTACAACAGCTATCAACATAAAACCCCCAGCCCTATCACAATATCAAACCCCCCTATTCGTGTGATCCGTACTCATTACTGCCGTCCTACTCTTACTCTCACTCCCAGTCCTCGCTGCAGGAATCACTATACTACTAACAGACCGAAACCTGAACACTACATTCTTTGATCCGGCTGGTGGAGGGGACCCAGTCCTATACCAACATCTT
>Puffinus_auricularis_JF498893
TCTAGCTGGCAACTTAGCCCATGCTGGAGCCTCAGTCGACCTAGCTATCTTCTCTCTTCACCTAGCAGGTGTATCCTCCATCCTAGGGGCAATCAACTTCATTACAACAGCTATCAACATAAAACCCCCAGCCCTATCACAATATCAAACCCCCCTATTCGTATGGTCCGTGCTCATTACTGCCGTCCTACTCCTACTCTCACTCCCAGTCCTCGCTGCAGGAATCACTATACTACTAACAGACCGAAACCTAAACACTACATTCTTTGATCCGGCCGGTGGAGGAGACCCAGTCCTATACCAACATCTT
>Puffinus_auricularis_JF498894
TCTAGCTGGCAACTTAGCCCATGCTGGAGCCTCAGTCGACCTAGCTATCTTCTCTCTTCACCTAGCAGGTGTATCCTCCATCCTAGGGGCAATCAACTTCATTACAACAGCTATCAACATAAAACCCCCAGCCCTATCACAATATCAAACTCCCCTATTCGTATGGTCCGTGCTCATTACTGCCGTCCTACTCCTACTCTCACTCCCAGTCCTCGCTGCAGGAATCACTATACTACTAACAGACCGAAACCTAAACACTACATTCTTTGATCCGGCCGGTGGAGGAGACCCAGTCCTATACCAACATCTT
>Puffinus_gavia_MK261804
TCTAGCCGGCAACTTAGCCCATGCTGGAGCCTCAGTCGACCTAGCTATCTTCTCTCTTCACCTAGCAGGTGTATCCTCCATCCTAGGGGCAATCAACTTCATTACAACAGCCATTAACATAAAACCCCCAGCCCTATCACAATATCAAACTCCCCTATTCGTATGATCCGTACTCATTACTGCCGTCCTACTCCTACTCTCACTCCCAGTCCTCGCTGCAGGAATCACTATATTACTAACAGACCGAAACCTAAACACTACATTCTTTGACCCAGCTGGTGGAGGAGATCCAGTCCTATACCAACATCTT
>Puffinus_gavia_MK262028
TCTAGCCGGCAACTTAGCCCATGCTGGAGCCTCAGTCGACCTAGCTATCTTCTCTCTTCACCTAGCAGGTGTATCCTCCATCCTAGGGGCAATCAACTTCATTACAACAGCCATTAACATAAAACCCCCAGCCCTATCACAATATCAAACTCCCCTATTCGTATGATCCGTACTCATTACTGCCGTCCTACTCCTACTCTCACTCCCAGTCCTCGCTGCAGGAATCACTATATTACTAACAGACCGAAACCTAAACACTACATTCTTTGACCCAGCTGGTGGAGGAGATCCAGTCCTATACCAACATCTT
>Puffinus_gavia_MK262201
TCTAGCCGGCAACTTAGCCCATGCTGGAGCCTCAGTCGACCTAGCTATCTTCTCTCTTCACCTAGCAGGTGTATCCTCCATCCTAGGGGCAATCAACTTCATTACAACAGCCATTAACATAAAACCCCCAGCCCTATCACAATATCAAACTCCCCTATTCGTATGATCCGTACTCATTACTGCCGTCCTACTCCTACTCTCACTCCCAGTCCTCGCTGCAGGAATCACTATATTACTAACAGACCGAAACCTAAACACTACATTCTTTGACCCAGCTGGTGGAGGAGATCCAGTCCTATACCAACATCTT
>Puffinus_gavia_MK262536
TCTAGCCGGCAACTTAGCCCATGCTGGGGCCTCAGTCGACCTAGCTATCTTCTCTCTTCACCTAGCAGGTGTATCCTCCATCCTAGGGGCAATCAACTTCATTACAACAGCCATTAACATAAAACCCCCAGCCCTATCACAATATCAAACTCCCCTATTCGTATGATCCGTACTCATTACTGCCGTCCTACTCCTACTCTCACTCCCAGTCCTCGCTGCAGGAATCACTATATTACTAACAGACCGAAACCTAAACACTACATTCTTTGACCCAGCTGGTGGAGGAGATCCAGTCCTATACCAACATCTT
>Puffinus_gavia_MK262555
TCTAGCCGGCAACTTAGCCCATGCTGGAGCCTCAGTCGACCTAGCTATCTTCTCTCTTCACCTAGCAGGTGTATCCTCCATCCTAGGGGCAATCAACTTCATTACAACAGCCATTAACATAAAACCCCCAGCCCTATCACAATATCAAACTCCCCTATTCGTATGATCCGTACTCATTACTGCCGTCCTACTCCTACTCTCACTCCCAGTCCTCGCTGCAGGAATCACTATATTACTAACAGACCGAAACCTAAACACTACATTCTTTGACCCAGCTGGTGGAGGAGATCCAGTCCTATACCAACATCTT
>Puffinus_huttoni_MK262167
TCTAGCCGGCAACTTAGCCCATGCTGGAGCCTCAGTCGACCTGGCTATCTTCTCTCTTCACCTAGCAGGTGTATCCTCCATCCTAGGGGCAATCAACTTCATTACAACAGCCATCAACATAAAACCCCCAGCCCTATCACAATACCAAACCCCCCTATTCGTATGATCCGTGCTCATTACTGCCGTCCTACTCCTACTCTCACTCCCAGTCCTCGCTGCGGGAATCACTATGCTACTAACAGACCGAAACCTAAACACTACATTCTTTGATCCAGCTGGCGGAGGAGATCCAGTCCTATACCAACATCTC
>Puffinus_lherminieri_AB843721
TCTAGCCGGCAACTTGGCCCATGCTGGAGCCTCAGTCGACCTAGCCATCTTCTCTCTTCACCTAGCAGGTGTATCCTCCATCCTAGGGGCAATCAACTTCATTACAACAGCTATCAACATAAAACCCCCAGCCCTATCACAATATCAAACCCCCCTATTCGTATGATCCGTGCTCATCACTGCCGTCCTACTCCTACTCTCACTCCCAGTCCTCGCTGCAGGAATCACTATACTACTAACAGACCGAAACCTAAACACTACATTCTTTGATCCAGCCGGTGGAGGAGACCCAGTCCTATACCAACATCTT
>Puffinus_lherminieri_AB843722
TCTAGCCGGCAACTTGGCCCATGCTGGAGCCTCAGTCGACCTAGCCATCTTCTCTCTTCACCTAGCAGGTGTATCCTCCATCCTAGGGGCAATCAACTTCATTACAACAGCTATCAACATAAAACCCCCAGCCCTATCACAATATCAAACCCCCCTATTCGTATGATCCGTGCTCATTACTGCCGTCCTACTCCTACTCTCACTCCCAGTCCTCGCTGCAGGAATCACTATACTACTAACAGACCGAAACCTAAACACTACATTCTTTGATCCAGCCGGTGGAGGAGACCCAGTCCTATACCAACATCTT
>Puffinus_lherminieri_AB843723
TCTAGCCGGCAACTTGGCCCATGCTGGAGCCTCAGTCGACCTAGCCATCTTCTCTCTTCACCTAGCAGGTGTATCCTCCATCCTAGGGGCAATCAACTTCATTACAACAGCTATCAACATAAAACCCCCAGCCCTATCACAATATCAAACCCCCCTATTCGTATGATCCGTGCTCATCACTGCCGTCCTACTCCTACTCTCACTCCCAGTCCTCGCTGCAGGAATCACTATACTACTAACAGACCGAAACCTAAACACTACATTCTTTGATCCAGCCGGTGGAGGAGACCCAGTCCTATACCAACATCTT
>Puffinus_lherminieri_DQ434015
TCTAGCCGGCAACTTAGCCCATGCTGGAGCCTCAGTCGACCTAGCTATCTTCTCTCTTCACCTAGCAGGTGTATCCTCCATCCTAGGGGCAATCAACTTCATTACAACAGCTATCAACATAAAACCCCCAGCCCTATCACAATATCAAACCCCCCTATTCGTATGATCCGTGCTCATTACTGCCGTCCTACTCCTACTCTCACTCCCAGTCCTCGCTGCAGGAATCACTATATTACTAACAGACCGAAACCTAAACACTACATTCTTTGATCCAGCTGGTGGAGGAGACCCAGTCCTATACCAACACCTT
>Puffinus_lherminieri_JQ176049
TCTAGCCGGCAACTTAGCCCATGCTGGAGCCTCAGTCGACCTAGCTATCTTCTCTCTTCACCTAGCAGGTGTATCCTCCATCCTAGGGGCAATCAACTTCATTACAACAGCTATCAACATAAAACCCCCAGCCCTATCACAATATCAAACCCCCCTATTCGTATGATCCGTGCTCATTACTGCCGTCCTACTCCTACTCTCACTCCCAGTCCTCGCTGCAGGAATCACTATATTACTAACAGACCGAAACCTAAACACTACATTCTTTGATCCAGCCGGTGGAGGAGACCCAGTCCTATACCAACACCTT
>Puffinus_lherminieri_JQ176050
TCTAGCCGGCAACTTAGCCCATGCTGGAGCCTCAGTCGACCTAGCTATCTTCTCTCTTCACCTAGCAGGTGTATCCTCCATCCTAGGGGCAATCAACTTCATTACAACAGCTATCAACATAAAACCCCCAGCCCTATCACAATATCAAACCCCCCTATTCGTATGATCCGTGCTCATTACTGCCGTCCTACTCCTACTCTCACTCCCAGTCCTCGCTGCAGGAATCACTATATTACTAACAGACCGAAACCTAAACACTACATTCTTTGATCCAGCCGGTGGAGGAGACCCAGTCCTATACCAACACCTT
>Puffinus_lherminieri_JX297489
TCTAGCTGGCAACTTAGCCCATGCTGGAGCCTCAGTCGACCTAGCCATCTTCTCCCTTCACCTAGCAGGTGTATCCTCCATCCTAGGGGCAATCAACTTCATTACAACAGCAATCAACATAAAACCCCCAGCCCTATCACAATATCAAACCCCACTATTCGTATGATCCGTCCTCATTACTGCCGTCCTACTCCTACTCTCACTCCCAGTCCTCGCTGCAGGAATCACTATATTACTAACAGACCGAAACCTAAACACTACATTCTTCGACCCAGCAGGAGGAGGAGACCCAGTCCTATACCAACACCTT
>Puffinus_puffinus_GU572067
TCTAGCCGGCAACTTGGCCCATGCTGGAGCCTCAGTCGACCTAGCTATCTTCTCTCTTCATCTAGCAGGTGTATCCTCCATCCTAGGGGCAATCAACTTCATTACAACAGCCATCAACATAAAACCCCCAGCCCTATCACAATATCAAACCCCCCTATTCGTATGGTCCGTGCTCATTACTGCCGTCCTACTCCTACTCTCACTCCCAGTCCTCGCTGCAGGAATCACTATACTACTAACAGACCGAAATCTAAACACTACATTCTTTGATCCGGCCGGTGGAGGAGACCCAGTCCTATATCAACATCTT
>Thalassarche_bulleri_BL1
TCTAGCTGGCAACCTTGCCCACGCAGGAGCTTCAGTAGACCTGGCTATCTTCTCCCTCCACCTAGCAGGTGTTTCATCAATCCTAGGAGCAATTAACTTCATCACAACTGCCATCAATATAAAACCCCCAGCCCTCTCACAATACCAAACCCCCCTATTCGTATGATCCGTCCTCATTACTGCCGTCTTACTCTTACTTTCGCTACCAGTCCTTGCCGCCGGTATTACCATATTACTAACAGACCGAAACCTAAATACTACATTCTTCGACCCAGCTGGAGGAGGGGACCCAGTCCTATATCAACATCTT
>Thalassarche_bulleri_BL2D
TCTAGCTGGCAACCTTGCCCACGCAGGAGCTTCAGTAGACCTGGCTATCTTCTCCCTCCACCTAGCAGGTGTTTCATCAATCCTAGGAGCAATTAACTTCATCACAACTGCCATCAATATAAAACCCCCAGCCCTCTCACAATACCAAACCCCCCTATTCGTATGATCCGTCCTCATTACTGCCGTCTTACTCTTACTTTCGCTACCAGTCCTTGCCGCCGGTATTACCATATTACTAACAGACCGAAACCTAAATACTACATTCTTCGACCCAGCTGGAGGAGGGGACCCAGTCCTATATCAACATCTT
>Thalassarche_bulleri_BL3D
TCTAGCTGGCAACCTTGCCCACGCAGGAGCTTCAGTAGACCTGGCTATCTTCTCCCTCCACCTAGCAGGTGTTTCATCAATCCTAGGAGCAATTAACTTCATCACAACTGCCATCAATATAAAACCCCCAGCCCTCTCACAATACCAAACCCCCCTATTCGTATGATCCGTCCTCATTACTGCCGTCTTACTCTTACTTTCGCTACCAGTCCTTGCCGCCGGTATTACCATATTACTAACAGACCGAAACCTAAATACTACATTCTTCGACCCAGCTGGAGGAGGGGACCCAGTCCTATATCAACATCTT
>Thalassarche_bulleri_MK261843
TCTAGCTGGCAACCTTGCCCACGCAGGAGCTTCAGTAGACCTGGCTATCTTCTCCCTCCACCTAGCAGGTGTTTCATCAATCCTAGGAGCAATTAACTTCATCACAACTGCCATCAATATAAAACCCCCAGCCCTCTCACAATACCAAACCCCCCTATTCGTATGATCCGTCCTCATTACTGCCGTCTTACTCTTACTTTCGCTACCAGTCCTTGCCGCCGGTATTACCATATTACTAACAGACCGAAACCTAAATACTACATTCTTCGACCCAGCTGGAGGAGGGGACCCAGTCCTATATCAACATCTT
>Thalassarche_bulleri_MK262131
TCTAGCTGGCAACCTTGCCCACGCAGGAGCTTCAGTAGACCTGGCTATCTTCTCCCTCCACCTAGCAGGTGTTTCATCAATCCTAGGAGCAATTAACTTCATCACAACTGCCATCAATATAAAACCCCCAGCCCTCTCACAATACCAAACCCCCCTATTCGTATGATCCGTCCTCATTACTGCCGTCTTACTCTTACTTTCGCTACCAGTCCTTGCCGCCGGTATTACCATATTACTAACAGACCGAAACCTAAATACTACATTCTTCGACCCAGCTGGAGGAGGGGACCCAGTCCTATATCAACATCTT
>Thalassarche_bulleri_MK262285
TCTAGCTGGCAACCTTGCCCACGCAGGAGCTTCAGTAGACCTGGCTATCTTCTCCCTCCACCTAGCAGGTGTTTCATCAATCCTAGGAGCAATTAACTTCATCACAACTGCCATCAATATAAAACCCCCAGCCCTCTCACAATACCAAACCCCCCTATTCGTATGATCCGTCCTCATTACTGCCGTCTTACTCTTACTTTCGCTACCAGTCCTTGCCGCCGGTATTACCATATTACTAACAGACCGAAACCTAAATACTACATTCTTCGACCCAGCTGGAGGAGGGGACCCAGTCCTATATCAACATCTT
>Thalassarche_bulleri_MK262302
TCTAGCTGGCAACCTTGCCCACGCAGGAGCTTCAGTAGACCTGGCTATCTTCTCCCTCCACCTAGCAGGTGTTTCATCAATCCTAGGAGCAATTAACTTCATCACAACTGCCATCAATATAAAACCCCCAGCCCTCTCACAATACCAAACCCCCCTATTCGTATGATCCGTCCTCATTACTGCCGTCTTACTCTTACTTTCGCTACCAGTCCTTGCCGCCGGTATTACCATATTACTAACAGACCGAAACCTAAATACTACATTCTTCGACCCAGCTGGAGGAGGGGACCCAGTCCTATATCAACATCTT
>Thalassarche_bulleri_MK262526
TCTAGCTGGCAACCTTGCCCACGCAGGAGCTTCAGTAGACCTGGCTATCTTCTCCCTCCACCTAGCAGGTGTTTCATCAATCCTAGGAGCAATTAACTTCATCACAACTGCCATCAATATAAAACCCCCAGCCCTCTCACAATACCAAACCCCCCTATTCGTATGATCCGTCCTCATTACTGCCGTCTTACTCTTACTTTCGCTACCAGTCCTTGCCGCCGGTATTACCATATTACTAACAGACCGAAACCTAAATACTACATTCTTCGACCCAGCTGGAGGAGGGGACCCAGTCCTATATCAACATCTT
>Thalassarche_carteri_12065521
TCTAGCTGGCAACCTCGCCCACGCAGGGGCTTCAGTAGACCTGGCTATCTTCTCCCTCCACCTAGCAGGTGTTTCATCAATCCTAGGAGCGATTAACTTCATCACAACTGCCATCAACATAAAACCCCCAGCCCTCTCACAATACCAAACCCCCCTATTCGTATGATCTGTCCTCATTACTGCCGTCTTACTATTACTTTCACTACCAGTCCTTGCCGCCGGTATTACCATACTACTAACAGATCGGAACCTAAATACTACATTCTTCGACCCAGCTGGAGGAGGAGACCCAGTCCTATATCAACATCTT
>Thalassarche_carteri_12065540
TCTAGCTGGCAACCTCGCCCACGCAGGGGCTTCAGTAGACCTGGCTATCTTCTCCCTCCACCTAGCAGGTGTTTCATCAATCCTAGGAGCGATTAACTTCATCACAACTGCCATCAACATAAAACCCCCAGCCCTCTCACAATACCAAACCCCCCTATTCGTATGATCTGTCCTCATTACTGCCGTCTTACTATTACTTTCACTACCAGTCCTTGCCGCCGGTATTACCATACTACTAACAGATCGGAACCTAAATACTACATTCTTCGACCCAGCTGGAGGAGGAGACCCAGTCCTATATCAACATCTT
>Thalassarche_carteri_YN3
TCTAGCTGGCAACCTCGCCCACGCAGGGGCTTCAGTAGACCTGGCTATCTTCTCCCTCCACCTAGCAGGTGTTTCATCAATCCTAGGAGCGATTAACTTCATCACAACTGCCATCAACATAAAACCCCCAGCCCTCTCACAATACCAAACCCCCCTATTCGTATGATCTGTCCTCATTACTGCCGTCTTACTATTACTTTCACTACCAGTCCTTGCCGCCGGTATTACCATACTACTAACAGATCGGAACCTAAATACTACATTCTTCGACCCAGCTGGAGGAGGAGACCCAGTCCTATATCAACATCTT
>Thalassarche_carteri_YN4
TCTAGCTGGCAACCTCGCCCACGCAGGGGCTTCAGTAGACCTGGCTATCTTCTCCCTCCACCTAGCAGGTGTTTCATCAATCCTAGGAGCGATTAACTTCATCACAACTGCCATCAACATAAAACCCCCAGCCCTCTCACAATACCAAACCCCCCTATTCGTATGATCTGTCCTCATTACTGCCGTCTTACTATTACTTTCACTACCAGTCCTTGCCGCCGGTATTACCATACTACTAACAGATCGGAACCTAAATACTACATTCTTCGACCCAGCTGGAGGAGGAGACCCAGTCCTATATCAACATCTT
>Thalassarche_cauta_AI6D
TCTAGCTGGCAACCTTGCCCACGCAGGGGCTTCAGTAGACCTGGCTATCTTCTCCCTCCACCTAGCAGGTGTTTCATCAATCCTAGGAGCAATTAACTTCATCACAACTGCCATCAATATAAAACCCCCAGCCCTCTCACAATACCAAACCCCCCTATTCGTATGGTCCGTCCTCATTACTGCCGTCTTACTCTTACTTTCACTGCCAGTCCTTGCCGCCGGTATTACCATACTACTAACAGATCGAAACCTAAATACTACATTCTTCGACCCAGCTGGAGGAGGGGACCCAGTCCTATATCAACATCTT
>Thalassarche_cauta_MK261782
TCTAGCTGGCAACCTTGCCCACGCAGGGGCTTCAGTAGACCTGGCTATCTTCTCCCTCCACCTAGCAGGTGTTTCATCAATCCTAGGAGCAATTAACTTCATCACAACTGCCATCAATATAAAACCCCCAGCCCTCTCACAATACCAAACCCCCCTATTCGTATGATCCGTCCTCATTACTGCCGTCTTACTCTTACTTTCACTGCCAGTCCTTGCCGCCGGTATTACCATACTACTAACAGATCGAAACCTAAATACTACATTCTTCGACCCAGCTGGAGGAGGGGACCCAGTCCTATATCAACATCTT
>Thalassarche_cauta_MK261788
TCTAGCTGGCAACCTTGCCCACGCAGGGGCTTCAGTAGACCTGGCTATCTTCTCCCTCCACCTAGCAGGTGTTTCATCAATCCTAGGAGCAATCAACTTCATCACAACTGCCATCAATATAAAACCCCCAGCCCTCTCACAATACCAAACCCCCCTATTCGTATGATCCGTCCTCATTACTGCCGTCTTACTCTTACTTTCACTGCCAGTCCTTGCCGCCGGTATTACCATACTACTAACAGATCGAAACCTAAATACTACATTCTTCGACCCAGCTGGAGGAGGGGACCCAGTCCTATATCAACATCTT
>Thalassarche_cauta_MK261821
TCTAGCTGGCAACCTTGCCCACGCAGGGGCTTCAGTAGACCTGGCTATCTTCTCCCTCCACCTAGCAGGTGTTTCATCAATCCTAGGAGCAATTAACTTCATCACAACTGCCATCAATATAAAACCCCCAGCCCTCTCACAATACCAAACCCCCCTATTCGTATGGTCCGTCCTCATTACTGCCGTCTTACTCTTACTTTCACTGCCAGTCCTTGCCGCCGGTATTACCATACTACTAACAGATCGAAACCTAAATACTACATTCTTCGACCCAGCTGGAGGAGGGGACCCAGTCCTATATCAACATCTT
>Thalassarche_cauta_MK261931
TCTAGCTGGCAACCTTGCCCACGCAGGGGCTTCAGTAGACCTGGCTATCTTCTCCCTCCACCTAGCAGGTGTTTCATCAATCCTAGGAGCAATTAACTTCATCACAACTGCCATCAATATAAAACCCCCAGCCCTCTCACAATACCAAACCCCCCTATTCGTATGGTCCGTCCTCATTACTGCCGTCTTACTCTTACTTTCACTGCCAGTCCTTGCCGCCGGTATTACCATACTACTAACAGATCGAAACCTAAATACTACATTCTTCGACCCAGCTGGAGGAGGGGACCCAGTCCTATATCAACATCTT
>Thalassarche_cauta_MK261934
TCTAGCTGGCAACCTTGCCCACGCAGGGGCTTCAGTAGACCTGGCTATCTTCTCCCTCCACCTAGCAGGTGTTTCATCAATCCTAGGAGCAATCAACTTCATCACAACTGCCATCAATATAAAACCCCCAGCCCTCTCACAATACCAAACCCCCCTATTCGTATGATCCGTCCTCATTACTGCCGTCTTACTCTTACTTTCACTGCCAGTCCTTGCCGCCGGTATTACCATACTACTAACAGATCGAAACCTAAATACTACATTCTTCGACCCAGCTGGAGGAGGGGACCCAGTCCTATATCAACATCTT
>Thalassarche_cauta_MK262071
TCTAGCTGGCAACCTTGCCCACGCAGGGGCTTCAGTAGACCTGGCTATCTTCTCCCTCCACCTAGCAGGTGTTTCATCAATCCTAGGAGCAATTAACTTCATCACAACTGCCATCAATATAAAACCCCCAGCCCTCTCACAATACCAAACCCCCCTATTCGTATGATCCGTCCTCATTACTGCCGTCTTACTCTTACTTTCACTGCCAGTCCTTGCCGCCGGTATTACCATACTACTAACAGATCGAAACCTAAATACTACATTCTTCGACCCAGCTGGAGGAGGGGACCCAGTCCTATATCAACATCTT
>Thalassarche_cauta_MK262218
TCTAGCTGGCAACCTTGCCCACGCAGGGGCTTCAGTAGACCTGGCTATCTTCTCCCTCCACCTAGCAGGTGTTTCATCAATCCTAGGAGCAATCAACTTCATCACAACTGCCATCAATATAAAACCCCCAGCCCTCTCACAATACCAAACCCCCCTATTCGTATGATCCGTCCTCATTACTGCCGTCTTACTCTTACTTTCACTGCCAGTCCTTGCCGCCGGTATTACCATACTACTAACAGATCGAAACCTAAATACTACATTCTTCGACCCAGCTGGAGGAGGGGACCCAGTCCTATATCAACATCTT
>Thalassarche_cauta_MK262400
TCTAGCTGGCAACCTTGCCCACGCAGGGGCTTCAGTAGACCTGGCTATCTTCTCCCTCCACCTAGCAGGTGTTTCATCAATCCTAGGAGCAATTAACTTCATCACAACTGCCATCAATATAAAACCCCCAGCCCTCTCACAATACCAAACCCCCCTATTCGTATGGTCCGTCCTCATTACTGCCGTCTTACTCTTACTTTCACTGCCAGTCCTTGCCGCCGGTATTACCATACTACTAACAGATCGAAACCTAAATACTACATTCTTCGACCCAGCTGGAGGAGGGGACCCAGTCCTATATCAACATCTT
>Thalassarche_cauta_MK262424
TCTAGCTGGCAACCTTGCCCACGCAGGGGCTTCAGTAGACCTGGCTATCTTCTCCCTCCACCTAGCAGGTGTTTCATCAATCCTAGGAGCAATCAACTTCATCACAACTGCCATCAATATAAAACCCCCAGCCCTCTCACAATACCAAACCCCCCTATTCGTATGATCCGTCCTCATTACTGCCGTCTTACTCTTACTTTCACTGCCAGTCCTTGCCGCCGGTATTACCATACTACTAACAGATCGAAACCTAAATACTACATTCTTCGACCCAGCTGGAGGAGGGGACCCAGTCCTATATCAACATCTT
>Thalassarche_cauta_MK262434
TCTAGCTGGCAACCTTGCCCACGCAGGGGCTTCAGTAGACCTGGCTATCTTCTCCCTCCACCTAGCAGGTGTTTCATCAATCCTAGGAGCAATTAACTTCATCACAACTGCCATCAATATAAAACCCCCAGCCCTCTCACAATACCAAACCCCCCTATTCGTATGGTCCGTCCTCATTACTGCCGTCTTACTCTTACTTTCACTGCCAGTCCTTGCCGCCGGTATTACCATACTACTAACAGATCGAAACCTAAATACTACATTCTTCGACCCAGCTGGAGGAGGGGACCCAGTCCTATATCAACATCTT
>Thalassarche_cauta_MK262632
TCTAGCTGGCAACCTTGCCCACGCAGGGGCTTCAGTAGACCTGGCTATCTTCTCCCTCCACCTAGCAGGTGTTTCATCAATCCTAGGAGCAATTAACTTCATCACAACTGCCATCAATATAAAACCCCCAGCCCTCTCACAATACCAAACCCCCCTATTCGTATGGTCCGTCCTCATTACTGCCGTCTTACTCTTACTTTCACTGCCAGTCCTTGCCGCCGGTATTACCATACTACTAACAGATCGAAACCTAAATACTACATTCTTCGACCCAGCTGGAGGAGGGGACCCAGTCCTATATCAACATCTT
>Thalassarche_cauta_MK262696
TCTAGCTGGCAACCTTGCCCACGCAGGGGCTTCAGTAGACCTGGCTATCTTCTCCCTCCACCTAGCAGGTGTTTCATCAATCCTAGGAGCAATTAACTTCATCACAACTGCCATCAATATAAAACCCCCAGCCCTCTCACAATACCAAACCCCCCTATTCGTATGATCCGTCCTCATTACTGCCGTCTTACTCTTACTTTCACTGCCAGTCCTTGCCGCCGGTATTACCATACTACTAACAGATCGAAACCTAAATACTACATTCTTCGACCCAGCTGGAGGAGGGGACCCAGTCCTATATCAACATCTT
>Thalassarche_cauta_MW1
TCTAGCTGGCAACCTTGCCCACGCAGGGGCTTCAGTAGACCTGGCTATCTTCTCCCTCCACCTAGCAGGTGTTTCATCAATCCTAGGAGCAATTAACTTCATCACAACTGCCATCAATATAAAACCCCCAGCCCTCTCACAATACCAAACCCCCCTATTCGTATGGTCCGTCCTCATTACTGCCGTCTTACTCTTACTTTCACTGCCAGTCCTTGCCGCCGGTATTACCATACTACTAACAGATCGAAACCTAAATACTACATTCTTCGACCCAGCTGGAGGAGGGGACCCAGTCCTATATCAACATCTT
>Thalassarche_cauta_PB7
TCTAGCTGGCAACCTTGCCCACGCAGGGGCTTCAGTAGACCTGGCTATCTTCTCCCTCCACCTAGCAGGTGTTTCATCAATCCTAGGAGCAATTAACTTCATCACAACTGCCATCAATATAAAACCCCCAGCCCTCTCACAATACCAAACCCCCCTATTCGTATGGTCCGTCCTCATTACTGCCGTCTTACTCTTACTTTCACTGCCAGTCCTTGCCGCCGGTATTACCATACTACTAACAGATCGAAACCTAAATACTACATTCTTCGACCCAGCTGGAGGAGGGGACCCAGTCCTATATCAACATCTT
>Thalassarche_cauta_Shy2D
TCTAGCTGGCAACCTTGCCCACGCAGGGGCTTCAGTAGACCTGGCTATCTTCTCCCTCCACCTAGCAGGTGTTTCATCAATCCTAGGAGCAATTAACTTCATCACAACTGCCATCAATATAAAACCCCCAGCCCTCTCACAATACCAAACCCCCCTATTCGTATGGTCCGTCCTCATTACTGCCGTCTTACTCTTACTTTCACTGCCAGTCCTTGCCGCCGGTATTACCATACTACTAACAGATCGAAACCTAAATACTACATTCTTCGACCCAGCTGGAGGAGGGGACCCAGTCCTATATCAACATCTT
>Thalassarche_chlororhynchos_FJ028397
TCTAGCTGGCAACCTCGCCCACGCAGGGGCTTCAGTAGACCTGGCTATCTTCTCCCTCCACCTAGCAGGTGTTTCATCAATCCTAGGAGCGATTAACTTCATCACAACTGCCATCAACATAAAACCCCCAGCCCTCTCACAATACCAAACCCCCCTATTCGTATGATCTGTCCTCATTACTGCCGTCTTACTATTACTTTCACTACCAGTCCTTGCCGCCGGTATTACCATACTACTAACAGATCGGAACCTAAATACTACATTCTTCGACCCAGCTGGAGGAGGAGACCCAGTCCTATATCAACATCTT
>Thalassarche_chlororhynchos_JQ176427
TCTAGCTGGCAACCTCGCCCACGCAGGGGCTTCAGTAGACCTGGCTATCTTCTCCCTCCACCTAGCAGGTGTTTCATCAATCCTAGGAGCGATTAACTTCATCACAACTGCCATCAACATAAAACCCCCAGCCCTCTCACAATACCAAACCCCCCTATTCGTATGATCTGTCCTCATTACTGCCGTCTTACTATTACTTTCACTACCAGTCCTTGCCGCCGGTATTACCATACTACTAACAGATCGGAACCTAAATACTACATTCTTCGACCCAGCTGGAGGAGGAGACCCAGTCCTATATCAACATCTT
>Thalassarche_chlororhynchos_MN356342
TCTAGCTGGCAACCTCGCCCACGCAGGGGCTTCAGTAGACCTGGCTATCTTCTCCCTCCACCTAGCAGGTGTTTCATCAATCCTAGGAGCGATTAACTTCATCACAACTGCCATCAACATAAAACCCCCAGCCCTCTCACAATACCAAACCCCCCTATTCGTATGATCTGTCCTCATTACTGCCGTCTTACTATTACTTTCACTACCAGTCCTTGCCGCCGGTATTACCATACTACTAACAGATCGGAACCTAAATACTACATTCTTCGACCCAGCTGGAGGAGGAGACCCAGTCCTATATCAACATCTT
>Thalassarche_chrysostoma_AP009193
TCTAGCTGGCAACCTTGCCCACGCAGGGGCTTCAGTAGACCTGGCCATCTTCTCCCTCCACCTAGCAGGTGTTTCATCAATCCTAGGAGCAATTAACTTCATCACAACTGCCATCAATATAAAACCCCCAGCCCTCTCACAATACCAAACCCCCCTATTCGTATGATCCGTCCTCATTACTGCCGTCTTACTCTTACTTTCACTACCTGTCCTTGCCGCCGGTATTACTATACTACTAACAGATCGAAACCTAAATACTACATTCTTCGACCCAGCTGGAGGAGGGGACCCAGTCCTATATCAACATCTT
>Thalassarche_chrysostoma_G1IDF
TCTAGCTGGCAACCTTGCCCACGCAGGGGCTTCAGTAGACCTGGCTATCTTCTCCCTCCACCTAGCAGGTGTTTCATCAATCCTAGGAGCAATTAACTTCATCACAACTGCCATCAATATAAAACCCCCAGCCCTCTCACAATACCAAACCCCCCTATTCGTATGATCCGTCCTCATTACTGCCGTCTTACTCTTACTTTCACTACCTGTCCTTGCCGCCGGTATTACTATACTACTAACAGATCGAAACCTAAATACTACATTCTTCGACCCAGCTGGAGGAGGGGACCCAGTCCTATATCAACATCTT
>Thalassarche_chrysostoma_G3IDF
TCTAGCTGGCAACCTTGCCCACGCAGGGGCTTCAGTAGACCTGGCTATCTTCTCCCTCCACCTAGCAGGTGTTTCATCAATCCTAGGAGCAATTAACTTCATCACAACTGCCATCAATATAAAACCCCCAGCCCTCTCACAATACCAAACCCCCCTATTCGTATGATCCGTCCTCATTACTGCCGTCTTACTCTTACTTTCACTACCTGTCCTTGCCGCCGGTATTACTATACTACTAACAGATCGAAACCTAAATACTACATTCTTCGACCCAGCTGGAGGAGGGGACCCAGTCCTATATCAACATCTT
>Thalassarche_chrysostoma_MG1
TCTAGCTGGCAACCTTGCCCACGCGGGGGCTTCAGTAGACCTGGCTATCTTCTCCCTCCACCTAGCAGGTGTTTCATCAATCCTAGGAGCAATTAACTTCATCACAACTGCCATCAATATAAAACCCCCAGCCCTCTCACAATACCAAACCCCCCTATTCGTATGATCCGTCCTCATTACTGCCGTCTTACTCTTACTTTCACTACCTGTCCTTGCCGCCGGTATTACTATACTACTAACAGATCGAAACCTAAATACTACATTCTTCGACCCAGCTGGAGGAGGGGACCCAGTCCTATATCAACATCTT
>Thalassarche_chrysostoma_MG3
TCTAGCTGGCAACCTTGCCCACGCAGGGGCTTCAGTAGACCTGGCTATCTTCTCCCTCCACCTAGCAGGTGTTTCATCAATCCTAGGAGCAATTAACTTCATCACAACTGCCATCAATATAAAACCCCCAGCCCTCTCACAATACCAAACCCCCCTATTCGTATGATCCGTCCTCATTACTGCCGTCTTACTCTTACTTTCACTACCTGTCCTTGCCGCCGGTATTACTATACTACTAACAGATCGAAACCTAAATACTACATTCTTCGACCCAGCTGGAGGAGGGGACCCAGTCCTATATCAACATCTT
>Thalassarche_chrysostoma_MK261807
TCTAGCTGGCAACCTTGCCCACGCAGGGGCTTCAGTAGACCTGGCTATCTTCTCCCTCCACCTAGCAGGTGTTTCATCAATCCTAGGAGCAATTAACTTCATCACAACTGCCATCAATATAAAACCCCCAGCCCTCTCACAATACCAAACCCCCCTATTCGTATGATCCGTCCTCATTACTGCCGTCTTACTCTTACTTTCACTACCTGTCCTTGCCGCCGGTATTACTATACTACTAACAGATCGAAACCTAAATACTACATTCTTCGACCCAGCTGGAGGAGGGGACCCAGTCCTATATCAACATCTT
>Thalassarche_chrysostoma_MK261963
TCTAGCTGGCAACCTTGCCCACGCAGGGGCTTCAGTAGACCTGGCCATCTTCTCCCTCCACCTAGCAGGTGTTTCATCAATCCTAGGAGCAATTAACTTCATCACAACTGCCATCAATATAAAACCCCCAGCCCTCTCACAATACCAAACCCCCCTATTCGTATGATCCGTCCTCATTACTGCCGTCTTACTCTTACTTTCACTACCTGTCCTTGCCGCCGGTATTACTATACTACTAACAGATCGAAACCTAAATACTACATTCTTCGACCCAGCTGGAGGAGGGGACCCAGTCCTATATCAACATCTT
>Thalassarche_chrysostoma_MK261985
TCTAGCTGGCAACCTTGCCCACGCAGGGGCTTCAGTAGACCTGGCCATCTTCTCCCTCCACCTAGCAGGTGTTTCATCAATCCTAGGAGCAATTAACTTCATCACAACTGCCATCAATATAAAACCCCCAGCCCTCTCACAATACCAAACCCCCCTATTCGTATGATCCGTCCTCATTACTGCCGTCTTACTCTTACTTTCACTACCTGTCCTTGCCGCCGGTATTACTATACTACTAACAGATCGAAACCTAAATACTACATTCTTCGACCCAGCTGGAGGAGGGGACCCAGTCCTATATCAACATCTT
>Thalassarche_chrysostoma_MK261993
TCTAGCTGGCAACCTTGCCCACGCAGGGGCTTCAGTAGACCTGGCTATCTTCTCCCTCCACCTAGCAGGTGTTTCATCAATCCTAGGAGCAATTAACTTCATCACAACTGCCATCAATATAAAACCCCCAGCCCTCTCACAATACCAAACCCCCCTATTCGTATGATCCGTCCTCATTACTGCCGTTTTACTCTTACTTTCACTACCTGTCCTTGCCGCCGGTATTACTATACTACTAACAGATCGAAACCTAAATACTACATTCTTCGACCCAGCTGGAGGAGGGGACCCAGTCCTATATCAACATCTT
>Thalassarche_chrysostoma_MK262053
TCTAGCTGGCAACCTTGCCCACGCAGGGGCTTCAGTAGACCTGGCCATCTTCTCCCTCCACCTAGCAGGTGTTTCATCAATCCTAGGAGCAATTAACTTCATCACAACTGCCATCAATATAAAACCCCCAGCCCTCTCACAATACCAAACCCCCCTATTCGTATGATCCGTCCTCATTACTGCCGTCTTACTCTTACTTTCACTACCTGTCCTTGCCGCCGGTATTACTATACTACTAACAGATCGAAACCTAAATACTACATTCTTCGACCCAGCTGGAGGAGGGGACCCAGTCCTATATCAACATCTT
>Thalassarche_chrysostoma_MK262283
TCTAGCTGGCAACCTTGCCCACGCAGGGGCTTCAGTAGACCTGGCCATCTTCTCCCTCCACCTAGCAGGTGTTTCATCAATCCTAGGAGCAATTAACTTCATCACAACTGCCATCAATATAAAACCCCCAGCCCTCTCACAATACCAAACCCCCCTATTCGTATGATCCGTCCTCATTACTGCCGTCTTACTCTTACTTTCACTACCTGTCCTTGCCGCCGGTATTACTATACTACTAACAGATCGAAACCTAAATACTACATTCTTCGACCCAGCTGGAGGAGGGGACCCAGTCCTATATCAACATCTT
>Thalassarche_chrysostoma_MK262312
TCTAGCTGGCAACCTTGCCCACGCAGGGGCTTCAGTAGACCTGGCTATCTTCTCCCTCCACCTAGCAGGTGTTTCATCAATCCTAGGAGCAATTAACTTCATCACAACTGCCATCAATATAAAACCCCCAGCCCTCTCACAATACCAAACCCCCCTATTCGTATGATCCGTCCTCATTACTGCCGTCTTACTCTTACTTTCACTACCTGTCCTTGCCGCCGGTATTACTATACTACTAACAGATCGAAACCTAAATACTACATTCTTCGACCCAGCTGGAGGAGGGGACCCAGTCCTATATCAACATCTT
>Thalassarche_eremita_TE1
TCTAGCTGGCAACCTTGCCCACGCAGGGGCTTCAGTAGACCTGGCTATCTTCTCCCTCCACCTAGCAGGTGTTTCATCAATCCTAGGAGCAATTAACTTCATCACAACTGCCATCAATATAAAACCCCCAGCCCTCTCACAATACCAAACCCCCCTATTCGTATGATCCGTCCTCATTACTGCCGTCTTACTCTTACTTTCACTGCCAGTCCTTGCCGCCGGTATTACCATACTACTAACAGATCGAAACCTAAATACTACATTCTTCGACCCAGCTGGAGGAGGGGACCCAGTCCTATATCAACATCTT
>Thalassarche_eremita_TE2
TCTAGCTGGCAACCTTGCCCACGCAGGGGCTTCAGTAGACCTGGCTATCTTCTCCCTCCACCTAGCAGGTGTTTCATCAATCCTAGGAGCAATTAACTTCATCACAACTGCCATCAATATAAAACCCCCAGCCCTCTCACAATACCAAACCCCCCTATTCGTATGATCCGTCCTCATTACTGCCGTCTTACTCTTACTTTCACTGCCAGTCCTTGCCGCCGGTATTACCATACTACTAACAGATCGAAACCTAAATACTACATTCTTCGACCCAGCTGGAGGAGGGGACCCAGTCCTATATCAACATCTT
>Thalassarche_eremita_TE3
TCTAGCTGGCAACCTTGCCCACGCAGGGGCTTCAGTAGACCTGGCTATCTTCTCCCTCCACCTAGCAGGTGTTTCATCAATCCTAGGAGCAATTAACTTCATCACAACTGCCATCAATATAAAACCCCCAGCCCTCTCACAATACCAAACCCCCCTATTCGTATGATCCGTCCTCATTACTGCCGTCTTACTCTTACTTTCACTGCCAGTCCTTGCCGCCGGTATTACCATACTACTAACAGATCGAAACCTAAATACTACATTCTTCGACCCAGCTGGAGGAGGGGACCCAGTCCTATATCAACATCTT
>Thalassarche_impavida_BB4
TCTAGCTGGCAACCTTGCCCACGCAGGGGCTTCAGTAGACCTGGCTATCTTCTCCCTCCACCTAGCAGGTGTTTCATCAATCCTAGGAGCAATTAACTTCATCACAACTGCCATCAATATAAAACCCCCAGCCCTCTCACAATACCAAACCCCCCTATTCGTATGATCCGTACTCATTACTGCCGTCTTACTCTTACTTTCACTACCAGTCCTTGCCGCCGGTATTACCATACTACTAACAGATCGAAACCTAAATACTACATTCTTCGACCCAGCTGGAGGAGGGGACCCAGTCCTATATCAACATCTT
>Thalassarche_impavida_T1
TCTAGCTGGCAACCTTGCCCACGCAGGGGCTTCAGTAGACCTGGCTATCTTCTCCCTCCACCTAGCAGGTGTTTCATCAATCCTAGGAGCAATTAACTTCATCACAACTGCCATCAATATAAAACCCCCAGCCCTCTCACAATACCAAACCCCCCTATTCGTATGATCCGTACTCATTACTGCCGTCTTACTCTTACTTTCACTACCAGTCCTTGCCGCCGGTATTACCATACTACTAACAGATCGAAACCTAAATACTACATTCTTCGACCCAGCTGGAGGAGGGGACCCAGTCCTATATCAACATCTT
>Thalassarche_impavida_T3D
TCTAGCTGGCAACCTTGCCCACGCAGGGGCTTCAGTAGACCTGGCTATCTTCTCCCTCCACCTAGCAGGTGTTTCATCAATCCTAGGAGCAATTAACTTCATCACAACTGCCATCAATATAAAACCCCCAGCCCTCTCACAATACCAAACCCCCCTATTCGTATGATCCGTACTCATTACTGCCGTCTTACTCTTACTTTCACTACCAGTCCTTGCCGCCGGTATTACCATACTACTAACAGATCGAAACCTAAATACTACATTCTTCGACCCAGCTGGAGGAGGGGACCCAGTCCTATATCAACATCTT
>Thalassarche_impavida_T242
TCTAGCTGGCAACCTTGCCCACGCAGGGGCTTCAGTAGACCTGGCTATCTTCTCCCTCCACCTAGCAGGTGTTTCATCAATCCTAGGAGCAATTAACTTCATCACAACTGCCATCAATATAAAACCCCCAGCCCTCTCACAATACCAAACCCCCCTATTCGTATGATCCGTACTCATTACTGCCGTCTTACTCTTACTTTCACTACCAGTCCTTGCCGCCGGTATTACCATACTACTAACAGATCGAAACCTAAATACTACATTCTTCGACCCAGCTGGAGGAGGGGACCCAGTCCTATATCAACATCTT
>Thalassarche_melanophris_BB2
TCTAGCTGGCAACCTTGCCCACGCAGGGGCTTCAGTAGACCTGGCTATCTTCTCCCTCCACCTAGCAGGTGTTTCATCAATCCTAGGAGCAATTAACTTCATCACAACTGCCATCAATATAAAACCCCCAGCCCTCTCACAATACCAAACCCCCCTATTCGTATGATCCGTCCTCATTACTGCCGTCTTACTCTTACTTTCACTACCAGTCCTTGCCGCCGGTATTACCATACTACTAACAGATCGAAACCTAAATACTACATTCTTCGACCCAGCTGGAGGAGGGGACCCAGTCCTATATCAACATCTT
>Thalassarche_melanophris_BB3
TCTAGCTGGCAACCTTGCCCACGCAGGGGCTTCAGTAGACCTGGCTATCTTCTCCCTCCACCTAGCAGGTGTTTCATCAATCCTAGGAGCAATTAACTTCATCACAACTGCCATCAATATAAAACCCCCAGCCCTCTCACAATACCAAACCCCCCTATTCGTATGATCCGTCCTCATTACTGCCGTCTTACTCTTACTTTCACTACCAGTCCTTGCCGCCGGTATTACCATACTACTAACAGATCGAAACCTAAATACTACATTCTTCGACCCAGCTGGAGGAGGGGACCCAGTCCTATATCAACATCTT
>Thalassarche_melanophris_DB5
TCTAGCTGGCAACCTTGCCCACGCAGGGGCTTCAGTAGACCTGGCTATCTTCTCCCTCCACCTAGCAGGTGTTTCATCAATCCTAGGAGCAATTAACTTCATCACAACTGCCATCAATATAAAACCCCCAGCCCTCTCACAATACCAAACCCCCCTATTCGTATGATCCGTCCTCATTACTGCCGTCTTACTCTTACTTTCACTACCAGTCCTTGCCGCCGGTATTACCATACTACTAACAGATCGAAACCTAAATACTACATTCTTCGACCCAGCTGGAGGAGGGGACCCAGTCCTATATCAACATCTT
>Thalassarche_melanophris_MBB1
TCTAGCTGGCAACCTTGCCCACGCAGGGGCTTCAGTAGACCTGGCTATCTTCTCCCTCCACCTAGCAGGTGTTTCATCAATCCTAGGAGCAATTAACTTCATCACAACTGCCATCAATATAAAACCCCCAGCCCTCTCACAATACCAAACCCCCCTATTCGTATGATCCGTCCTCATTACTGCCGTCTTACTCTTACTTTCACTACCAGTCCTTGCCGCCGGTATTACCATACTACTAACAGATCGAAACCTAAATACTACATTCTTCGACCCAGCTGGAGGAGGGGACCCAGTCCTATATCAACATCTT
>Thalassarche_melanophris_MK261849
TCTAGCTGGCAACCTTGCCCACGCAGGGGCTTCAGTAGACCTGGCTATCTTCTCCCTCCACCTAGCAGGTGTTTCATCAATCCTAGGAGCAATTAACTTCATCACAACTGCCATCAATATAAAACCCCCAGCCCTCTCACAATACCAAACCCCCCTATTCGTATGATCCGTACTCATTACTGCCGTCTTACTCTTACTTTCACTACCAGTCCTTGCCGCCGGTATTACCATACTACTAACAGATCGAAACCTAAATACTACATTCTTCGACCCAGCTGGAGGAGGGGACCCAGTCCTATATCAACATCTT
>Thalassarche_melanophris_MK261865
TCTAGCTGGCAACCTTGCCCACGCAGGGGCTTCAGTAGACCTGGCTATCTTCTCCCTCCACCTAGCAGGTGTTTCATCAATCCTAGGAGCAATTAACTTCATCACAACTGCCATCAATATAAAACCCCCAGCCCTCTCACAATACCAAACCCCCCTATTCGTATGATCCGTACTCATTACTGCCGTCTTACTCTTACTTTCACTACCAGTCCTTGCCGCCGGTATTACCATACTACTAACAGATCGAAACCTAAATACTACATTCTTCGACCCAGCTGGAGGAGGGGACCCAGTCCTATATCAACATCTT
>Thalassarche_melanophris_MK261947
TCTAGCTGGCAACCTTGCCCACGCAGGGGCTTCAGTAGACCTGGCTATCTTCTCCCTCCACCTAGCAGGTGTTTCATCAATCCTAGGAGCAATTAACTTCATCACAACTGCCATCAATATAAAACCCCCAGCCCTCTCACAATACCAAACCCCCCTATTCGTATGATCCGTACTCATTACTGCCGTCTTACTCTTACTTTCACTACCAGTCCTTGCCGCCGGTATTACCATACTACTAACAGATCGAAACCTAAATACTACATTCTTCGACCCAGCTGGAGGAGGGGACCCAGTCCTATATCAACATCTT
>Thalassarche_melanophris_MK261971
TCTAGCTGGCAACCTTGCCCACGCAGGGGCTTCAGTAGACCTGGCTATCTTCTCCCTCCACCTAGCAGGTGTTTCATCAATCCTAGGAGCAATTAACTTCATCACAACTGCCATCAATATAAAACCCCCAGCCCTCTCACAATACCAAACCCCCCTATTCGTATGATCCGTCCTCATTACTGCCGTCTTACTCTTACTTTCACTACCAGTCCTTGCCGCCGGTATTACCATACTACTAACAGATCGAAACCTAAATACTACATTCTTCGACCCAGCTGGAGGAGGGGACCCAGTCCTATATCAACATCTT
>Thalassarche_melanophris_MK261974
TCTAGCTGGCAACCTTGCCCACGCAGGGGCTTCAGTAGACCTGGCTATCTTCTCCCTCCACCTAGCAGGTGTTTCATCAATCCTAGGAGCAATTAACTTCATCACAACTGCCATCAATATAAAACCCCCAGCCCTCTCACAATACCAAACCCCCCTATTCGTATGATCCGTACTCATTACTGCCGTCTTACTCTTACTTTCACTACCAGTCCTTGCCGCCGGTATTACCATACTACTAACAGATCGAAACCTAAATACTACATTCTTCGACCCAGCTGGAGGAGGGGACCCAGTCCTATATCAACATCTT
>Thalassarche_melanophris_MK262023
TCTAGCTGGCAACCTTGCCCACGCAGGGGCTTCAGTAGACCTGGCTATCTTCTCCCTCCACCTAGCAGGTGTTTCATCAATCCTAGGAGCAATTAACTTCATCACAACTGCCATCAATATAAAACCCCCAGCCCTCTCACAATACCAAACCCCCCTATTCGTATGATCCGTACTCATTACTGCCGTCTTACTCTTACTTTCACTACCAGTCCTTGCCGCCGGTATTACCATACTACTAACAGATCGAAACCTAAATACTACATTCTTCGACCCAGCTGGAGGAGGGGACCCAGTCCTATATCAACATCTT
>Thalassarche_melanophris_MK262073
TCTAGCTGGCAACCTTGCCCACGCAGGGGCTTCAGTAGACCTGGCTATCTTCTCCCTCCACCTAGCAGGTGTTTCATCAATCCTAGGAGCAATTAACTTCATCACAACTGCCATCAATATAAAACCCCCAGCCCTCTCACAATACCAAACCCCCCTATTCGTATGATCCGTACTCATTACTGCCGTCTTACTCTTACTTTCACTACCAGTCCTTGCCGCCGGTATTACCATACTACTAACAGATCGAAACCTAAATACTACATTCTTCGACCCAGCTGGAGGAGGGGACCCAGTCCTATATCAACATCTT
>Thalassarche_melanophris_MK262259
TCTAGCTGGCAACCTTGCCCACGCAGGGGCTTCAGTAGACCTGGCTATCTTCTCCCTCCACCTAGCAGGTGTTTCATCAATCCTAGGAGCAATTAACTTCATCACAACTGCCATCAATATAAAACCCCCAGCCCTCTCACAATACCAAACCCCCCTATTCGTATGATCCGTACTCATTACTGCCGTCTTACTCTTACTTTCACTACCAGTCCTTGCCGCCGGTATTACCATACTACTAACAGATCGAAACCTAAATACTACATTCTTCGACCCAGCTGGAGGAGGGGACCCAGTCCTATATCAACATCTT
>Thalassarche_melanophris_MK262327
TCTAGCTGGCAACCTTGCCCACGCAGGGGCTTCAGTAGACCTGGCTATCTTCTCCCTCCACCTAGCAGGTGTTTCATCAATCCTAGGAGCAATTAACTTCATCACAACTGCCATCAATATAAAACCCCCAGCCCTCTCACAATACCAAACCCCCCTATTCGTATGATCCGTCCTCATTACTGCCGTCTTACTCTTACTTTCACTACCAGTCCTTGCCGCCGGTATTACCATACTACTAACAGATCGAAACCTAAATACTACATTCTTCGACCCAGCTGGAGGAGGGGACCCAGTCCTATATCAACATCTT
>Thalassarche_melanophris_MK262333
TCTAGCTGGCAACCTTGCCCACGCAGGGGCTTCAGTAGACCTGGCTATCTTCTCCCTCCACCTAGCAGGTGTTTCATCAATCCTAGGAGCAATTAACTTCATCACAACTGCCATCAATATAAAACCCCCAGCCCTCTCACAATACCAAACCCCCCTATTCGTATGATCCGTACTCATTACTGCCGTCTTACTCTTACTTTCACTACCAGTCCTTGCCGCCGGTATTACCATACTACTAACAGATCGAAACCTAAATACTACATTCTTCGACCCAGCTGGAGGAGGGGACCCAGTCCTATATCAACATCTT
>Thalassarche_melanophris_MK262370
TCTAGCTGGCAACCTTGCCCACGCAGGGGCTTCAGTAGACCTGGCTATCTTCTCCCTCCACCTAGCAGGTGTTTCATCAATCCTAGGAGCAATTAACTTCATCACAACTGCCATCAATATAAAACCCCCAGCCCTCTCACAATACCAAACCCCCCTATTCGTATGATCCGTACTCATTACTGCCGTCTTACTCTTACTTTCACTACCAGTCCTTGCCGCCGGTATTACCATACTACTAACAGATCGAAACCTAAATACTACATTCTTCGACCCAGCTGGAGGAGGGGACCCAGTCCTATATCAACATCTT
>Thalassarche_melanophris_MK262453
TCTAGCTGGCAACCTTGCCCACGCAGGGGCTTCAGTAGACCTGGCTATCTTCTCCCTCCACCTAGCAGGTGTTTCATCAATCCTAGGAGCAATTAACTTCATCACAACTGCCATCAATATAAAACCCCCAGCCCTCTCACAATACCAAACCCCCCTATTCGTATGATCCGTACTCATTACTGCCGTCTTACTCTTACTTTCACTACCAGTCCTTGCCGCCGGTATTACCATACTACTAACAGATCGAAACCTAAATACTACATTCTTCGACCCAGCTGGAGGAGGGGACCCAGTCCTATATCAACATCTT
>Thalassarche_melanophris_MK262479
TCTAGCTGGCAACCTTGCCCACGCAGGGGCTTCAGTAGACCTGGCTATCTTCTCCCTCCACCTAGCAGGTGTTTCATCAATCCTAGGAGCAATTAACTTCATCACAACTGCCATCAATATAAAACCCCCAGCCCTCTCACAATACCAAACCCCCCTATTCGTATGATCCGTCCTCATTACTGCCGTCTTACTCTTACTTTCACTACCAGTCCTTGCCGCCGGTATTACCATACTACTAACAGATCGAAACCTAAATACTACATTCTTCGACCCAGCTGGAGGAGGGGACCCAGTCCTATATCAACATCTT
>Thalassarche_melanophris_MK262507
TCTAGCTGGCAACCTTGCCCACGCAGGGGCTTCAGTAGACCTGGCTATCTTCTCCCTCCACCTAGCAGGTGTTTCATCAATCCTAGGAGCAATTAACTTCATCACAACTGCCATCAATATAAAACCCCCAGCCCTCTCACAATACCAAACCCCCCTATTCGTATGATCCGTACTCATTACTGCCGTCTTACTCTTACTTTCACTACCAGTCCTTGCCGCCGGTATTACCATACTACTAACAGATCGAAACCTAAATACTACATTCTTCGACCCAGCTGGAGGAGGGGACCCAGTCCTATATCAACATCTT
>Thalassarche_melanophris_MK262527
TCTAGCTGGCAACCTTGCCCACGCAGGGGCTTCAGTAGACCTGGCTATCTTCTCCCTCCACCTAGCAGGTGTTTCATCAATCCTAGGAGCAATTAACTTCATCACAACTGCCATCAATATAAAACCCCCAGCCCTCTCACAATACCAAACCCCCCTATTCGTATGATCCGTACTCATTACTGCCGTCTTACTCTTACTTTCACTACCAGTCCTTGCCGCCGGTATTACCATACTACTAACAGATCGAAACCTAAATACTACATTCTTCGACCCAGCTGGAGGAGGGGACCCAGTCCTATATCAACATCTT
>Thalassarche_melanophris_MK262567
TCTAGCTGGCAACCTTGCCCACGCAGGGGCTTCAGTAGACCTGGCTATCTTCTCCCTCCACCTAGCAGGTGTTTCATCAATCCTAGGAGCAATTAACTTCATCACAACTGCCATCAATATAAAACCCCCAGCCCTCTCACAATACCAAACCCCCCTATTCGTATGATCCGTACTCATTACTGCCGTCTTACTCTTACTTTCACTACCAGTCCTTGCCGCCGGTATTACCATACTACTAACAGATCGAAACCTAAATACTACATTCTTCGACCCAGCTGGAGGAGGGGACCCAGTCCTATATCAACATCTT
>Thalassarche_salvini_SAL9
TCTAGCTGGCAACCTTGCCCACGCAGGGGCTTCAGTAGACCTGGCTATCTTCTCCCTCCACCTAGCAGGTGTTTCATCAATCCTAGGAGCAATCAACTTCATCACAACTGCCATCAATATAAAACCCCCAGCCCTCTCACAATACCAAACCCCCCTATTCGTATGATCCGTCCTCATTACTGCCGTCTTACTCTTACTTTCACTGCCAGTCCTTGCCGCCGGTATTACCATACTACTAACAGATCGAAACCTAAATACTACATTCTTCGACCCAGCTGGAGGAGGGGACCCAGTCCTATATCAACATCTT
>Thalassarche_salvini_SAL10
TCTAGCTGGCAACCTTGCCCACGCAGGGGCTTCAGTAGACCTGGCTATCTTCTCCCTCCACCTAGCAGGTGTTTCATCAATCCTAGGAGCAATCAACTTCATCACAACTGCCATCAATATAAAACCCCCAGCCCTCTCACAATACCAAACCCCCCTATTCGTATGATCCGTCCTCATTACTGCCGTCTTACTCTTACTTTCACTGCCAGTCCTTGCCGCCGGTATTACCATACTACTAACAGATCGAAACCTAAATACTACATTCTTCGACCCAGCTGGAGGAGGGGACCCAGTCCTATATCAACATCTT
>Thalassarche_salvini_SAL12
TCTAGCTGGCAACCTTGCCCACGCAGGGGCTTCAGTAGACCTGGCTATCTTCTCCCTCCACCTAGCAGGTGTTTCATCAATCCTAGGAGCAATCAACTTCATCACAACTGCCATCAATATAAAACCCCCAGCCCTCTCACAATACCAAACCCCCCTATTCGTATGATCCGTCCTCATTACTGCCGTCTTACTCTTACTTTCACTGCCAGTCCTTGCCGCCGGTATTACCATACTACTAACAGATCGAAACCTAAATACTACATTCTTCGACCCAGCTGGAGGAGGGGACCCAGTCCTATATCAACATCTT
>Thalassarche_steadi_B2
TCTAGCTGGCAACCTTGCCCACGCAGGGGCTTCAGTAGACCTGGCTATCTTCTCCCTCCACCTAGCAGGTGTTTCATCAATCCTAGGAGCAATTAACTTCATCACAACTGCCATCAATATAAAACCCCCAGCCCTCTCACAATACCAAACCCCCCTATTCGTATGGTCCGTCCTCATTACTGCCGTCTTACTCTTACTTTCACTGCCAGTCCTTGCCGCCGGTATTACCATACTACTAACAGATCGAAACCTAAATACTACATTCTTCGACCCAGCTGGAGGAGGGGACCCAGTCCTATATCAACATCTT
>Thalassarche_steadi_B17_
TCTAGCTGGCAACCTTGCCCACGCAGGGGCTTCAGTAGACCTGGCTATCTTCTCCCTCCACCTAGCAGGTGTTTCATCAATCCTAGGAGCAATTAACTTCATCACAACTGCCATCAATATAAAACCCCCAGCCCTCTCACAATACCAAACCCCCCTATTCGTATGGTCCGTCCTCATTACTGCCGTCTTACTCTTACTTTCACTGCCAGTCCTTGCCGCCGGTATTACCATACTACTAACAGATCGAAACCTAAATACTACATTCTTCGACCCAGCTGGAGGAGGGGACCCAGTCCTATATCAACATCTT
>Thalassarche_steadi_C6
TCTAGCTGGCAACCTTGCCCACGCAGGGGCTTCAGTAGACCTGGCTATCTTCTCCCTCCACCTAGCAGGTGTTTCATCAATCCTAGGAGCAATTAACTTCATCACAACTGCCATCAATATAAAACCCCCAGCCCTCTCACAATACCAAACCCCCCTATTCGTATGGTCCGTCCTCATTACTGCCGTCTTACTCTTACTTTCACTGCCAGTCCTTGCCGCCGGTATTACCATACTACTAACAGATCGAAACCTAAATACTACATTCTTCGACCCAGCTGGAGGAGGGGACCCAGTCCTATATCAACATCTT
>Thalassarche_steadi_SthAfr134
TCTAGCTGGCAACCTTGCCCACGCAGGGGCTTCAGTAGACCTGGCTATCTTCTCCCTCCACCTAGCAGGTGTTTCATCAATCCTAGGAGCAATTAACTTCATCACAACTGCCATCAATATAAAACCCCCAGCCCTCTCACAATACCAAACCCCCCTATTCGTATGGTCCGTCCTCATTACTGCCGTCTTACTCTTACTTTCACTGCCAGTCCTTGCCGCCGGTATTACCATACTACTAACAGATCGAAACCTAAATACTACATTCTTCGACCCAGCTGGAGGAGGGGACCCAGTCCTATATCAACATCTT
>Thalassoica_antarctica_KC755549
TCTAGCCGGTAACCTAGCCCATGCTGGAGCCTCAGTCGACTTAGCCATCTTCTCCCTCCACCTAGCTGGTGTGTCATCTATCCTAGGAGCTATCAACTTCATTACAACAGCCATCAATATGAAACCTCCAGCCCTCTCACAATACCAAACTCCTCTATTCGTATGATCTGTCCTCATCACTGCTGTCCTACTCCTACTTTCACTTCCAGTTTTAGCTGCAGGAATCACTATACTTCTAACAGACCGAAACTTAAATACCACATTCTTCGACCCAGCTGGCGGAGGAGACCCAGTCCTATATCAACACCTC
>Thalassoica_antarctica_MK261866
TCTAGCCGGTAACCTAGCCCATGCTGGAGCCTCAGTCGACTTAGCCATCTTCTCCCTCCACCTAGCTGGTGTGTCATCTATCCTAGGAGCTATCAACTTCATTACAACAGCCATCAATATGAAACCTCCAGCCCTCTCACAATACCAAACTCCTCTATTCGTATGATCTGTCCTCATCACTGCTGTCCTACTCCTACTTTCACTTCCAGTTTTAGCTGCAGGAATCACTATACTTCTAACAGACCGAAACTTAAATACCACATTCTTCGACCCAGCTGGCGGAGGAGACCCAGTCCTATATCAACACCTC
>Thalassoica_antarctica_MK261987
TCTAGCCGGTAACCTAGCCCATGCTGGAGCCTCAGTCGACTTAGCCATCTTCTCCCTCCACCTAGCTGGTGTGTCATCTATCCTAGGAGCTATCAACTTCATTACAACAGCCATCAATATGAAACCTCCAGCCCTCTCACAATACCAAACTCCTCTATTCGTATGATCTGTCCTCATCACTGCTGTCCTACTCCTACTTTCACTTCCAGTTTTAGCTGCAGGAATCACTATACTTCTAACAGACCGAAACTTAAATACCACATTCTTCGACCCAGCTGGCGGAGGAGACCCAGTCCTATATCAACACCTC
>Thalassoica_antarctica_MK262026
TCTAGCCGGTAACCTAGCCCATGCTGGAGCCTCAGTCGACTTAGCCATCTTCTCCCTCCACCTAGCTGGTGTGTCATCTATCCTAGGAGCTATCAACTTCATTACAACAGCCATCAATATGAAACCTCCAGCCCTCTCACAATACCAAACTCCTCTATTCGTATGATCTGTCCTCATCACTGCTGTCCTACTCCTACTTTCACTTCCAGTTTTAGCTGCAGGAATCACTATACTTCTAACAGACCGAAACTTAAATACCACATTCTTCGACCCAGCTGGCGGAGGAGACCCAGTCCTATATCAACACCTC
