# Supplementary material for: The Development of DNA Markers to Resolve Uncertainties of Seabird Bycatch Identification From Longline Fisheries in Australian Waters
Source: Ecol Evol. 2024 Nov 19;14(11):e70568. doi: 10.1002/ece3.70568 (PMC11576328; doi:10.1002/ece3.70568)
Supplement: Supplementary file 1 — Data S1 [file ECE3-14-e70568-s002.zip › SuppInfo_CRBird_AP_reference_database.txt]

# Supplementary Information: The development of DNA markers to resolve uncertainties of seabird bycatch identification from longline fisheries in Australian waters

# Andrea M. Polanowski, Anna J. MacDonald, Mike C. Double, Jonathon H.S Barrington, Theresa M. Burg, Barbara Wienecke, Julie C. McInnes 

# Curated Control Region reference DNA sequence database for procellariiforms. A 361 bp alignment of 153 sequences in FASTA format
-------------------------------------------------------------------------------------------


>Ardenna_carneipes_PP447647_B4705_CR
TTCCTCT--CTCCCCCACAT-CTACATCCCACCCAATCTAGGCAAGCATATACCAATGC--------ATGTAT-CCCATA---CA--------AG-C-----CCTTCACGCGGAT-TATCTCTCT-------CTTATCCCCGGCCGGAACACAAGCGCCCTTAAGCCCAATAGTCCCTAGTACCATACA-CTATC-TCCTCTC--GTGCTGAAAACTACCT-AC--CT-TCTTACTTATACAAGCCCATTCTCCCTAGATACGGATGTGCTTAACCATATA-AA-ATCAACCGTAGCAGGACAAAACCCTTCAATCATCTCTCGCCGGACCGGT--CTCTCGAGCTGGGTTATTTATTAAT
>Ardenna_carneipes_PP447648_B5221_CR
TTCCTCT--CTCCCCCACAT-CTACATCCCACCCAATCTAGGCAAGCATATACCAATGC--------ATGTAT-CCCATA---CA--------AG-C-----TCCTCACGCGGAT-TATCTCTCT-------CTCATCCCCGGCCGGAACACAAGCACCCTTAAGCCCAATAGTCCCTAGTACCATACA-CTATC-TCCCCTC--GTACTGAAAACTACCT-AC--TT-TCTTACTTATACAAGCCCATTCTCCCTAGATACGGATGTGCTTAACCACGTA-AA-GTCAACCGTAGCAGGACAAAACCCTTCAATCATCTCTCGCCGGACCGGCTTCTATCGAGCTGGGTTATTTATTAAT
>Ardenna_carneipes_PP447649_B5235_CR
TTCCTCT--CTCCCCCACAT-CTACATCCCACCCAATCTAGGCAAGCATATACCAATGC--------ATGTAT-CCCATA---CA--------AG-C-----TCCTCACGCGGAT-TATCTCTCT-------CTCATCCCCGGCCGGAACACAAGCACCCTTAAGCCCAATAGTCCCTAGTACCATACA-CTATC-TCCCCTC--GTACTGAAAACTACCT-AC--TT-TCTTACTTATACAAGCCCATTCTCCCTAGATACGGATGTGCTCAACCACGTA-AA-GTCAACCGTAGCAGGACAAAACCCTTCAATCATCTCTCGCCGGACCGGCTTCTATCGAGCTGGGTTATTTATTAAT
>Ardenna_carneipes_PP447650_B5680_CR
TTCCTCT--CTCCCCCACAT-CTACATCCCACCCAATCTAGGCAAGCATATACCAATGC--------ATGTAT-CCCATA---CA--------AG-C-----CCTTCACGCGGAT-TATCTCTCT-------CTTATCCCCGGCCGGAACACAAGCGCCCTTAAGCCCAATAGTCCCTAGTACCATATA-CTATC-TCCTCTC--GTGCTGAAAACTACCT-AC--CT-TCTTACTTATACAAGTCCATTCTCCCTAGATACGGATGTGCTTAACCACACA-AA-GTCAACCGTAGCAGGACAAAACCCTTCAATCACTTCTCGCCGGACCGGT--CTCTCGAGCTGGGTTATTTATTAAT
>Ardenna_carneipes_MT948200_D-loop
TTCCTCT--CTCACCC-CAT-CTACATTAAAT-GAACTTAGGCAAACACATTC-AATGC--------ATGCAC-TCCATA---CA--------AG-C-----CCTTCACGCGGAT-TATCTCTCT-------CTTATCCCCGGCCGGAACACAAGCGCCCTTAAGCCCAATAGTCCCTAGTACCATATA-CTATC-TCCCCTC--GTGCTGAAAACTACCT-AC--CT-TCTTACTTATACAAGCCCATTCTCCCTAGATACGGATGTGCTTAACCACACA-AA-GTCAACCGTAGCAGGACAAAACCCTTCAATCATCTCTCGCCGGACCGGT--CTCTCGAGCTGGGTTATTTATTAAT
>Ardenna_creatopus_PP447651_B5852_CR
TTCCTCT--CTCCCCCACAT-CTACATCCCACTCAATCTAGGCAAGCATATACCAATGC--------ATGTAC-TCCATA---CA--------AG-C-----CCYTCACGCGGAT-TATCTCTCT-------CTCATCCCCGGCCGGAACACAAGCGCCCTTAAGCCCAATAGTCCCTAGTACCATACA-CTATC-TCCTCTC--GTACTGAAAACTACCT-AC--TT-TCTTATTTATACAAGCCCATTCTCCCTAGATACGGATGTGCTCAACCACACA-AA-GTCAACCGTAGCAGGACAAAACCCTTCAATCATCTCTCGTCGGACCGGCTTCTATCGAGCTGGGTTATTTATTAAT
>Ardenna_grisea_PP447652_JM_Mac_CR
TTCCTCT--CTCCCCCACAT-CTACATCCCACCCAATCTAGGCAAGCATATACCAATGC--------ATGTAC-TCCATA---CA--------AG-C-----CACTCACGCGGAT-TATCTCTCT-------CTCATCCCCGGCCGGAACGCAAGCACCCTTAAGCCCAATAGTCCCTAGTACCATAAA-CTATC-TCCTCTC--GTACTAAAAACTACCT-AC--CT-TCTCATTTATACAAGCCCATTCTCCCTAGATACGGGTATGCTTAAACACACA-AA-GTCAATCGTAGCAGGACAAAACCCTTCAATCATCTCTCGTCGGACCGGTAGCTGTCGAGCTGGGTTATTTATTAAT
>Ardenna_grisea_PP447653_JM_SS_CR
TTCCTCT--CTCCCCCACAT-CTACATCCCACCCAATCTAGGCAAGCATATACCAATGC--------ATGTAC-TCCATA---CA--------AG-C-----CACTCACGCGGAT-TATCTCTCT-------CTCATCCCCGGCCGGAACGCAAGCACCCTTAAGCCCAATAGTCCCTAGTACCATAAA-CCATC-TCCTCTC--GTACCAAAAACTACCT-AC--CT-TCTCGTTTATACAAGCCCACTCTCCCTAGATACGGATATGCTTAAACACACA-AA-GTCAATCGTAGCAGGACAAAACCCTTCAATCATCTCTCGTCGGACCGGTAGCTGTCGAGCTGGGTTATTTATTAAT
>Ardenna_pacifica_PP447654_B726_CR
TACCTCT--CTCTCCCACAT-CTACATCCCATCCAATCTAGGCAAGCATATAACAATGC--------ATGCAC-TCCACA---CA--------AG-C-----CACTTATGCGGAT-TATCTCCCT-------CTACTCCCCGGCCGGAACACAAGCACCCTTAAGCCCAATAGTCCCTAGTACCATACA-CTATC-TCCCCTC--GTACTGAAAACTGCCT-AC--CT-CTTTATCTGTACAATCCAAACCCTCCTAGATACGGATACGCTTGAGCACACA-AA-GTCAACCGTAGCAGGACAAAACCCTTCAATCATCTCTCGTTGGACCGGTATC--ACGAGCTGGGTTATTTATTAAT
>Ardenna_pacifica_MT948201_D-loop
TACCTCT--CTCCCCC-CAT-CTACATCCCATCCAATCTAGGCAAGCATATAACAATGC--------ATGCAC-TCCATA---CA--------AG-C-----CACTTACGCGGAT-TATCTCTCT-------CTACTCCCCGGCCGGAACACAAGCACCCTTAAGCCCAATAGTCCCTAGTACCATACA-CTATC-TCCCCTC--GTACTGAAAACTGCCT-AC--CT-CTTTACCTGTACAACCCAAATCCTCCTAGATACGGATACGCTTGAGCACACA-AA-GTCAACCGTAGCAGGACAAAACCCTTCAATCATCTCTCGTCGGACCGGTATC--ACGAGCTGGGTTATTTATTAAT
>Ardenna_tenuirostris_PP447655_B3653_CR
TTCCTCT--CTCCCCCACATACTACATCCCACTCAACCTAGGCAAGTATATACTAATGC--------ATGTGC-TCTGTA---CA--------AG-C-----CACTTACGCGGAT-TATCTCTCT-------CCCATCCCCGGTCGGAACACAAGCACCCTTAAGCCCAATAGTCCCTAGTACCATCTA-CTATC-TCCTCTC--GTGCTGGAAACTACCT-AC--CT-CCTTACTTATACAAGCCCATTCTTCCTAGATACGGATGTGCTTACCCACACC-AA-GTCAATCGTAGCAGGACAAAACCTTTCAATCATTTCTCGTTGGACCGACAGCTGTCGAGCTGGGTTATTTATTAAT
>Ardenna_tenuirostris_PP447656_B4283_CR
TTCCTCT--CTCCCCCACATACTACATCCCACTCAACCTAGGCAAGTATATACTAATGC--------ATGTGC-TCTGTA---CA--------AG-C-----CACTTACGCGGAT-TATCTCTCT-------CTCAYCCCCGGTCGGAACACAAGCGCCCTTAAGCCCAATAGTCCCTAGTACCATCTA-CTATC-TCCTCTC--GTGCTGGAAACTACCT-AC--CT-TCTTACTTATACAAGCCCATTCTTCCTAGATACGGATGTGCTTACCCACACC-AA-GTCAATCGTAGCAGGACAAAACCTTTCAATCATTTCTCGTTGGACCGACAGCTGTCGAGCTGGGTTATTTATTAAT
>Ardenna_tenuirostris_PP447657_B4356_CR
TTCCTCT--CTCCCCCACATACTACATCCCACTCAACCTAGGCAAGTATATACTAATGC--------ATGTGC-TCTGTA---CA--------AG-C-----CACTTACGCGGAT-TATCTCTCT-------CCCATCCCCGGTCGGAACACAAGCGCCCTTAAGCCCAATAGTCCCTAGTACCATCTA-CTATC-TCCTCTC--GTGCTGGAAACTACCT-AC--YT-CCTTACTTATACAAGCCCATTCTCCCTAGATACGGATGTGCTTACCCACACC-AA-GTCAATCGTAGCAGGACAAAACCTTTCAATCATTTCTCGTTGGACCGACAGCTGTCGAGCTGGGTTATTTATTAAT
>Daption_capense_MH924023_CR
TCCCTCT--CCCCTCCACAT-CTACATCCCATTCAATCTAGGCAAACACAT-CTAATGC--------ATGAAC-TCCGTA---CA--------GG-C-----TCTCCACGCGGAC-AAACCCCCT-------CCTAACCCCGGTCGGAACACAAGTATCCTTTAGCCCAATAGTCCCTAGTACCA-ATC-CTATTCTGCCATC--GTACTGATA-CT-CATTAA--CT-TTTTCCTTATACAGTCAACTTACTCCTAGATACGGAAGTGTTACCCCACACA-AA-ATTAACGGTAACAGGACAAACCTCTCCAA-CATTTCTCGTCGGGCCGGTAGCTATCGAGCTGGGTTATTTATTAAT
>Diomedea_amsterdamensis_HQ700373_CR
TTACTCT--CTTTACCACATAATACATTACATT-AATGTAGG-AAATACAT-TTAATGC--------ATGTAC-TACGTA---CAT-------AGACAT----ATA--CGCGGACATACCCATCCTACCCACCCACTCACCC-CCAGAGGACAGA------TAAGTTCAATAGTCCCTAATACC---CACCA--CTTTACCTC--GTATT--AAAC--CCATAAATCTCTA-GATCTGTACATGCCCTCCAC--TAGCATACGGCAGTGCTCGAGCA-AAATACCTTGAATGGTAGCAGGACATACACTCTCAA-CACTTCTTGTAGGACCGGTAGCTATCGGACCAGGTTATTTATTAAT
>Diomedea_amsterdamensis_HQ700374_CR
TTACTCT--CTTTACCACATAATACATTACATT-AATGTAGG-AAATACAT-TTAATGC--------ATGTAC-TACGTA---CAT-------AGACAT----ATA--CGCGGGCATACTCATCCTACCCACCCACTCACCC-CCAGAGGACAGA------TAAGTTCAATAGTCCCTAATACC---CATCA--CTCTACCTC--GTATT--AAAC--CCATAAATCTCTA-GATCTGTACATGCCCCCCAC--TAGCATACGGCAGTGCTCGAGCA-AAATACCTTGAATGGTAGCAGGACATACACTCTCAA-CACTTCTTGTAGGACCGGTAGCTATCGGACCAGGTTATTTATTAAT
>Diomedea_amsterdamensis_HQ700375_CR
TTACTCT--CTTTACCACATAATACATTACATT-AAGGTAGG-AAATACAT-TTAATGC--------ATGTAG-TACGTA---CAT-------AGACAT----ATA--CGCGGACATACCCATCCTACCCACCCACTCACCC-CCAGAGGACAGA------TAAGTTCAATAGTCCCTAATACC---CACCA--CTTTACCTC--GTATT--AAAC--CCATAAATCTCTA-GATCTGTACATGCCCTCCAC--TAGCATACGGCAGTGCTCGAGCA-AAATACCTTGAATGGTAGCAGGACATACACTCTCAA-CACTTCTTGTAGGACCGGTAGCTATCGGACCAGGTTATTTATTAAT
>Diomedea_antipodensis_PP447658_14050110_CR
TTACTCT--CTTTACCACATAATACATTACATT-AATGTAGG-AAATACAT-TTAATGC--------ATGTAC-TATGTA---CAT-------AGACAT----ATA--TACGGACATACCCATTTTACCCACCCACTCACCC-CCAGAGGACAGA------TAAGTTCAATAGTCCCTAATACC---TACCA--CTTTACCTC--GTATT--AAAC--CCATAAATCTCTA-GATCTGTACATGCCCCCGAC--CAGCATACGGCAGTGCTCGAGCA-AAATACCTTTAATGGTAGCAGGACATACACTCTCAA-CACTTCTTGTAGGACCGGTAGCTATCGGACCAGGTTATCTATTGAT
>Diomedea_antipodensis_PP447659_14050303_CR
TTACTCT--CTTTACCACATAATACATTACATT-AATGTAGG-AAATACAT-TTAATGC--------ATGTAC-TGCGTA---CAT-------AGACAT----ATA--CACGGGCATACCCATTTTATCCACCCACTCACCC-CCAGAGGACAGA------TAAGTTCAATAGTCCCTAATACC---TACCA--CTTTACCTC--GTATT--AAAC--CCATAAATCTCTA-GATCTGTACATGCCCCCGAC--CAGCATACGGCAGTGCTCGAGCA-AAATACCTTTAATGGTAGCAGGACATACACTCTCAA-CACTTCTTGTAGGACCGGTAGCTATCGGACCAGGTTATCTATTGAT
>Diomedea_antipodensis_PP447660_14050660_CR
TTACTCT--CTTTACCACATAATACATTACATT-AATGTAGG-AAATACAT-TTAATGC--------ATGTAC-TACGTA---CAT-------AGACAT----ATA--CGCGGACATACCCATTTTACCCACCCACTCACCC-CCAGAGGACAGA------TAAGTTCAATAGTCCCTAATACC---TACCA--CTCTACCTC--GTATT--AAAC--CCATAAATCTCTA-GATCTGTACATGCCCCCGAC--CAGCATACGGCAGTGCTCGAGCA-AAATACCTTTAATGGTAGCAGGACATACACTCTCAA-CACTTCTTGTAGGACCGGTAGCTATCGGACCAGGTTATCTATTGAT
>Diomedea_antipodensis_PP447661_DG1_CR
TTACTCT--CTTTACCACATAATACATTACATT-AATGTAGG-AAATACAT-TTAATGC--------ATGTAC-TGCGTA---CAT-------AGACAT----ATA--CACGGGCATACCCATTTTACCCACCCACTCACCC-CCAGAGGACAGA------TAAGTTCAATAGTCCCTAATACC---TACCA--CTTTACCTC--GTATT--AAAC--CCATAAATCTCTA-GATCTGTACATGCCCCCGAC--CAGCATACGGCAGTGCTCGAGCA-AAATACCTTTAATGGTAGCAGGACATACACTCTCAA-CACTTCTTGTAGGACCGGTAGCTATCGGACCAGGTTATTTATTGAT
>Diomedea_antipodensis_PP447662_DG3_CR
TTACTCT--CTTTACCACATAATACATTACATT-AATGTAGG-AAATACAT-TTAATGC--------ATGTAC-TACGTA---CAT-------AGACAT----ATA--CACGGGCATACCCATTTTACCCACCCACTCACCC-CCAGAGGACAGA------TAAGTTCAATAGTCCCTAATACT---TACCA--CTCTACCTC--GTATT--AAAC--CCATAAATCTCTA-GATCTGTACATGCCCCCGAC--CAGCATACGGCAGTGCTCGAGCA-AAATACCTTTAATGGTAGCAGGACATACACTCTCAA-CACTTCTTGTAGGACCGGTAGCTATCGGACCAGGTTATCTATTGAT
>Diomedea_antipodensis_PP447666_Gib1_CR
TTACTCT--CTTTACCACATAATACATTACATT-AATGTAGG-AAATACAT-TTAATGC--------ATGTAC-TACGTA---CAT-------AGACAT----ATA--CACGGGCATACCCATTTTACCCACCCACTCACCC-CCAGAGGACAGA------TAAGTTCAATAGTCCCTAATACC---TATCA--CTCTACCTC--GTATT--AAAC--CCATAAATCTCTA-GATCTGTACATGCCCCCGAC--CAGCATACGGCAGTGCTCGAGCA-AAATACCTTTAATGGTAGCAGGACATACACTCTCAA-CACTTCTTGTAGGACCGGTAGCTATCGGACCAGGTTATCTATTGAT
>Diomedea_antipodensis_PP447663_T857_CR
TTACTCT--CTTTACCACATAATACATTACATT-AATGTAGG-AAATACAT-TTAATGT--------ATGTAC-TGCGTA---CAT-------AGACAT----ATA--CACGGGCATACCCATTTTACCCACCCACTCACCC-CCAGAGGACAGA------TAAGTTCAATAGTCCCTAATACC---TACCA--CTTTACCTC--GTATT--AAAC--CCATAAATCTCTA-GATCTGTACATGCCCCCGAC--CAGCATACGGCAGTGCTCGAGCA-AAATACCTTTAATGGTAGCAGGACATACACTCTCAA-CACTTCTTGTAGGACCGGTAGCTATCGGACCAGGTTATTTATTGAT
>Diomedea_antipodensis_PP447664_T878_CR
TTACTCT--CTTTACCACATAATACATTACATT-AATGTAGG-AAATACAT-TTAATGC--------ATGTAC-TACGTA---CAT-------AGACAT----ATA--CGCGGGCATACCCATTTTACCCACCCACTCACCC-CCAGAGGACAGA------TAAGTTCAATAGTCCCTAATACC---TATCA--CTCTACCTC--GTATT--AAAC--CCATAAATCTCTA-GATCTGTACATGCCCCCGAC--CAGCATACGGCAGTGCTCGAGCA-AAATACCTTTAATGGTAGCAGGACATACACTCTCAA-CACTTCTTGTAGGACCGGTAGCTATCGGACCAGGTTATCTATTGAT
>Diomedea_antipodensis_PP447665_T887_CR
TTACTCT--CTTTACCACATAATACATTACATT-AATGTAGG-AAATACAT-TTAATGC--------ATGTAC-TACGTA---CAT-------AGACAT----ATA--CGCGGGCATACCCATTTTACCCACCCACTCACCC-CCAGAGGACAGA------TAAGTTCAATAGTCCCTAATACC---TATCA--CTCTACCTC--GTATT--AAAC--CCATAAATCTCTA-GATCTGTACATGCCCCCGAC--CAGCATACGGCAGTGCTCGAGCA-AAATACCTTTAATGGTAGCAGGACATACACTCTCAA-CACTTCTTGTAGGACCGGTAGCTATCGGACCAGGTTATCTATTGAT
>Diomedea_dabbenena_PP447667_Tris_1_CR
TTACTCT--CTTTACCACATAATACATTACATT-AATGTAGG-AAATACAT-TTAATGC--------ATGTAC-TACGTA---CAT-------AGACAT----GTA--TACGGGCATACCCATTTTACCCACCCACTCACCC-CCAGAGGACAGA------TAAGTTCAATAGTCCCTAATATC---CACTC--CTATACCTC--GTATT--AAAC--CCATAAATCTCTA-GATCTGTACATGCCCTCGAC--CAGCATACGGCAGTGCTCGAGCA-AAATACTTTGAATGGTAGCAGGACATACACTCTCAA-CACTTCTTGTAGGACCGGTAGCTATCGGACCAGGTTATTTATTAAT
>Diomedea_dabbenena_PP447668_Tris_2_CR
TTACTCT--CTTTACCACATAATACATTACATT-AATGTAGG-AAATACAT-TTAATGC--------ATGTAT-TACGTA---CAT-------AGACAT----GTA--TACGGACATACCCATTTTACCCACCCACTCACCC-CCAGAGGACAGA------TAAGTTCAATAGTCCCTAATATC---CACTC--CTATACCTC--GTATT--AAAC--CCATAAATCTCTA-GATCTGTACATGCCCTCGAC--CAGCATACGGCAGTGCTCGAGCA-AAATACTTTGAATGGTAGCAGGACATACACTCTCAA-CACTTCTTGTAGGACCGGTAGCTGTCGGACCAGGTTATTTATTAAT
>Diomedea_epomophora_PP447669_B4786_CR
TTACTCT--CTTTACCACATAATACATTACATT-AATGTAGG-AAATACTT-TTAATGC--------ATGTAT-TACGTA---CAT-------AGACAT----GTA--TACGGACATACCCATTTTAGCCACCCACGCACCC-CCAGAGGACAGA------TAAGCCCAATAGTCCCTAATACY---TACCC--CTATACCTC--GTGTT--AAAC--CCATAAATCCCTA-GATCTGTACATGCCCCTGAC--CAGCATACGGCAGTGCTCGAGCA-A-ATACCTTTAATGGTAACAGGACATACCCTCTCAA-CACTTCTTGTAGGACCGGTAGCTATCGGACCAGGTTATTTATTAAT
>Diomedea_epomophora_PP447670_B4886_CR
TTACTCT--CTTTACCACATAATACATTACATT-AATGTAGG-AAATACTT-TTAATGC--------ATGTAT-TACGTA---CAT-------AGACAT----GTA--TACGGACATACCCATCTTAGCCACCCACGCACCC-CCAGAGGACAGA------TAAGCTCAATAGTCCCTAACACC---TACCC--CTATACCTC--GTGTT--AAAC--CCATAAATCCCTA-GATCTGTACATGCCCTTGAC--CAGCATACGGCAGTGCTCGAGCA-A-ATATCTTTAATGGTAACAGGACATATCCTCTCAA-CACTTCTTGTAGGACCGGTAGCTATCGGACCAGGTTATTTATTAAT
>Diomedea_epomophora_PP447671_B4903_CR
TTACTCT--CTTTACCACATAATACATTACATT-AATGTAGG-AAATACTT-TTAATGC--------ATGTAT-TACGTA---CAT-------AGACAT----GTA--TACGGACATACCCATTTTAGCCACCCACGCACCC-CCAGAGGACAGA------TAAGCCCAATAGTCCCTAACACC---TACCC--CTATACCTC--GTGTT--AAAC--CCATAAATCTCTA-GATCTGTACATGCCCCTGAC--CAGCATACGGCAGTGCTCGAGCA-A-ATACCTTTAATGGTAACAGGACATACCCTCTCAA-CACTTCTTGTAGGACCGGTAGCTATCGGACCAGGTTATTTATTAAT
>Diomedea_exulans_PP447672_14050678_CR
TTACTCT--CTTTACCACATAATACATTACATT-AATGTAGG-AAATACAT-TTAATGC--------ATGTAC-TACGTA---CAT-------AGACAT----ATA--CACGGGCATACCCATTTTACCCACCCACTCACCC-CCAGAGGACAGA------TAACTTCAATAGTCCCTAACACC---TACCA--CTTTACCTC--GTATT--AAAC--CCATAAATCTCTA-GATCTGTACATGCCTTCAAC--CAGCATACGGCAGTGCTCGAGCA-AAATACCTTGAATGGTAGCAGGACATACACTCTCAA-CACTTCTTGTAGGACCGGTAGCTATCGGACCAGGTTATTTATTAGT
>Diomedea_exulans_PP712121_DePB11_CR
TTACTCT--CTTTACCACATAATACATTACATT-AATGTAGG-AAATACAT-TTAATGC--------ATGTAC-TATGTA---CAT-------AGACAT----ATA--CACGGGCATACTCATTTTACCCACCCACTCACCC-CCAGAGGACAGA------TAACTTCAATAGTCCCTAACACC---TACCA--CTTTACCTC--GTATT--AAAC--CCATAAATCTCTA-GATCTGTACATGCCCTTAAC--CAGCATACGGCAGTGCTCGAGCA-AAATACCTTGAATGGTAGCAGGACATACACTCTCAA-CACTTCTTGTAGGACCGGTAGCTATCGGACCAGGTTATTTATTAAT
>Diomedea_exulans_PP712122_DePM14F2_H505_tmb1011_CR
TTACTCT--CTTTACCACATAATACATTACATT-AATGTAGG-AAATACAT-TTAATGC--------ATGTAC-TATGTA---CAT-------AGACAT----ATA--CACGGACATACTCATTTTATCCACCCACTCACCC-CCAGAGGACAGA------TAACTTCAATAGTCCCTAACACC---TACCA--CTTTACCTC--GTATT--AAAC--CCATAAATCTCTA-GATCTGTACATGCCCTTGAC--CAGCATACGGCAGTGCTCGAGCA-AAATACTTTGAATGGTAGCAGGACATACACTCTCAA-CACTTCTTGTAGGACCGGTAGCTGTCGGACCAGGTTATTTATTAAT
>Diomedea_exulans_PP447673_MWD1_CR2
TTACTCT--CTTTACCACATAATACATTACATT-AATGTAGG-AAATACAT-TTAATGC--------ATGTAC-TATGTA---CAT-------AGACAT----ATA--CACGGACATACTCATTTTATCCACCCACTCACCC-CCAGAGGACAGA------TAACTTCAATAGTCCCTAACACC---TACCA--CTTTACCTC--GTATT--AAAC--CCATAAATCTCTA-GATCTGTACATGCCCTTGAC--CAGCATACGGCAGTGCTCGAGCA-AAATACTTTGAATGGTAGCAGGACATACACTCTCAA-CACTTCTTGTAGGACCGGTAGCTGTCGGACCAGGTTATTTATTAAT
>Diomedea_exulans_PP447674_MWD3_CR
TTACTCT--CTTTACCACATAATACATTACATT-AATGTAGG-AAATACAT-TTAATGC--------ATGTAC-TATGTA---CAT-------AGACAT----ATA--CACGGACATACTCATTTTATCCACCCACTCACCC-CCAGAGGACAGA------TAACTTCAATAGTCCCTAACACC---TACCA--CTTTACCTC--GTATT--AAAC--CCATAAATCTCTA-GATCTGTACATGCCCTTGAC--CAGCATACGGCAGTGCTCGAGCA-AAATACTTTGAATGGTAGCAGGACATACACTCTCAA-CACTTCTTGTAGGACCGGTAGCTGTCGGACCAGGTTATTTATTAAT
>Diomedea_exulans_PP447675_W4B_CR
TTACTCT--CTTTACCACATAATACATTACATT-AATGTAGG-AAATACAT-TTAATGC--------ATGTAC-TATGTA---CAT-------AGACAT----ATA--CGCGGGCATACCCATTTTACCCACCCACTCACCC-CCAGAGGACAGA------TAACTTCAATAGTCCCTAACACC---TACCA--CTTTACCTC--GTATT--AAAC--CCATAAATCTCTA-GATCTGTACATGCCCTTAAC--CAGCATACGGCAGTGCTCGAGCA-AAATACCTTGAATGGTAGCAGGACATACACTCTCAA-CACTTCTTGTAGGACCGGTAGCTATCGGACCAGGTTATTTATTAAT
>Diomedea_sandfordi_PP447676_B4784_CR
TTACTCT--CTTTACCACATAATACATTACATT-AATGTAGG-AAATACAT-TTAATGC--------ATGTAT-TACGTA---CAT-------AGACAT----GTA--TACGGACATACCCATTTTAGCCACCCACACACCC-CCAGAGGACAGA------TAAGCTCAATAGTCCCTAGCACC---TACCC--CTATACCTC--GTGTT--AAAC--CCATAAATCTCTA-GATCTGTACATGCCCCCGAC--CAGCATACGGCAGTGCTCGAGCA-A-ATACCTTTAATGGTAACAGGACATATCCTCTCAA-CACTTCTTGTAGGACCGGTAGCTATCGGACCAGGTTATTTATTGAT
>Diomedea_sandfordi_PP447678_B5445_CR
TTACTCT--CTTTACCACATAATACATTACATT-AATGTAGG-AAATACTT-TTAATGC--------ATGTAT-TACGTA---CAT-------AGACAT----GTA--TACGGACATACCCATTTTAGCCACCCACGCACCC-CCAGAGGACAGA------TAAGCCCAATAGTCCCTAACACC---TACCC--CTATACCTC--GTGTT--AAAC--CCATAAATCTCTA-GATCTGTACATGCCCCCGAC--CAGCATACGGCAGTGCTCGAGCA-A-ATACCTTTAATGGTAACAGGACATACCCTCTCAA-CACTTCTTGTAGGACCGGTAGCTATCGGACCAGGTTATTTATTAAT
>Diomedea_sandfordi_PP447677_B5441_CR
TTACTCT--CTTTACCACATAATACATTACATT-AATGTAGG-AAATACAT-TTAATGC--------ATGTAT-TACGTA---CAT-------AGACAT----GTA--TACGGACATACCCATTTTAGCCACCCACGCACCC-CCAGAGGACAGA------TAAGCCCAATAGTCCCTAATACC---TACCC--CTATACCTC--GTATT--AAAC--CCATAAATCTCTA-GATCTGTACATGCCCCCGAC--CAGCATACGGCAGTGCTCGAGCA-A-ATACCTTTAATGGTARCAGGACATATCCTCTCAA-CACTTCTTGTAGGACCGGTAGCTATCGGACCAGGTTATTTATTAAT
>Fulmarus_glacialis_MN356131_CR
TTAATATCCCTACCCC--ATTATACATCCCTTCCAATCTAGGCAAACACAT-CTAATGT--------ATGCGC-CCTGTA---CA--------AG-C-----CCTCCACGCGGAT-AAACTCTCT-------CCTCTCCCCGGCCGGAACACAAGAGTCCTTTAGCCCAATAGTCCCTAGTACCAAATC-CACTC-TGCCATC--GTACTGATA-CT-CATTAA--TT-TCTTTCTTATACAGTCCACTTCTCCCTAGATACGGAAGTGCTACCTCACACAGAA--TTAACGGTATCCGGACAAACCACTCCAA-CATTTCTCGTCGGGCCGGTAGCTGTCGAGCTGGGTTATTTATTAAT
>Hydrobates_matsudairae_LC541441_CR
TTACATT--ATATACCACATTAGACATCACATGCAATGTAGGCAAAGACAT-TTAATGCATGACGTCATGTACATGCTTAATCCATGTATTTTAGACATGAACATACACACGGGCATAATAATCTTA--CGGCCACTATCCTACCAATCCACAAA-------TAGACCAATAGTTCCTCCTA------ACCTCCCGCGCCCTAAAGGACT--AGAC--CCATTCCATTC-ATGTTCTGTACATAATCATTCCGCCTGGATACGGCAGTGCCTGA--ACACAGATTATTAATGGTAACTGGACATACACCCTCAGTTCCTGCTCGTAGGACCGGTT--TCTCGGACCAGGTTATCTATTAAT
>Hydrobates_monorhis_LC541444_CR
TTACATT--CTATACCACATTAGACATCACATGCAATGTAGGCAAAGACAT-TTAATGCATGGCGTCATGTACATGCTTAATCCATGTATTTTGGACATGAACATACACACGGGCATAATAATCTTA--CGGCCACTATCCTACCAATCCACAAA-------TAGACCAATAGTTCCTCCTA------ACCTCCCGCGCCCCAA-GGACT--AGAC--CCATTCCATTC-ATGTTCTGTACATAACCATTCCGCCTAGATACGGCAGTGCCTGA--ACACAAAATATTAATGGTATCTGGACAATATCCCTCAGTTCCTGCTCGTAGGACCGGTT--TCTCGGACCAGGTTATCTATTAAT
>Hydrobates_tristrami_LC541440_CR
TTACATT--TTATACCACATCAGACATTACATGCAATGTAGGCAAAGACAT-TTAATGCATGACGTCATGTACACACATAATCCATGTATTTTAGACATGAACATGTACACGGGCATAACAACCTTA--CGGCCACTATCCTACCAATCCACAAA-------TAGACCAATAGTCCCTAC-A------ACCTCCCGCGCCAGAC-GAACT--AGAC--CCATCCTATTC-ATGTTCTGTACATAACCATTCCGCCTAGATACGGCAGTGCCTGA--CTACATGTTATTAATGGTAACTAGACATACTCCCTCAATTCCTGCTCGTAGGACCGGTT--TCTCGGACCAGGTTATCTATTAGT
>Lugensa_brevirostris_AY158678_CR
NTCCTATTCCTCCCCC-CAT-CTACATCCCATCCAACTTAGGTAAATATATTC-AATGC--------ATGTGC-TCCGTA---CA--------AG-C-----CCTCCACGCGGAC-GATCTCTCT-------CCACTCCCCGGCCGAAACGCAAGCGTCA-TAAGCCCAATAGTTCCTAGAGCTAATAT-CACTC-TGTCCTC--GTACTAGAAAC--CCTTAAAACC-TCTCACTTATAC-CTTCAATTTTTCCTAGATACGGAAGTGCTCAAACACA-AGAT-ATTAACGTTATCCGGACAAAACACTCCAA-CATTTCCTGTCGGACCGGTAGCTATCGAGCTGGGTTATTTATTAAT
>Macronectes_giganteus_PP447681_667_CR
TTCCTCT--CTCCTCCACAT-CTACCCCCCTTTCAATCTAGGCAAACACAC-CTAATGC--------ATGTGC-TCTGTA---CA--------AG-C-----CCTCCACGCGGAT-AAACTCTCT-------CCTGACCCCGGCCGGAACACAAGAGTCCTTTAGCCCAATAGTCCCTAGTACTAACTC-CAACCTTGCCATC--GTACTGATA--TTCATTAA--CT-TCTTTCCTATACAACTTACTTTCTCCTAGATACGGAAGTGCTATCCCACGCA-AA-ATTAATGGTATCCGGACAAACCCCTCCAA-CATCTCTCGTCGGGCCGGTAGCTAACGAGCTGGGTTATTTATTAAT
>Macronectes_giganteus_PP447682_985_CR
TTCCTCT--CTCCTCCACAT-CTACCCCCCTTTCAATCTAGGCAAACACAC-CTAATGC--------ATGTGC-TCTGTA---CA--------AG-C-----CCTCCACGCGGAT-AAACTCTCT-------CCTGACCCCGGCCGGAACACAAGAGTCCTTTAGCCCAATAGTCCCTAGTACTAACTC-CAACCTTGCCATC--GTACTGATA--TTCATTAA--CT-TCTTTCCTATACAACTTACTTTCTCCTAGATACGGAAGTGCTATCCCACGCA-AA-ATTAATGGTATCCGGACAAACCCCTCCAA-CATCTCTCGTCGGGCCGGTAGCTAACGAGCTGGGTTATTTATTAAT
>Macronectes_giganteus_PP447679_14034414_CR
TTCCTCT--CTCCTCCACAT-CTACCCCCCTTTCAATCTAGGCAAACACAC-CTAATGC--------ATGTGC-TCTGTA---CA--------AG-C-----CCTCCACGCGGAT-AAACTCTCT-------CCTGACCCCGGCCGGAACACAAGAGTCCTTTAGCCCAATAGTCCCTAGTACTAACTC-CAACCTTGCCAAC--GTACTAATA--TTCATTAA--CT-CCTTTTCTATACAACTTACTTTCTCCTAGATACGGAAGTGCTACCCCACGCA-AA-ATTAATGGTATCCGGACAAACCCCTCCAA-CATCTCTCGTCGGGCCGGTAGCTAACGAGCTGGGTTATTTATTAAT
>Macronectes_giganteus_PP447680_14034416_CR
TTCCTCT--CTCCTCCACAT-CTACCCCCCTTTCAATCTAGGCAAACACAC-CTAATGC--------ATGTGC-TCTGTA---CA--------AG-C-----CCTCCACGCGGAT-AAACTCTCT-------CCTGACCCCGGCCGGAACACAAGAGTCCTTTAGCCCAATAGTCCCTAGTACTAACTC-CAACCTTGCCATC--GTACTGATA--TTCATTAA--TT-CCTTTTCTATACAACTTACTTTCTCCTAGATACGGAAGTGCTATCCCACGCA-AA-ATTAATGGTATCCGGACAAACCCCTCCAA-CATCTCTCGTCGGGCCGGTAGCTAACGAGCTGGGTTATTTATTAAT
>Macronectes_halli_PP447685_662_CR
TTCCTCT--CTCCTCCACAT-CTACCCCCCGTTCAATCTAGGCAAACACAC-CTAATGC--------ATGTGC-TCTGTA---CA--------AG-C-----CCTCCACGCGGAT-AAACTCTCT-------CCTGACCCCGGCCGGAACACAAGAGTCCTTTAGCCCAATAGTCCCTAGTACCAACTC-CAATCTTGCCATC--GTACTGATA--TTCATTAA--CT-TCTTTTCTATACAACCTACTTTCTCCTAGATACGGAAGTGCTACCCCACGCA-AA-ATTAATGGTATCCGGACAAACCCCTCCAA-CATCTCTCGTCGGGCCGGTAGCTAACGAGCTGGGTTATTTATTAAT
>Macronectes_halli_PP447686_674_CR
TTCCTCT--CTCCTCCACAT-CTACCCCCCGTTCAATCTAGGCAAACACAC-CTAATGC--------ATGTGC-TCTGTA---CA--------AG-C-----CCTCCACGCGGAT-AAACTCTCT-------CCTGACCCCGGTCGGAACACAAGAGTCCTTTAGCCCAATAGTCCCTAGTACCAACTC-CAATCTTGCCATC--GTACTGATA--TTCATTAA--CT-TCTTTTCTATACAACCTACTTTCTCCTAGATACGGAAGTGCTACCCCACGCA-AA-ATTAATGGTATCCGGACAAACCCCTCCAA-CATCTCTCGTCGGGCCGGTAGCTAACGAGCTGGGTTATTTATTAAT
>Macronectes_halli_PP447683_14034411_CR
TTCCTCT--CTCCTCCACAT-CTACCCCCCGTTCAATCTAGGCAAACACAC-CTAATGC--------ATGTGC-TCTGTA---CA--------AG-C-----CCTCCACGCGGAT-AAACTCTCT-------CCTGACCCCGGCCGGAACACAAGAGTCCTTTAGCCCAATAGTCCCTAGTACCAACTC-CAATCTTGCCATC--GTACTGATA--TTCATTAA--CT-TCTTCTCTATACAACCTACTTTCTCCTAGATACGGAAGTGCTACCCCACGCA-AA-ATTAATGGTATCCGGACAAACCCCTCCAA-CATCTCTCGTCGGGCCGGTAGCTAACGAGCTGGGTTATTTATTAAT
>Macronectes_halli_PP447684_14034413_CR
TTCCTCT--CTCCTCCACAT-CTACCCCCCGTTCAATCTAGGCAAACACAC-CTAATGC--------ATGTGC-TCTGTA---CA--------AG-C-----CCTCCACGCGGAT-AAACTCTCT-------CCTGACCCCGGCCGGAACACAAGAGTCCTTTAGCCCAATAGTCCCTAGTACCAACTC-CAATCTTGCCATC--GTACTGATA--TTCATTAA--CT-TCTTCTCTATACAACCTACTTTCTCCTAGATACGGAAGTGCTACCCCACGCA-AA-ATTAATGGTATCCGGACAAACCCCTCCAA-CATCTCTCGTCGGGCCGGTAGCTAACGAGCTGGGTTATTTATTAAT
>Macronectes_halli_PP712123_GP5_CR
TTCCTCT--CTCCTCCACAT-CTACCCCCCGTTCAATCTAGGCAAACACAC-CTAATGC--------ATGTGC-TCTGTA---CA--------AG-C-----CCTCCACGCGGAT-AAACTCTCT-------CCTGACCCCGGTCGGAACACAAGAGTCCTTTAGCCCAATAGTCCCTAGTACCAACTC-CAATCTTGCCATC--GTACTGATA--TTCATTAA--CT-TCTTTTCTATACAACCTACTTTCTCCTAGATACGGAAGTGCTACCCCACGCA-AA-ATTAATGGTATCCGGACAAACCCCTCCAA-CATCTCTCGTCGGGCCGGTAGCTAACGAGCTGGGTTATTTATTAAT
>Pagodroma_nivea_MT726204_CR
TTAATAC--CTTGTCCCCATTC-ACATCCCATTCAACCTAGGCAAACACATTC-AATGC--------ATGTGC-TCCGTA---CA--------AG-C-----CCTCCACGCGGAT-AAACTCTCT-------CTCATCCCCAATCCAAACACAGGAATCCTTTAGCCCAATAGTTCCTAATACTAAAAT-CACTC-TGCCATC--GTACTCATA--GTCATTAA--TT-TTTTCCTTATACAACCTAACTCTCCCTAGATACGGCAGTGCTGCCCCACTCA-AA-ATTAACGGTATCCGGACAAAACACTCCAA-CATCTCTCGTCGGGCCGGTAGCTATCGAGCTGGGTTATTTATTAAT
>Pelecanoides_urinatrix_MN356319_CR
TACATCT--CTTGCCCACAT-CTACATCTCATTCAATCTAGGGGCACATATAC-AATCC--------ATGTAC-TCAAGA---CA--------AGAC-----ACAATATGCGGAT-TATCTCTC--------CCTAACCACGGCCGAAACACAGGGAACGTTTAGCCCAATTACACCTACAACCTGAAA-AAATC-TGTCCTC--GTACTAAAACCTA--TTAA--TT-TCTAGCTTATAC-CTTAGAATATCCCTAGATACGGAAGTGTTCGACCAAACA-AT-ATTAATGGTATCCGGGCAGAACCTGACGA--ATTTCTCGTAGTGCCGGTTTCTAAAGGGCTGGGTTATTTATTAAT
>Phoebastria_albatrus_AB254198_CR
TTACTTT--ATTTACCACATAATACATTACATT-AATGTAGG-AAAAACAT-TTAATGC--------ATGTAC-TACGCA---CAT-------ACACAT----ATA--CACGGACATAACCGTCTCTCCCACCCACACACCC-CCAGAGGACAAA------CAACTTCAATAGTCCCTAATACC---GACAC--CTATACCT---GTACT--AAAC--CCATACCCTTCTA-GAACTGTACATGCTCCCACC---AGGATACGGCAGTGCTTGAGCA-ACATACCTTGAATGGTAGCAGGACATATCCTCTCAA-CACTTCTCGTAGGACCGGTAGCTATCGGACCAGGTTATTTATTAAT
>Phoebastria_albatrus_AB254200_CR
TTACTCT--ATTTACCACATAATACATTACATT-AATGTAGG-GAAAACAT-TTAATGC--------ATGTAC-TACGCA---CAT-------ACACAT----ATA--TGCGGACATAACCACCTTCCCCACCCACACACCC-CCAGAGGACAAA------TAACTTCAATAGTCCCTAACACC---TACAC--CTATACCG---TGACT--AAAC--CCATATCTCTCTA-GAACTGTACATGCCTCCACC---AGGATACGGCAGTGCTCGAGCA-ACATACCTTGAATGGTAGCAGGACATATCCTCTCAA-CACTTCTCGTAGGACCGGTAGCTGTCGGACCAGGTTATTTATTAAT
>Phoebastria_albatrus_AB254202_CR
TTACTTT--ATTTACCACATAATACATTACATT-AATGTAGG-AAAAACAT-TTAATGC--------ATGTAC-TACGCA---CAT-------ACACAT----ATA--CACGGACATAACCGTCTCTCCCACCCACACACCC-CCAGAGGACAAA------CAACTTCAATAGTCCCTAATACC---GACAC--CTATACCT---GTACT--AAAC--CCATACCCTTCTA-GAACTGTACATGCTCCCACC---AGGATACGGCAGTGCTTGAGCA-ACATACCTTGAATGGTAGCAGGACATATCCTCTCAA-CACTTCTCGTAGGACCGGTAGCTATCGGACCAGGTTATTTATTAAT
>Phoebastria_albatrus_AB254203_CR
TTACTCT--ATTTACCACATAATACATTACATT-AATGTAGG-AAAAACAT-TTAATGC--------ATGTAC-TACGCA---CAT-------ACACAT----ATA--CACGGACATAACCGTCTCTCCCACCCACGCACCC-CCAGAGGACAAA------TAACTTCAATAGTCCCTAATATT---GACAC--CTATACCT---GTACT--AAAC--CCATATCCTTCTA-GAACTGTACATGCTCCCACC---AGGATACGGCAGTGCTTGAGCA-ACATACTCTGAATGGTAGCAGGACATACCCTCTCAA-CACTTCTCGTAGGACCGGTAGCTATCGGACCAGGTTATCTATTAGT
>Phoebastria_albatrus_AB254204_CR
TTACTCT--ATTTACCACATAATACATTACATT-AATGTAGG-AAAAACAT-TTAATGC--------ATGTAC-TACGCA---CAT-------ACACAT----ATA--CACGGACATAACCGTCTCTTCCACCCACGCACCC-CCAGAGGACAAA------CAACTTCAATAGTCCCTAATACT---GACAC--CTATACCT---GTACT--AAAC--CCATACCCTTCTA-GAACTGTACATGCCCCCACC---AGGATACGGCAGTGCTTGAGCA-ACATACTTTGAATGGTAGCAGGACATACCCTCTCAA-CACTTCTCGTAGGACCGGTAGCTATCGGACCAGGTTATCTATTAAT
>Phoebastria_albatrus_AB254205_CR
TTACTCT--ATTTACCACATAATACATTACATT-AATGTAGG-AAAAACAT-TTAATGC--------ATGTAC-TACGCA---CAT-------ACACAT----ATA--CACGGACATAACCGTCTCTTCCACCCACACACCC-CCAGAGGACAAA------TAACTTCAATAGTCCCTAACACT---GATAC--CTATACCT---GTACT--AAAC--CCATATCCTTCTA-GAACTGTACATGCCCCCACC---AGGATACGGCAGTGCTTGAGCA-ACATACCTTGAATGGTAGCAGGACATATCCTCTCAA-CACTTCTCGTAGGACCGGTAGCTATCGGACCAGGTTATTTATTAAT
>Phoebastria_albatrus_AB254206_CR
TTACTCT--ATTTACCACATAATACATTACATT-AATGTAGG-GAAAACAT-TTAATGC--------ATGTAC-TACGCA---CAT-------ACACAT----ATA--TGCGGACATAACCATCTCCCCCACCCACGCACCC-CCAGAGGACAAA------CAACTTCAATAGTCCCTAATACT---TACAC--CTATACCT---TGACT--AAAC--CCATACCTCTCTA-GAACTGTACATGCCTTCACC---AGGATACGGCAGTGCTTGAGCA-GCATACCTTGAATGGTAGCAGGGCATATCCTCTCAA-CACTTCTCGTAGGACCGGTAGCTGTCGGACCAGGTTATTTATTAAT
>Phoebastria_albatrus_AB254207_CR
TTACTTT--ATTTACCACATAATACATTACATT-AATGTAGG-AAAAACAT-TTAATGC--------ATGTAC-TACGCA---CAT-------ACACAT----ATA--CACGGACATAACCGTCTCTCCCACCCACACACCC-CCAGAGGACAAA------CAACTTCAATAGTCCCTAATACC---GACAC--CTATACCT---GTACT--AAAC--CCATACCCTTCTA-GAACTGTACATGCTCCCACC---AGGATACGGCAGTGCTTGAGCA-ACATACCTTGAATGGTAGCAGGACATATCCTCTCAA-CACTTCTCGTAGGACCGGTAGCTATCGGACCAGGTTATTTATTAAT
>Phoebastria_albatrus_AB254209_CR
TTACTCT--ATTTACCACATAATACATTACATT-AATGTAGG-AAAAACAT-TTAATGC--------ATGTAC-TACGCA---CAT-------ACACAT----ATA--CACGGACATAACCGTCTCTTCCACCCACACACCC-CCAGAGGACAAA------TAACTTCAATAGTCCCTAACACT---GATAC--CTATACCT---GTACT--AAAC--CCATATCCTTCTA-GAACTGTACATGCCCCCACC---AGGATACGGCAGTGCTTGAGCA-ACATACCTTGAATGGTAGCAGGACATATCCTCTCAA-CACTTCTCGTAGGACCGGTAGCTATCGGACCAGGTTATTTATTAAT
>Phoebastria_albatrus_AB254211_CR
TTACTCT--ATTTACCACATAATACATTACATT-AATGTAGG-AAAAACAT-TTAATGC--------ATGTAC-TACGCA---CAT-------AGACAT----ATA--CACGGACATAACCGTCTCTCCCACCCACGCACCC-CCAGAGGACAAA------TAACTTCAATAGTCCCTAATACT---GACAC--CTATACCT---GTACT--AAAC--CCATATCCTTCTA-GAACTGTACATGCCTCCACC---AGGATACGGCAGTGCTTGAGCA-ACATACTTTGAATGGTAGCAGGACATATCCTCTCAA-CACTTCTCGTAGGACCGGTAGCTATCGGACCAGGTTATTTATTAGT
>Phoebastria_albatrus_AB254213_CR
TTACTCT--ATTTACCACATAATACATTACATT-AATGTAGG-AAAAACAT-TTAATGC--------ATGTAC-TACGCA---CAT-------ACACAT----ATA--CACGGACATAACCGTCTCTTCCACCCACACACCC-CCAGAGGACAAA------TAACTTCAATAGTCCCTAACACT---GACAC--CTATACCT---GTACT--AAAC--CCATATCCTTCTA-GAACTGTACATGCCCCCACC---AGGATACGGCAGTGCTTGAGCA-ACATACCTTGAATGGTAGCAGGACATATCCTCTCAA-CACTTCTCGTAGGACCGGTAGCTATCGGACCAGGTTATTTATTAAT
>Phoebastria_albatrus_AB254216_CR
TTACTTT--ATTTACCACATAATACATTACATT-AATGTAGG-AAAAACAT-TTAATGC--------ATGTAC-TACGCA---CAT-------ACACAT----ATA--CACGGACATAACCGTCTCTCCCACCCACACACCC-CCAGAGGACAAA------CAACTTCAATAGTCCCTAATACC---GACAC--CTATACCT---GTACT--AAAC--CCATACCCTTCTA-GAACTGTACATGCTCCCACC---AGGATACGGCAGTGCTTGAGCA-ACATACCTTGAATGGTAGCAGGACATATCCTCTCAA-CACTTCTCGTAGGACCGGTAGCTATCGGACCAGGTTATTTATTAAT
>Phoebastria_albatrus_AB254217_CR
TTACTCT--ATTTACCACATAATACATTACATT-AATGTAGG-AAAAACAT-TTAATGC--------ATGTAC-TACGCA---CAT-------ACACAT----ATA--CACGGACATAACCGTCTCTCCCACCCACGCACCC-CCAGAGGACAAA------TAACTTCAATAGTCCCTAATACT---GACAC--CTATACCT---GTACT--AAAC--CCATATCCTTCTA-GAACTGTACATGCCCCCACC---AGGATACGGCAGTGCTTGAGCA-ACATACTTTGAATGGTAGCAGGACATACCCTCTCAA-CACTTCTCGTAGGACCGGTAGCTATCGGACCAGGTTATCTATTAGT
>Phoebastria_albatrus_AB254218_CR
TTACTTT--ATTTACCACATAATACATTACATT-AATGTAGG-AAAAACAT-TTAATGC--------ATGTAC-TACGCA---CAT-------ACACAT----ATA--CACGGACATAACCGTGTCTCCCACCCACACACCC-CCAGAGGACAAA------CAACTTCAATAGTCCCTAATACC---GACAC--CTATACCT---GTACT--AAAC--CCATACCCTTCTA-GAACTGTACATGCTCCCACC---AGGATACGGCAGTGCTTGAGCA-ACATACCTTGAATGGTAGCAGGACATATCCTCTCAA-CACTTCTCGTAGGACCGGTAGCTATCGGACCAGGTTATTTATTAAT
>Phoebastria_albatrus_AB254221_CR
TTACTCT--ATTTACCACATAATACATTACATT-AATGTAGG-AAAAACAT-TTAATGC--------ATGTAC-TACGCA---CAT-------ACACAT----ATA--CACGGACATAACCATCTCTCCCACCCACACACCC-CCAGAGGACAAA------TAACTTCAATAGTCCCTAATACC---GACAC--CTATACCT---GTACT--AAAC--CCATACCCTTCTA-GATCTGTACATGCCCCCACC---AGGATACGGCAGTGCTTGAGCA-ACATACTTTGAATGGTAGCAGGACATACCCTCTCAA-CACTTCTCGTAGGACCGGTAGCTATCGGACCAGGTTATCTATTAAT
>Phoebastria_albatrus_AB254223_CR
TTACTCT--ATTTACCACATAATACATTACATT-AATGTAGG-GAAAACAT-TTAATGC--------ATGTAC-TACGCA---CAT-------ACACAT----ATA--TGCGGACATAACCATCTCCCCCACCCACGCACCC-CCAGAGGACAAA------CAACTTCAATAGTCCCTAATACT---TACAC--CTATACCT---TGACT--AAAC--CCATACCTCTCTA-GAACTGTACATGCCTTCACC---AGGATACGGCAGTGCTTGAGCA-GCATACCTTGAATGGTAGCAGGGCATATCCTCTCAA-CACTTCTCGTAGGACCGGTAGCTGTCGGACCAGGTTATTTATTAAT
>Phoebastria_albatrus_AB254225_CR
TTACTTT--ATTTACCACATAATACATTACATT-AATGTAGG-AAAAACAT-TTAATGC--------ATGTAC-TACGCA---CAT-------ACACAT----ATA--CACGGACATAACCGTGTCTCCCACCCACACACCC-CCAGAGGACAAA------CAACTTCAATAGTCCCTAATACC---GACAC--CTATACCT---GTACT--AAAC--CCATACCCTTCTA-GAACTGTACATGCTCCCACC---AGGATACGGCAGTGCTTGAGCA-ACATACCTTGAATGGTAGCAGGACATATCCTCTCAA-CACTTCTCGTAGGACCGGTAGCTATCGGACCAGGTTATTTATTAAT
>Phoebastria_albatrus_AB254227_CR
TTACTCT--ATTTACCACATAATACATTACATT-AATGTAGG-AAAAACAT-TTAATGC--------ATGTAC-TACGCA---CAT-------ACACAT----ATA--CACGGACATAACCGTCTCTTCCACCCACACACCC-CCAGAGGACAAA------TAACTTCAATAGTCCCTAACACT---GACAC--CTATACCT---GTACT--AAAC--CCATATCCTTCTA-GAACTGTACATGCCCCCACC---AGGATACGGCAGTGCTTGAGCA-ACATACCTTGAATGGTAGCAGGACATATCCTCTCAA-CACTTCTCGTAGGACCGGTAGCTATCGGACCAGGTTATTTATTAAT
>Phoebastria_albatrus_AB254228_CR
TTACTCT--ATTTACCACATAATACATTACATT-AATGTAGG-AAAAACAT-TTAATGC--------ATGTAC-TACGCA---CAT-------ACACAT----ATA--CACGGACATAACCGTCTCTTCCACCCACGCACCC-CCAGAGGACAAA------CAACTTCAATAGTCCCTAATACT---GACAC--CTATACCT---GTACT--AAAC--CCATACCCTTCTA-GAACTGTACATGCCCCCACC---AGGATACGGCAGTGCTTGAGCA-ACATACTTTGAATGGTAGCAGGACATACCCTCTCAA-CACTTCTCGTAGGACCGGTAGCTATCGGACCAGGTTATCTATTAAT
>Phoebastria_albatrus_AB254229_CR
TTACTCT--ATTTACCACATAATACATTACATT-AATGTAGG-AAAAACAT-TTAATGC--------ATGTAC-TACGCA---CAT-------ACACAT----ATA--CACGGACATAACCGTCTCTTCCACCCACACACCC-CCAGAGGACAAA------TAACTTCAATAGTCCCTAACACT---GACAC--CTATACCT---GTACT--AAAC--CCATATCCTTCTA-GAACTGTACATGCCCCCACC---AGGATACGGCAGTGCTTGAGCA-ACATACCTTGAATGGTAGCAGGACATATCCTCTCAA-CACTTCTCGTAGGACCGGTAGCTATCGGACCAGGTTATTTATTAAT
>Phoebastria_albatrus_AB254230_CR
TTACTCT--ATTTACCACATAATACATTACATT-AATGTAGG-AAAAACAT-TTAATGC--------ATGTAC-TACGCA---CAT-------ACACAT----ATA--CACGGACATAACCGTCTCTCCCACCCACGCACCC-CCAGAGGACAAA------TAACTTCAATAGTCCCTAATATT---GACAC--CTATACCT---GTACT--AAAC--CCATATCCTTCTA-GAACTGTACATGCTCCCACC---AGGATACGGCAGTGCTTGAGCA-ACATACTCTGAATGGTAGCAGGACATACCCTCTCAA-CACTTCTCGTAGGACCGGTAGCTATCGGACCAGGTTATCTATTAGT
>Phoebastria_albatrus_AB254231_CR
TTACTCT--ATTTACCACATAATACATTACATT-AATGTAGG-AAAAACAT-TTAATGC--------ATGTAC-TACGCA---CAT-------ACACAT----ATA--CACGGACATAACCGTCTCTTCCACCCACACACCC-CCAGAGGACAAA------TAACTTCAATAGTCCCTAACACT---GACAC--CTATACCT---GTACT--AAAC--CCATATCCTTCTA-GAACTGTACATGCCCCCACC---AGGATACGGCAGTGCTTGAGCA-ACATACCTTGAATGGTAGCAGGACATATCCTCTCAA-CACTTCTCGTAGGACCGGTAGCTATCGGACCAGGTTATTTATTAAT
>Phoebastria_albatrus_AB254232_CR
TTACTCT--ATTTACCACATAATACATTACATT-AATGTAGG-AAAAACAT-TTAATGC--------ATGTAC-TACGCA---CAT-------ACACAT----ATA--CACGGACATAACCATTTCTCCCACCCACACACCC-CCAGAGGACAAA------TAACTTCAATAGTCCCTAATACC---GACAC--CTATACCT---GTACT--AAAC--CCATACCCTTCTA-GATCTGTACATGCCCCCACC---AGGATACGGCAGTGCTTGAGCA-ACATACTTTGAATGGTAGCAGGACATACCCTCTCAA-CACTTCTCGTAGGACCGGTAGCTATCGGACCAGGTTATCTATTAAT
>Phoebastria_albatrus_AB254233_CR
TTACTCT--ATTTACCACATAATACATTACATT-AATGTAGG-AAAAACAT-TTAATGC--------ATGTAC-TACGCA---CAT-------ACACAT----ATA--CACGGACATAACCGTCTCTTCCACCCACACACCC-CCAGAGGACAAA------TAACTTCAATAGTCCCTAACACT---GACAC--CTATACCT---GTACT--AAAC--CCATATCCTTCTA-GAACTGTACATGCCCCCACC---AGGATACGGCAGTGCTTGAGCA-ACATACCTTGAATGGTAGCAGGACATATCCTCTCAA-CACTTCTCGTAGGACCGGTAGCTATCGGACCAGGTTATTTATTAAT
>Phoebastria_albatrus_AB254234_CR
TTACTCT--ATTTACCACATAATACATTACATT-AATGTAGG-AAAAACAT-TTAATGC--------ATGTAC-TACGCA---CAT-------ACACAT----ATA--CACGGGCATAACCGTCTCTCCCACCCACACACCC-CCAGAGGACAAA------TAACTTCAATAGTCCCTAATACT---GACAC--CTATACCT---GTACT--AAAC--CCATATCCTTCTA-GAACTGTACATGCCCCCACC---AGGATACGGCAGTGCTTGAGCA-ACATACCTTGAATGGTAGCAGGACATATCCTCTCAA-CACTTCTCGTAGGACCGGTAGCTATCGGACCAGGTTATTTATTAGT
>Phoebastria_albatrus_AB254237_CR
TTACTTT--ATTTACCACATAATACATTACATT-AATGTAGG-AAAAACAT-TTAATGC--------ATGTAC-TACGCA---CAT-------ACACAT----ATA--CACGGACATAACCGTCTCTCCCACCCACACACCC-CCAGAGGACAAA------CAACTTCAATAGTCCCTAATACC---GACAC--CTATACCT---GTACT--AAAC--CCATACCCTTCTA-GAACTGTACATGCTCCCACC---AGGATACGGCAGTGCTTGAGCA-ACATACCTTGAATGGTAGCAGGACATATCCTCTCAA-CACTTCTCGTAGGACCGGTAGCTATCGGACCAGGTTATTTATTAAT
>Phoebastria_albatrus_AB254238_CR
TTACTCT--ATTTACCACATAATACATTACATT-AATGTAGG-GAAAACAT-TTAATGC--------ATGTAC-TACGCA---CAT-------ACGCAT----ATA--TGCGGACATAACCACCTTCTCCACCCACGCACCC-CCAGAGGACAAA------TAACTTCAATAGTCCCTAACACC---TACAC--CTATACCC---TGACT--AAAC--CCATACCTCTCTA-GAACTGTACATGCCTCCACC---AGGATACGGCAGTGCTCGAGCA-ACATACTTTGAATGGTAGCAGGACATACCCTCTCAA-CACTTCTCGTAGGACCGGTAGCTGTCGGACCAGGTTATTTATTAAT
>Phoebastria_albatrus_AB254239_CR
TTACTCT--ATTTACCACATAATACATTACATT-AATGTAGG-GAAAACAT-TTAATGC--------ATGTAC-TACGCA---CAT-------ACGCAT----ATA--TGCGGACATAACCACCTTCTCCACCCACGCACCC-CCAGAGGACAAA------TAACTTCAATAGTCCCTAACACC---TACAC--CTATACCC---TGACT--AAAC--CCATACCTCTCTA-GAACTGTACATGCCTCCACC---AGGATACGGCAGTGCTCGAGCA-ACATACTTTGAATGGTAGCAGGACATACCCTCTCAA-CACTTCTCGTAGGACCGGTAGCTGTCGGACCAGGTTATTTATTAAT
>Phoebastria_albatrus_AB254240_CR
TTACTCT--ATTTACCACATAATACATTACATT-AATGTAGG-GAAAACAT-TTAATGC--------ATGTAC-TACGCA---CAT-------ACGCAT----ATA--TGCGGACATAACCACCTTCTCCACCCACGCACCC-CCAGAGGACAAA------TAACTTCAATAGTCCCTAACACC---TACAC--CTATACCC---TGACT--AAAC--CCATACCTCTCTA-GAACTGTACATGCCTCCACC---AGGATACGGCAGTGCTCGAGCA-ACATACTTTGAATGGTAGCAGGACATACCCTCTCAA-CACTTCTCGTAGGACCGGTAGCTGTCGGACCAGGTTATTTATTAAT
>Phoebastria_albatrus_AB276044_CR
TTACTCT--ATTTACCACATAATACATTACATT-AATGTAGG-AAAAACAT-TTAATGC--------ATGTAC-TACGCA---CAT-------ACACAT----ATA--CACGGGCATAACCGTCTCTCCCACCCACACACCC-CCAGAGGACAAA------TAACTTCAATAGTCCCTAATACT---GACAC--CTATACCT---GTACT--AAAC--CCATACCCTTCTA-GAACTGTACATGCCCCCACC---AGGATACGGCAGTGCTTGAGCA-ACATACCTTGAATGGTAGCAGGACATATCCTCTCAA-CACTTCTCGTAGGACCGGTAGCTATCGGACCAGGTTATTTATTAAT
>Phoebastria_albatrus_AB276045_CR
TTACTTT--ATTTACCACATAATACATTACATT-AATGTAGG-AAAAACAT-TTAATGC--------ATGTAC-TACGCA---CAT-------ACACAT----ATA--CACGGACATAACCGTCTCTCCCACCCACACACCC-CCAGAGGACAAA------CAACTTCAATAGTCCCTAATACC---GACAC--CTATACCT---GTACT--AAAC--CCATACCCTTCTA-GAACTGTACATGCTCCCACC---AGGATACGGCAGTGCTTGAGCA-ACATACCTTGAATGGTAGCAGGACATATCCTCTCAA-CACTTCTCGTAGGACCGGTAGCTATCGGACCAGGTTATTTATTAAT
>Phoebastria_albatrus_AB276046_CR
TTACTCT--ATTTACCACATAATACATTACATT-AATGTAGG-AAAAACAT-TTAATGC--------ATGTAC-TACGCA---CAT-------ACACAT----ATA--CACGGACATAACCGTCTCTTCCACCCACGCACCC-CCAGAGGACAAA------CAACTTCAATAGTCCCTAATACT---GACAC--CTATACCT---GTACT--AAAC--CCATACCCTTCTA-GAACTGTACATGCCCCCACC---AGGATACGGCAGTGCTTGAGCA-ACATACTTTGAATGGTAGCAGGACATACCCTCTCAA-CACTTCTCGTAGGACCGGTAGCTATCGGACCAGGTTATCTATTAAT
>Phoebastria_albatrus_AB276047_CR
TTACTCT--ATTTACCACATAATACATTACATT-AATGTAGG-GAAAACAT-TTAATGC--------ATGTAC-TACGCA---CAT-------ACACAT----ATA--TGCGGACATAACCATCTCCCCCACCCACGCACCC-CCAGAGGACAAA------CAACTTCAATAGTCCCTAATACT---TACAC--CTATACCT---TGACT--AAAC--CCATACCTCTCTA-GAACTGTACATGCCTTCACC---AGGATACGGCAGTGCTTGAGCA-GCATACCTTGAATGGTAGCAGGGCATATCCTCTCAA-CACTTCTCGTAGGACCGGTAGCTGTCGGACCAGGTTATTTATTAAT
>Phoebastria_albatrus_AB276053_CR
TTACTCT--ATTTACCACATAATACATTACATT-AATGTAGG-GAAAACAT-TTAATGC--------ATGTAC-TACGCA---CAT-------ACGCAT----ATA--TGCGGACATAACCACCTTCTCCACCCACGCACCC-CCAGAGGACAAA------TAACTTCAATAGTCCCTAACACC---TACAC--CTATACCC---TGACT--AAAC--CCATACCTCTCTA-GAACTGTACATGCCTCCACC---AGGATACGGCAGTGCTCGAGCA-ACATACTTTGAATGGTAGCAGGACATACCCTCTCAA-CACTTCTCGTAGGACCGGTAGCTGTCGGACCAGGTTATTTATTAAT
>Phoebastria_albatrus_KJ735514_CR
TTACTCT--ATTTACCACATAATACATTACATT-AATGTAGG-AAAAACAT-TTAATGC--------ATGTAC-TACGCA---CAT-------ACACAT----ATA--CACGGGCATAACCGTCTCTCCCACCCACACACCC-CCAGAGGACAAA------TAACTTCAATAGTCCCTAATACT---GACAC--CTATACCT---GTACT--AAAC--CCATATCCTTCTA-GAACTGTACATGCCCCCACC---AGGATACGGCAGTGCTTGAGCA-ACATACCTTGAATGGTAGCAGGACATATCCTCTCAA-CACTTCTCGTAGGACCGGTAGCTATCGGACCAGGTTATTTATTAGT
>Phoebastria_immutabilis_AB276048_CR
TTACTCT--ATTTACCACATAATACATTACATT-AATGTAGG-AAAAACAT-TTAATGC--------ATGTAC-CACGTA---CAT-------AGGCAT----ATA--TGCGGACATACTCATTTTCTCCACCCACTCACCC-CCAGAGGACAGT------TAACTTCAATAGTCCCTAATACC---TTCTA--CTATACCTC--GTATT--AAAC--CCATAACCTTCTA-GATCTGTACATGCTCTCGTC--CAGGATACGGCAGTGCTTGAGCA-ATATACCTTGAATGGTAGCAGGACATACCCTCTCAA-CACTTCTCGTAGGACCGGTAGCTATCGGACCAGGTTATCTATTAGT
>Phoebastria_immutabilis_AB276049_CR
TTACTCT--ATCTACCACATAATACATTACATT-AATGTAGG-AAAAACAT-CTAATGC--------ATGTAC-CACGTA---CAT-------AGGCAT----ATA--TGCGGACATACCCATTTTCTCCACCCACTCACCC-CCAGAGGACAGT------TAACTTCAATAGTCCCTAATACC---CTCCA--CTATACCTC--GTATT--AAAC--CCATAACCTTCTA-GATCTGTACATGCTCTCGTC--CAGGATACGGCAGTGCTCGAGCA-ATATACTTTGAATGGTAGCAGGACATACCCTCTCAA-CACTTCTCGTAGGACCGGTAGCTATCGGACCAGGTTATCTATTAGT
>Phoebastria_immutabilis_AB276050_CR
TTACTCT--ATCTACCACATAATACATTACATT-AATGTAGG-AAAAACAT-CTAATGC--------ATGTAC-CACGTA---CAT-------AGGCAT----ATA--TGCGGACATACTCATTTTCTCCACCCACTCACCC-CCAGAGGACAGT------TAACTTCAATAGTCCCTAATACC---TTCCA--CTATACCTC--GTATT--AAAC--CCATAACCTTCTA-GATCTGTACATGCCCTCGTC--CAGGATACGGCAGTGCTTGAGCA-ACATACTTTGAATGGTAGCAGGACATATCCTCTCAA-CACTTCTCGTAGGACCGGTAGCTGTCGGACCAGGTTATCTATTAGT
>Phoebastria_immutabilis_AB276055_CR
TTACTCT--ATCTACCACATAATACATTACATT-AATGTAGG-AAAAACAT-CTAATGC--------ATGTAC-CACGTA---CAT-------AGGCAT----ATA--TGCGGACATACTCATTTTCTCCACCCACTCACCC-CCAGAGGACAGT------TAACTTCAATAGTCCCTAATACC---TTCCA--CTATACCTC--GTATT--AAAC--CCATAACCTTCTA-GATCTGTACATGCCCCCGTC--CAGGATACGGCAGTGCTTGAGCA-ATATACCTTGAATGGTAGCAGGACATACCCTCTCAA-CACTTCTCGTAGGACCGGTAGCTATCGGACCAGGTTATCTATTAGT
>Phoebastria_immutabilis_KJ735513_CR
TTACTCT--ATCTGCCACATAATACATTACATT-AATGTAGG-AAAAACAT-CTAATGC--------ATGTAC-TATGTA---CAT-------AGGCAT----ATA--CGCGGACATACCCATTTTCTCCACCCACTCACCC-CCAGAGGACAGT------TAACTTCAATAGTCCCTAGCACC---TCTCA--CTATACCTC--GTATT--AAAC--CCATAACCTTCTA-GATCTGTACATGCTCCCGTC--CAGGATACGGCAGTGCTTGAGCA-ACATACCTTGAATGGTAGCAGGACATATCCTCTCAA-CACTTCTCGTAGGACCGGTAGCTATCGGACCAGGTTATCTATTAGT
>Phoebastria_nigripes_AB254241_CR
TTACTCT--CTTTACCACATAATACATTACATT-AATGTAGG-AAAAACAT-TTAATGT--------ATGTAT-TACACA---CAT-------AGACAT----ATA--CACGGGCATACCCGTGTTTCCCACCCACTCACCC-CCAGAGGACACT------TAACTTCAATAGTCCCTAACACC---TTCCA--CTACACC-C--ATACT--AAAC--CCATAACTCTCTA-GATCTGTACATGCCCTCGTC--CAGCATACGACAGTGCTTGAGCA-ACATACTTTGAATGGTAGCAGGACATACCCTCTCAA-CACTTCTTGTAGGACCGGTAGCTGTCGGACCAGGTTATCTATTAGT
>Phoebastria_nigripes_AB276051_CR
TTACTCT--CTTTACCACATAATACATTACATT-AATGTAGG-AAAAACAT-TTAATGT--------ATGTAC-TACACA---CAT-------AGACAT----ATA--CACGGACATACCCATCTTTCCCACCCACTCACCC-CCAGAGGACACT------TAACTTCAATAGTCCCTAACACC---TTCCA--CTACACC-C--ATACT--AAAC--CCATAACTCTCTA-GATCTGTACATGCCCTCGTC--CAGCATACGACAGTGCTTGAGCA-ATATACTTTGAATGGTAGCAGGACATACCCTCTCAA-CACTTCTTGTAGGACCGGTAGCTGTCGGACCAGGTTATCTATTAGT
>Phoebastria_nigripes_AB276057_CR
TTACTCT--CTTTACCACATAATACATTACATT-AATGTAGG-AAAAACAT-TTAATGT--------ATGTAC-TACACA---CAT-------AGACAT----ATA--CACGGGCATACCCATCTTTCCCACCCACTCACCC-CCAGAGGACACT------TAACTTCAATAGTCCCTAACACC---TTCCA--CTACACT-C--ATGCT--AAAC--CCATAACTCTCTA-GATCTGTACATGCCCTCGTC--CAGCATACGACAGTGCTTGAGCA-ACATACTTTGAATGGTAGCAGGACATACCCTCTCAA-CACTTCTTGTAGGACCGGTAGCTGTCGGACCAGGTTATCTATTAGT
>Phoebastria_nigripes_AB276059_CR
TTACTCT--CTTTACCACATAATACATTACATT-AATGTAGG-AAAAACAT-TTAATGT--------ATGTAC-TACACA---CAT-------AGACAT----ATA--CACGGGCATACCCATCTTTTCCACCCACTCACCC-CCAGAGGACACT------TAACTTCAATAGTCCCTAACACC---TTCCA--CTACACC-C--ATACT--AAAC--CCATAACTCTCTA-GATCTGTACATGCCCTCGTC--CAGCATACGACAGTGCTTGAGCA-ACATACTTTGAATGGTAGCAGGACATACCCTCTCAA-CACTTCTTGTAGGACCGGTAGCTGTCGGACCAGGTTATCTATTAGT
>Phoebastria_nigripes_AB276061_CR
TTACTCT--CTTTACCACATAATACATTACATT-AATGTAGG-AAAAACAT-TTAATGT--------ATGTAC-TACACA---CAT-------AGACAT----ATA--CACGGGCATACCCATCTTTCCCACCCACTCACCC-CCAGAGGACACT------TAACTTCAATAGTCCCTAACACC---TTCCA--CTACACC-C--ATACT--AAAC--CCATAACTCTCTA-GATCTGTACATGCCCTCGTC--CAGCATACGACAGTGCTTGAGCA-ACATACTTTGAATGGTAGCAGGACATACCCTCTCAA-CACTTCTTGTAGGACCGGTAGCTGTCGGACCAGGTTATCTATTAGT
>Phoebastria_nigripes_AB276063_CR
TTACTCT--CTTTACCACATAATACATTACATT-AATGTAGG-AAAAACAT-TTAATGT--------ATGTAC-TACACA---CAT-------AGACAT----ATA--CACGGGCATACTCATCTTTCCCACCCACTCACCC-CCAGAGGACACT------TAACTTCAATAGTCCCTAACACC---TTCCA--CTACACC-C--ATACT--AAAC--CCATAACTCTCTA-GATCTGTACATGCCCTCGTT--CAGCATACGACAGTGCTTGAGCA-ACATACTTTGAATGGTAGCAGGACATACCCTCTCAA-CACTTCTTGTAGGACCGGTAGCTGTCGGACCAGGTTATCTATTAGT
>Phoebastria_nigripes_KJ735512_CR
TTACTCT--CTTTACCACATAATACATTACATT-AATGTAGG-AAAAACAT-TTAATGC--------ATGTAC-TACGCA---CAT-------AAACAT----ATA--CACGGACATACCCATTTTCTCCACCCACCCACCC-CCAGAGGACACT------TAACTTCAATAGTCCCTAACACC---TTCTA--CTACACTCC--ATACT--AAAC--CCATAACTCCCTA-GATCTGTACATGCCCCCGTC--CAGCATACGACAGTGCTTGAGTA-ATATACCTTGAATGGTAGCAGGACATATCCTCTCAA-CAATTCTCGTAGGACCGGTAGCTATCGGACCAGGTTATCTATTAGT
>Phoebastria_nigripes_PP447687_S13-2855_CR
TTACTCT--CTTTACCACATAATACATTACATT-AATGTAGG-AAAAACAT-TTAATGT--------ATGTAC-TGCGCA---CAT-------AAACAT----ATA--TACGGACATACCCATTTTCTCCACCCACTCACCC-CCAGAGGACACT------TAACTTCAATAGTCCCTAACACC---TCCTA--CTACACCCC--ATACT--AAAC--CCATAACTCTCTA-GATCTGTACATGCTCCCGTC--CAGCATACGACAGTGCTTGAGCA-ACATACCTTGAATGGTAGCAGGACATATCCTCTCAA-CAATTCTCGTAGGACCGGTAGCTATCGGACCAGGTTATCTATTAAT
>Phoebastria_nigripes_PP447688_S13-2858_CR
TTACTCT--CTTTACCACATAATACATTACATT-AATGTAGG-AAAAACAT-TTAATGT--------ATGTAC-TGCGCA---CAT-------AAACAT----ATA--TACGGACATACCCATTTTCTCCACCCACTCACCC-CCAGAGGACGCT------TAACTTCAATAGTCCCTAACACC---TCCTA--CTACACTCC--ATACT--AAAC--CCATAACTCTCTA-GATCTGTACATGCCCCCGTC--CAGCATACGACAGTGCTTGAGCA-ACATACCTTGAATGGTAGCAGGACATATCCTCTCAA-CAATTCTCGTAGGACCGGTAGCTATCGGACCAGGTTATCTATTAAT
>Phoebetria_fusca_PP447689_B4978_CR
TTAACTT--ATTTACCACATAATACATTACACT-AATGTAGG-GGACACATTTTAATTC--------ATGTAC-TATATA---CAT-------GGCCAT----AAA--TGCGGATAAACTCTTTCTACCCACCCACGCACCC-CCAGAGGACAGA------TAACTTCAATAGTCCCTACTACA---TACCC--CCTCAACTC--GGATT--AAAC--CCATAACTTCCTAGAATCTGTACATGCCCCCGTC--CAGAATACGGCAGTGCTTGAATA-ACATACCTTGAATGGTAGCAGAACATAACACTCCAT-CACTTCTTGTAGGACCGGTAGCTGTCGGACCAGGTTATTTATTAAT
>Phoebetria_fusca_PP447690_B5010_CR
TTAACTT--ATTTACCACATAATACATTACACT-AATGTAGG-GGACACATTTTAATTC--------ATGTAT-TATATA---CAT-------GGCCAT----AAA--TGCGGATAAACTCTTTCTACCCACCCACGCACCC-CCAGAGGACAGA------CAACTTCAATAGTCCCTACTACA---TACCC--CCTCAACTC--GGATT--AAAC--CCATAACTTCCTAGAATCTGTACATGCCCCCGTC--CAGAATACGGCAGTGCTTGAATA-ACATACCTTGAATGGTAGCAGAACATAACACTCCAT-CACTTCTTGTAGGACCGGTAGCTGTCGGACCAGGTTATTTATTAAT
>Phoebetria_fusca_PP447691_B5050_CR
TTAACTT--ATTTACCACATAATACATTACACT-AATGTAGG-GGACACATTTTAATTC--------ATGTAT-TATATA---CAT-------GGCCAT----AAA--TGCGGATAAACTCTTTCTACCCACCCACGCACCC-CCAGAGGACAGA------TAACTTCAATAGTCCCTACTACA---TACCC--CCTCAACTC--GGATT--AAAC--CCATAACTTCCTAGAATCTGTACATGCCCCCGTC--CAGAATACGGCAGTGCTTGAATA-ACATACCTTGAATGGTAGCAGAACATAACACTCCAT-CACTTCTTGTAGGACCGGTAGCTGTCGGACCAGGTTATTTATTAAT
>Phoebetria_palpebrata_PP447692_1009_CR
TTAACTT--ATTTACCACATAATACATTACACT-AATGTAGG-AAACACATTTTAATTC--------ATGTAC-TATATA---CAT-------GGGCAT----AAA--TGCGGATAAACTCTTTCTATCCACTCACGCACCC-CCAGAGGACAGA------CAACTTCAATAGTCCCTACCACC---CGCCC--CT-AAATTC--GGATT--AAAC--CCATAATCATTTAAGTTCTGTACATGCCTTCGTT--CAGAATACGGCAGTGCTTGAATA-ACATACCTTGAATGGTAGCAGAACATAACACTCCAT-CACTTCTTGTAGGACCGGTAGCTGTCGGACCAGGTTATTTATTAAT
>Phoebetria_palpebrata_PP447693_MLM1_CR
TTAACTT--ATTTACCACATAATACATTACACT-AATGTAGG-AAACACATTTTAATTC--------ATGTGC-TATATA---CAT-------GGGCAT----AAA--TGCGGATAAACCTTTTCTATCCACTCACGCACCC-CCAGAGGACAGA------CAACTTCAATAGTCCCTACCACC---CACCC--CCTAAATTC--GGATT--AAAC--CCATAACCATTTAAGCTCTGTACATGCCTCCGTC--CAGAATACGGCAGTGCTTGAATA-ACATACCTTGAATGGTAGCAGAACATAACACTCCAT-CACTTCTTGTAGGACCGGTAGCTGTCGGACCAGGTTATTTATTAAT
>Phoebetria_palpebrata_PP447694_MLM19_CR
TTAACTT--ATTTACCACATAATACATTACACT-AATGTAGG-AAACACATCTTAATTC--------ATGTGC-TATATA---CAT-------GGGCAT----AAA--TGCGGATAAACCCTTTCTATCCACTCACGCACCC-CCAGAGGACAGA------CAACTTCAATAGTCCCTACCACC---CGCCC--CTAAATC-C--GGATT--AAGC--CCATAATCATTTAAGTTCTGTACATGCCTTCGTC--CAGAATACGGCAGTGCTTGAATA-ACATACCCTGAATGGTAGCAGAACATAACACTCCAT-CACTTCTTGTAGGACCGGTAGCTGTCGGACCAGGTTATTTATTAAT
>Pterodroma_gouldi_PP712119_B5720_CR
TACATTT---TCCCCCACAT-CTACCCAAAATTAAACCTAGGCAAGCGCATTC-AATGT--------ATGTACCCCCCCA---CA--------AC-C-----CCTCCACGCGGAT-TATCTC-CT-------CCTAGCCCCACTCAAAACCCAAGGAACGTTTAGCCCAATAGTCCCTAGAACTAAACA-CCATC-TGTCAAC--GTACTGAAACCTA--TTAA--TC-TCTTACCTTCACTCTTCGAATTTTCCTAGATACGGAAGTGCTTAGACACCCCGAA-ATTAATGGTATCAGGCCAAAATACTCCAA-CATCTCTCGTCGAGCACAAAGCTGTCGGACTGGGTTATTTATTAAT
>Pterodroma_gouldi_PP712120_B5722_CR
TACATTT---TCCCCCACAT-CTACCCAAAATTAAACCTAGGCAAGCGCATTC-AATGT--------ATGTACCCCCCCA---CA--------AC-C-----CCTCCACGCGGAT-TATCTC-CT-------CCTAACCCCGCTCAAAACCCAAGGAACGTTTAGCCCAATAGTCCCTAGAACTAAACA-CCATC-TGTCAAC--GTACTGAAACCTA--TTAA--TC-TCTTACCTTCACTCTTCGAATTTTCCTAGATACGGAAGTGCTTAGACACCCCGAA-ATTAATGGTATCAGGCCAAAATACTCCAA-CATCTCTCGTCGAGCACAAAGCTGTCGGACTGGGTTATTTATTAAT
>Puffinus_lherminieri_MH206163_CR
TCCCTCT--CTCCCCCACAT-CTACATCCCATTCAACTTAGGCAAACACATTC-AATGC--------ATGTAT-CCCGCA---CA--------AC-C-----CATTTACGCGGAT-TATCTCCCT-------CCCAACCCCGGTCGGAACACAAGTACACTTAAGCCCAATAGTCCCTAATACTAAACA-CCATC-TCTTCCC--GTACTAAAACC--CATTAAAACT--CTCCCTTATACAGTCCAAACACTCCTAGATACGGATACGCTTACCCACACA-AA-GTCAATGGCAACAGGACAAATCCCTTCAACCATCTCTCGACGGACCGGTAGCTATCGAGCTGGGTTATTTATTAAT
>Thalassarche_bulleri_PP447695_BL1_CR
TTAAATT--ATTTACCACATAATACATTACATT-AATGTAGG-AAATACAT-TTAATGC--------ATGTGC-CATATA---CAT-------AGCCAC----GTA--AACGGGCATACCCTTTTTATCCCCTCACGAACCC-CCAGAGGACAAG------TA-CTTCAATAGTCCCTACCACA---TAACA--CTCAAA--C--GGATT--AAAC--CCATAACCTTC-AAGTTCTGTACATGCCCCACTA--CAGGATACGGCAGTGCCCGAGCA-ACATACTATGAATGGTAGCAGAACATAACATGCAAT-CCCTTCTCGTAGGACCGGTAGCTGTCGGACCAGGTTATCTATTAAT
>Thalassarche_bulleri_PP447696_BL2_CR
TTAAATT--ATTTACCACATAATACATTACATT-AATGTAGG-AAATACAT-TTAATGC--------ATGTGC-TATATA---CAT-------AGCCAC----GTA--AACGGGCATACCCTTTTTATCCCCTCACGAACCC-CCAGAGGACAAG------TA-CTTCAATAGTCCCTACCACA---TAACA--CTCAAA--C--GGATT--AAAC--CCATAATCTTC-AAGTTCTGTACATGCCCTACTA--CAGGATACGGCAGTGCCTGAGCA-ACATACTATGAATGGTAGCAGAACATAACATGCAAT-CCCTTCTCGTAGGACCGGTAGCTGTCGGACCAGGTTATTTATTAAT
>Thalassarche_bulleri_PP447697_BL3_CR
TTAAATT--ATTTACCACATAATACATTACATT-AATGTAGG-AAATACAT-TTAATGC--------ATGTGC-CATATA---CAT-------AGCCAC----GTA--AACGGGCATACCCTTTTTATCCCCTCACGAACCC-CCAGAGGACAAG------TA-CTTCAATAGTCCCTACYACA---TARCA--CTCAAA--C--GGATT--AAAC--CCATAATCTTC-AAGTTCTGTACATGCCCCACTA--CAGGATACGGCAGTGCCTGAACA-ACATACTATGAATGGTAGCAGAACATAACATGCAAT-CCCTTCTCGTAGGACCGGTAGCTGTCGGACCAGGTTATCTATTAAT
>Thalassarche_bulleri_DQ029002_CR
TTAAATT--ATTTACCACATAATACATTACATT-AATGTAGG-AAATACAT-TTAATGC--------ATGTGC-CATATA---CAT-------AGCCAC----GTA--AACGGGCATACCCTTTTTATCCCCTCACGAACCC-CCAGAGGACAAG------TA-CTTCAATAGTCCCTACTACA---TAACA--CTCAAA--C--GGATT--AAAC--CCATAACCTTC-AAGTTCTGTACATGCCCCACTA--CAGGATACGGCAGTGCCTGAGCA-ACATACTATGAATGGTAGCAGAACATAACATGCAAT-CCCTTCTCGTAGGACCGGTAGCTGTCGGACCAGGTTATCTATTAAT
>Thalassarche_carteri_PP447698_12065521_CR
TTAAATT--ATTTACCACATAATACATTACATT-AATGTAGG-AAATACAT-TTAATGT--------ATGTAC-TACACA---CAT-------GACCAC----ATAC-GACGGGCATACCCTTCTCATCCACCCACGAACCC-CCAGAGGACAAA------TA-CTTCAATAGTTCCTACTACA---TAACA--CTCAAA--C--GGATT--AAAC--CCATAAACCTC-AAGCTCTGTGTATACTTCCGTC--CAGAATACGGCAGTGCTCGAATA-ACATAACTTGAATGGTAGCAGAACATAACATGCCAT-CCCTTCTCGTAGGGCCGGTAGCTGTCGGACCAGGTTATTTATTAAT
>Thalassarche_carteri_PP447699_12065540_CR
TTAAATT--ATTTACCACATAATACATTACATT-AATGTAGG-AAATACAT-TTAATGT--------ATGTAC-TACACA---CAT-------GACCAC----ATAC-GACGGGCATACCCTTCTCATCCACCCACGAACCC-CCAGAGGACAAA------TA-CTTCAATAGTTCCTACCACA---TGACA--CTCAAA--C--GGATT--AAAC--CCATAAATCCC-AAGTTCTGTATATACTTCCGTC--CAGAATACGGCAGTGCTCGAGTA-ACATAACCTGAATGGTAGCAGAACATAACATGCCAT-CCCTTCTCGTAGGGCCGGTAGCTGTCGGACCAGGTTATTTATTAAT
>Thalassarche_carteri_PP447700_YN3_CR
TTAAATT--ATTTACCACATAATACATTACATT-AATGTAGG-AAATACAT-TTAATGT--------ATGTAC-TATACA---CAT-------GACCAC----ATAC-GACGGGCATACCCCTCTCATCCACCCACGAACCC-CCAGAGGACAAA------TA-CTTCAATAGTTCCTACTACA---TAACA--CTCAAA--C--GGATT--AAAC--CCATAAATCCC-AAGTTCTGTGTATACTTCCGTC--CAGAATACGGCAGTGCTCGAATA-ACATAACCTGAATGGTAGCAGAACATAACATGCCAT-CCCTTCTCGTAGGGCCGGTAGCTGTCGGACCAGGTTATTTATTAAT
>Thalassarche_carteri_PP447701_YN4_CR
TTAAATT--ATTTACCACATAATACATTACATT-AATGTAGG-AAATACAT-TTAATGT--------ATGTAC-TATACA---CAT-------GACCAC----ATAC-GACGGGCATACCCTTCTCATCCACCCACGAACCC-CCAGAGGACAAA------TA-CTTCAATAGTTCCTACTACA---TAACA--CTCAAA--C--GGATT--AAAC--CCATAAATCTC-AAGCTCTGTGTATACTTCCGTC--CAGAATACGGCAGTGCTCGAATA-ACATAACTTGAATGGTAGCAGAACATAACATGCCAT-CCCTTCTCGTAGGGCCGGTAGCTGTCGGACCAGGTTATTTATTAAT
>Thalassarche_cauta_PP447702_AI6D_CR
TTAAATT--ATTTACCACATAATACATTACATT-AATGTAGG-AAATACAT-TTAATGC--------ATGTAC-TACATA---CAT-------GACCAC----GCA--AACGGGCATACCCCTCTCATCCACTCACGAACCC-CCAGAGGACAAA------CA-CTTCAATAGTCCCTACCACA---TAACA--CTTAAA--C--GGATT--AAAC--CCATAATTCCC-AAGTTCTGTACATGCCCT-GCCA-TAGGATACGGCAGTGCTTGAACG-ACATACTCTGAATGGTAGCAGAACATACCCTGCAAC-CCTCTCTCGTAGGGCCGGTAGCTGTCGGACCAGGTTATCTATTAAT
>Thalassarche_cauta_DQ029003_CR
TTAAATT--ATTTACCACATAATACATTACATT-AATGTAGG-AAATACAT-TTAATGC--------ATGTAC-TACATA---CAT-------GACCAC----GCA--AACGGGCATACCCCTCTCATCCACTCACGAACCC-CCAGAGGACAAA------CA-CTTCAATAGTCCCTACCACA---TAACA--CTTAAA--C--GGATT--AAAC--CCATAATTCCC-AAGTTCTGTACATGCCCT-GCCA-TAGGATACGGCAGTGCTTGAACG-ACATACTCTGAATGGTAGCAGAACATACCCTGCAAC-CCTCTCTCGTAGGGCCGGTAGCTGTCGGACCAGGTTATCTATTAAT
>Thalassarche_cauta_PP447703_MW1_CR
TTAAATT--ATTTACCACATAATACATTACATT-AATGTAGG-AAATACAT-TTAATGT--------ATGTAC-TACATA---CAT-------GACCAC----GCA--AACGGACATACTCCTCTCATCCACTCACGAACCC-CCAGAGGACAAA------CA-CTTCAATAGTCCCTACCACA---TAACA--CTTAAA--C--GGATT--AAAC--CCATAATTCCC-AAACTCTGTACATGCCCT-GCCA-TAGGATACGGCAGTGCTTGAACG-ACATACTCTGAATGGTAGCAGAACATACCCTGCAAC-CCTCTCTCGTAGGACCGGTAGCTGTCGGACCAGGTTATCTATTAAT
>Thalassarche_cauta_PP447704_PB7_CR
TTAAATT--ATTTACCACATAATACATTACATT-AATGTAGG-AAATACAT-TTAATGT--------ATGTAC-TACATA---CAT-------GACCAC----GCA--AACGGGCATACCCCTCTCATCCACTCACGAACCC-CCAGAGGACAAA------CA-CTTCAATAGTCCCTACCACA---TAACA--CTTAAA--C--GGATT--AAAC--CCATAACTCCC-AAACTCTGTACATGCCCT-GCCA-TAGGATACGGCAGTGCTTGAACG-ACATACTCTGAATGGTARCAGAACATACCCTGCAAC-CCTCTCTCGTAGGACCGGTAGCTGTCGGACCAGGTTATCTATTAAT
>Thalassarche_cauta_PP447705_Shy2_CR
TTAAATT--ATTTACCACATAATACATTACATT-AATGTAGG-AAATACAT-TTAATGT--------ATGTAC-TACATA---CAT-------GACCAC----GCA--AACGGGCATACCCCTCTCATCCACTCACGAACCC-CCAGAGGACAAA------CA-CTTCAATAGTCCCTACCACA---TAACA--CTTAAA--C--GGATT--AAAC--CCATAACTCCC-AAACTCTGTACATGCCCT-GCCA-TAGGATACGGCAGTGCTTGAACG-ACATACTCTGAATGGTAGCAGAACATACCCTGCAAC-CCTCTCTCGTAGGACCGGTAGCTGTCGGACCAGGTTATCTATTAAT
>Thalassarche_chlororhynchos_MN356342_CR
TTACTCT--ATTTACCACATAATACATTACATT-AATGTAGG-AAATACAT-TTAATGC--------ATGTAC-TACGTA---CAT-------GACCAT----GTA--GACGGGCATACCCCTTTTACCCACTCACGAACCC-CCAGAGGACAAA------TA-CTTCAATAGTCCCTACCACA---TACCA--CTCAAA--C--GGATT--AAAC--CCATAAATTCC-AAGTTCTGTGTATATCTCTGTC--CAGAATACGGCAGTGCTCGAATA-ACATAACCTGAATGGTANCAGAACATAACATGCCAT-CCCTTCTCGTAGGACCGGTAGCTGTCGGACCAGGTTATTTATTAAT
>Thalassarche_chrysostoma_PP447706_G1IDF_CR
TTAAATT--ATTTACCACATAATACATTATATT-AATGTAGG-AAAAACAT-TTAATGC--------ATGTAT-TATGTA---CAT-------GACCAT----GTA--AGCGGACATACTCTTTCTACCCACTCACGAACCC-CCAGAGGACAGA------TA-CTTCAATAGTCCCTACTACA---TAACA--CTCAAA--C--GGATT--AAAC--CCATACCTCCC-AAGTTCTGTACATGCT-CCGTTA-CAGGATACGGCAGTGCTTGAATA-ACATACTTTGAATGGTAGCAGAACATAACATGCCAT-CCCTTCTCGTAGGGCCGGTAGCTGTCGGACCAGGTTATTTATTGAT
>Thalassarche_chrysostoma_PP447707_G3IDF_CR
TTAAATT--ATTTACCACATAATACATTATATT-AATGTAGG-AAAAACAT-TTAATGC--------ATGTAT-TATGTA---CAT-------GRCCAT----GTA--AGCGGACATACTCTTYCTACCCACTCACGAACCC-CCAGAGGACAGA------TA-CTTCAATAGTCCCTACTACA---TAACA--CTCAAA--C--GGATT--AAAC--CCATACCTCCC-AAGTTCTGTACATGCY-CCGYTA-CAGGATACGGCAGTGCTTGAATA-ACATACTYTGAATGGTARCAGAACATARCATGCCAT-CCCTTCTCGTAGGGCCGGTAGCTGTCGGACCAGGTTATTTATTGAT
>Thalassarche_chrysostoma_PP447708_MG1_CR
TTAAATT--ATTTACCACATAATACATTATATT-AATGTAGG-AAAAACAT-TTAATGC--------ATGTAT-TATGTA---CAT-------GACCAT----GTA--AGCGGACATACTCTTTCTACCCACTCACGAACCC-CCAGAGGACAGA------TA-CTTCAATAGTCCCTACTACA---TAACA--CTCAAA--C--GGATT--AAAC--CCATATCCCTC-AAGTTCTGTACATGCT-CCGTTA-CAGGATACGGCAGTGCTTGAATA-ACATACTCTGAATGGTAGCAGAACATAACATGCCAT-CCCTTCTCGTAGGGCCGGTAGCTGTCGGACCAGGTTATTTATTGAT
>Thalassarche_chrysostoma_PP447709_MG3_CR
TTAAATT--ATTTACCACATAATACATTATATT-AATGTAGG-AAAAACAT-TTAATGC--------ATGTAT-TATGTA---CAT-------GGCCAT----GTA--AGCGGACATACTCTTTCTACCCACTCACGAACCC-CCAGAGGACAGA------TA-CTTCAATAGTCCCTACTACA---TAACA--CTCAAA--C--GGATT--AAAC--CCATACCTCCC-AAGTTCTGTACATGCT-CCGTTA-CAGGATACGGCAGTGCTTGAATA-ACATACTTTGAATGGTAGCAGAACATAACATGCCAT-CCCTTCTCGTAGGGCCGGTAGCTGTCGGACCAGGTTATTTATTGAT
>Thalassarche_eremita_DQ029006_CR
TTAAACT--ATTTACCACATAATACATTACATT-AATGTAGG-AAATACAT-TTAATGC--------ATGTGC-TATATA---CAT-------GACCAC----ATA--AACGGGCATACCCTTTTTATCCACTCACGAACCC-CCAGAGGACAAA------TA-CTTCAATAGTCCCTACCACA---TACTA--CTTAAA--C--GGATT--AAAC--CCATAATTCTC-AAGTTCTGTACATGCC-ACGCCA-TAGGATACGGCAGTGCTTGAACG-ACATACTCTGAATGGTAGCAGAACATACCCTGCAAT-CCCTTCTCGTAGGACCGGTAGCTGTCGGACCAGGTTATTTATTAAT
>Thalassarche_eremita_PP447710_TE1_CR
TTAAACT--ATTTACCACATAATACATTACATT-AATGTAGG-AAATACAT-TTAATGC--------ATGTGC-TATATA---CAT-------GACCAC----ATA--AACGGGCATACCCTTTYTATCCACTCACGAACCC-CCAGAGGACAAA------TA-CTTCAATAGTCCCTACCACA---TACTA--CTTAAA--C--GGATT--AAAC--CCATAATTCTC-AAGTTCTGTACATGCC-ACGCCA-TAGGATACGGCAGTGCTTGAACG-ACATACTCTGAATGGTAGCAGAACATACCCTGCAAT-CCCTTCTCGTAGGACCGGTAGCTGTCGGACCAGGTTATTTATTAAT
>Thalassarche_eremita_PP447711_TE2_CR
TTAAACT--ATTTACCACATAATACATTACATT-AATGTAGG-AAATACAT-TTAATGC--------ATGTGC-TATATA---CAT-------GACCAC----ATA--AACGGGCATACCCTTTTTATCCACTCACGAACCC-CCAGAGGACAAA------TA-CTTCAATAGTCCCTACCACA---TACTA--CTTAAA--C--GGATT--AAAC--CCATAACTCTC-AAGTTCTGTACATGCC-ACGCCA-CAGGATACGGCAGTGCTTGAACG-ACATACTCTGAATGGTAGCAGAACATACCCTGCAAT-CCTTTCTCGTAGGACCGGTAGCTGTCGGACCAGGTTATTTATTAAT
>Thalassarche_eremita_PP447712_TE3_CR
TTAAACT--ATTTACCACATAATACATTACATT-AATGTAGG-AAATACAT-TTAATGC--------ATGTGC-TATATA---CAT-------GACCAC----ATA--AACGGGCATACCCTTTTTATCCACTCACGAACCC-CCAGAGGACAAA------TA-CTTCAATAGTCCCTACCACA---TACTA--CTTAAA--C--GGATT--AAAC--CCATAACTCTC-AAGTTCTGTACATGCC-ACGCCA-CAGGATACGGCAGTGCTTGAACG-ACATACTCTGAATGGTAGCAGAACATACCCTGCAAT-CCCTTCTCGTAGGACCGGTAGCTGTCGGACCAGGTTATTTATTAAT
>Thalassarche_impavida_PP447713_BB4_CR
TTAAATT--ATTTACCACATAATACATTATATT-AATGTAGG-AAACACATATTAATGT--------ATGTAT-TATGTA---CAT-------GATCAC----ATA--AGCGGGTATACCCCTTCTATCCACCCACAAACCC-CCAGAGGACAAA------TA-CTTCAATAGTCCCTACTACA---TAACA--CTTAAA--C--GGATT--AAAC--CCATACTTCCC-AAGCTCTGTACATACT-CCGCCAGCTGCATACGGCAGTGCTCGAATA-ACATACTTTGAATGGTAGCGGAACATAACACGCCAT-CCCTTCTCGTAGGGCCGGTAGCTGTCGGACCAGGTTATTTATTGAT
>Thalassarche_impavida_PP447714_T1_CR
TTAAATT--ATTTACCACATAATACATTATATT-AATGTAGG-AAACACATATTAATGT--------ATGTAT-TATGTA---CAT-------GACTAC----ATA--AGCGGGTATACCCCTTCTATCCACCCACGAACCC-CCAGAGGACAAA------TA-CTTCAATAGTCCCTACCACA---TAACA--CTTAAA--C--GGACT--AAAC--CCATACTTCCC-AAGTTCTGTACATACC-CCGCCRGCTGCATACGGCAGTGCTCGAATA-ACATACTTTGAATGGTAGCGGAACATAACATGCCAT-CCCTTCTCGTAGGGCCGGTAGCTGTCGGACCAGGTTATTTATTGAT
>Thalassarche_impavida_PP447716_T3_CR
TTAAATT--ATTTACCACATAATACATTATATT-AATGTAGG-AAACACATATTAATGT--------ATGTAT-TATGTA---CAT-------GACCAC----ATA--AGCGGGTATACCCCTTCTATCCACCCACGAACCC-CCAGAGGACAAA------TA-CTTCAATAGTCCCTACCACA---TAACA--CTTAAA--C--GGATT--AAAC--CCATACTTCCC-AAGTTCTGTACATACC-CCGCCAGCTGCATACGRCAGTGCTCGAATA-ACATACTTTGAATGGTAGCGGAACATAGCCTGCCAT-CCCTTCTCGTAGGGCCGGTAGCTGTCGGACCAGGTTATTTATTGAT
>Thalassarche_impavida_PP447715_T242_CR
TTAAATT--ATTTACCACATAATACATTATATT-AATGTAGG-AAACACATATTAATGT--------ATGTAT-TATGTA---CAT-------GACTAC----ATA--AGCGGGTATACCCCTTCTACCCACCCACGAACCC-CCAGAGGACAAA------TA-CTTCAATAGTCCCTACTACA---TAACA--CTTAAA--C--GGATT--AAAC--CCATACTTCCC-AAGTTCTGTACATACC-CCGCCAGCTGCATACGGCAGTGCTCGAATA-ACATACTYTGAATGGTAGCGGAACATAGCATGCCAT-CCCTTCTCGTAGGGCCGGTAGCTGTCGGACCAGGTTATTTATTGAT
>Thalassarche_melanophris_PP447717_BB2_CR
TTAAATT--ATTTACCACATAATACATTATGTT-AATGTAGG-AAATACAT-TTAATGC--------ATGTAT-TATGTA---CAT-------AGCCAC----ATA--AGCGGGCATACCTCTTCCATCCACTCACGAACCC-CCAGAGGACAAA------TA-CTTCAATAGTCCCTACTACA---TGCTA--CTCAAA--C--GGATT--AAGC--CCATACTTCCC-AAGTTCTGTACATACC-TCGTCAGCAATATACGGCAGTGCTCGAATA-ACATACTTTGAATGGTAGCGGAACATAACATGCCAT-CCCTTCTCGTAGGGCCGGTAGCTGTCGGACCAGGTTATTTATTAAT
>Thalassarche_melanophris_PP447718_BB3_CR
TTAAATT--ATTTACCACATAATACATTATGTT-AATGTAGG-AAATACAT-TTAATGC--------ATGTAT-TATGTA---CAT-------AGCCAC----ATA--AGCGGGCATACCCCTTCCATCCACTCACGAACCC-CCAGAGGACAAA------TA-CTTCAATAGTCCCTACTACA---TGCTA--CTCAAA--C--GGATT--AAGC--CCATACTTCCC-AAGTTCTGTACATACC-TCGCCAGCAATATACGGCAGTGCTCGAATA-ACATACTTTGAATGGTAGCGGAACATAACATGCCAT-CCCTTCTCGTAGGGCCGGTAGCTGTCGGACCAGGTTATTTATTAAT
>Thalassarche_melanophris_PP447719_DB5_CR
TTAAATT--ATTTACCACATAATACATTACGTT-AATGTAGG-AAATACAT-TTAATGC--------ATGTAT-TATGTA---CAT-------AGCCAC----ATA--AGCGGGCATACTCCTTCCATCCACTCACGAACCC-CCAGAGGACAAA------TA-CTTCAATAGTCCCTACCACA---TAACA--CTCAAA--C--GGATT--AAGC--CCATACTTCCC-AAGTTCTGTACATACC-TCGTCAGCAATATACGGCAGTGCTCGAATA-ACATACTTTGAATGGTAGCGGAACATAACATGCCAT-CCCTTCTCGTAGGGCCGGTAGCTGTCGGACCAGGTTATTTATTGAT
>Thalassarche_melanophris_PP447720_MBB1_CR
TTAAATT--ATTTACCACATAATACATTATGTT-AATGTAGG-AAATACAT-TTAATGC--------ATGTAT-TATGTA---CAT-------AGCCAC----ATA--AGCGGGCATACCCCTTCCATCCACTCACGAACCC-CCAGAGGACAAA------TA-CTTCAATAGTCCCTACTACA---TGCTA--CTCAAA--C--GGATT--AAGC--CCATACTTCCC-AAGTTCTGTACATACC-TCGTCAGCAATATACGGCAGTGCTCGAATA-ACATACTTTGAATGGTAGCGGAACATAACACGCCAT-CCCTTCTCGTAGGGCCGGTAGCTGTCGGACCAGGTTATTTATTAAT
>Thalassarche_salvini_DQ029008_CR
TTAAACT--ATTTACCACATAATACATTACATT-AATGTAGG-AAATACAT-TTAATGC--------ATGTGC-TATATA---CAT-------GACCAC----ATA--AACGGGCATACCCCTTTTATCCACTCACGAACCC-CCAGAGGACAAA------TA-CTTCAATAGTCCCTACCACA---TACCA--CTCAAA--C--GGATT--AAAC--CCATAACTCTC-AAGTTCTGTACATGCCACGCCC--CAGGATACGGCAGTGCTTGAACG-ACATACCTTGAATGGTAGCAGAACATACCCTGCAAT-CCTCTCTCGTAGGACCGGTAGCTGTCGGACCAGGTTATTTATTAAT
>Thalassarche_salvini_PP447721_SAL9_CR
TTAAACT--ATTTACCACATAATACATTACATT-AATGTAGG-AAATACAT-TTAATGC--------ATGTGC-TATATA---CAT-------GACCAC----ATA--AACGGGCATACCCCTTTTATCCACTCACGAACCC-CCAGAGGACAAA------CA-CTTCAATAGTCCCTACCACA---TACCA--CTTAAA--C--GGATT--AAGC--CCATAATTCTC-AAGTTCTGTACATGCC-ACGCCA-CAGGATACGACAGTGCTTGAACG-ACATACCTTGAATGGTAGCAGAACATACCCTGCAAT-CCTCTCTCGTAGGGCCGGTAGCTGTCGGACCAGGTTATTTATTAAT
>Thalassarche_salvini_PP447722_SAL10_CR
TTAAACT--ATTTACCACATAATACATTACATT-AATGTAGG-AAATACAT-TTAATGC--------ATGTGC-TATATA---CAT-------GACCAC----ATA--AACGGGCATACCCCTTTTATCCACTCACGAACCC-CCAGAGGACAAA------TA-CTTCAATAGTCCCTACCACA---TACCA--CTCAAA--C--GGATT--AAAC--CCATAACTCTC-AAGTTCTGTACATGCCACGCCC--CAGGATACGGCAGTGCTTGAACG-ACATACCTTGAATGGTAGCAGAACATACCCTGCAAT-CCTCTCTCGTAGGACCGGTAGCTGTCGGACCAGGTTATTTATTAAT
>Thalassarche_salvini_PP447723_SAL12_CR
TTAAACT--ATTTACCACATAATACATTACATT-AATGTAGG-AAATACAT-TTAATGC--------ATGTGC-TATATA---CAT-------GACCAC----ATA--AACGGGCATACCCCTTTTATCCACTCACGAACCC-CCAGAGGACAAA------CA-CTTCAATAGTCCCTACCACA---TACCA--CTTAAA--C--GGATT--AAAC--CCATAACCCTC-AAGTTCTGTACATGCC-ACGCCA-CAGGATACGACAGTGCTTGAACG-ACATACCTTGAATGGTAGCAGAACATACCCTGCAAT-CCTCTCTCGTAGGACCGGTAGCTGTCGGACCAGGTTATTTATTAAT
>Thalassarche_steadi_PP447724_B2_CR
TTAAATT--ATTTACCACATAATACATTACATT-AATGTAGG-AAATACAT-TTAATGC--------ATGTAC-TACATA---CAT-------GACCAC----GCA--AACGGGCATACCCCTCTTACCCACTCACGAACCC-CCAGAGGACAAA------TA-CTTCAATAGTCCCTACCACA---TAACA--CTTAAA--C--GGATT--AAAC--CCATAACTTCC-AAACTCTGTACATGCCCT-GCCA-TAGGATACGGCAGTGCTTGAACG-ACATACTCTGAATGGTAGCAGAACATACCCTGCAAC-CCTCTCTCGTAGGACCGGTAGCTGTCGGACCAGGTTATCTATTAAT
>Thalassarche_steadi_PP447725_B17_CR
TTAAATT--ATTTACCACATAATACATTACATT-AATGTAGG-AAATACAT-TTAATGC--------ATGTAC-TACATA---CAT-------GACCAC----GCA--AACGGGCATACTCCTCTCATCCACTCACGAACCC-CCAGAGGACAAA------TA-CTTCAATAGTCCCTACCACA---TAACA--CTTAAA--C--GGATT--AAAC--CCATAACTTCC-AAACTCTGTACATGCCCT-GCCA-TAGGATACGGCAGTGCTTGAGCG-ACATACTCTGAATGGTAGCAGAACATACCCTGCAAC-CCTCTCTCGTAGGACCGGTAGCTGTCGGACCAGGTTATCTATTAAT
>Thalassarche_steadi_PP447726_C6_CR
TTAAATT--ATTTACCACATAATACATTACATT-AATGTAGG-AAATACAT-TTAATGC--------ATGTAC-TACATA---CAT-------GACCAC----GCA--AACGGGCATACCCCCCTCATCCACTCACGAACCC-CCAGAGGACAAA------TA-CTTCAATAGTCCCTACCACA---TAACA--CTTAAA--C--GGATT--AAAC--CCATAACTTCC-AAACTCTGTACATGTCCT-GCCA-TAGGATACGGCAGTGCTTGAACG-ACATACTCTGAATGGTAGCAGAACATGCCCTGCAAC-CCTCTCTCGTAGGACCGGTAGCTGTCGGACCAGGTTATCTATTAAT
>Thalassarche_steadi_DQ029009_CR
TTAAACT--ATTTACCACATAATACATTACATT-AATGTAGG-AAATACAT-TTAATGT--------ATGTAC-TACATA---CAT-------GACCAC----GCA--AACGGGCATACCCCTCTCATCCACTCACGAACCC-CCAGAGGACAAA------TA-CTTCAATAGTCCCTACCACA---TAGCA--CTTAAA--C--GGATT--AAAC--CCATAACTTCC-AAACTCTGTACATGCCCT-GCCA-TAGGATACGGCAGTGCTTGAACG-ACATACTCTGAATGGTAGCAGAACATACCCTGCAAT-CCTCTCTCGTAGGACCGGTAGCTGTCGGACCAGGTTATCTATTAAT
>Thalassarche_steadi_PP447727_SthAfr134_CR
TTAAATT--ATTTACCACATAATACATTACATT-AATGTAGG-AAATACAT-TTAATGC--------ATGTAC-TACATA---CAT-------GACCAC----GCA--AACGGGCATACCCCTCTCATCCACTCACGAACCC-CCAGAGGACAAA------TA-CTTCAATAGTCCCTACCACA---TAACA--CTTAAA--C--GGATT--AAAC--CCATAACTTCC-AAACTCTGTACATGCCCT-GCCA-TAGGATACGGCAGTGCTTGAACG-ACATACTCTGAATGGTAGCAGAACATACCCTGCAAC-CCTCTCTCGTAGGACCGGTAGCTGTCGGACCAGGTTATCTATTAAT
