# Supplementary material for: The Development of DNA Markers to Resolve Uncertainties of Seabird Bycatch Identification From Longline Fisheries in Australian Waters
Source: Ecol Evol. 2024 Nov 19;14(11):e70568. doi: 10.1002/ece3.70568 (PMC11576328; doi:10.1002/ece3.70568)
Supplement: Supplementary file 1 — Data S1 [file ECE3-14-e70568-s002.zip › SuppInfo_Cytb_AP_reference_database.txt]

# Supplementary Information: The development of DNA markers to resolve uncertainties of seabird bycatch identification from longline fisheries in Australian waters

# Andrea M. Polanowski, Anna J. MacDonald, Mike C. Double, Jonathon H.S Barrington, Theresa M. Burg, Barbara Wienecke, Julie C. McInnes 

# Curated Cytochrome b reference DNA sequence database for procellariiforms. A 261 bp alignment of 2282 sequences in FASTA format
-------------------------------------------------------------------------------------------


>Ardenna_bulleri_AF076081
AATGAGCCTGAGGAGGATTCTCAGTAGACAACCCCACACTAACCCGATTCTTCGCCCTACATTTCCTCCTTCCCTTCATAATCGCAGGACTTACCCTAATCCACCTCACTTTCCTTCATGAATCAGGCTCAAACAATCCTCTTGGCATCGTATCAAACTGTGATAAAATCCCATTCCATCCCTATTTCACCCTAAAAGATATCCTAGGCTTTATACTTATACTCCTCCCACTAACAACCCTAGCCTTATTTTCCCCAAACC
>Ardenna_carneipes_AF076082
AATGAGCCTGAGGAGGATTCTCAGTGGACAACCCCACACTAACCCGATTCTTTGCCCTACATTTCCTCCTTCCCTTCATAATCGCAGGACTCACTCTAATCCATCTCACTTTCCTTCATGAATCAGGCTCAAACAACCCTCTCGGCATTGTATCAAACTGCGATAAAATCCCATTTCACCCCTACTTCACCCTAAAAGATATCCTAGGTTTTATACTTATACTCCTCCCACTAACAACCCTAGCCCTATTCTCCCCAAATC
>Ardenna_carneipes_B4705
AATGAGCCTGAGGAGGATTCTCAGTGGACAACCCCACACTAACCCGATTCTTTGCCCTACATTTCCTCCTTCCCTTCATAATCGCAGGACTCACTCTAATCCATCTCACTTTCCTTCATGAATCAGGCTCAAACAACCCTCTCGGCATTGTATCAAACTGCGATAAAATCCCATTTCACCCCTACTTCACCCTAAAAGATATCCTAGGTTTTATACTTATACTCCTCCCACTAACAACCCTAGCCCTATTCTCCCCAAATC
>Ardenna_carneipes_B5221
AATGAGCCTGAGGAGGATTCTCAGTGGACAACCCCACACTAACCCGATTCTTTGCCCTACATTTCCTCCTTCCCTTCATAATCGCAGGACTCACCCTAATCCATCTCACTTTCCTTCATGAATCAGGCTCAAACAACCCTCTCGGCATTGTATCAAACTGCGATAAAATCCCATTTCACCCCTACTTCACCCTAAAAGATATCCTAGGTTTTATACTTATACTCCTCCCACTAACAACCCTAGCCCTATTTTCCCCAAATC
>Ardenna_carneipes_B5235
AATGAGCCTGAGGAGGATTCTCAGTGGACAACCCCACACTAACCCGATTCTTTGCCCTACATTTCCTCCTTCCCTTCATAATCGCAGGACTCACCCTAATCCATCTCACTTTCCTTCATGAATCAGGCTCAAACAACCCTCTCGGCATTGTATCAAACTGCGATAAAATCCCATTTCACCCCTACTTCACCCTAAAAGATATCCTAGGTTTTATACTTATACTCCTCCCACTAACAACCCTAGCCCTATTTTCCCCAAATC
>Ardenna_carneipes_B5680
AATGAGCCTGAGGAGGATTCTCAGTGGACAACCCCACACTAACCCGATTCTTTGCCCTACATTTCCTCCTTCCCTTCATAATCGCAGGACTCACTCTAATCCATCTCACTTTCCTTCATGAATCAGGCTCAAACAACCCTCTCGGCATTGTATCAAACTGCGATAAAATCCCATTTCACCCCTACTTCACCCTAAAAGATATCCTAGGTTTTATACTTATACTCCTCCCACTAACAACCCTAGCCCTATTCTCCCCAAATC
>Ardenna_carneipes_KY443814
AATGAGCCTGAGGAGGATTCTCAGTGGACAACCCCACACTAACCCGATTCTTTGCCCTACATTTCCTCCTTCCCTTCATAATCGCAGGACTCACTCTAATCCATCTCACTTTCCTTCATGAATCAGGCTCAAACAACCCTCTCGGCATTGTATCAAACTGCGATAAAATCCCATTTCACCCCTACTTCACCCTAAAAGATATCCTAGGTTTTATACTTATACTCCTCCCACTAACAACCCTAGCCCTATTCTCCCCAAATC
>Ardenna_carneipes_KY443815
AATGAGCCTGAGGAGGATTCTCAGTGGACAACCCCACACTAACCCGATTCTTTGCCCTACATTTCCTCCTTCCCTTCATAATCGCAGGACTCACTCTAATCCATCTCACTTTCCTTCATGAATCAGGCTCAAACAACCCTCTCGGCATTGTATCAAACTGCGATAAAATCCCATTTCACCCCTACTTCACCCTAAAAGATATCCTAGGTTTTATACTTATACTCCTCCCACTAACAACCCTAGCCCTATTCTCCCCAAATC
>Ardenna_carneipes_KY443816
AATGAGCCTGAGGAGGATTCTCAGTGGACAACCCCACACTAACCCGATTCTTTGCCCTACATTTCCTCCTTCCCTTCATAATCGCAGGACTCACTCTAATCCATCTCACTTTCCTTCATGAATCAGGCTCAAACAACCCTCTCGGCATTGTATCAAACTGCGATAAAATCCCATTTCACCCCTACTTCACCCTAAAAGATATCCTAGGTTTTATACTTATACTCCTCCCACTAACAACCCTAGCCCTATTCTCCCCAAATC
>Ardenna_carneipes_KY443817
AATGAGCCTGAGGAGGATTCTCAGTGGACAACCCCACACTAACCCGATTCTTTGCCCTACATTTCCTCCTTCCCTTCATAATCGCAGGACTCACTCTAATCCATCTCACTTTCCTTCATGAATCAGGCTCAAACAACCCTCTCGGCATTGTATCAAACTGCGATAAAATCCCATTTCACCCCTACTTCACCCTAAAAGATATCCTAGGTTTTATACTTATACTCCTCCCACTAACAACCCTAGCCCTATTCTCCCCAAATC
>Ardenna_carneipes_KY443818
AATGAGCCTGAGGAGGATTCTCAGTGGACAACCCCACACTAACCCGATTCTTTGCCCTACATTTCCTCCTTCCCTTCATAATCGCAGGACTCACTCTAATCCATCTCACTTTCCTTCATGAATCAGGCTCAAACAACCCTCTCGGCATTGTATCAAACTGCGATAAAATCCCATTTCACCCCTACTTCACCCTAAAAGATATCCTAGGTTTTATACTTATACTCCTCCCACTAACAACCCTAGCCCTATTCTCCCCAAATC
>Ardenna_carneipes_KY443819
AATGAGCCTGAGGAGGATTCTCAGTGGACAACCCCACACTAACCCGATTCTTTGCCCTACATTTCCTCCTTCCCTTCATAATCGCAGGACTCACTCTAATCCATCTCACTTTCCTTCATGAATCAGGCTCAAACAACCCTCTCGGCATTGTATCAAACTGCGATAAAATCCCATTTCACCCCTACTTCACCCTAAAAGATATCCTAGGTTTTATACTTATACTCCTCCCACTAACAACCCTAGCCCTATTCTCCCCAAATC
>Ardenna_carneipes_KY443820
AATGAGCCTGAGGAGGATTCTCAGTGGACAACCCCACACTAACCCGATTCTTTGCCCTACATTTCCTCCTTCCCTTCATAATCGCAGGACTCACTCTAATCCATCTCACTTTCCTTCATGAATCAGGCTCAAACAACCCTCTCGGCATTGTATCAAACTGCGATAAAATCCCATTTCACCCCTACTTCACCCTAAAAGATATCCTAGGTTTTATACTTATACTCCTCCCACTAACAACCCTAGCCCTATTCTCCCCAAATC
>Ardenna_carneipes_KY443821
AATGAGCCTGAGGAGGATTCTCAGTGGACAACCCCACACTAACCCGATTCTTTGCCCTACATTTCCTCCTTCCCTTCATAATCGCAGGACTCACTCTAATCCATCTCACTTTCCTTCATGAATCAGGCTCAAACAACCCTCTCGGCATTGTATCAAACTGCGATAAAATCCCATTTCACCCCTACTTCACCCTAAAAGATATCCTAGGTTTTATACTTATACTCCTCCCACTAACAACCCTAGCCCTATTCTCCCCAAATC
>Ardenna_carneipes_KY443822
AATGAGCCTGAGGAGGATTCTCAGTGGACAACCCCACACTAACCCGATTCTTTGCCCTACATTTCCTCCTTCCCTTCATAATCGCAGGACTCACTCTAATCCATCTCACTTTCCTTCATGAATCAGGCTCAAACAACCCTCTCGGCATTGTATCAAACTGCGATAAAATCCCATTTCACCCCTACTTCACCCTAAAAGATATCCTAGGTTTTATACTTATACTCCTCCCACTAACAACCCTAGCCCTATTCTCCCCAAATC
>Ardenna_carneipes_KY443823
AATGAGCCTGAGGAGGATTCTCAGTGGACAACCCCACACTAACCCGATTCTTTGCCCTACATTTCCTCCTTCCCTTCATAATCGCAGGACTCACTCTAATCCATCTCACTTTCCTTCATGAATCAGGCTCAAACAACCCTCTCGGCATTGTATCAAACTGCGATAAAATCCCATTTCACCCCTACTTCACCCTAAAAGATATCCTAGGTTTTATACTTATACTCCTCCCACTAACAACCCTAGCCCTATTCTCCCCAAATC
>Ardenna_carneipes_KY443824
AATGAGCCTGAGGAGGATTCTCAGTGGACAACCCCACACTAACCCGATTCTTTGCCCTACATTTCCTCCTTCCCTTCATAATCGCAGGACTCACTCTAATCCATCTCACTTTCCTTCATGAATCAGGCTCAAACAACCCTCTCGGCATTGTATCAAACTGCGATAAAATCCCATTTCACCCCTACTTCACCCTAAAAGATATCCTAGGTTTTATACTTATACTCCTCCCACTAACAACCCTAGCCCTATTCTCCCCAAATC
>Ardenna_carneipes_KY443825
AATGAGCCTGAGGAGGATTCTCAGTGGACAACCCCACACTAACCCGATTCTTTGCCCTACATTTCCTCCTTCCCTTCATAATCGCAGGACTCACTCTAATCCATCTCACTTTCCTTCATGAATCAGGCTCAAACAACCCTCTCGGCATTGTATCAAACTGCGATAAAATCCCATTTCACCCCTACTTCACCCTAAAAGATATCCTAGGTTTTATACTTATACTCCTCCCACTAACAACCCTAGCCCTATTCTCCCCAAATC
>Ardenna_carneipes_KY443826
AATGAGCCTGAGGAGGATTCTCAGTGGACAACCCCACACTAACCCGATTCTTTGCCCTACATTTCCTCCTTCCCTTCATAATCGCAGGACTCACTCTAATCCATCTCACTTTCCTTCATGAATCAGGCTCAAACAACCCTCTCGGCATTGTATCAAACTGCGATAAAATCCCATTTCACCCCTACTTCACCCTAAAAGATATCCTAGGTTTTATACTTATACTCCTCCCACTAACAACCCTAGCCCTATTCTCCCCAAATC
>Ardenna_carneipes_KY443827
AATGAGCCTGAGGAGGATTCTCAGTGGACAACCCCACACTAACCCGATTCTTTGCCCTACATTTCCTCCTTCCCTTCATAATCGCAGGACTCACTCTAATCCATCTCACTTTCCTTCATGAATCAGGCTCAAACAACCCTCTCGGCATTGTATCAAACTGCGATAAAATCCCATTTCACCCCTACTTCACCCTAAAAGATATCCTAGGTTTTATACTTATACTCCTCCCACTAACAACCCTAGCCCTATTCTCCCCAAATC
>Ardenna_carneipes_KY443828
AATGAGCCTGAGGAGGATTCTCAGTGGACAACCCCACACTAACCCGATTCTTTGCCCTACATTTCCTCCTTCCCTTCATAATCGCAGGACTCACTCTAATCCATCTCACTTTCCTTCATGAATCAGGCTCAAACAACCCTCTCGGCATTGTATCAAACTGCGATAAAATCCCATTTCACCCCTACTTCACCCTAAAAGATATCCTAGGTTTTATACTTATACTCCTCCCACTAACAACCCTAGCCCTATTCTCCCCAAATC
>Ardenna_carneipes_KY443829
AATGAGCCTGAGGAGGATTCTCAGTGGACAACCCCACACTAACCCGATTCTTTGCCCTACATTTCCTCCTTCCCTTCATAATCGCAGGACTCACTCTAATCCATCTCACTTTCCTTCATGAATCAGGCTCAAACAACCCTCTCGGCATTGTATCAAACTGCGATAAAATCCCATTTCACCCCTACTTCACCCTAAAAGATATCCTAGGTTTTATACTTATACTCCTCCCACTAACAACCCTAGCCCTATTCTCCCCAAATC
>Ardenna_carneipes_KY443830
AATGAGCCTGAGGAGGATTCTCAGTGGACAACCCCACACTAACCCGATTCTTTGCCCTACATTTCCTCCTTCCCTTCATAATCGCAGGACTCACTCTAATCCATCTCACTTTCCTTCATGAATCAGGCTCAAACAACCCTCTCGGCATTGTATCAAACTGCGATAAAATCCCATTTCACCCCTACTTCACCCTAAAAGATATCCTAGGTTTTATACTTATACTCCTCCCACTAACAACCCTAGCCCTATTCTCCCCAAATC
>Ardenna_carneipes_KY443831
AATGAGCCTGAGGAGGATTCTCAGTGGACAACCCCACACTAACCCGATTCTTTGCCCTACATTTCCTCCTTCCCTTCATAATCGCAGGACTCACTCTAATCCATCTCACTTTCCTTCATGAATCAGGCTCAAACAACCCTCTCGGCATTGTATCAAACTGCGATAAAATCCCATTTCACCCCTACTTCACCCTAAAAGATATCCTAGGTTTTATACTTATACTCCTCCCACTAACAACCCTAGCCCTATTCTCCCCAAATC
>Ardenna_carneipes_KY443832
AATGAGCCTGAGGAGGATTCTCAGTGGACAACCCCACACTAACCCGATTCTTTGCCCTACATTTCCTCCTTCCCTTCATAATCGCAGGACTCACTCTAATCCATCTCACTTTCCTTCATGAATCAGGCTCAAACAACCCTCTCGGCATTGTATCAAACTGCGATAAAATCCCATTTCACCCCTACTTCACCCTAAAAGATATCCTAGGTTTTATACTTATACTCCTCCCACTAACAACCCTAGCCCTATTCTCCCCAAATC
>Ardenna_carneipes_KY443833
AATGAGCCTGAGGAGGATTCTCAGTGGACAACCCCACACTAACCCGATTCTTTGCCCTACATTTCCTCCTTCCCTTCATAATCGCAGGACTCACTCTAATCCATCTCACTTTCCTTCATGAATCAGGCTCAAACAACCCTCTCGGCATTGTATCAAACTGCGATAAAATCCCATTTCACCCCTACTTCACCCTAAAAGATATCCTAGGTTTTATACTTATACTCCTCCCACTAACAACCCTAGCCCTATTCTCCCCAAATC
>Ardenna_carneipes_KY443834
AATGAGCCTGAGGAGGATTCTCAGTGGACAACCCCACACTAACCCGATTCTTTGCCCTACATTTCCTCCTTCCCTTCATAATCGCAGGACTCACTCTAATCCATCTCACTTTCCTTCATGAATCAGGCTCAAACAACCCTCTCGGCATTGTATCAAACTGCGATAAAATCCCATTTCACCCCTACTTCACCCTAAAAGATATCCTAGGTTTTATACTTATACTCCTCCCACTAACAACCCTAGCCCTATTCTCCCCAAATC
>Ardenna_carneipes_KY443835
AATGAGCCTGAGGAGGATTCTCAGTGGACAACCCCACACTAACCCGATTCTTTGCCCTACATTTCCTCCTTCCCTTCATAATCGCAGGACTCACTCTAATCCATCTCACTTTCCTTCATGAATCAGGCTCAAACAACCCTCTCGGCATTGTATCAAACTGCGATAAAATCCCATTTCACCCCTACTTCACCCTAAAAGATATCCTAGGTTTTATACTTATACTCCTCCCACTAACAACCCTAGCCCTATTCTCCCCAAATC
>Ardenna_carneipes_KY443836
AATGAGCCTGAGGAGGATTCTCAGTGGACAACCCCACACTAACCCGATTCTTTGCCCTACATTTCCTCCTTCCCTTCATAATCGCAGGACTCACTCTAATCCATCTCACTTTCCTTCATGAATCAGGCTCAAACAACCCTCTCGGCATTGTATCAAACTGCGATAAAATCCCATTTCACCCCTACTTCACCCTAAAAGATATCCTAGGTTTTATACTTATACTCCTCCCACTAACAACCCTAGCCCTATTCTCCCCAAATC
>Ardenna_carneipes_KY443837
AATGAGCCTGAGGAGGATTCTCAGTGGACAACCCCACACTAACCCGATTCTTTGCCCTACATTTCCTCCTTCCCTTCATAATCGCAGGACTCACTCTAATCCATCTCACTTTCCTTCATGAATCAGGCTCAAACAACCCTCTCGGCATTGTATCAAACTGCGATAAAATCCCATTTCACCCCTACTTCACCCTAAAAGATATCCTAGGTTTTATACTTATACTCCTCCCACTAACAACCCTAGCCCTATTCTCCCCAAATC
>Ardenna_carneipes_KY443838
AATGAGCCTGAGGAGGATTCTCAGTGGACAACCCCACACTAACCCGATTCTTTGCCCTACATTTCCTCCTTCCCTTCATAATCGCAGGACTCACTCTAATCCATCTCACTTTCCTTCATGAATCAGGCTCAAACAACCCTCTCGGCATTGTATCAAACTGCGATAAAATCCCATTTCACCCCTACTTCACCCTAAAAGATATCCTAGGTTTTATACTTATACTCCTCCCACTAACAACCCTAGCCCTATTCTCCCCAAATC
>Ardenna_carneipes_KY443839
AATGAGCCTGAGGAGGATTCTCAGTGGACAACCCCACACTAACCCGATTCTTTGCCCTACATTTCCTCCTTCCCTTCATAATCGCAGGACTCACTCTAATCCATCTCACTTTCCTTCATGAATCAGGCTCAAACAACCCTCTCGGCATTGTATCAAACTGCGATAAAATCCCATTTCACCCCTACTTCACCCTAAAAGATATCCTAGGTTTTATACTTATACTCCTCCCACTAACAACCCTAGCCCTATTCTCCCCAAATC
>Ardenna_carneipes_KY443840
AATGAGCCTGAGGAGGATTCTCAGTGGACAACCCCACACTAACCCGATTCTTTGCCCTACATTTCCTCCTTCCCTTCATAATCGCAGGACTCACTCTAATCCATCTCACTTTCCTTCATGAATCAGGCTCAAACAACCCTCTCGGCATTGTATCAAACTGCGATAAAATCCCATTTCACCCCTACTTCACCCTAAAAGATATCCTAGGTTTTATACTTATACTCCTCCCACTAACAACCCTAGCCCTATTCTCCCCAAATC
>Ardenna_carneipes_KY443841
AATGAGCCTGAGGAGGATTCTCAGTGGACAACCCCACACTAACCCGATTCTTTGCCCTACATTTCCTCCTTCCCTTCATAATCGCAGGACTCACTCTAATCCATCTCACTTTCCTTCATGAATCAGGCTCAAACAACCCTCTCGGCATTGTATCAAACTGCGATAAAATCCCATTTCACCCCTACTTCACCCTAAAAGATATCCTAGGTTTTATACTTATACTCCTCCCACTAACAACCCTAGCCCTATTCTCCCCAAATC
>Ardenna_carneipes_KY443842
AATGAGCCTGAGGAGGATTCTCAGTGGACAACCCCACACTAACCCGATTCTTTGCCCTACATTTCCTCCTTCCCTTCATAATCGCAGGACTCACTCTAATCCATCTCACTTTCCTTCATGAATCAGGCTCAAACAACCCTCTCGGCATTGTATCAAACTGCGATAAAATCCCATTTCACCCCTACTTCACCCTAAAAGATATCCTAGGTTTTATACTTATACTCCTCCCACTAACAACCCTAGCCCTATTCTCCCCAAATC
>Ardenna_carneipes_KY443843
AATGAGCCTGAGGAGGATTCTCAGTGGACAACCCCACACTAACCCGATTCTTTGCCCTACATTTCCTCCTTCCCTTCATAATCGCAGGACTCACTCTAATCCATCTCACTTTCCTTCATGAATCAGGCTCAAACAACCCTCTCGGCATTGTATCAAACTGCGATAAAATCCCATTTCACCCCTACTTCACCCTAAAAGATATCCTAGGTTTTATACTTATACTCCTCCCACTAACAACCCTAGCCCTATTCTCCCCAAATC
>Ardenna_carneipes_KY443844
AATGAGCCTGAGGAGGATTCTCAGTGGACAACCCCACACTAACCCGATTCTTTGCCCTACATTTCCTCCTTCCCTTCATAATCGCAGGACTCACTCTAATCCATCTCACTTTCCTTCATGAATCAGGCTCAAACAACCCTCTCGGCATTGTATCAAACTGCGATAAAATCCCATTTCACCCCTACTTCACCCTAAAAGATATCCTAGGTTTTATACTTATACTCCTCCCACTAACAACCCTAGCCCTATTCTCCCCAAATC
>Ardenna_carneipes_KY443845
AATGAGCCTGAGGAGGATTCTCAGTGGACAACCCCACACTAACCCGATTCTTTGCCCTACATTTCCTCCTTCCCTTCATAATCGCAGGACTCACTCTAATCCATCTCACTTTCCTTCATGAATCAGGCTCAAACAACCCTCTCGGCATTGTATCAAACTGCGATAAAATCCCATTTCACCCCTACTTCACCCTAAAAGATATCCTAGGTTTTATACTTATACTCCTCCCACTAACAACCCTAGCCCTATTCTCCCCAAATC
>Ardenna_carneipes_KY443846
AATGAGCCTGAGGAGGATTCTCAGTGGACAACCCCACACTAACCCGATTCTTTGCCCTACATTTCCTCCTTCCCTTCATAATCGCAGGACTCACTCTAATCCATCTCACTTTCCTTCATGAATCAGGCTCAAACAACCCTCTCGGCATTGTATCAAACTGCGATAAAATCCCATTTCACCCCTACTTCACCCTAAAAGATATCCTAGGTTTTATACTTATACTCCTCCCACTAACAACCCTAGCCCTATTCTCCCCAAATC
>Ardenna_carneipes_KY443847
AATGAGCCTGAGGAGGATTCTCAGTGGACAACCCCACACTAACCCGATTCTTTGCCCTACATTTCCTCCTTCCCTTCATAATCGCAGGACTCACTCTAATCCATCTCACTTTCCTTCATGAATCAGGCTCAAACAACCCTCTCGGCATTGTATCAAACTGCGATAAAATCCCATTTCACCCCTACTTCACCCTAAAAGATATCCTAGGTTTTATACTTATACTCCTCCCACTAACAACCCTAGCCCTATTCTCCCCAAATC
>Ardenna_carneipes_KY443848
AATGAGCCTGAGGAGGATTCTCAGTGGACAACCCCACACTAACCCGATTCTTTGCCCTACATTTCCTCCTTCCCTTCATAATCGCAGGACTCACTCTAATCCATCTCACTTTCCTTCATGAATCAGGCTCAAACAACCCTCTCGGCATTGTATCAAACTGCGATAAAATCCCATTTCACCCCTACTTCACCCTAAAAGATATCCTAGGTTTTATACTTATACTCCTCCCACTAACAACCCTAGCCCTATTCTCCCCAAATC
>Ardenna_carneipes_KY443849
AATGAGCCTGAGGAGGATTCTCAGTGGACAACCCCACACTAACCCGATTCTTTGCCCTACATTTCCTCCTTCCCTTCATAATCGCAGGACTCACTCTAATCCATCTCACTTTCCTTCATGAATCAGGCTCAAACAACCCTCTCGGCATTGTATCAAACTGCGATAAAATCCCATTTCACCCCTACTTCACCCTAAAAGATATCCTAGGTTTTATACTTATACTCCTCCCACTAACAACCCTAGCCCTATTCTCCCCAAATC
>Ardenna_carneipes_KY443850
AATGAGCCTGAGGAGGATTCTCAGTGGACAACCCCACACTAACCCGATTCTTTGCCCTACATTTCCTCCTTCCCTTCATAATCGCAGGACTCACTCTAATCCATCTCACTTTCCTTCATGAATCAGGCTCAAACAACCCTCTCGGCATTGTATCAAACTGCGATAAAATCCCATTTCACCCCTACTTCACCCTAAAAGATATCCTAGGTTTTATACTTATACTCCTCCCACTAACAACCCTAGCCCTATTCTCCCCAAATC
>Ardenna_carneipes_KY443851
AATGAGCCTGAGGAGGATTCTCAGTGGACAACCCCACACTAACCCGATTCTTTGCCCTACATTTCCTCCTTCCCTTCATAATCGCAGGACTCACTCTAATCCATCTCACTTTCCTTCATGAATCAGGCTCAAACAACCCTCTCGGCATTGTATCAAACTGCGATAAAATCCCATTTCACCCCTACTTCACCCTAAAAGATATCCTAGGTTTTATACTTATACTCCTCCCACTAACAACCCTAGCCCTATTCTCCCCAAATC
>Ardenna_carneipes_KY443852
AATGAGCCTGAGGAGGATTCTCAGTGGACAACCCCACACTAACCCGATTCTTTGCCCTACATTTCCTCCTTCCCTTCATAATCGCAGGACTCACTCTAATCCATCTCACTTTCCTTCATGAATCAGGCTCAAACAACCCTCTCGGCATTGTATCAAACTGCGATAAAATCCCATTTCACCCCTACTTCACCCTAAAAGATATCCTAGGTTTTATACTTATACTCCTCCCACTAACAACCCTAGCCCTATTCTCCCCAAATC
>Ardenna_carneipes_KY443853
AATGAGCCTGAGGAGGATTCTCAGTGGACAACCCCACACTAACCCGATTCTTTGCCCTACATTTCCTCCTTCCCTTCATAATCGCAGGACTCACTCTAATCCATCTCACTTTCCTTCATGAATCAGGCTCAAACAACCCTCTCGGCATTGTATCAAACTGCGATAAAATCCCATTTCACCCCTACTTCACCCTAAAAGATATCCTAGGTTTTATACTTATACTCCTCCCACTAACAACCCTAGCCCTATTCTCCCCAAATC
>Ardenna_carneipes_KY443854
AATGAGCCTGAGGAGGATTCTCAGTGGACAACCCCACACTAACCCGATTCTTTGCCCTACATTTCCTCCTTCCCTTCATAATCGCAGGACTCACTCTAATCCATCTCACTTTCCTTCATGAATCAGGCTCAAACAACCCTCTCGGCATTGTATCAAACTGCGATAAAATCCCATTTCACCCCTACTTCACCCTAAAAGATATCCTAGGTTTTATACTTATACTCCTCCCACTAACAACCCTAGCCCTATTCTCCCCAAATC
>Ardenna_carneipes_KY443855
AATGAGCCTGAGGAGGATTCTCAGTGGACAACCCCACACTAACCCGATTCTTTGCCCTACATTTCCTCCTTCCCTTCATAATCGCAGGACTCACTCTAATCCATCTCACTTTCCTTCATGAATCAGGCTCAAACAACCCTCTCGGCATTGTATCAAACTGCGATAAAATCCCATTTCACCCCTACTTCACCCTAAAAGATATCCTAGGTTTTATACTTATACTCCTCCCACTAACAACCCTAGCCCTATTCTCCCCAAATC
>Ardenna_carneipes_KY443856
AATGAGCCTGAGGAGGATTCTCAGTGGACAACCCCACACTAACCCGATTCTTTGCCCTACATTTCCTCCTTCCCTTCATAATCGCAGGACTCACTCTAATCCATCTCACTTTCCTTCATGAATCAGGCTCAAACAACCCTCTCGGCATTGTATCAAACTGCGATAAAATCCCATTTCACCCCTACTTCACCCTAAAAGATATCCTAGGTTTTATACTTATACTCCTCCCACTAACAACCCTAGCCCTATTCTCCCCAAATC
>Ardenna_carneipes_KY443857
AATGAGCCTGAGGAGGATTCTCAGTGGACAACCCCACACTAACCCGATTCTTTGCCCTACATTTCCTCCTTCCCTTCATAATCGCAGGACTCACTCTAATCCATCTCACTTTCCTTCATGAATCAGGCTCAAACAACCCTCTCGGCATTGTATCAAACTGCGATAAAATCCCATTTCACCCCTACTTCACCCTAAAAGATATCCTAGGTTTTATACTTATACTCCTCCCACTAACAACCCTAGCCCTATTTTCCCCAAATC
>Ardenna_carneipes_KY443858
AATGAGCCTGAGGAGGATTCTCAGTGGACAACCCCACACTAACCCGATTCTTTGCCCTACATTTCCTCCTTCCCTTCATAATCGCAGGACTCACCCTAATCCATCTCACTTTCCTTCATGAATCAGGCTCAAACAACCCTCTCGGCATTGTATCAAACTGCGATAAAATCCCATTTCACCCCTACTTCACCCTAAAAGATATCCTAGGTTTTATACTTATACTCCTCCCACTAACAACCCTAGCCCTATTTTCCCCAAATC
>Ardenna_carneipes_KY443859
AATGAGCCTGAGGAGGATTCTCAGTGGACAACCCCACACTAACCCGATTCTTTGCCCTACATTTCCTCCTTCCCTTCATAATCGCAGGACTCACCCTAATCCATCTCACTTTCCTTCATGAATCAGGCTCAAACAACCCTCTCGGCATTGTATCAAACTGCGATAAAATCCCATTTCACCCCTACTTCACCCTAAAAGATATCCTAGGTTTTATACTTATACTCCTCCCACTAACAACCCTAGCCCTATTTTCCCCAAATC
>Ardenna_carneipes_KY443860
AATGAGCCTGAGGAGGATTCTCAGTGGACAACCCCACACTAACCCGATTCTTTGCCCTACATTTCCTCCTTCCCTTCATAATCGCAGGACTCACCCTAATCCATCTCACTTTCCTTCATGAATCAGGCTCAAACAACCCCCTCGGCATTGTATCAAACTGCGATAAAATCCCATTTCACCCCTACTTCACCCTAAAAGATATCCTAGGTTTTATACTTATACTCCTCCCACTAACAACCCTAGCCCTATTTTCCCCAAATC
>Ardenna_carneipes_KY443861
AATGAGCCTGAGGAGGATTCTCAGTGGACAACCCCACACTAACCCGATTCTTTGCCCTACATTTCCTCCTTCCCTTCATAATCGCAGGACTCACCCTAATCCATCTCACTTTCCTTCATGAATCAGGCTCAAACAACCCTCTCGGCATTGTATCAAACTGCGATAAAATCCCATTTCACCCCTACTTCACCCTAAAAGATATCCTAGGTTTTATACTTATACTCCTCCCACTAACAACCCTAGCCCTATTTTCCCCAAATC
>Ardenna_carneipes_KY443862
AATGAGCCTGAGGAGGATTCTCAGTGGACAACCCCACACTAACCCGATTCTTTGCCCTACATTTCCTCCTTCCCTTCATAATCGCAGGACTCACCCTAATCCATCTCACTTTCCTTCATGAATCAGGCTCAAACAACCCTCTCGGCATTGTATCAAACTGCGATAAAATCCCATTTCACCCCTACTTCACCCTAAAAGATATCCTAGGTTTTATACTTATACTCCTCCCACTAACAACCCTAGCCCTATTTTCCCCAAATC
>Ardenna_carneipes_KY443863
AATGAGCCTGAGGAGGATTCTCAGTGGACAACCCCACACTAACCCGATTCTTTGCCCTACATTTCCTCCTTCCCTTCATAATCGCAGGACTCACCCTAATCCATCTCACTTTCCTTCATGAATCAGGCTCAAACAACCCTCTCGGCATTGTATCAAACTGCGATAAAATCCCATTTCACCCCTACTTCACCCTAAAAGATATCCTAGGTTTTATACTTATACTCCTCCCACTAACAACCCTAGCCCTATTTTCCCCAAATC
>Ardenna_carneipes_KY443864
AATGAGCCTGAGGAGGATTCTCAGTGGACAACCCCACACTAACCCGATTCTTTGCCCTACATTTCCTCCTTCCCTTCATAATCGCAGGACTCACCCTAATCCATCTCACTTTCCTTCATGAATCAGGCTCAAACAACCCTCTCGGCATTGTATCAAACTGCGATAAAATCCCATTTCACCCCTACTTCACCCTAAAAGATATCCTAGGTTTTATACTTATACTCCTCCCACTAACAACCCTAGCCCTATTTTCCCCAAATC
>Ardenna_carneipes_KY443865
AATGAGCCTGAGGAGGATTCTCAGTGGACAACCCCACACTAACCCGATTCTTTGCCCTACATTTCCTCCTTCCCTTCATAATCGCAGGACTCACTCTAATCCATCTCACTTTCCTTCATGAATCAGGCTCAAACAACCCTCTCGGCATTGTATCAAACTGCGATAAAATCCCATTTCACCCCTACTTCACCCTAAAAGATATCCTAGGTTTTATACTTATACTCCTCCCACTAACAACCCTAGCCCTATTCTCCCCAAATC
>Ardenna_carneipes_KY443866
AATGAGCCTGAGGAGGATTCTCAGTGGACAACCCCACACTAACCCGATTCTTTGCCCTACATTTCCTCCTTCCCTTCATAATCGCAGGACTCACTCTAATCCATCTCACTTTCCTTCATGAATCAGGCTCAAACAACCCTCTCGGCATTGTATCAAACTGCGATAAAATCCCATTTCACCCCTACTTCACCCTAAAAGATATCCTAGGTTTTATACTTATACTCCTCCCACTAACAACCCTAGCCCTATTTTCCCCAAATC
>Ardenna_carneipes_KY443867
AATGAGCCTGAGGAGGATTCTCAGTGGACAACCCCACACTAACCCGATTCTTTGCCCTACATTTCCTCCTTCCCTTCATAATCGCAGGACTCACTCTAATCCATCTCACTTTCCTTCATGAATCAGGCTCAAACAACCCTCTCGGCATTGTATCAAACTGCGATAAAATCCCATTTCACCCCTACTTCACCCTAAAAGATATCCTAGGTTTTATACTTATACTCCTCCCACTAACAACCCTAGCCCTATTCTCCCCAAATC
>Ardenna_carneipes_KY443868
AATGAGCCTGAGGAGGATTCTCAGTGGACAACCCCACACTAACCCGATTCTTTGCCCTACATTTCCTCCTTCCCTTCATAATCGCAGGACTCACTCTAATCCATCTCACTTTCCTTCATGAATCAGGCTCAAACAACCCTCTCGGCATTGTATCAAACTGCGATAAAATCCCATTTCACCCCTACTTCACCCTAAAAGATATCCTAGGTTTTATACTTATACTCCTCCCACTAACAACCCTAGCCCTATTCTCCCCAAATC
>Ardenna_carneipes_KY443869
AATGAGCCTGAGGAGGATTCTCAGTGGACAACCCCACACTAACCCGATTCTTTGCCCTACATTTCCTCCTTCCCTTCATAATCGCAGGACTCACTCTAATCCATCTCACTTTCCTTCATGAATCAGGCTCAAACAACCCTCTCGGCATTGTATCAAACTGCGATAAAATCCCATTTCACCCCTACTTCACCCTAAAAGATATCCTAGGTTTTATACTTATACTCCTCCCACTAACAACCCTAGCCCTATTCTCCCCAAATC
>Ardenna_carneipes_KY443870
AATGAGCCTGAGGAGGATTCTCAGTGGACAACCCCACACTAACCCGATTCTTTGCCCTACATTTCCTCCTTCCCTTCATAATCGCAGGACTCACTCTAATCCATCTCACTTTCCTTCATGAATCAGGCTCAAACAACCCTCTCGGCATTGTATCAAACTGCGATAAAATCCCATTTCACCCCTACTTCACCCTAAAAGATATCCTAGGTTTTATACTTATACTCCTCCCACTAACAACCCTAGCCCTATTCTCCCCAAATC
>Ardenna_carneipes_KY443871
AATGAGCCTGAGGAGGATTCTCAGTGGACAACCCCACACTAACCCGATTCTTTGCCCTACATTTCCTCCTTCCCTTCATAATCGCAGGACTCACTCTAATCCATCTCACTTTCCTTCATGAATCAGGCTCAAACAACCCTCTCGGCATTGTATCAAACTGCGATAAAATCCCATTTCACCCCTACTTCACCCTAAAAGATATCCTAGGTTTTATACTTATACTCCTCCCACTAACAACCCTAGCCCTATTTTCCCCAAATC
>Ardenna_carneipes_KY443872
AATGAGCCTGAGGAGGATTCTCAGTGGACAACCCCACACTAACCCGATTCTTTGCCCTACATTTCCTCCTTCCCTTCATAATCGCAGGACTCACTCTAATCCATCTCACTTTCCTTCATGAATCAGGCTCAAACAACCCTCTCGGCATTGTATCAAACTGCGATAAAATCCCATTTCACCCCTACTTCACCCTAAAAGATATCCTAGGTTTTATACTTATACTCCTCCCACTAACAACCCTAGCCCTATTCTCCCCAAATC
>Ardenna_carneipes_KY443873
AATGAGCCTGAGGAGGATTCTCAGTGGACAACCCCACACTAACCCGATTCTTTGCCCTACATTTCCTCCTTCCCTTCATAATCGCAGGACTCACTCTAATCCATCTCACTTTCCTTCATGAATCAGGCTCAAACAACCCTCTCGGCATTGTATCAAACTGCGATAAAATCCCATTTCACCCCTACTTCACCCTAAAAGATATCCTAGGTTTTATACTTATACTCCTCCCACTAACAACCCTAGCCCTATTCTCCCCAAATC
>Ardenna_carneipes_KY443874
AATGAGCCTGAGGAGGATTCTCAGTGGACAACCCCACACTAACCCGATTCTTTGCCCTACATTTCCTCCTTCCCTTCATAATCGCAGGACTCACTCTAATCCATCTCACTTTCCTTCATGAATCAGGCTCAAACAACCCTCTCGGCATTGTATCAAACTGCGATAAAATCCCATTTCACCCCTACTTCACCCTAAAAGATATCCTAGGTTTTATACTTATACTCCTCCCACTAACAACCCTAGCCCTATTTTCCCCAAATC
>Ardenna_carneipes_KY443875
AATGAGCCTGAGGAGGATTCTCAGTGGACAACCCCACACTAACCCGATTCTTTGCCCTACATTTCCTCCTTCCCTTCATAATCGCAGGACTCACTCTAATCCATCTCACTTTCCTTCATGAATCAGGCTCAAACAACCCTCTCGGCATTGTATCAAACTGCGATAAAATCCCATTTCACCCCTACTTCACCCTAAAAGATATCCTAGGTTTTATACTTATACTCCTCCCACTAACAACCCTAGCCCTATTTTCCCCAAATC
>Ardenna_carneipes_KY443876
AATGAGCCTGAGGAGGATTCTCAGTGGACAACCCCACACTAACCCGATTCTTTGCCCTACATTTCCTCCTTCCCTTCATAATCGCAGGACTCACTCTAATCCATCTCACTTTCCTTCATGAATCAGGCTCAAACAACCCTCTCGGCATTGTATCAAACTGCGATAAAATCCCATTTCACCCCTACTTCACCCTAAAAGATATCCTAGGTTTTATACTTATACTCCTCCCACTAACAACCCTAGCCCTATTTTCCCCAAATC
>Ardenna_carneipes_KY443877
AATGAGCCTGAGGAGGATTCTCAGTGGACAACCCCACACTAACCCGATTCTTTGCCCTACATTTCCTCCTTCCCTTCATAATCGCAGGACTCACTCTAATCCATCTCACTTTCCTTCATGAATCAGGCTCAAACAACCCTCTCGGCATTGTATCAAACTGCGATAAAATCCCATTTCACCCCTACTTCACCCTAAAAGATATCCTAGGTTTTATACTTATACTCCTCCCACTAACAACCCTAGCCCTATTCTCCCCAAATC
>Ardenna_carneipes_KY443878
AATGAGCCTGAGGAGGATTCTCAGTGGACAACCCCACACTAACCCGATTCTTTGCCCTACATTTCCTCCTTCCCTTCATAATCGCAGGACTCACTCTAATCCATCTCACTTTCCTTCATGAATCAGGCTCAAACAACCCTCTCGGCATTGTATCAAACTGCGATAAAATCCCATTTCACCCCTACTTTACCCTAAAAGATATCCTAGGTTTTATACTTATACTCCTCCCACTAACAACCCTAGCCCTATTCTCCCCAAATC
>Ardenna_carneipes_KY443879
AATGAGCCTGAGGAGGATTCTCAGTGGACAACCCCACACTAACCCGATTCTTTGCCCTACATTTCCTCCTTCCCTTCATAATCGCAGGACTCACTCTAATCCATCTCACTTTCCTTCATGAATCAGGCTCAAACAACCCTCTCGGCATTGTATCAAACTGCGATAAAATCCCATTTCACCCCTACTTCACCCTAAAAGATATCCTAGGTTTTATACTTATACTCCTCCCACTAACAACCCTAGCCCTATTTTCCCCAAATC
>Ardenna_carneipes_KY443880
AATGAGCCTGAGGAGGATTCTCAGTGGACAACCCCACACTAACCCGATTCTTTGCCCTACATTTCCTCCTTCCCTTCATAATCGCAGGACTCACTCTAATCCATCTCACTTTCCTTCATGAATCAGGCTCAAACAACCCTCTCGGCATTGTATCAAACTGCGATAAAATCCCATTTCACCCCTACTTCACCCTAAAAGATATCCTAGGTTTTATACTTATACTCCTCCCACTAACAACCCTAGCCCTATTTTCCCCAAATC
>Ardenna_carneipes_KY443881
AATGAGCCTGAGGAGGATTCTCAGTGGACAACCCCACACTAACCCGATTCTTTGCCCTACATTTCCTCCTTCCCTTCATAATCGCAGGACTCACTCTAATCCATCTCACTTTCCTTCATGAATCAGGCTCAAACAACCCTCTCGGCATTGTATCAAACTGCGATAAAATCCCATTTCACCCCTACTTCACCCTAAAAGATATCCTAGGTTTTATACTTATACTCCTCCCACTAACAACCCTAGCCCTATTTTCCCCAAATC
>Ardenna_carneipes_KY443882
AATGAGCCTGAGGAGGATTCTCAGTGGACAACCCCACACTAACCCGATTCTTTGCCCTACATTTCCTCCTTCCCTTCATAATCGCAGGACTCACTCTAATCCATCTCACTTTCCTTCATGAATCAGGCTCAAACAACCCTCTCGGCATTGTATCAAACTGCGATAAAATCCCATTTCACCCCTACTTCACCCTAAAAGATATCCTAGGTTTTATACTTATACTCCTCCCACTAACAACCCTAGCCCTATTCTCCCCAAATC
>Ardenna_carneipes_KY443883
AATGAGCCTGAGGAGGATTCTCAGTGGACAACCCCACACTAACCCGATTCTTTGCCCTACATTTCCTCCTTCCCTTCATAATCGCAGGACTCACTCTAATCCATCTCACTTTCCTTCATGAATCAGGCTCAAACAACCCTCTCGGCATTGTATCAAACTGCGATAAAATCCCATTTCACCCCTACTTCACCCTAAAAGATATCCTAGGTTTTATACTTATACTCCTCCCACTAACAACCCTAGCCCTATTCTCCCCAAATC
>Ardenna_carneipes_KY443884
AATGAGCCTGAGGAGGATTCTCAGTGGACAACCCCACACTAACCCGATTCTTTGCCCTACATTTCCTCCTTCCCTTCATAATCGCAGGACTCACTCTAATCCATCTCACTTTCCTTCATGAATCAGGCTCAAACAACCCTCTCGGCATTGTATCAAACTGCGATAAAATCCCATTTCACCCCTACTTCACCCTAAAAGATATCCTAGGTTTTATACTTATACTCCTCCCACTAACAACCCTAGCCCTATTTTCCCCAAATC
>Ardenna_carneipes_KY443885
AATGAGCCTGAGGAGGATTCTCAGTGGACAACCCCACACTAACCCGATTCTTTGCCCTACATTTCCTCCTTCCCTTCATAATCGCAGGACTCACTCTAATCCATCTCACTTTCCTTCATGAATCAGGCTCAAACAACCCTCTCGGCATTGTATCAAACTGCGATAAAATCCCATTTCACCCCTACTTCACCCTAAAAGATATCCTAGGTTTTATACTTATACTCCTCCCACTAACAACCCTAGCCCTATTCTCCCCAAATC
>Ardenna_carneipes_KY443886
AATGAGCCTGAGGAGGATTCTCAGTGGACAACCCCACACTAACCCGATTCTTTGCCCTACATTTCCTCCTTCCCTTCATAATCGCAGGACTCACTCTAATCCATCTCACTTTCCTTCATGAATCAGGCTCAAACAACCCTCTCGGCATTGTATCAAACTGCGATAAAATCCCATTTCACCCCTACTTCACCCTAAAAGATATCCTAGGTTTTATACTTATACTCCTCCCACTAACAACCCTAGCCCTATTTTCCCCAAATC
>Ardenna_carneipes_KY443887
AATGAGCCTGAGGAGGATTCTCAGTGGACAACCCCACACTAACCCGATTCTTTGCCCTACATTTCCTCCTTCCCTTCATAATCGCAGGACTCACTCTAATCCATCTCACTTTCCTTCATGAATCAGGCTCAAACAACCCTCTCGGCATTGTATCAAACTGCGATAAAATCCCATTTCACCCCTACTTCACCCTAAAAGATATCCTAGGTTTTATACTTATACTCCTCCCACTAACAACCCTAGCCCTATTTTCCCCAAATC
>Ardenna_carneipes_KY443888
AATGAGCCTGAGGAGGATTCTCAGTGGACAACCCCACACTAACCCGATTCTTTGCCCTACATTTCCTCCTTCCCTTCATAATCGCAGGACTCACTCTAATCCATCTCACTTTCCTTCATGAATCAGGCTCAAACAACCCTCTCGGCATTGTATCAAACTGCGATAAAATCCCATTTCACCCCTACTTCACCCTAAAAGATATCCTAGGTTTTATACTTATACTCCTCCCACTAACAACCCTAGCCCTATTTTCCCCAAATC
>Ardenna_carneipes_KY443889
AATGAGCCTGAGGAGGATTCTCAGTGGACAACCCCACACTAACCCGATTCTTTGCCCTACATTTCCTCCTTCCCTTCATAATCGCAGGACTCACTCTAATCCATCTCACTTTCCTTCATGAATCAGGCTCAAACAACCCTCTCGGCATTGTATCAAACTGCGATAAAATCCCATTTCACCCCTACTTCACCCTAAAAGATATCCTAGGTTTTATACTTATACTCCTCCCACTAACAACCCTAGCCCTATTCTCCCCAAATC
>Ardenna_carneipes_KY443890
AATGAGCCTGAGGAGGATTCTCAGTGGACAACCCCACACTAACCCGATTCTTTGCCCTACATTTCCTCCTTCCCTTCATAATCGCAGGACTCACTCTAATCCATCTCACTTTCCTTCATGAATCAGGCTCAAACAACCCTCTCGGCATTGTATCAAACTGCGATAAAATCCCATTTCACCCCTACTTCACCCTAAAAGATATCCTAGGTTTTATACTTATACTCCTCCCACTAACAACCCTAGCCCTATTTTCCCCAAATC
>Ardenna_carneipes_KY443891
AATGAGCCTGAGGAGGATTCTCAGTGGACAACCCCACACTAACCCGATTCTTTGCCCTACATTTCCTCCTTCCCTTCATAATCGCAGGACTCACTCTAATCCATCTCACTTTCCTTCATGAATCAGGCTCAAACAACCCTCTCGGCATTGTATCAAACTGCGATAAAATCCCATTTCACCCCTACTTCACCCTAAAAGATATCCTAGGTTTTATACTTATACTCCTCCCACTAACAACCCTAGCCCTATTTTCCCCAAATC
>Ardenna_carneipes_KY443892
AATGAGCCTGAGGAGGATTCTCAGTGGACAACCCCACACTAACCCGATTCTTTGCCCTACATTTCCTCCTTCCCTTCATAATCGCAGGACTCACTCTAATCCATCTCACTTTCCTTCATGAATCAGGCTCAAACAACCCTCTCGGCATTGTATCAAACTGCGATAAAATCCCATTTCACCCCTACTTCACCCTAAAAGATATCCTAGGTTTTATACTTATACTCCTCCCACTAACAACCCTAGCCCTATTCTCCCCAAATC
>Ardenna_carneipes_KY443893
AATGAGCCTGAGGAGGATTCTCAGTGGACAACCCCACACTAACCCGATTCTTTGCCCTACATTTCCTCCTTCCCTTCATAATCGCAGGACTCACTCTAATCCATCTCACTTTCCTTCATGAATCAGGCTCAAACAACCCTCTCGGCATTGTATCAAACTGCGATAAAATCCCATTTCACCCCTACTTCACCCTAAAAGATATCCTAGGTTTTATACTTATACTCCTCCCACTAACAACCCTAGCCCTATTTTCCCCAAATC
>Ardenna_carneipes_KY443894
AATGAGCCTGAGGAGGATTCTCAGTGGACAACCCCACACTAACCCGATTCTTTGCCCTACATTTCCTCCTTCCCTTCATAATCGCAGGACTCACTCTAATCCATCTCACTTTCCTTCATGAATCAGGCTCAAACAACCCTCTCGGCATTGTATCAAACTGCGATAAAATCCCATTTCACCCCTACTTCACCCTAAAAGATATCCTAGGTTTTATACTTATACTCCTCCCACTAACAACCCTAGCCCTATTCTCCCCAAATC
>Ardenna_carneipes_KY443895
AATGAGCCTGAGGAGGATTCTCAGTGGACAACCCCACACTAACCCGATTCTTTGCCCTACATTTCCTCCTTCCCTTCATAATCGCAGGACTCACTCTAATCCATCTCACTTTCCTTCATGAATCAGGCTCAAACAACCCTCTCGGCATTGTATCAAACTGCGATAAAATCCCATTTCACCCCTACTTCACCCTAAAAGATATCCTAGGTTTTATACTTATACTCCTCCCACTAACAACCCTAGCCCTATTCTCCCCAAATC
>Ardenna_carneipes_KY443896
AATGAGCCTGAGGAGGATTCTCAGTGGACAACCCCACACTAACCCGATTCTTTGCCCTACATTTCCTCCTTCCCTTCATAATCGCAGGACTCACCCTAATCCATCTCACTTTCCTTCATGAATCAGGCTCAAACAACCCTCTCGGCATTGTATCAAACTGCGATAAAATCCCATTTCACCCCTACTTCACCCTAAAAGATATCCTAGGTTTTATACTTATACTCCTCCCACTAACAACCCTAGCCCTATTTTCCCCAAATC
>Ardenna_carneipes_KY443897
AATGAGCCTGAGGAGGATTCTCAGTGGACAACCCCACACTAACCCGATTCTTTGCCCTACATTTCCTCCTTCCCTTCATAATCGCAGGACTCACCCTAATCCATCTCACTTTCCTTCATGAATCAGGCTCAAACAACCCTCTCGGCATTGTATCAAACTGCGATAAAATCCCATTTCACCCCTACTTCACCCTAAAAGATATCCTAGGTTTTATACTTATACTCCTCCCACTAACAACCCTAGCCCTATTTTCCCCAAATC
>Ardenna_carneipes_KY443898
AATGAGCCTGAGGAGGATTCTCAGTGGACAACCCCACACTAACCCGATTCTTTGCCCTACATTTCCTCCTTCCCTTCATAATCGCAGGACTCACCCTAATCCATCTCACTTTCCTTCATGAATCAGGCTCAAACAACCCTCTCGGCATTGTATCAAACTGCGATAAAATCCCATTTCACCCCTACTTCACCCTAAAAGATATCCTAGGTTTTATACTTATACTCCTCCCACTAACAACCCTAGCCCTATTTTCCCCAAATC
>Ardenna_carneipes_KY443899
AATGAGCCTGAGGAGGATTCTCAGTGGACAACCCCACACTAACCCGATTCTTTACCCTACATTTCCTCCTTCCCTTCATAATCGCAGGACTCACCCTAATCCATCTCACTTTCCTTCATGAATCAGGCTCAAACAACCCTCTCGGCATTGTATCAAACTGCGATAAAATCCCATTTCACCCCTACTTCACCCTAAAAGATATCCTAGGTTTTATACTTATACTCCTCCCACTAACAACCCTAGCCCTATTTTCCCCAAATC
>Ardenna_carneipes_KY443900
AATGAGCCTGAGGAGGATTCTCAGTGGACAACCCCACACTAACCCGATTCTTTGCCCTACATTTCCTCCTTCCCTTCATAATCGCAGGACTCACCCTAATCCATCTCACTTTCCTTCATGAATCAGGCTCAAACAACCCTCTCGGCATTGTATCAAACTGCGATAAAATCCCATTTCACCCCTACTTCACCCTAAAAGATATCCTAGGTTTTATACTTATACTCCTCCCACTAACAACCCTAGCCCTATTTTCCCCAAATC
>Ardenna_carneipes_KY443901
AATGAGCCTGAGGAGGATTCTCAGTGGACAACCCCACACTAACCCGATTCTTTGCCCTACATTTCCTCCTTCCCTTCATAATCGCAGGACTCACCCTAATCCATCTCACTTTCCTTCATGAATCAGGCTCAAACAACCCTCTCGGCATTGTATCAAACTGCGATAAAATCCCATTTCACCCCTACTTCACCCTAAAAGATATCCTAGGTTTTATACTTATACTCCTCCCACTAACAACCCTAGCCCTATTTTCCCCAAATC
>Ardenna_carneipes_KY443902
AATGAGCCTGAGGAGGATTCTCAGTGGACAACCCCACACTAACCCGATTCTTTGCCCTACATTTCCTCCTTCCCTTCATAATCGCAGGACTCACCCTAATCCATCTCACTTTCCTTCATGAATCAGGCTCAAACAACCCTCTCGGCATTGTATCAAACTGCGATAAAATCCCATTTCACCCCTACTTCACCCTAAAAGATATCCTAGGTTTTATACTTATACTCCTCCCACTAACAACCCTAGCCCTATTTTCCCCAAATC
>Ardenna_carneipes_KY443903
AATGAGCCTGAGGAGGATTCTCAGTGGACAACCCCACACTAACCCGATTCTTTGCCCTACATTTCCTCCTTCCCTTCATAATCGCAGGACTCACCCTAATCCATCTCACTTTCCTTCATGAATCAGGCTCAAACAACCCTCTCGGCATTGTATCAAACTGCGATAAAATCCCATTTCACCCCTACTTCACCCTAAAAGATATCCTAGGTTTTATACTTATACTCCTCCCACTAACAACCCTAGCCCTATTTTCCCCAAATC
>Ardenna_carneipes_KY443904
AATGAGCCTGAGGAGGATTCTCAGTGGACAACCCCACACTAACCCGATTCTTTGCCCTACATTTCCTCCTTCCCTTCATAATCGCAGGACTCACCCTAATCCATCTCACTTTCCTTCATGAATCAGGCTCAAACAACCCTCTCGGCATTGTATCAAACTGCGATAAAATCCCATTTCACCCCTACTTCACCCTAAAAGATATCCTAGGTTTTATACTTATACTCCTCCCACTAACAACCCTAGCCCTATTTTCCCCAAATC
>Ardenna_carneipes_KY443905
AATGAGCCTGAGGAGGATTCTCAGTGGACAACCCCACACTAACCCGATTCTTTGCCCTACATTTCCTCCTTCCCTTCATAATCGCAGGACTCACCCTAATCCATCTCACTTTCCTTCATGAATCAGGCTCAAACAACCCTCTCGGCATTGTATCAAACTGCGATAAAATCCCATTTCACCCCTACTTCACCCTAAAAGATATCCTAGGTTTTATACTTATACTCCTCCCACTAACAACCCTAGCCCTATTTTCCCCAAATC
>Ardenna_carneipes_KY443906
AATGAGCCTGAGGAGGATTCTCAGTGGACAACCCCACACTAACCCGATTCTTTGCCCTACATTTCCTCCTTCCCTTCATAATCGCAGGACTCACCCTAATCCATCTCACTTTCCTTCATGAATCAGGCTCAAACAACCCTCTCGGCATTGTATCAAACTGCGATAAAATCCCATTTCACCCCTACTTCACCCTAAAAGATATCCTAGGTTTTATACTTATACTCCTCCCACTAACAACCCTAGCCCTATTTTCCCCAAATC
>Ardenna_carneipes_KY443907
AATGAGCCTGAGGAGGATTCTCAGTGGACAACCCCACACTAACCCGATTCTTTGCCCTACATTTCCTCCTTCCCTTCATAATCGCAGGACTCACCCTAATCCATCTCACTTTCCTTCATGAATCAGGCTCAAACAACCCTCTCGGCATTGTATCAAACTGCGATAAAATCCCATTTCACCCCTACTTCACCCTAAAAGATATCCTAGGTTTTATACTTATACTCCTCCCACTAACAACCCTAGCCCTATTTTCCCCAAATC
>Ardenna_carneipes_KY443908
AATGAGCCTGAGGAGGATTCTCAGTGGACAACCCCACACTAACCCGATTCTTTGCCCTACATTTCCTCCTTCCCTTCATAATCGCAGGACTCACCCTAATCCATCTCACTTTCCTTCATGAATCAGGCTCAAACAACCCTCTCGGCATTGTATCAAACTGCGATAAAATCCCATTTCACCCCTACTTCACCCTAAAAGATATCCTAGGTTTTATACTTATACTCCTCCCACTAACAACCCTAGCCCTATTTTCCCCAAATC
>Ardenna_carneipes_KY443909
AATGAACCTGAGGAGGATTCTCAGTGGACAACCCCACACTAACCCGATTCTTTGCCCTACATTTCCTCCTTCCCTTCATAATCGCAGGACTCACCCTAATCCATCTCACTTTCCTTCATGAATCAGGCTCAAACAACCCTCTCGGCATTGTATCAAACTGCGATAAAATCCCATTTCACCCCTACTTCACCCTAAAAGATATCCTAGGTTTTATACTTATACTCCTCCCACTAACAACCCTAGCCCTATTTTCCCCAAATC
>Ardenna_carneipes_KY443910
AATGAGCCTGAGGAGGATTCTCAGTGGACAACCCCACACTAACCCGATTCTTTGCCCTACATTTCCTCCTTCCCTTCATAATCGCAGGACTCACCCTAATCCATCTCACTTTCCTTCATGAATCAGGCTCAAACAACCCTCTCGGCATTGTATCAAACTGCGATAAAATCCCATTTCACCCCTACTTCACCCTAAAAGATATCCTAGGTTTTATACTTATACTCCTCCCACTAACAACCCTAGCCCTATTTTCCCCAAATC
>Ardenna_carneipes_KY443911
AATGAGCCTGAGGAGGATTCTCAGTGGACAACCCCACACTAACCCGATTCTTTGCCCTACATTTCCTCCTTCCCTTCATAATCGCAGGACTCACCCTAATCCATCTCACTTTCCTTCATGAATCAGGCTCAAACAACCCTCTCGGCATTGTATCAAACTGCGATAAAATCCCATTTCACCCCTACTTCACCCTAAAAGATATCCTAGGTTTTATACTTATACTCCTCCCACTAACAACCCTAGCCCTATTTTCCCCAAATC
>Ardenna_carneipes_KY443912
AATGAGCCTGAGGAGGATTCTCAGTGGACAACCCCACACTAACCCGATTCTTTGCCCTACATTTCCTCCTTCCCTTCATAATCGCAGGACTCACCCTAATCCATCTCACTTTCCTTCATGAATCAGGCTCAAACAACCCTCTCGGCATTGTATCAAACTGCGATAAAATCCCATTTCACCCCTACTTCACCCTAAAAGATATCCTAGGTTTTATACTTATACTCCTCCCACTAACAACCCTAGCCCTATTTTCCCCAAATC
>Ardenna_carneipes_KY443913
AATGAGCCTGAGGAGGATTCTCAGTGGACAACCCCACACTAACCCGATTCTTTGCCCTACATTTCCTCCTTCCCTTCATAATCGCAGGACTCACCCTAATCCATCTCACTTTCCTTCATGAATCAGGCTCAAACAACCCTCTCGGCATTGTATCAAACTGCGATAAAATCCCATTTCACCCCTACTTCACCCTAAAAGATATCCTAGGTTTTATACTTATACTCCTCCCACTAACAACCCTAGCCCTATTTTCCCCAAATC
>Ardenna_carneipes_KY443914
AATGAGCCTGAGGAGGATTCTCAGTGGACAACCCCACACTAACCCGATTCTTTGCCCTACATTTCCTCCTTCCCTTCATAATCGCAGGACTCACCCTAATCCATCTCACTTTCCTTCATGAATCAGGCTCAAACAACCCTCTCGGCATTGTATCAAACTGCGATAAAATCCCATTTCACCCCTACTTCACCCTAAAAGATATCCTAGGTTTTATACTTATACTCCTCCCACTAACAACCCTAGCCCTATTTTCCCCAAATC
>Ardenna_carneipes_KY443915
AATGAGCCTGAGGAGGATTCTCAGTGGACAACCCCACACTAACCCGATTCTTTGCCCTACATTTCCTCCTTCCCTTCATAATCGCAGGACTCACCCTAATCCATCTCACTTTCCTTCATGAATCAGGCTCAAACAACCCTCTCGGCATTGTATCAAACTGCGATAAAATCCCATTTCACCCCTACTTCACCCTAAAAGATATCCTAGGTTTTATACTTATACTCCTCCCACTAACAACCCTAGCCCTATTTTCCCCAAATC
>Ardenna_carneipes_KY443916
AATGAGCCTGAGGAGGATTCTCAGTGGACAACCCCACACTAACCCGATTCTTTGCCCTACATTTCCTCCTTCCCTTCATAATCGCAGGACTCACCCTAATCCATCTCACTTTCCTTCATGAATCAGGCTCAAACAACCCTCTCGGCATTGTATCAAACTGCGATAAAATCCCATTTCACCCCTACTTCACCCTAAAAGATATCCTAGGTTTTATACTTATACTCCTCCCACTAACAACCCTAGCCCTATTTTCCCCAAATC
>Ardenna_carneipes_KY443917
AATGAGCCTGAGGAGGATTCTCAGTGGACAACCCCACACTAACCCGATTCTTTGCCCTACATTTCCTCCTTCCCTTCATAATCGCAGGACTCACCCTAATCCATCTCACTTTCCTTCATGAATCAGGCTCAAACAACCCTCTCGGCATTGTATCAAACTGCGATAAAATCCCATTTCACCCCTACTTCACCCTAAAAGATATCCTAGGTTTTATACTTATACTCCTCCCACTAACAACCCTAGCCCTATTTTCCCCAAATC
>Ardenna_carneipes_KY443918
AATGAGCCTGAGGAGGATTCTCAGTGGACAACCCCACACTAACCCGATTCTTTGCCCTACATTTCCTCCTTCCCTTCATAATCGCAGGACTCACTCTAATCCATCTCACTTTCCTTCATGAATCAGGCTCAAACAACCCTCTCGGCATTGTATCAAACTGCGATAAAATCCCATTTCACCCCTACTTCACCCTAAAAGATATCCTAGGTTTTATACTTATACTCCTCCCACTAACAACCCTAGCCCTATTCTCCCCAAATC
>Ardenna_carneipes_KY443919
AATGAGCCTGAGGAGGATTCTCAGTGGACAACCCCACACTAACCCGATTCTTTGCCCTACATTTCCTCCTTCCCTTCATAATCGCAGGACTCACCCTAATCCATCTCACTTTCCTTCATGAATCAGGCTCAAACAACCCTCTCGGCATTGTATCAAACTGCGATAAAATCCCATTTCACCCCTACTTCACCCTAAAAGATATCCTAGGTTTTATACTTATACTCCTCCCACTAACAACCCTAGCCCTATTTTCCCCAAATC
>Ardenna_carneipes_KY443920
AATGAGCCTGAGGAGGATTCTCAGTGGACAACCCCACACTAACCCGATTCTTTGCCCTACATTTCCTCCTTCCCTTCATAATCGCAGGACTCACCCTAATCCATCTCACTTTCCTTCATGAATCAGGCTCAAACAACCCTCTCGGCATTGTATCAAACTGCGATAAAATCCCATTTCACCCCTACTTCACTCTAAAAGATATCCTAGGTTTTATACTTATACTCCTCCCACTAACAACCCTAGCCCTATTTTCCCCAAATC
>Ardenna_carneipes_KY443921
AATGAGCCTGAGGAGGATTCTCAGTGGACAACCCCACACTAACCCGATTCTTTGCCCTACATTTCCTCCTTCCCTTCATAATCGCAGGACTCACCCTAATCCATCTCACTTTCCTTCATGAATCAGGCTCAAACAACCCTCTCGGCATTGTATCAAACTGCGATAAAATCCCATTTCACCCCTACTTCACCCTAAAAGATATCCTAGGTTTTATACTTATACTCCTCCCACTAACAACCCTAGCCCTATTTTCCCCAAATC
>Ardenna_carneipes_KY443922
AATGAGCCTGAGGAGGATTCTCAGTAGACAACCCCACACTAACCCGATTCTTTGCCCTACATTTCCTCCTTCCCTTCATAATCGCAGGACTCACTCTAATCCATCTCACTTTCCTTCATGAATCAGGCTCAAACAACCCTCTCGGCATTGTATCAAACTGCGATAAAATCCCATTTCACCCCTACTTCACCCTAAAAGATATCCTAGGTTTTATACTTATACTCCTCCCACTAACAACCCTAGCCCTATTCTCCCCAAATC
>Ardenna_carneipes_KY443923
AATGAGCCTGAGGAGGATTCTCAGTGGACAACCCCACACTAACCCGATTCTTTGCCCTACATTTCCTCCTTCCCTTCATAATCGCAGGACTCACCCTAATCCATCTCACCTTCCTTCATGAATCAGGCTCAAACAACCCTCTCGGCATTGTATCAAACTGCGATAAAATCCCATTTCACCCCTACTTCACCCTAAAAGATATCCTAGGTTTTATACTTATACTCCTCCCACTAACAACCCTAGCCCTATTTTCCCCAAATC
>Ardenna_carneipes_KY443924
AATGAGCCTGAGGAGGATTCTCAGTGGACAACCCCACACTAACCCGATTCTTTGCCCTACATTTCCTCCTTCCCTTCATAATCGCAGGACTCACCCTAATCCATCTCACTTTCCTTCATGAATCAGGCTCAAACAACCCTCTCGGCATTGTATCAAACTGCGATAAAATCCCATTTCACCCCTACTTCACCCTAAAAGATATCCTAGGTTTTATACTTATACTCCTCCCACTAACAACCCTAGCCCTATTTTCCCCAAATC
>Ardenna_carneipes_KY443925
AATGAGCCTGAGGAGGATTCTCAGTGGACAACCCCACACTAACCCGATTCTTTGCCCTACATTTCCTCCTTCCCTTCATAATCGCAGGACTCACCCTAATCCATCTCACTTTCCTTCATGAATCAGGCTCAAACAACCCTCTCGGCATTGTATCAAACTGCGATAAAATCCCATTTCACCCCTACTTCACCCTAAAAGATATCCTAGGTTTTATACTTATACTCCTCCCACTAACAACCCTAGCCCTATTTTCCCCAAATC
>Ardenna_carneipes_KY443926
AATGAGCCTGAGGAGGATTCTCAGTGGACAACCCCACACTAACCCGATTCTTTGCCCTACATTTCCTCCTTCCCTTCATAATCGCAGGACTCACCCTAATCCATCTCACTTTCCTTCATGAATCAGGCTCAAACAACCCTCTCGGCATTGTATCAAACTGCGATAAAATCCCATTTCACCCCTACTTCACCCTAAAAGATATCCTAGGTTTTATACTTATACTCCTCCCACTAACAACCCTAGCCCTATTTTCCCCAAATC
>Ardenna_carneipes_KY443927
AATGAGCCTGAGGAGGATTCTCAGTGGACAACCCCACACTAACCCGATTCTTTGCCCTACATTTCCTCCTTCCCTTCATAATCGCAGGACTCACCCTAATCCATCTCACTTTCCTTCATGAATCAGGCTCAAACAACCCTCTCGGCATTGTATCAAACTGCGATAAAATCCCATTTCACCCCTACTTCACCCTAAAAGATATCCTAGGTTTTATACTTATACTCCTCCCACTAACAACCCTAGCCCTATTTTCCCCAAATC
>Ardenna_carneipes_KY443928
AATGAGCCTGAGGAGGATTCTCAGTGGACAACCCCACACTAACCCGATTCTTTGCCCTACATTTCCTCCTTCCCTTCATAATCGCAGGACTCACCCTAATCCATCTCACTTTCCTTCATGAATCAGGCTCAAACAACCCTCTCGGCATTGTATCAAACTGCGATAAAATCCCATTTCACCCCTACTTCACCCTAAAAGATATCCTAGGTTTTATACTTATACTCCTCCCACTAACAACCCTAGCCCTATTTTCCCCAAATC
>Ardenna_carneipes_KY443929
AATGAGCCTGAGGAGGATTCTCAGTGGACAACCCCACACTAACCCGATTCTTTGCCCTACATTTCCTCCTTCCCTTCATAATCGCAGGACTCACCCTAATCCATCTCACTTTCCTTCATGAATCAGGCTCAAACAACCCTCTCGGCATTGTATCAAACTGCGATAAAATCCCATTTCACCCCTACTTCACCCTAAAAGATATCCTAGGTTTTATACTTATACTCCTCCCACTAACAACCCTAGCCCTATTTTCCCCAAATC
>Ardenna_carneipes_KY443930
AATGAGCCTGAGGAGGATTCTCAGTGGACAACCCCACACTAACCCGATTCTTTGCCCTACATTTCCTCCTTCCCTTCATAATCGCAGGACTCACCCTAATCCATCTCACTTTCCTTCATGAATCAGGCTCAAACAACCCTCTCGGCATTGTATCAAACTGCGATAAAATCCCATTTCACCCCTACTTCACCCTAAAAGATATCCTAGGTTTTATACTTATACTCCTCCCACTAACAACCCTAGCCCTATTTTCCCCAAATC
>Ardenna_carneipes_KY443931
AATGAGCCTGAGGAGGATTCTCAGTGGACAACCCCACACTAACCCGATTCTTTGCCCTACATTTCCTCCTTCCCTTCATAATCGCAGGACTCACCCTAATCCATCTCACTTTCCTTCATGAATCAGGCTCAAACAACCCTCTCGGCATTGTATCAAACTGCGATAAAATCCCATTTCACCCCTACTTCACCCTAAAAGATATCCTAGGTTTTATACTTATACTCCTCCCACTAACAACCCTAGCCCTATTTTCCCCAAATC
>Ardenna_carneipes_KY443932
AATGAGCCTGAGGAGGATTCTCAGTGGACAACCCCACACTAACCCGATTCTTTGCCCTACATTTCCTCCTTCCCTTCATAATCGCAGGACTCACCCTAATCCATCTCACTTTCCTTCATGAATCAGGCTCAAACAACCCTCTCGGCATTGTATCAAACTGCGATAAAATCCCATTTCACCCCTACTTCACCCTAAAAGATATCCTAGGTTTTATACTTATACTCCTCCCACTAACAACCCTAGCCCTATTTTCCCCAAATC
>Ardenna_carneipes_KY443933
AATGAGCCTGAGGAGGATTCTCAGTGGACAACCCCACACTAACCCGATTCTTTGCCCTACATTTCCTCCTTCCCTTCATAATCGCAGGACTCACCCTAATCCATCTCACTTTCCTTCATGAATCAGGCTCAAACAACCCTCTCGGCATTGTATCAAACTGCGATAAAATCCCATTTCACCCCTACTTCACCCTAAAAGATATCCTAGGTTTTATACTTATACTCCTCCCACTAACAACCCTAGCCCTATTTTCCCCAAATC
>Ardenna_carneipes_KY443934
AATGAGCCTGAGGAGGATTCTCAGTGGACAACCCCACACTAACCCGATTCTTTGCCCTACATTTCCTCCTTCCCTTCATAATCGCAGGACTCACTCTAATCCATCTCACTTTCCTTCATGAATCAGGCTCAAACAACCCTCTCGGCATTGTATCAAACTGCGATAAAATCCCATTTCACCCCTACTTCACCCTAAAAGATATCCTAGGTTTTATACTTATACTCCTCCCACTAACAACCCTAGCCCTATTCTCCCCAAATC
>Ardenna_carneipes_KY443935
AATGAGCCTGAGGAGGATTCTCAGTGGACAACCCCACACTAACCCGATTCTTTGCCCTACATTTCCTCCTTCCCTTCATAATCGCAGGACTCACCCTAATCCATCTCACTTTCCTTCATGAATCAGGCTCAAACAACCCTCTCGGCATTGTATCAAACTGCGATAAAATCCCATTTCACCCCTACTTCACCCTAAAAGATATCCTAGGTTTTATACTTATACTCCTCCCACTAACAACCCTAGCCCTATTTTCCCCAAATC
>Ardenna_carneipes_KY443936
AATGAGCCTGAGGAGGATTCTCAGTGGACAACCCCACACTAACCCGATTCTTTGCCCTACATTTCCTCCTTCCCTTCATAATCGCAGGACTCACCCTAATCCATCTCACTTTCCTTCATGAATCAGGCTCAAACAACCCTCTCGGCATTGTATCAAACTGCGATAAAATCCCATTTCACCCCTACTTCACCCTAAAAGATATCCTAGGTTTTATACTTATACTCCTCCCACTAACAACCCTAGCCCTATTTTCCCCAAATC
>Ardenna_carneipes_KY443937
AATGAGCCTGAGGAGGATTCTCAGTGGACAACCCCACACTAACCCGATTCTTTGCCCTACATTTCCTCCTTCCCTTCATAATCGCAGGACTCACCCTAATCCATCTCACTTTCCTTCATGAATCAGGCTCAAACAACCCTCTCGGCATTGTATCAAACTGCGATAAAATCCCATTTCACCCCTACTTCACCCTAAAAGATATCCTAGGTTTTATACTTATACTCCTCCCACTAACAACCCTAGCCCTATTTTCCCCAAATC
>Ardenna_carneipes_KY443938
AATGAGCCTGAGGAGGATTCTCAGTGGACAACCCCACACTAACCCGATTCTTTGCCCTACATTTCCTCCTTCCCTTCATAATCGCAGGACTCACCCTAATCCATCTCACTTTCCTTCATGAATCAGGCTCAAACAACCCTCTCGGCATTGTATCAAACTGCGATAAAATCCCATTTCACCCCTACTTCACCCTAAAAGATATCCTAGGTTTTATACTTATACTCCTCCCACTAACAACCCTAGCCCTATTTTCCCCAAATC
>Ardenna_carneipes_KY443939
AATGAGCCTGAGGAGGATTCTCAGTGGACAACCCCACACTAACCCGATTCTTTGCCCTACATTTCCTCCTTCCCTTCATAATCGCAGGACTCACTCTAATCCATCTCACTTTCCTTCATGAATCAGGCTCAAACAACCCTCTCGGCATTGTATCAAACTGCGATAAAATCCCATTTCACCCCTACTTCACCCTAAAAGATATCCTAGGTTTTATACTTATACTCCTCCCACTAACAACCCTAGCCCTATTCTCCCCAAATC
>Ardenna_carneipes_KY443940
AATGAGCCTGAGGAGGATTCTCAGTGGACAACCCCACACTAACCCGATTCTTTGCCCTACATTTCCTCCTTCCCTTCATAATCGCAGGACTCACCCTAATCCATCTCACTTTCCTTCATGAATCAGGCTCAAACAACCCTCTCGGCATTGTATCAAACTGCGATAAAATCCCATTTCACCCCTACTTCACCCTAAAAGATATCCTAGGTTTTATACTTATACTCCTCCCACTAACAACCCTAGCCCTATTTTCCCCAAATC
>Ardenna_carneipes_KY443941
AATGAGCCTGAGGAGGATTCTCAGTGGACAACCCCACACTAACCCGATTCTTTGCCCTACATTTCCTCCTTCCCTTCATAATCGCAGGACTCACCCTAATCCATCTCACTTTCCTTCATGAATCAGGCTCAAACAACCCTCTCGGCATTGTATCAAACTGCGATAAAATCCCATTTCACCCCTACTTCACCCTAAAAGATATCCTAGGTTTTATACTTATACTCCTCCCACTAACAACCCTAGCCCTATTTTCCCCAAATC
>Ardenna_carneipes_KY443942
AATGAGCCTGAGGAGGATTCTCAGTGGACAACCCCACACTAACCCGATTCTTTGCCCTACATTTCCTCCTTCCCTTCATAATCGCAGGACTCACCCTAATCCATCTCACTTTCCTTCATGAATCAGGCTCAAACAACCCTCTCGGCATTGTATCAAACTGCGATAAAATCCCATTTCACCCCTACTTCACCCTAAAAGATATCCTAGGTTTTATACTTATACTCCTCCCACTAACAACCCTAGCCCTATTTTCCCCAAATC
>Ardenna_carneipes_KY443943
AATGAGCCTGAGGAGGATTCTCAGTGGACAACCCCACACTAACCCGATTCTTTGCCCTACATTTCCTCCTTCCCTTCATAATCGCAGGACTCACCCTAATCCATCTCACTTTCCTTCATGAATCAGGCTCAAACAACCCTCTCGGCATTGTATCAAACTGCGATAAAATCCCATTTCACCCCTACTTCACCCTAAAAGATATCCTAGGTTTTATACTTATACTCCTCCCACTAACAACCCTAGCCCTATTTTCCCCAAATC
>Ardenna_carneipes_KY443944
AATGAGCCTGAGGAGGATTCTCAGTGGACAACCCCACACTAACCCGATTCTTTGCCCTACATTTCCTCCTTCCCTTCATAATCGCAGGACTCACTCTAATCCATCTCACTTTCCTTCATGAATCAGGCTCAAACAACCCTCTCGGCATTGTATCAAACTGCGATAAAATCCCATTTCACCCCTACTTCACCCTAAAAGATATCCTAGGTTTTATACTTATACTCCTCCCACTAACAACCCTAGCCCTATTCTCCCCAAATC
>Ardenna_carneipes_KY443945
AATGAGCCTGAGGAGGATTCTCAGTAGACAACCCCACACTAACCCGATTCTTTGCCCTACATTTCCTCCTTCCCTTCATAATCGCAGGACTCACTCTAATCCATCTCACTTTCCTTCATGAATCAGGCTCAAACAACCCTCTCGGCATTGTATCAAACTGCGATAAAATCCCATTTCACCCCTACTTCACCCTAAAAGATATCCTAGGTTTTATACTTATACTCCTCCCACTAACAACCCTAGCCCTATTCTCCCCAAATC
>Ardenna_carneipes_KY443946
AATGAGCCTGAGGAGGATTCTCAGTGGACAACCCCACACTAACCCGATTCTTTGCCCTACATTTCCTCCTTCCCTTCATAATCGCAGGACTCACCCTAATCCATCTCACTTTCCTTCATGAATCAGGCTCAAACAACCCTCTCGGCATTGTATCAAACTGCGATAAAATCCCATTTCACCCCTACTTCACCCTAAAAGATATCCTAGGTTTTATACTTATACTCCTCCCACTAACAACCCTAGCCCTATTTTCCCCAAATC
>Ardenna_carneipes_KY443947
AATGAGCCTGAGGAGGATTCTCAGTGGACAACCCCACACTAACCCGATTCTTTGCCCTACATTTCCTCCTTCCCTTCATAATCGCAGGACTCACCCTAATCCATCTCACTTTCCTTCATGAATCAGGCTCAAACAACCCTCTCGGCATTGTATCAAACTGCGATAAAATCCCATTTCACCCCTACTTCACCCTAAAAGATATCCTAGGTTTTATACTTATACTCCTCCCACTAACAACCCTAGCCCTATTTTCCCCAAATC
>Ardenna_carneipes_KY443948
AATGAGCCTGAGGAGGATTCTCAGTGGACAACCCCACACTAACCCGATTCTTTGCCCTACATTTCCTCCTTCCCTTCATAATCGCAGGACTCACCCTAATCCATCTCACTTTCCTTCATGAATCAGGCTCAAACAACCCTCTCGGCATTGTATCAAACTGCGATAAAATCCCATTTCACCCCTACTTCACCCTAAAAGATATCCTAGGTTTTATACTTATACTCCTCCCACTAACAACCCTAGCCCTATTTTCCCCAAATC
>Ardenna_carneipes_KY443949
AATGAGCCTGAGGAGGATTCTCAGTAGACAACCCCACACTAACCCGATTCTTTGCCCTACATTTCCTCCTTCCCTTCATAATCGCAGGACTCACTCTAATCCATCTCACTTTCCTTCATGAATCAGGCTCAAACAACCCTCTCGGCATTGTATCAAACTGCGATAAAATCCCATTTCACCCCTACTTCACCCTAAAAGATATCCTAGGTTTTATACTTATACTCCTCCCACTAACAACCCTAGCCCTATTCTCCCCAAATC
>Ardenna_carneipes_KY443950
AATGAGCCTGAGGAGGATTCTCAGTGGACAACCCCACACTAACCCGATTCTTTGCCCTACATTTCCTCCTTCCCTTCATAATCGCAGGACTCACCCTAATCCATCTCACTTTCCTTCATGAATCAGGCTCAAACAACCCTCTCGGCATTGTATCAAACTGCGATAAAATCCCATTTCACCCCTACTTCACCCTAAAAGATATCCTAGGTTTTATACTTATACTCCTCCCACTAACAACCCTAGCCCTATTTTCCCCAAATC
>Ardenna_carneipes_KY443951
AATGAGCCTGAGGAGGATTCTCAGTGGACAACCCCACACTAACCCGATTCTTTGCCCTACATTTCCTCCTTCCCTTCATAATCGCAGGACTCACCCTAATCCATCTCACTTTCCTTCATGAATCAGGCTCAAACAACCCTCTCGGCATTGTATCAAACTGCGATAAAATCCCATTTCACCCCTACTTCACCCTAAAAGATATCCTAGGTTTTATACTTATACTCCTCCCACTAACAACCCTAGCCCTATTTTCCCCAAATC
>Ardenna_carneipes_KY443952
AATGAGCCTGAGGAGGATTCTCAGTGGACAACCCCACACTAACCCGATTCTTTGCCCTACATTTCCTCCTTCCCTTCATAATCGCAGGACTCACCCTAATCCATCTCACTTTCCTTCATGAATCAGGCTCAAACAACCCTCTCGGCATTGTATCAAACTGCGATAAAATCCCATTTCACCCCTACTTCACCCTAAAAGATATCCTAGGTTTTATACTTATACTCCTCCCACTAACAACCCTAGCCCTATTTTCCCCAAATC
>Ardenna_carneipes_KY443953
AATGAGCCTGAGGAGGATTCTCAGTGGACAACCCCACACTAACCCGATTCTTTGCCCTACATTTCCTCCTTCCCTTCATAATCGCAGGACTCACCCTAATCCATCTCACTTTCCTTCATGAATCAGGCTCAAACAACCCTCTCGGCATTGTATCAAACTGCGATAAAATCCCATTTCACCCCTACTTCACCCTAAAAGATATCCTAGGTTTTATACTTATACTCCTCCCACTAACAACCCTAGCCCTATTTTCCCCAAATC
>Ardenna_carneipes_KY443954
AATGAGCCTGAGGAGGATTCTCAGTGGACAACCCCACACTAACCCGATTCTTTGCCCTACATTTCCTCCTTCCCTTCATAATCGCAGGACTCACCCTAATCCATCTCACTTTCCTTCATGAATCAGGCTCAAACAACCCTCTCGGCATTGTATCAAACTGCGATAAAATCCCATTTCACCCCTACTTCACCCTAAAAGATATCCTAGGTTTTATACTTATACTCCTCCCACTAACAACCCTAGCCCTATTTTCCCCAAATC
>Ardenna_carneipes_KY443955
AATGAGCCTGAGGAGGATTCTCAGTAGACAACCCCACACTAACCCGATTCTTTGCCCTACATTTCCTCCTTCCCTTCATAATCGCAGGACTCACTCTAATCCATCTCACTTTCCTTCATGAATCAGGCTCAAACAACCCTCTCGGCATTGTATCAAACTGCGATAAAATCCCATTTCACCCCTACTTCACCCTAAAAGATATCCTAGGTTTTATACTTATACTCCTCCCACTAACAACCCTAGCCCTATTCTCCCCAAATC
>Ardenna_carneipes_KY443956
AATGAGCCTGAGGAGGATTCTCAGTGGACAACCCCACACTAACCCGATTCTTTGCCCTACATTTCCTCCTTCCCTTCATAATCGCAGGACTCACCCTAATCCATCTCACTTTCCTTCATGAATCAGGCTCAAACAACCCTCTCGGCATTGTATCAAACTGCGATAAAATCCCATTTCACCCCTACTTCACCCTAAAAGATATCCTAGGTTTTATACTTATACTCCTCCCACTAACAACCCTAGCCCTATTTTCCCCAAATC
>Ardenna_carneipes_KY443957
AATGAGCCTGAGGAGGATTCTCAGTGGACAACCCCACACTAACCCGATTCTTTGCCCTACATTTCCTCCTTCCCTTCATAATCGCAGGACTCACCCTAATCCATCTCACTTTCCTTCATGAATCAGGCTCAAACAACCCTCTCGGCATTGTATCAAACTGCGATAAAATCCCATTTCACCCCTACTTCACCCTAAAAGATATCCTAGGTTTTATACTTATACTCCTCCCACTAACAACCCTAGCCCTATTTTCCCCAAATC
>Ardenna_carneipes_MT948200
AATGAGCCTGAGGAGGATTCTCAGTGGACAACCCCACACTAACCCGATTCTTTGCCCTACATTTCCTCCTTCCCTTCATAATCGCAGGACTCACTCTAATCCATCTCACTTTCCTTCATGAATCAGGCTCAAACAACCCTCTCGGCATTGTATCAAACTGCGATAAAATCCCATTTCACCCCTACTTCACCCTAAAAGATATCCTAGGTTTTATACTTATACTCCTCCCACTAACAACCCTAGCCCTATTCTCCCCAAATC
>Ardenna_creatopus_AF076083
AATGAGCCTGAGGGGGATTCTCAGTGGACAACCCCACACTAACCCGATTCTTTGCCCTACATTTCCTCCTTCCCTTCATAATCGCAGGACTCACCCTAATCCATCTCACTTTCCTTCATGAATCAGGCTCAAACAACCCTCTCGGCATTGTATCAAACTGCGATAAAATCCCATTTCACCCCTACTTCACCCTAAAAGATATCCTAGGTTTTATACTTATACTCCTCCCACTAACAACCCTAGCCCTATTTTCCCCAAATC
>Ardenna_creatopus_B5852
AATGAGCCTGAGGGGGATTCTCAGTGGACAACCCCACACTAACCCGATTCTTTGCCCTACATTTCCTCCTTCCCTTCATAATCGCAGGACTCACCCTAATCCATCTCACTTTCCTTCATGAATCAGGCTCAAACAACCCTCTCGGCATTGTATCAAACTGCGATAAAATCCCATTTCACCCCTACTTCACCCTAAAAGATATCCTAGGTTTTATACTTATACTCCTCCCACTAACAACCCTAGCCCTATTTTCCCCAAATC
>Ardenna_gravis_PGU74354
AATGAGCCTGAGGAGGATTCTCAGTGGACAACCCCACACTAACCCGATTCTTTGCCCTACATTTCCTCCTTCCCTTCATAATCGCAGGACTTACCCTAATCCATCTCACTTTCCTCCATGAATCAGGCTCAAACAATCCTCTCGGCATTGTATCAAACTGCGATAAAATCCCATTTCACCCCTACTTCACCCTAAAAGATATCCTAGGCTTTATACTTATACTCCTCCCACTAACAACCCTAGCCTTATTTTCCCCCAATC
>Ardenna_grisea_JMMACCA
AATGAGCCTGAGGGGGATTCTCAGTGGACAACCCCACACTAACCCGATTCTTTGCCCTACATTTCCTCCTTCCCTTCATAATCGCAGGACTCACCCTAATCCATCTCACTTTCCTTCATGAATCAGGCTCAAACAATCCTCTCGGCATTGTATCAAACTGTGATAAAATCCCATTTCACCCCTACTTCACCCTAAAAGATATCCTAGGCTTTATACTCATACTCCTCCCACTAACAACCCTAGCCTTATTTTCCCCAAATC
>Ardenna_grisea_JMSS
AATGAGCCTGAGGGGGATTCTCAGTGGACAACCCCACACTAACCCGATTCTTTGCCCTACATTTCCTCCTTCCCTTCATAATCGCAGGACTCACCCTAATCCATCTCACTTTCCTTCATGAATCAGGCTCAAACAATCCTCTCGGCATTGTATCGAACTGTGATAAAATCCCATTTCACCCCTACTTCACCCTAAAAGATATCCTAGGCTTTATACTCATACTCCTCCCACTAACAACCCTAGCCTTATTTTCCCCAAATC
>Ardenna_grisea_PGU74353
AATGAGCCTGAGGGGGATTCTCAGTGGACAACCCCACACTAACCCGATTCTTTGCCCTACATTTCCTCCTTCCCTTCATAATCGCAGGACTCACCCTAATCCATCTCACTTTCCTTCATGAATCAGGCTCAAACAATCCTCTCGGCATTGTATCGAACTGTGATAAAATCCCATTTCACCCCTACTTCACCCTAAAAGATATCCTAGGCTTTATACTCATACTCCTCCCACTAACAACCCTAGCCTTATTTTCCCCAAATC
>Ardenna_pacifica_AF076088
AATGAGCCTGAGGAGGATTCTCAGTAGACAACCCCACACTAACCCGATTCTTCGCCCTACATTTCCTCCTTCCCTTCATTATCGCAGGACTCACCCTAATCCACCTCACTTTCCTCCATGAATCAGGCTCAAACAATCCTCTTGGCATCGTATCAAACTGTGATAAAATCCCATTCCACCCCTACTTCACCCTAAAAGATATCCTAGGCTTTATACTCATACTCCTCCCACTAACAACCCTAGCCTTATTTTCCCCAAACC
>Ardenna_pacifica_B726
AATGAGCCTGAGGAGGATTCTCAGTAGACAACCCCACACTAACCCGATTCTTCGCCCTACATTTCCTCCTTCCCTTCATTATCGCAGGACTCACCCTAATCCACCTCACTTTCCTCCATGAATCAGGCTCAAACAATCCTCTTGGCATCGTATCAAACTGTGATAAAATCCCATTCCACCCCTACTTCACCCTAAAAGATATCCTAGGCTTTATACTCATACTCCTCCCACTAACAACCCTAGCCTTATTTTCCCCAAACC
>Ardenna_pacifica_MT948201
AATGAGCCTGAGGAGGATTCTCAGTAGACAACCCCACACTAACCCGATTCTTCGCCCTACATTTCCTCCTTCCCTTCATTATCGCAGGACTCACCCTAATCCACCTCACTTTCCTCCATGAATCAGGCTCAAACAATCCTCTTGGCATCGTATCAAACTGTGATAAAATCCCATTCCACCCCTACTTCACCCTAAAAGATATCCTAGGCTTTATACTCATACTCCTCCCACTAACAACCCTAGCCTTATTTTCCCCAAACC
>Ardenna_tenuirostris_B3653
AATGAGCCTGAGGAGGGTTCTCAGTGGACAACCCCACACTAACCCGATTCTTTGCCCTACATTTCCTCCTCCCCTTCATAATCGCAGGACTCACCCTAATTCATCTCACTTTCCTTCATGAATCAGGCTCAAACAATCCTCTCGGTATTGTATCAAACTGTGACAAAATCCCATTTCACCCCTATTTCACCCTAAAAGATATCCTAGGCTTCATACTCATACTCCTCCCACTAACAACCCTGGCCTTATTCTCCCCAAATC
>Ardenna_tenuirostris_B4283
AATGAGCCTGAGGAGGGTTCTCAGTGGACAACCCCACACTAACCCGATTCTTTGCCCTACATTTCCTCCTCCCCTTCATAATCGCAGGACTCACCCTAATTCATCTCACTTTCCTTCATGAATCAGGCTCAAACAATCCTCTCGGTATTGTATCAAACTGTGACAAAATCCCATTTCACCCCTATTTCACCCTAAAAGATATCCTAGGCTTCATACTCATACTCCTCCCACTAACAACCCTGGCCTTATTCTCCCCAAATC
>Ardenna_tenuirostris_B4356
AATGAGCCTGAGGAGGGTTCTCAGTGGACAACCCCACACTAACCCGATTCTTTGCCCTACATTTCCTCCTCCCCTTCATAATCGCAGGACTCACCCTAATTCATCTCACTTTCCTTCATGAATCAGGCTCAAACAATCCTCTCGGTATTGTATCAAACTGTGACAAAATCCCATTTCACCCCTATTTCACCCTAAAAGATATCCTAGGCTTCATACTCATACTCCTCCCACTAACAACCCTGGCCTTATTCTCCCCAAATC
>Ardenna_tenuirostris_PTU74352
AATGAGCCTGAGGAGGGTTCTCAGTGGACAACCCCACACTAACCCGATTCTTTGCCCTACATTTCCTCCTCCCCTTCATAATCGCAGGACTCACCCTAATTCATCTCACTTTCCTTCATGAATCAGGCTCAAACAATTCTCTCGGTATTGTATCAAACTGTGACAAAATCCCATTTCACCCCTATTTCACCCTAAAAGATATCCTAGGCTTCATACTCATACTCCTCCCACTAACAACCCTGGCCTTATTCTCCCCAAATC
>Bulweria_bulwerii_AJ004155
AATGAGCCTGAGGGGGATTCTCAGTAGACAACCCCACACTAACCCGATTCTTTGCTCTACACTTCCTCCTCCCCTTCATAATCGCAGGACTTAGCCTAATCCATCTCACCTTCCTCCACGAATCAGGCTCAAACAACCCCCTAGGTATCGTATCAAACTGTGACAAAATCCCATTCCACCCCTACTTCACCCTAAAAGACATCCTAGGCTTCACACTTATATTCCTCCCACTAACAACCTTAGCCCTATTTTCCCCTAACC
>Bulweria_bulwerii_AJ004156
AATGAGCCTGAGGGGGATTCTCAGTAGACAACCCCACACTAACCCGATTCTTTGCTCTACACTTCCTCCTCCCCTTCATAATCGCAGGACTTAGCCTAATCCATCTCACCTTCCTCCACGAATCAGGCTCAAACAACCCCCTAGGTATCGTATCAAACTGTGACAAAATCCCATTCCACCCCTACTTCACCCTAAAAGACATCCTAGGCTTCACACTTATATTCCTCCCACTAACAACCTTAGCCCTATTTTCCCCTAACC
>Bulweria_bulwerii_BBU74351
AATGAGCCTGAGGGGGATTCTCAGTAGACAACCCCACACTAACCCGATTCTTTGCTCTACACTTCCTCCTCCCCTTCATAATCGCAGGACTTAGCCTAATCCATCTCACCTTCCTCCACGAATCAGGCTCAAACAACCCCCTAGGTATCGTATCAAACTGTGACAAAATCCCATTCCACCCCTACTTCACCCTAAAAGACATCCTAGGCTTCACACTTATATTCCTCCCACTAACAACCTTAGCCCTATTTTCCCCTAACC
>Calonectris_borealis_AJ004172
AATGGGCATGAGGAGGATTCTCAGTAGACAACCCCACACTCACCCGATTCTTCGCCCTACATTTCCTCCTTCCCTTCATAATTGCAGGACTTACTCTAATCCATCTCACCTTCCTCCACGAATCAGGCTCAAACAATCCCCTTGGCATTGTATCAAACTGTGACAAAATCCCATTTCACCCCTATTTCACCCTAAAAGACATCTTAGGCTTTACACTTATATTCCTTCCACTAACAACCCTAGCCTTATTTTCCCCAAACC
>Calonectris_borealis_AJ004173
AATGGGCATGAGGAGGATTCTCAGTAGACAACCCCACACTCACCCGATTCTTCGCCCTACATTTCCTCCTTCCCTTCATAATTGCAGGACTTACTCTAATCCATCTCACCTTCCTCCACGAATCAGGCTCAAACAATCCCCTTGGCATTGTATCAAACTGTGACAAAATCCCATTTCACCCCTATTTCACCCTAAAAGACATCTTAGGCTTTACACTTATATTCCTTCCACTAACAACCCTAGCCTTATTTTCCCCAAACC
>Calonectris_borealis_AJ004174
AATGGGCATGAGGAGGATTCTCAGTAGACAACCCCACACTCACCCGATTCTTCGCCCTACATTTCCTCCTTCCCTTCATAATTGCAGGACTTACTCTAATCCATCTCACCTTCCTCCACGAATCAGGCTCAAACAATCCCCTTGGCATTGTATCAAACTGTGACAAAATCCCATTTCACCCCTATTTCACCCTAAAAGACATCTTAGGCTTTATACTTATATTCCTTCCACTAACAACCCTAGCCTTATTTTCCCCAAACC
>Calonectris_borealis_DQ372033_
AATGGGCATGAGGAGGATTCTCAGTAGACAACCCCACACTCACCCGATTCTTCGCCCTACATTTCCTCCTTCCCTTCATAATTGCAGGACTTACTCTAATCCATCTCACCTTCCTCCACGAATCAGGCTCAAACAATCCCCTTGGCATTGTATCAAACTGTGACAAAATCCCATTTCACCCCTATTTCACCCTAAAAGACATCTTAGGCTTTATACTTATATTCCTTCCACTAACAACCCTAGCCTTATTTTCCCCAAACC
>Calonectris_borealis_DQ372034_
AATGGGCATGAGGAGGATTCTCAGTAGACAACCCCACACTCACCCGATTCTTCGCCCTACATTTCCTCCTTCCCTTCATAATTGCAGGACTTACTCTAATCCATCTCACCTTCCTCCACGAATCAGGCTCAAACAATCCCCTTGGCATTGTATCAAACTGTGACAAAATCCCATTTCACCCCTATTTCACCCTAAAAGACATCTTAGGCTTTATACTTATATTCCTTCCACTAACAACCCTAGCCTTATTTTCCCCAAACC
>Calonectris_borealis_DQ372035_
AATGGGCATGAGGAGGATTCTCAGTAGACAACCCCACACTCACCCGATTCTTCGCCCTACATTTCCTCCTTCCCTTCATAATTGCAGGACTTACTCTAATCCATCTCACCTTCCTCCACGAATCAGGCTCAAACAATCCCCTTGGCATTGTATCAAACTGTGACAAAATCCCATTTCACCCCTATTTCACCCTAAAAGACATCTTAGGCTTTATACTTATATTCCTTCCACTAACAACCCTAGCCTTATTTTCCCCAAACC
>Calonectris_borealis_DQ372036_
AATGGGCATGAGGAGGATTCTCAGTAGACAACCCCACACTCACCCGATTCTTCGCCCTACATTTCCTCCTTCCCTTCATAATTGCAGGACTTACTCTAATCCATCTCACCTTCCTCCACGAATCAGGCTCAAACAATCCCCTTGGCATTGTATCAAACTGTGACAAAATCCCATTTCCCCCCTATTTCACCCTAAAAGACATCTTAGGCTTTATACTTATATTCCTTCCACTAACAACCCTAGCCTTATTTTCCCCAAACC
>Calonectris_borealis_DQ372037_
AATGGGCATGAGGAGGATTCTCAGTAGACAACCCCACACTCACCCGATTCTTCGCCCTACATTTCCTCCTTCCCTTCATAATTGCAGGACTTACTCTAATCCATCTCACCTTCCTCCACGAATCAGGCTCAAACAATCCCCTTGGCATTGTATCAAACTGTGACAAAATCCCATTTCACCCCTATTTCACCCTAAAAGACATCTTAGGCTTTATACTTATATTCCTTCCACTAACAACCCTAGCCTTATTTTCCCCAAACC
>Calonectris_borealis_DQ372038_
AATGGGCATGAGGAGGATTCTCAGTAGATAACCCCACACTCACCCGATTCTTCGCCCTACATTTCCTCCTTCCCTTCATAATTGCAGGACTTACTCTAATCCATCTCACCTTCCTCCACGAATCAGGCTCAAACAATCCCCTTGGCATTGTATCAAACTGTGACAAAATCCCATTTCACCCCTATTTCACCCTAAAAGACATCTTAGGCTTTATACTTATATTCCTTCCACTAACAACCCTAGCCTTATTTTCCCCAAACC
>Calonectris_borealis_DQ372039_
AATGGGCATGAGGAGGATTCTCAGTAGACAACCCCACACTCACCCGATTCTTCGCCCTACATTTCCTCCTTCCCTTCATAATTGCAGGACTTACTCTAATCCATCTCACCTTCCTCCACGAATCAGGCTCAAACAATCCCCTTGGCATTGTATCAAACTGTGACAAAATCCCATTTCACCCCTATTTCACCCTAAAAGACATCTTAGGCTTTATACTTATATTCCTTCCACTAACAACCCTAGCCTTATTTTCCCCAAACC
>Calonectris_borealis_DQ372040_
AATGGGCATGAGGAGGATTCTCAGTAGACAACCCCACACTCACCCGATTCTTCGCCCTACATTTCCTCCTTCCCTTCATAATTGCAGGACTTACTCTAATCCATCTCACCTTCCTCCACGAATCAGGCTCAAACAATCCCCTTGGCATTGTATCAAACTGTGACAAAATCCCATTTCACCCCTATTTCACCCTAAAAGACATCTTAGGCTTTATACTTATATTCCTTCCACTAACAACCCTAGCCTTATTTTCCCCAAACC
>Calonectris_borealis_DQ372041_
AATGGGCATGAGGGGGATTCTCAGTAGACAACCCCACACTCACCCGATTCTTCGCCCTACATTTCCTCCTTCCCTTCATAATTGCAGGACTTACTCTAATCCATCTCACCTTCCTCCACGAATCAGGCTCAAACAATCCCCTTGGCATTGTATCAAACTGTGACAAAATCCCATTTCACCCCTATTTCACCCTAAAAGACATCTTAGGCTTTATACTTATATTCCTTCCACTAACAACCCTAGCCTTATTTTCCCCAAACC
>Calonectris_borealis_DQ372042_
AATGGGCATGAGGAGGATTCTCAGTAGACAACCCCACACTCACCCGATTCTTCGCCCTACATTTCCTCCTTCCCTTCATAATTGCAGGACTTACTCTAATCCATCTCACCTTCCTCCACGAATCAGGCTCAAACAATCCCCTTGGCATTGTATCAAACTGTGACAAAATCCCATTTCACCCCTATTTCACCCTAAAAGACATCTTAGGCTTTATACTTATATTCCTTCCACTAACAACCCTAGCCTTATTTTCCCCAAACC
>Calonectris_borealis_MN356423
AATGGGCATGAGGAGGATTCTCAGTAGACAACCCCACACTCACCCGATTCTTCGCCCTACATTTCCTCCTTCCCTTCATAATTGCAGGACTTACTCTAATCCATCTCACCTTCCTCCACGAATCAGGCTCAAACAATCCCCTTGGCATTGTATCAAACTGTGACAAAATCCCATTTCACCCCTATTTCACCCTAAAAGACATCTTAGGCTTTATACTTATATTCCTTCCACTAACAACCCTAGCCTTATTTTCCCCAAACC
>Calonectris_diomedea_AJ004168
AATGAGCATGAGGAGGATTCTCAGTAGACAACCCCACACTCACCCGATTCTTCGCCCTACATTTCCTCCTTCCCTTCATAATTGCAGGACTTACTCTAATCCATCTCACCTTCCTCCACGAATCAGGCTCAAACAATCCCCTTGGCATTGTATCAAACTGTGACAAAATCCCATTTCACCCCTATTTCACCCTAAAAGACATCTTAGGCTTTATACTTATATTCCTTCCACTAACAACCCTAGCCTTATTTTCCCCAAACC
>Calonectris_diomedea_AY139626
AATGAGCATGAGGAGGATTCTCAGTAGACAACCCCACACTCACCCGATTCTTCGCCCTACATTTCCTCCTTCCCTTCATAATTGCAGGACTTACTCTAATTCATCTCACATTCCTCCACGAATCAGGCTCAAACAATCCCCTTGGCATTGTATCAAACTGTGACAAAATCCCATTTCACCCCTATTTCACCCTAAAAGACATCTTAGGCTTTATACTTATATTCCTTCCACTAACAACCCTAGCCTTATTTTCCCCAAACC
>Calonectris_diomedea_AY567911
AATGAGCATGAGGAGGATTCTCAGTAGACAACCCTACACTCACCCGATTCTTCGCCCTACATTTCCTCCTTCCCTTCATAATTGCAGGACTTACTCTAATTCATCTCACCTTCCTCCACGAATCAGGCTCAAACAATCCCCTTGGCATTGTATCAAACTGTGACAAAATCCCATTTCACCCCTATTTCACCCTAAAAGACATCCTAGGCTTTATACTTATATTCCTTCCACTAACAACCCTAGCCTTATTTTCCCCAAACC
>Calonectris_diomedea_CDU74356
AATGAGCATGAGGAGGATTCTCAGTAGACAACCCTACACTCACCCGATTCTTCGCCCTACATTTCCTCCTTCCCTTCATAATTGCAGGACTTACTCTAATTCATCTCACCTTCCTCCACGAATCAGGCTCAAACAATCCCCTTGGCATTGTATCAAACTGTGACAAAATCCCATTTCACCCCTATTTCACCCTAAAAGACATCCTAGGCTTTATACTTATATTCCTTCCACTAACAACCCTAGCCTTATTTTCCCCAAACC
>Calonectris_diomedea_diomedea_AJ004157
AATGAGCATGAGGAGGATTCTCAGTAGACAACCCACACTCAACCCGATTCTTCGCCCTACATTTCCTCCTTCCCTTCATAATTGCAGGACTTACTCTAATTCATCTCACCTTCCTCCACGAATCAGGCTCAAACAATCCCCTCGGCATTGTATCAAACTGTGACAAAATCCCATTTCACCCCTATTTCACCCTAAAAGACATCTTAGGCTTTATACTTATATTCCTTCCACTAACAACCCTAGCCTTATTTTCCCCAAACC
>Calonectris_diomedea_diomedea_AJ004158
AATGAGCATGAGGAGGATTCTCAGTAGACAACCCACACTCAACCCGATTCTTCGCCCTACATTTCCTCCTTCCCTTCATAATTGCAGGACTTACTCTAATTCATCTCACCTTCCTCCACGAATCAGGCTCAAACAATCCCCTCGGCATTGTATCAAACTGTGACAAAATCCCATTTCACCCCTATTTCACCCTAAAAGACATCTTAGGCTTTATACTTATATTCCTTCCACTAACAACCCTAGCCTTATTTTCCCCAAACC
>Calonectris_diomedea_diomedea_AJ004159
AATGAGCATGAGGAGGATTCTCAGTAGACAACCCACACTCAACCCGATTCTTCGCCCTACATTTCCTCCTTCCCTTCATAATTGCAGGACTTACTCTAATTCATCTCACCTTCCTCCACGAATCAGGCTCAAACAATCCCCTTGGCATTGTATCAAACTGTGACAAAATCCCATTTCACCCCTATTTCACCCTAAAAGACATCTTAGGCTTTATACTTATATTCCTTCCACTAACAACCCTAGCCTTATTTTCCCCAAACC
>Calonectris_diomedea_diomedea_AJ004160
AATGAGCATGAGGAGGATTCTCAGTAGACAACCCTACACTCACCCGATTCTTCGCCCTACATTTCCTCCTTCCCTTCATAATTGCAGGACTTACTCTAATTCATCTCACCTTCCTCCACGAATCAGGCTCAAACAATCCCCTTGGCATTGTATCAAACTGTGACAAAATCCCATTTCACCCCTATTTCACCCTAAAAGACATCCTAGGCTTTATACTTATATTCCTTCCACTAACAACCCTAGCCTTATTTTCCCCAAACC
>Calonectris_diomedea_diomedea_AJ004161
AATGAGCATGAGGAGGATTCTCAGTAGACAACCCCACACTCACCCGATTCTTCGCCCTACATTTCCTCCTTCCCTTCATAATTGCAGGACTTACTCTAATTCATCTCACATTCCTCCACGAATCAGGCTCAAACAATCCCCTCGGCATTGTATCAAACTGTGACAAAATCCCATTTCACCCCTATTTCACCCTAAAAGACATCTTAGGCTTTATACTTATATTCCTTCCACTAACAACCCTAGCCTTATTTTCCCCAAACC
>Calonectris_diomedea_diomedea_AJ004162
AATGAGCATGAGGAGGATTCTCAGTAGACAACCCCACACTCACCCGATTCTTCGCCCTACATTTCCTCCTTCCCTTCATAATTGCAGGACTTACTCTAATTCATCTCACATTCCTCCACGAATCAGGCTCAAACAATCCCCTTGGCATTGTATCAAACTGTGACAAAATCCCATTTCACCCCTATTTCACCCTAAAAGACATCTTAGGCTTTATACTTATATTCCTTCCACTAACAACCCTAGCCTTATTTTCCCCAAACC
>Calonectris_diomedea_diomedea_AJ004163
AATGAGCATGAGGAGGATTCTCAGTAGACAACCCTACACTCACCCGATTCTTCGCCCTACATTTCCTCCTTCCCTTCATAATTGCAGGACTTACTCTAATTCATCTCACCTTCCTCCACGAATCAGGCTCAAACAATCCCCTTGGCATTGTATCAAACTGTGACAAAATCCCATTTCACCCCTATTTCACCCTAAAAGACATCCTAGGCTTTATACTTATATTCCTTCCACTAACAACCCTAGCCTTATTTTCCCCAAACC
>Calonectris_diomedea_diomedea_AJ004164
AATGAGCATGAGGAGGATTCTCAGTAGACAACCCCACACTCACCCGATTCTTCGCCCTACATTTCCTCCTTCCCTTCATAATTGCAGGACTTACTCTAATTCATCTCACATTCCTCCACGAATCAGGCTCAAACAATCCCCTTGGCATTGTATCAAACTGTGACAAAATCCCATTTCACCCCTATTTCACCCTAAAAGACATCTTAGGCTTTATACTTATATTCCTTCCACTAACAACCCTAGCCTTATTTTCCCCAAACC
>Calonectris_diomedea_diomedea_AJ004165
AATGAGCATGAGGAGGATTCTCAGTAGACAACCCCACACTCACCCGATTCTTCGCCCTACATTTCCTCCTTCCCTTCATAATTGCAGGACTTACTCTAATTCATCTCACATTCCTCCACGAATCAGGCTCAAACAATCCCCTTGGCATTGTATCAAACTGTGACAAAATCCCATTTCACCCCTATTTCACCCTAAAAGACATCTTAGGCTTTATACTTATATTCCTTCCACTAACAACCCTAGCCTTATTTTCCCCAAACC
>Calonectris_diomedea_diomedea_AJ004166
AATGAGCATGAGGAGGATTCTCAGTAGACAACCCCACACTCACCCGATTCTTCGCCCTACATTTCCTCCTTCCCTTCATAATTGCAGGACTTACTCTAATTCATCTCACATTCCTCCACGAATCAGGCTCAAACAATCCCCTCGGCATTGTATCAAACTGTGACAAAATCCCATTTCACCCCTATTTCACCCTAAAAGACATCTTAGGCTTTATACTTATATTCCTTCCACTAACAACCCTAGCCTTATTTTCCCCAAACC
>Calonectris_diomedea_diomedea_AJ004167
AATGAGCATGAGGAGGATTCTCAGTAGACAACCCCACACTCACCCGATTCTTCGCCCTACATTTCCTCCTTCCCTTCATAATTGCAGGACTTACTCTAATCCATCTCACCTTCCTCCACGAATCAGGCTCAAACAATCCCCTTGGCATTGTATCAAACTGTGACAAAATCCCATTTCACCCCTATTTCACCCTAAAAGACATCTTAGGCTTTATACTTATATTCCTTCCACTAACAACCCTAGCCTTATTTTCCCCAAACC
>Calonectris_diomedea_diomedea_AJ004169
AATGAGCATGAGGAGGATTCTCAGTAGACAACCCCACACTCACCCGATTCTTCGCCCTACATTTCCTCCTTCCCTTCATAATTGCAGGACTTACTCTAATCCATCTCACCTTCCTCCACGAATCAGGCTCAAACAATCCCCTTGGCATTGTATCAAACTGTGACAAAATCCCATTTCACCCCTATTTCACCCTAAAAGACATCTTAGGCTTTATACTTATATTCCTTCCACTAACAACCCTAGCCTTATTTTCCCCAAACC
>Calonectris_diomedea_diomedea_AJ004170
AATGAGCATGAGGAGGATTCTCAGTAGACAACCCCACACTCACCCGATTCTTCGCCCTACATTTCCTCCTTCCCTTCATAATTGCAGGACTTACTCTAATCCATCTCACCTTCCTCCACGAATCAGGCTCAAACAATCCCCTTGGCATTGTATCAAACTGTGACAAAATCCCATTTCACCCCTATTTCACCCTAAAAGACATCCTAGGCTTTATACTTATATTCCTTCCACTAACAACCCTAGCCTTATTTTCCCCAAACC
>Calonectris_diomedea_diomedea_AJ004171
AATGAGCATGAGGAGGATTCTCAGTAGACAACCCCACACTCACCCGATTCTTCGCCCTACATTTCCTCCTTCCCTTCATAATTGCAGGACTTACTCTAATCCATCTCACCTTCCTCCACGAATCAGGCTCAAACAATCCCCTTGGCATTGTATCAAACTGTGACAAAATCCCATTTCACCCCTATTTCACCCTAAAAGACATCTTAGGCTTTATACTTATATTCCTTCCACTAACAACCCTAGCCTTATTTTCCCCAAACC
>Calonectris_diomedea_diomedea_DQ372022_
AATGAGCATGAGGAGGATTCTCAGTAGACAACCCTACACTCACCCGATTCTTCGCCCTACATTTCCTCCTTCCCTTCATAATTGCAGGACTTACTCTAATTCATCTCACCTTCCTCCACGAATCAGGCTCAAACAATCCCCTTGGCATTGTATCAAACTGTGACAAAATCCCATTTCACCCCTATTTCACCCTAAAAGACATCCTAGGCTTTATACTTATATTCCTTCCACTAACAACCCTAGCCTTATTTTCCCCAAACC
>Calonectris_diomedea_diomedea_DQ372023_
AATGAGCATGAGGAGGATTCTCAGTAGACAACCCCACACTCACCCGATTCTTCGCCCTACATTTCCTCCTTCCCTTCATAATTGCAGGACTTACTCTAATTCATCTCACATTCCTCCACGAATCAGGCTCAAACAATCCCCTCGGCATTGTATCAAACTGTGACAAAATCCCATTTCCCCCCTATTTCACCCTAAAAGACATCTTAGGCTTTATACTTATATTCCTTCCACTAACAACCCTAGCCTTATTTTCCCCAAACC
>Calonectris_diomedea_diomedea_DQ372024_
AATGAGCATGAGGAGGATTCTCAGTAGACAACCCCACACTCACCCGATTCTTCGCCCTACATTTCCTCCTTCCCTTCATAATTGCAGGACTTACTCTAATTCATCTCACATTCCTCCACGAATCAGGCTCAAACAATCCCCTTGGCATTGTATCAAACTGTGACAAAATCCCATTTCACCCCTATTTCACCCTAAAAGACATCTTAGGCTTTATACTTATATTCCTTCCACTAACAACCCTAGCCTTATTTTCCCCAAACC
>Calonectris_diomedea_diomedea_DQ372025_
AATGAGCATGAGGAGGATTCTCAGTAGACAACCCCACACTCACCCGATTCTTCGCCCTACATTTCCTCCTTCCCTTCATAATTGCAGGACTTACTCTAATTCATCTCACATTCCTCCACGAATCAGGCTCAAACAATCCCCTTGGCATTGTATCAAACTGTGACAAAATCCCATTTCACCCCTATTTCACCCTAAAAGACATCTTAGGCTTTATACTTATATTCCTTCCACTAACAACCCTAGCCTTATTTTCCCCAAACC
>Calonectris_diomedea_diomedea_DQ372026_
AATGAGCATGAGGAGGATTCTCAGTAGACAACCCCACACTCACCCGATTCTTCGCCCTACATTTCCTCCTTCCCTTCATAATTGCAGGACTTACTCTAATTCATCTCACATTCCTCCACGAATCAGGCTCAAACAATCCCCTTGGCATTGTATCAAACTGTGACAAAATCCCATTTCACCCCTATTTCACCCTAAAAGACATCTTAGGCTTTATACTTATATTCCTTCCACTAACAACCCTAGCCTTATTTTCCCCAAACC
>Calonectris_diomedea_diomedea_DQ372027_
AATGAGCATGAGGAGGATTCTCAGTAGACAACCCCACACTCACCCGATTCTTCGCCCTACATTTCCTCCTTCCCTTCATAATTGCAGGACTTACTCTAATTCATCTCACATTCCTCCACGAATCAGGCTCAAACAATCCCCTTGGCATTGTATCAAACTGTGACAAAATCCCATTCCACCCCTATTTCACCCTAAAAGACATCTTAGGCTTTATACTTATATTCCTTCCACTAACAACCCTAGCCTTATTTTCCCCAAACC
>Calonectris_diomedea_diomedea_DQ372028_
AATGAGCATGAGGAGGATTCTCAGTAGACAACCCCACACTCACCCGATTCTTCGCCCTACATTTCCTCCTTCCCTTCATAATTGCAGGACTTACTCTAATTCATCTCACATTCCTCCACGAATCAGGCTCAAACAATCCCCTTGGCATTGTATCAAACTGTGACAAAATCCCATTTCACCCCTATTTCACCCTAAAAGACATCTTAGGCTTTATACTTATATTCCTTCCACTAACAACCCTAGCCTTATTTTCCCCAAACC
>Calonectris_diomedea_diomedea_DQ372029_
AATGAGCATGAGGAGGATTCTCAGTAGACAACCCTACACTCACCCGATTCTTCGCCCTACATTTCCTCCTTCCCTTCATAATTGCAGGACTTACTCTAATTCATCTCACCTTCCTCCACGAATCAGGCTCAAACAATCCCCTTGGCATTGTATCAAACTGTGACAAAATCCCATTTCACCCCTATTTCACCCTAAAAGACATCTTAGGCTTTATACTTATATTCCTTCCACTAACAACCCTAGCCTTATTTTCCCCAAACC
>Calonectris_diomedea_diomedea_DQ372030_
AATGAGCATGAGGAGGATTCTCAGTAGACAACCCCACACTCACCCGATTCTTCGCCCTACATTTCCTCCTTCCCTTCATAATTGCAGGACTTACTCTAATTCATCTCACATTCCTCCACGAATCAGGCTCAAACAATCCCCTCGGCATTGTATCAAACTGTGACAAAATCCCATTTCACCCCTATTTCACCCTAAAAGACATCTTAGGCTTTATACTTATATTCCTTCCACTAACAACCCTAGCCTTATTTTCCCCAAACC
>Calonectris_diomedea_diomedea_DQ372031_
AATGAGCATGAGGAGGATTCTCAGTAGACAACCCCACACTCACCCGATTCTTCGCCCTACATTTCCTCCTTCCCTTCATAATTGCAGGACTTACTCTAATTCATCTCACATTCCTCCACGAATCAGGCTCAAACAATCCCCTTGGCATTGTATCAAACTGTGACAAAATCCCATTTCACCCCTATTTCACCCTAAAAGACATCTTAGGCTTTATACTTATATTCCTTCCACTAACAACCCTAGCCTTATTTTCCCCAAACC
>Calonectris_diomedea_diomedea_DQ372032_
AATGAGCATGAGGAGGATTCTCAGTAGACAACCCCACACTCACCCGATTCTTCGCCCTACATTTCCTCCTTCCCTTCATAATTGCAGGACTTACTCTAATTCATCTCACATTCCTCCACGAATCAGGCTCAAACAATCCCCTCGGCATTGTATCAAACTGTGACAAAATCCCATTTCACCCCTATTTCACCCTAAAAGACATCTTAGGCTTTATACTTATATTCCTTCCACTAACAACCCTAGCCTTATTTTCCCCAAACC
>Calonectris_edwardsii_DQ372043_
AATGAGCATGAGGAGGATTCTCAGTAGACAACCCCACACTCACCCGATTCTTCGCCCTACATTTCCTCCTTCCCTTCATAATTGCAGGACTTACTCTAATTCATCTCACCTTCCTCCACGAATCAGGCTCAAACAATCCCCTTGGCATCGTATCAAACTGTGACAAAATCCCATTTCACCCCTATTTCACCCTAAAAGACATCTTAGGCTTTATACTTATATTCCTTCCACTAACAACCCTAGCCTTATTTTCCCCAAACC
>Calonectris_edwardsii_DQ372044_
AATGAGCATGAGGAGGATTCTCAGTAGACAACCCCACACTCACCCGATTCTTCGCCCTACATTTCCTCCTTCCCTTCATAATTGCAGGACTTACTCTAATTCATCTCACCTTCCTCCACGAATCAGGCTCAAACAATCCCCTTGGCATCGTATCAAACTGTGACAAAATCCCATTTCACCCCTATTTCACCCTAAAAGACATCTTAGGCTTTATACTTATATTCCTTCCACTAACAACCCTAGCCTTATTTTCCCCAAACC
>Calonectris_edwardsii_DQ372045_
AATGAGCATGAGGAGGATTCTCAGTAGACAACCCCACACTCACCCGATTCTTCGCCCTACATTTCCTCCTTCCCTTCATAATTGCAGGACTTACTCTAATTCATCTCACCTTCCTCCACGAATCAGGCTCAAACAATCCCCTTGGCATCGTATCAAACTGTGACAAAATCCCATTTCACCCCTATTTCACCCTAAAAGACATCTTAGGCTTTATACTTATATTCCTTCCACTAACAACCCTAGCCTTATTTTCCCCAAACC
>Calonectris_edwardsii_DQ372046_
AATGAGCATGAGGAGGATTCTCAGTAGACAACCCCACACTCACCCGATTCTTCGCCCTACATTTCCTCCTTCCCTTCATAATTGCAGGACTTACTCTAATTCATCTCACCTTCCTCCACGAATCAGGCTCAAACAATCCCCTTGGCATCGTATCAAACTGTGACAAAATCCCATTTCACCCCTATTTCACCCTAAAAGACATCTTAGGCTTTATACTTATATTCCTTCCACTAACAACCCTAGCCTTATTTTCCCCAAACC
>Calonectris_edwardsii_DQ372047_
AATGAGCATGAGGAGGATTCTCAGTAGACAACCCCACACTCACCCGATTCTTCGCCCTACATTTCCTCCTTCCCTTCATAATTGCAGGACTTACTCTAATTCATCTCACCTTCCTCCACGAATCAGGCTCAAACAATCCCCTTGGCATCGTATCAAACTGTGACAAAATCCCATTTCACCCCTATTTCACTCTAAAAGACATCTTAGGCTTTATGCTTATATTCCTTCCACTAACAACCCTAGCCTTATTTTCCCCAAACC
>Calonectris_leucomelas_AF076045
AATGAGCATGAGGGGGATTCTCAGTAGACAATCCCACACTTACCCGATTCTTCGCCTTACATTTCCTCCTTCCCTTCATAATTGCAGGACTCACTCTAATTCATCTAACCTTCCTCCACGAATCAGGCTCAAACAATCCCCTCGGCATTGTATCAAACTGTGACAAAATCCCATTTCACCCCTATTTCACCCTAAAAGATATCTTAGGCTTTATACTCATATTCCTTCCACTAACAACCCTGGCTTTATTTTCCCCAAACC
>Calonectris_leucomelas_DQ372048_
AATGAGCATGGGGGGGATTCTCAGTAGACAATCCCACACTTACCCGATTCTTCGCCTTACATTTCCTCCTTCCCTTCATAATTGCAGGACTCACTCTAATTCATCTAACCTTCCTCCACGAATCAGGCTCAAACAATCCCCTCGGCATTGTATCAAACTGTGACAAAATCCCATTTCACCCCTATTTCACCCTAAAAGATATCTTAGGCTTTATACTCATATTCCTTCCACTAACAACCCTGGCTTTATTTTCCCCAAACC
>Calonectris_leucomelas_DQ372049_
AATGAGCATGAGGGGGATTCTCAGTAGACAATCCCACACTTACCCGATTCTTCGCCTTACATTTCCTCCTTCCCTTCATAATTGCAGGACTCACTCTAATTCATCTAACCTTCCTCCACGAATCAGGCTCAAACAATCCCCTCGGCATTGTATCAAACTGTGACAAAATCCCATTTCACCCCTATTTCACCCTAAAAGATATCTTAGGCTTTATACTCATATTCCTTCCACTAACAACCCTGGCTTTATTTTCCCCAAACC
>Daption_capense_AF076046
AATGAGCCTGAGGGGGATTTTCAGTAGATAACCCCACACTGACCCGATTCTTTGCCTTACACTTCCTCCTTCCCTTTGCAATTGCAGGACTTACCCTAATTCACCTTACCTTCCTCCACGAGTCAGGCTCAAACAATCCCCTAGGCATCATATCAAACTGTGACAAAATCCCATTCCACCCCTACTTCACTCTGAAAGACATCCTAGGCTTCACACTCATGTTCCTCCCACTAACGTCCCTAGCCCTATTCTCCCCTAACC
>Daption_capense_MH924023
AATGAGCCTGAGGGGGATTTTCAGTAGATAACCCCACACTGACCCGATTCTTTGCCTTACACTTCCTCCTTCCCTTTGCAATTGCAGGACTTACCCTAATTCACCTTACCTTCCTCCACGAGTCAGGCTCAAACAATCCCCTAGGCATCATATCAAACTGTGACAAAATCCCATTCCACCCCTACTTCACTCTGAAAGACATCCTAGGCTTCACACTCATGTTCCTCCCACTAACGTCCCTAGCCCTATTCTCCCCTAACC
>Diomedea_amsterdamensis_DAU48948
AATGAGCTTGAGGCGGATTTTCAGTAGATAACCCCACCCTAACTCGATTCTTTGCCCTACACTTTCTCCTCCCGTTCATAATCGCAGGCCTTGTCCTCATCCACCTCACCTTTCTCCACGAATCAGGCTCTAACAATCCGCTGGGAATCGTATCAAACTGCGACAAGATCCCATTCCATCCCTACTTCACCCTAAAAGATATCCTAGGATTCACACTTATACTTCTTCCACTAGCAACACTAGCTCTCTTCTCCCCCAACC
>Diomedea_antipodensis_14050110
AATGAGCTTGAGGCGGATTTTCAGTAGATAACCCCACCCTAACTCGATTCTTTGCCCTACACTTTCTCCTCCCGTTCATAATCGCAGGCCTTGTCCTCATCCACCTCACCTTTCTCCACGAATCAGGCTCTAACAATCCGCTGGGAATCGTATCAAACTGCGACAAGATCCCATTCCATCCCTACTTCACCCTAAAAGATATCCTAGGATTCACACTTATACTTCTTCCACTAGCAACACTAGCTCTCTTCTCCCCCAACC
>Diomedea_antipodensis_14050303
AATGAGCTTGAGGCGGATTTTCAGTAGATAACCCCACCCTAACTCGATTCTTTGCCCTACACTTTCTCCTCCCGTTCATAATCGCAGGCCTTGTCCTCATCCACCTCACCTTTCTCCACGAATCAGGCTCTAACAATCCGCTGGGAATCGTATCAAACTGCGACAAGATCCCATTCCATCCCTACTTCACCCTAAAAGATATCCTAGGATTCACACTTATACTTCTTCCACTAGCAACACTAGCTCTCTTCTCCCCCAACC
>Diomedea_antipodensis_14050660
AATGAGCTTGAGGCGGATTTTCAGTAGATAACCCCACCCTAACTCGATTCTTTGCCCTACACTTTCTCCTCCCGTTCATAATCGCAGGCCTTGTCCTCATCCACCTCACCTTTCTCCACGAATCAGGCTCTAACAATCCGCTGGGAATCGTATCAAACTGCGACAAGATCCCATTCCATCCCTACTTCACCCTAAAAGATATCCTAGGATTCACACTTATACTTCTTCCACTAGCAACACTAGCTCTCTTCTCCCCCAACC
>Diomedea_antipodensis_AF076047
AATGAGCTTGAGGCGGATTTTCAGTAGATAACCCCACCCTAACTCGATTCTTTGCCCTACACTTTCTCCTCCCGTTCATAATCGCAGGCCTTGTCCTCATCCACCTCACCTTTCTCCACGAATCAGGCTCTAACAATCCGCTGGGAATCGTATCAAACTGCGACAAGATCCCATTCCATCCCTACTTCACCCTAAAAGATATCCTAGGATTCACACTTATACTTCTTCCACTAGCAACACTAGCTCTCTTCTCCCCCAACC
>Diomedea_antipodensis_AF076050
AATGAGCTTGAGGCGGATTTTCAGTAGATAACCCCACCCTAACTCGATTCTTTGCCCTACACTTTCTCCTCCCGTTCATAATCGCAGGCCTTGTCCTCATCCACCTCACCTTTCTCCACGAATCAGGCTCTAACAATCCGCTGGGAATCGTATCAAACTGCGACAAGATCCCATTCCATCCCTACTTCACCCTAAAAGATATCCTAGGATTCACACTTATACTTCTTCCACTAGCAACACTAGCTCTCTTCTCCCCCAACC
>Diomedea_antipodensis_DG1
AATGAGCTTGAGGCGGATTTTCAGTAGATAACCCCACCCTAACTCGATTCTTTGCCCTACACTTTCTCCTCCCGTTCATAATCGCAGGCCTTGTCCTCATCCACCTCACCTTTCTCCACGAATCAGGCTCTAACAATCCGCTGGGAATCGTATCAAACTGCGACAAGATCCCATTCCATCCCTACTTCACCCTAAAAGATATCCTAGGATTCACACTTATACTTCTTCCACTAGCAACACTAGCTCTCTTCTCCCCCAACC
>Diomedea_antipodensis_DG3
AATGAGCTTGAGGCGGATTTTCAGTAGATAACCCCACCCTAACTCGATTCTTTGCCCTACACTTTCTCCTCCCGTTCATAATCGCAGGCCTTGTCCTCATCCACCTCACCTTTCTCCACGAATCAGGCTCTAACAATCCGCTGGGAATCATATCAAACTGCGACAAGATCCCATTCCATCCCTACTTCACCCTAAAAGATATCCTAGGATTCACACTTATACTTCTTCCACTAGCAACACTAGCTCTCTTCTCCCCCAACC
>Diomedea_antipodensis_Gib1
AATGAGCTTGAGGCGGATTTTCAGTAGATAACCCCACCCTAACTCGATTCTTTGCCCTACACTTTCTCCTCCCGTTCATAATCGCAGGCCTTGTCCTCATCCACCTCACCTTTCTCCACGAATCAGGCTCTAACAATCCGCTGGGAATCATATCAAACTGCGACAAGATCCCATTCCATCCCTACTTCACCCTAAAAGATATCCTAGGATTCACACTTATACTTCTTCCACTAGCAACACTAGCTCTCTTCTCCCCCAACC
>Diomedea_antipodensis_MH330008
AATGAGCTTGAGGCGGATTTTCAGTAGATAACCCCACCCTAACTCGATTCTTTGCCCTACACTTTCTCCTCCCGTTCATAATCGCAGGCCTTGTCCTCATCCACCTCACCTTTCTCCACGAATCAGGCTCTAACAATCCGCTGGGAATCGTATCAAACTGCGACAAGATCCCATTCCATCCCTACTTCACCCTAAAAGATATCCTAGGATTCACACTTATACTTCTTCCACTAGCAACACTAGCTCTCTTCTCCCCCAACC
>Diomedea_antipodensis_MH330010
AATGAGCTTGAGGCGGATTTTCAGTAGATAACCCCACCCTAACTCGATTCTTTGCCCTACACTTTCTCCTCCCGTTCATAATCGCAGGCCTTGTCCTCATCCACCTCACCTTTCTCCACGAATCAGGCTCTAACAATCCGCTGGGAATCGTATCAAACTGCGACAAGATCCCATTCCATCCCTACTTCACCCTAAAAGATATCCTAGGATTCACACTTATACTTCTTCCACTAGCAACACTAGCTCTCTTCTCCCCCAACC
>Diomedea_antipodensis_T857
AATGAGCTTGAGGCGGATTTTCAGTAGATAACCCCACCCTAACTCGATTCTTTGCCCTACACTTTCTCCTCCCGTTCATAATCGCAGGCCTTGTCCTCATCCACCTCACCTTTCTCCACGAATCAGGCTCTAACAATCCGCTGGGAATCGTATCAAACTGCGACAAGATCCCATTCCATCCCTACTTCACCCTAAAAGATATCCTAGGATTCACACTTATACTTCTTCCACTAGCAACACTAGCTCTCTTCTCCCCCAACC
>Diomedea_antipodensis_T878
AATGAGCTTGAGGCGGATTTTCAGTAGATAACCCCACCCTAACTCGATTCTTTGCCCTACACTTTCTCCTCCCGTTCATAATCGCAGGCCTTGTCCTCATCCACCTCACCTTTCTCCACGAATCAGGCTCTAACAATCCGCTGGGAATCATATCAAACTGCGACAAGATCCCATTCCATCCCTACTTCACCCTAAAAGATATCCTAGGATTCACACTTATACTTCTTCCACTAGCAACACTAGCTCTCTTCTCCCCCAACC
>Diomedea_antipodensis_T887
AATGAGCTTGAGGCGGATTTTCAGTAGATAACCCCACCCTAACTCGATTCTTTGCCCTACACTTTCTCCTCCCGTTCATAATCGCAGGCCTTGTCCTCATCCACCTCACCTTTCTCCACGAATCAGGCTCTAACAATCCGCTGGGAATCRTATCAAACTGCGACAAGATCCCATTCCATCCCTACTTCACCCTAAAAGATATCCTAGGATTCACACTTATACTTCTTCCACTAGCAACACTAGCTCTCTTCTCCCCCAACC
>Diomedea_dabbenena_1
AATGAGCTTGAGGTGGATTTTCAGTAGATAACCCCACCCTAACTCGATTCTTTGCCCTACACTTTCTCCTCCCGTTCATAATCGCAGGCCTTGTCCTCATCCACCTCACCTTTCTCCACGAATCAGGCTCTAACAATCCACTGGGAATCGTATCAAACTGCGACAAGATCCCATTCCATCCCTACTTCACCCTAAAAGATATCCTAGGATTCACACTTATACTTCTTCCACTAGCAACACTAGCTCTCTTCTCCCCCAACC
>Diomedea_dabbenena_2
AATGAGCTTGAGGTGGATTTTCAGTAGATAACCCCACCCTAACTCGATTCTTTGCCCTACACTTTCTCCTCCCGTTCATAATCGCAGGCCTTGTCCTCATCCACCTCACCTTTCTCCACGAATCAGGCTCTAACAATCCACTGGGAATCGTATCAAACTGCGACAAGATCCCATTCCATCCCTACTTCACCCTAAAAGATATCCTAGGATTCACACTTATACTTCTTCCACTAGCAACACTAGCTCTCTTCTCCCCCAACC
>Diomedea_dabbenena_DEU48947
AATGAGCTTGAGGTGGATTTTCAGTAGATAACCCCACCCTAACTCGATTCTTTGCCCTACACTTTCTCCTCCCGTTCATAATCGCAGGCCTTGTCCTCATCCACCTCACCTTTCTCCACGAATCAGGCTCTAACAATCCACTGGGAATCGTATCAAACTGCGACAAGATCCCATTCCATCCCTACTTCACCCTAAAAGATATCCTAGGATTCACACTTATACTTCTTCCACTAGCAACACTAGCTCTCTTCTCCCCCAACC
>Diomedea_dabbenena_MT561023
AATGAGCTTGAGGTGGATTTTCAGTAGATAACCCCACCCTAACTCGATTCTTTGCCCTACACTTTCTCCTCCCGTTCATAATCGCAGGCCTTGTCCTCATCCACCTCACCTTTCTCCACGAATCAGGCTCTAACAATCCACTGGGAATCGTATCAAACTGCGACAAGATCCCATTCCATCCCTACTTCACCCTAAAAGATATCCTAGGATTCACACTTATACTTCTTCCACTAGCAACACTAGCTCTCTTCTCCCCCAACC
>Diomedea_epomophora_AF076049
AATGAGCTTGAGGAGGATTTTCAGTAGATAACCCCACCCTAACTCGATTCTTTGCCCTACACTTTCTCCTCCCGTTCATAATCGCAGGCCTTGTCCTCATCCACCTTACCTTTCTCCACGAATCAGGCTCCAACAATCCACTGGGAATCGTATCAAACTGCGACAAGATCCCATTCCATCCCTACTTCACCCTAAAAGATATCCTAGGATTCACACTTATACTTCTTCCACTAGCAACCCTGGCTCTCTTCTCACCCAACC
>Diomedea_epomophora_B4786
AATGAGCTTGAGGAGGATTTTCAGTAGATAACCCCACCCTAACTCGATTCTTTGCCCTACACTTTCTCCTCCCGTTCATAATCGCAGGCCTTGTCCTCATCCACCTTACCTTTCTCCACGAATCAGGCTCCAACAATCCACTGGGAATCGTATCAAACTGCGACAAGATCCCATTCCATCCCTACTTCACCCTAAAAGATATCCTAGGATTCACACTTATACTTCTTCCACTAGCAACCCTGGCTCTCTTCTCACCCAACC
>Diomedea_epomophora_B4886
AATGAGCTTGAGGAGGATTTTCAGTAGATAACCCCACCCTAACTCGATTCTTTGCCCTACACTTTCTCCTCCCGTTCATAATCGCAGGCCTTGTCCTCATCCACCTTACCTTTCTCCACGAATCAGGCTCCAACAATCCACTGGGAATCGTATCAAACTGCGACAAGATCCCATTCCATCCCTACTTCACCCTAAAAGATATCCTAGGATTCACACTTATACTTCTTCCACTAGCAACCCTGGCTCTCTTCTCACCCAACC
>Diomedea_epomophora_B4903
AATGAGCTTGAGGAGGATTTTCAGTAGATAACCCCACCCTAACTCGATTCTTTGCCCTACACTTTCTCCTCCCGTTCATAATCGCAGGCCTTGTCCTCATCCACCTTACCTTTCTCCACGAATCAGGCTCCAACAATCCACTGGGAATCGTATCAAACTGCGACAAGATCCCATTCCATCCCTACTTCACCCTAAAAGATATCCTAGGATTCACACTTATACTTCTTCCACTAGCAACCCTGGCTCTCTTCTCACCCAACC
>Diomedea_exulans_14050678
AATGAGCTTGAGGCGGATTTTCAGTAGATAACCCCACCCTAACTCGATTCTTTGCCCTACACTTTCTCCTCCCGTTCATAATCGCAGGCCTTGTCCTCATCCACCTCACCTTTCTCCACGAATCAGGCTCTAACAATCCGCTGGGAATCGTATCAAACTGTGACAAGATCCCATTCCATCCCTACTTCACCCTAAAAGATATCCTAGGATTCACACTTATACTTCTTCCACTAGCAACACTAGCCCTCTTCTCCCCCAACC
>Diomedea_exulans_chionoptera_AF076048
AATGAGCTTGAGGCGGATTTTCAGTAGATAACCCCACCCTAACTCGATTCTTTGCCCTACACTTTCTCCTCCCGTTCATAATCGCAGGCCTTGTCCTCATCCACCTCACCTTTCTCCACGAATCAGGCTCTAACAATCCGCTGGGAATCGTATCAAACTGTGACAAGATCCCATTTCATCCCTACTTCACCCTAAAAGATATCCTAGGATTCACACTTATACTTCTTCCACTAGCAACACTAGCCCTCTTCTCCCCCAACC
>Diomedea_exulans_MWD1
AATGAGCTTGAGGCGGATTTTCAGTAGATAACCCCACCCTAACTCGATTCTTTGCCCTACACTTTCTCCTCCCGTTCATAATCGCAGGCCTTGTCCTCATCCACCTCACCTTTCTCCACGAATCAGGCTCTAACAATCCGCTGGGAATCGTATCAAACTGTGACAAGATCCCATTCCATCCCTACTTCACCCTAAAAGATATCCTAGGATTCACACTTATACTTCTTCCACTAGCAACACTAGCCCTCTTCTCCCCCAACC
>Diomedea_exulans_MWD3
AATGAGCTTGAGGCGGATTTTCAGTAGATAACCCCACCCTAACTCGATTCTTTGCCCTACACTTTCTCCTCCCGTTCATAATCGCAGGCCTTGTCCTCATCCACCTCACCTTTCTCCACGAATCAGGCTCTAACAATCCGCTGGGAATCGTATCAAACTGTGACAAGATCCCATTCCATCCCTACTTCACCCTAAAAGATATCCTAGGATTCACACTTATACTTCTTCCACTAGCAACACTAGCCCTCTTCTCCCCCAACC
>Diomedea_exulans_W4B
AATGAGCTTGAGGCGGATTTTCAGTAGATAACCCCACCCTAACTCGATTCTTTGCCCTACACTTTCTCCTCCCGTTCATAATCGCAGGCCTTGTCCTCATCCACCTCACCTTTCTCCACGAATCAGGCTCTAACAATCCGCTGGGAATCGTATCAAACTGTGACAAGATCCCATTCCATCCCTACTTCACCCTAAAAGATATCCTAGGATTCACACTTATACTTCTTCCACTAGCAACACTAGCCCTCTTCTCCCCCAACC
>Diomedea_exulans_WAL
AATGAGCTTGAGGCGGATTTTCAGTAGATAACCCCACCCTAACTCGATTCTTTGCCCTACACTTTCTCCTCCCGTTCATAATCGCAGGCCTTGTCCTCATCCACCTCACCTTTCTCCACGAATCAGGCTCTAACAATCCGCTGGGAATCGTATCAAACTGCGACAAGATCCCATTCCATCCCTACTTCACCCTAAAAGATATCCTAGGATTCACACTTATACTTCTTCCACTAGCAACACTAGCTCTCTTCTCCCCCAACC
>Diomedea_sanfordi_B4784
AATGAGCTTGAGGAGGATTTTCAGTAGATAACCCCACCCTAACTCGATTCTTTGCCCTACACTTTCTCCTCCCGTTCATAATCGCAGGCCTTGTCCTCATCCACCTTACCTTTCTCCACGAATCAGGCTCCAACAATCCACTGGGAATCGTATCAAACTGCGACAAGATCCCATTCCATCCCTACTTCACCCTAAAAGATATCCTAGGATTCACACTCATACTTCTTCCACTAGCAACCCTGGCTCTCTTCTCACCCAACC
>Diomedea_sanfordi_B5441
AATGAGCTTGAGGAGGATTTTCAGTAGATAACCCCACCCTAACTCGATTCTTTGCCCTACACTTTCTCCTCCCGTTCATAATCGCAGGCCTTGTCCTCATCCACCTTACCTTTCTCCACGAATCAGGCTCCAACAATCCACTGGGAATCGTATCAAACTGCGACAAGATCCCATTCCATCCCTACTTCACCCTAAAAGATATCCTAGGATTCACACTTATACTTCTTCCACTAGCAACCCTGGCTCTCTTCTCACCCAACC
>Diomedea_sanfordi_B5445
AATGAGCTTGAGGAGGATTTTCAGTAGATAACCCCACCCTAACTCGATTCTTTGCCCTACACTTTCTCCTCCCGTTCATAATCGCAGGCCTTGTCCTCATCCACCTTACCTTTCTCCACGAATCAGGCTCCAACAATCCACTGGGAATCGTATCAAACTGCGACAAGATCCCATTCCATCCCTACTTCACCCTAAAAGATATCCTAGGATTCACACTTATACTTCTTCCACTAGCAACCCTGGCTCTCTTCTCACCCAACC
>Diomedea_sanfordi_DEU48946
AATGAGCTTGAGGAGGATTTTCAGTAGATAACCCCACCCTAACTCGATTCTTTGCCCTACACTTTCTCCTCCCGTTCATAATCGCAGGCCTTGTCCTCATCCACCTTACCTTTCTCCACGAATCAGGCTCCAACAATCCACTGGGAATCGTATCAAACTGCGACAAGATCCCATTCCATCCCTACTTCACCCTAAAAGATATCCTAGGATTCACACTTATACTTCTTCCACTAGCAACCCTGGCTCTCTTCTCACCCAACC
>Fregetta_grallaria_AF076054
AATGAGCCTGAGGAGGATTCTCAGTAGATAACCCCACACTAACCCGATTTTTTGCCCTGCACTTCCTCCTCCCCTTTATAATTGCAGGCCTTACATTAATTCACCTTACCTTCCTCCACGAATCAGGCTCAAACAATCCCCTAGGTATCGTATCAAACTGTGACAAAATCCCATTCCACCCATATTTCTCCCTAAAAGACATCCTAGGATTCATGCTCATACTCCTCCCACTAACAACCCTAGCCCTCTTCTCCCCCAACC
>Fregetta_grallaria_grallaria_KU559001
AATGAGCCTGAGGGGGATTCTTAGTAGATAATCCTACACTAACCGGATTTTTTGCCTTACACTTCCTCCTCATCTTTATAATAGCGGGCCTTACAATAATTCACCTTACCTTCCTCCACGAATCAGGTTCAAACAATCCTCTAGGTATCGTATCAAACTGTGACAAAATTCCATTCCACCCGTACTTCTCCCTAAAAGACATCCTAGGATTCATATTCATGCTCCTTCCACTAACAACCCTAGCCCTCTTCTCCCCCAACC
>Fregetta_grallaria_KU559000
AATGAGCCTGAGGGGGATTCTTAGTAGATAATCCTACACTAACCGGATTTTTTGCCTTACACTTCCTCCTCATCTTTATAATAGCGGGCCTTACAATAATTCACCTTACCTTCCTCCACGAATCAGGTTCAAACAATCCTCTAGGTATCGTATCAAACTGTGACAAAATTCCATTCCACCCGTACTTCTCCCTAAAAGACATCCTAGGATTCATATTCATGCTCCTTCCACTAACAACCCTAGCCCTCTTCTCCCCCAACC
>Fregetta_grallaria_leucogaster_KU558999
AATGAGCCTGAGGAGGATTCTCAGTAGATAATCCTACACTAACCCGATTTTTTGCCTTACACTTCCTCCTCCCCTTTATAATCGCAGGCCTTACAATAATTCACCTTACCTTCCTCCACGAATCAGGCTCAAACAATCCTCTAGATATCGTATCAAACTGTGACAAAATTCCATTCCACCCGTACTTCTCCCTAAAAGACATCCTAGGATTCATATTCATGCTCCTTCCACTAACAACTCTAGCCCTCTTCTCCCCCAACC
>Fregetta_grallaria_MN356296
AATGAGCCTGAGGGGGATTCTCAGTAGATAACCCCACACTAACCCGATTTTTTGCCTTGCACTTCCTCCTCCCCTTTACAATCGCAGGCCTTACAATAATTCACCTTACCTTCCTCCACGAATCAGGCTCAAACAATCCCCTAGGTATCGTATCAAACTGTGACAAAATCCCATTCCACCCATATTTCTCCCTAAAAGACATCCTAGGATTCATGCTCATACTCCTCCTACTAACAACCCTAGCCCTCTTCTCCCCCAACC
>Fregetta_grallaria_segethi_KU558997
AATGAGCCTGAGGGGGATTCTCAGTAGATAACCCCACACTAACCCGATTTTTTGCCTTGCACTTCCTCCTCCCCTTTATAATCGCAGGCCTTACAATAATTCACCTTACCTTCCTCCACGAATCAGGCTCAAACAATCCCCTAGGTATCGTATCAAACTGTGACAAAATCCCATTCCACCCATACTTCTCCCTAAAAGACATCCTAGGATTCATGCTCATACTCCTCCCACTAACAACCCTAGCCCTCTTCTCCCCCAACC
>Fregetta_grallaria_segethi_KU558998
AATGAGCCTGAGGGGGATTCTCAGTAGATAACCCCACACTAACCCGATTTTTTGCCTTGCACTTCCTCCTCCCCTTTATAATCGCAGGCCTTACAATAATTCACCTTACCTTCCTCCACGAATCGGGCTCAAACAATCCCCTAGGTATCGTATCAAACTGTGACAAAATCCCATTCCACCCATATTTCTCCCTAAAAGACATCCTAGGATTCATGCTCATACTCCTCCCACTAACAACCCTAGCCCTCTTCTCCCCCAACC
>Fregetta_maoriana_JN587566
AATGAGCCTGAGGAGGATTCTCAGTAGACAACCCCACGCTAACTCGATTTTTTACCCTACACTTCCTCCTCCCCTTTATAATTGCAGGCCTCACAATAATTCATCTTACCTTCCTCCACGAATCCGGCTCAAACAATCCCCTAGGTATTGTATCAAACTGCGACAAAATTCCATTCCACCCCTACTTCTCCCTGAAAGACATCCTAGGATTCGTACTCATACTCCTTCCACTAACAACCCTAGCCCTCTTCTCCCCCAACC
>Fregetta_tropica_AF076053
AATGAGCCTGAGGAGGATTCTCAGTAGATAATCCCACATTAACCCGATTTTTTGCCCTACACTTCCTCCTCCCCTTTATAATCGCAGGCCTCACACTAATCCACCTTACCTTCCTCCACGAATCAGGCTCAAACAACCCCCTAGGTATTGTATCAAACTGCGACAAAATCCCATTTCACCCATACTTCTCCCTAAAAGACACCCTAGGATTCATACTCATACTCCTCCCACTAACAACCCTAGCCCTCTTCTCCCCCAACC
>Fregetta_tropica_melanoleuca_KU558993
AATGAGCCTGAGGAGGATTCTCAGTAGACAATCCCACATTAACCCGATTTTTTGCCCTACACTTCCTCCTCCCCTTTATAATCGCAGGCCTCACACTAATCCACCTTACCTTCCTCCACGAATCAGGCTCAAACAACCCCCTAGGTATTGTATCAAACTGCGACAAAATCCCATTTCATCCATACTTCTCCCTAAAAGACACCCTAGGATTCATACTCATACTCCTCCCACTAACAACCCTAGCCCTCTTCTCCCCCAACC
>Fregetta_tropica_melanoleuca_KU558994
AATGAGCCTGAGGAGGATTCTCAGTAGACAATCCCACATTAACCCGATTTTTTGCCCTACACTTCCTCCTCCCCTTTATAATCGCAGGCCTCACACTAATCCACCTTACCTTCCTCCACGAATCAGGCTCAAACAACCCCCTAGGTATTGTATCAAACTGCGACAAAATCCCATTTCATCCATACTTCTCCCTAAAAGACACCCTAGGATTCATACTCATACTCCTCCCACTAACAACCCTAGCCCTCTTCTCCCCCAACC
>Fregetta_tropica_melanoleuca_KU558995
AATGAGCCTGAGGAGGATTCTCAGTAGACAATCCCACATTAACCCGATTTTTTGCCCTACACTTCCTCCTCCCCTTTATAATCGCAGGCCTCACACTAATCCACCTTACCTTCCTCCACGAATCAGGCTCAAACAACCCCCTAGGTATTGTATCAAACTGCGACAAAATCCCATTTCATCCATACTTCTCCCTAAAAGACACCCTAGGATTCATACTCATACTCCTCCCACTAACAACCCTAGCCCTCTTCTCCCCCAACC
>Fregetta_tropica_melanoleuca_KU558996
AATGAGCCTGAGGAGGATTCTCAGTAGACAATCCCACATTAACCCGATTTTTTGCCCTACACTTCCTCCTCCCCTTTATAATCGCAGGCCTCACACTAATCCACCTTACCTTCCTCCACGAATCAGGCTCAAACAACCCCCTAGGTATTGTATCAAACTGCGACAAAATCCCATTTCATCCATACTTCTCCCTAAAAGACACCCTAGGATTCATACTCATACTCCTCCCACTAACAACCCTAGCCCTCTTCTCCCCCAACC
>Fregetta_tropica_tropica_KU558992
AATGAGCCTGAGGAGGATTCTCAGTAGATAATCCCACATTAACCCGATTTTTTGCCCTACACTTCCTCCTCCCCTTTATAATCGCAGGCCTCACACTAATCCACCTTACCTTCCTCCACGAATCAGGCTCAAACAACCCCCTAGGTATTGTATCAAACTGCGACAAAATCCCATTTCACCCATACTTCTCCCTAAAAGACACCCTAGGATTCATACTCATACTCCTCCCACTAACAACCCTAGCCCTCTTCTCCCCCAACC
>Fulmarus_glacialis_AJ004178
AATGAGCCTGAGGAGGATTTTCGGTAGATAATCCCACACTAACCCGATTCTTTGCCCTACACTTCCTCCTTCCCTTTGCAATTGCAGGGCTTACCCTAATCCACCTTACCTTCCTTCACGAATCAGGCTCAAACAACCCCCTAGGCATCGTATCAAACTGTGACAAAATCCCATTCCACCCCTACTTCACCCTAAAAGACATCCTAGGTTTCACACTCATATTCCTTCCACTAACATCCCTAGCCCTATTCTCCCCCAATC
>Fulmarus_glacialis_KX534438
AATGAGCTTGAGGGGGATTTTCGGTAGATAACCCCACACTAACCCGATTCTTTGCCCTACACTTCCTCCTTCCCTTTGCAATTGCAGGGCTTACCCTAATTCACCTTACCTTCCTTCACGAATCAGGCTCAAACAACCCCCTAGGCATCGTATCAAACTGTGACAAAATCCCATTTCACCCCTACTTCACCCTAAAAGACATCCTAGGTTTTACACTCATATTCCTCCCACTAACATCCCTAGCCCTATTCTCCCCCAATC
>Fulmarus_glacialis_MN356131
AATGAGCCTGAGGAGGATTTTCGGTAGATAATCCCACACTAACCCGATTCTTTGCCCTACACTTCCTCCTTCCCTTTGCAATTGCAGGGCTTACCCTAATTCACCTTACCTTCCTTCACGAATCAGGCTCAAACAACCCCCTAGGCATCGTATCAAACTGTGACAAAATCCCATTCCACCCCTACTTCACCCTAAAAGACATCCTAGGTTTCACACTCATATTCCTCCCACTAACATCCCTAGCCCTATTCTCCCCCAATC
>Fulmarus_glacialis_rodgersi_FGU74348
AATGAGCTTGAGGGGGATTTTCGGTAGATAACCCCACACTAACCCGATTCTTTGCCCTACACTTCCTCCTTCCCTTTGCAATTGCAGGGCTTACCCTAATTCACCTTACCTTCCTTCACGAATCAGGCTCAAACAACCCCCTAGGCATCGTATCAAACTGTGACAAAATCCCATTTCACCCCTACTTCACCCTAAAAGACATCCTAGGTTTTACACTCATATTCCTCCCACTAACATCCCTAGCCCTATTCTCCCCCAATC
>Fulmarus_glacialoides_AF076055
AGTGAGCCTGAGGGGGATTTTCAGTAGATAATCCCACACTAACCCGATTCTTTGCCTTACACTTCCTCCTTCCCTTTGCAATTGCAGGACTTACCTTAATTCACCTTACCTTCCTTCACGAGTCAGGCTCAAACAACCCCCTAGGCATCGTATCAAACTGTGACAAAATCCCATTCCACCCCTACTTCACCCTAAAAGACATCCTAGGCTTCACACTCATATTCCTCCCACTAACATCCCTAGCCCTATTCTCCCCCAATC
>Fulmarus_glacialoides_AJ004179
AGTGAGCCTGAGGGGGATTTTCAGTAGATAACCCCACACTAACCCGATTCTTTGCCTTACACTTCCTCCTTCCCTTTGCAATTGCAGGTCTTACCTTAATTCACCTTACCTTCCTTCACGAGTCAGGCTCAAACAACCCCCTAGGCATCGTATCAAACTGTGACAAAATCCCATTCCACCCCTACTTCACCCTAAAAGACATCCTAGGCTTCACACTCATATTCCTTCCACTAACATCCCTAGCCCTATTCTCCCCCAATC
>Garrodia_nereis_AF076056
AATGAGCCTGAGGAGGATTCTCAGTAGATAACCCCACACTAACCCGATTCTTCGCCCTACACTTCCTCCTCCCCTTCATAATCGCAGGTCTTACACTAATTCACCTTACCTTCCTCCACGAATCAGGCTCAAATAACCCCCTAGGCCTCGTATCAAACTGCGACAAAATTCCATTCCACCCATACTTCTCCCTAAAGGACACCCTAGGATTCATATTCATACTCTTCCTGCTAACAACCCTAGCCCTATTCTCCCCCAATC
>Halobaena_caerulea_AF076057
AATGGGCTTGAGGTGGGTTCTCAGTAGACAACCCTACACTAACCCGATTCTTTGCCTTACACTTCCTCCTCCCCTTTATAATTGCAGGACTCACCTTAATCCATCTCACCTTTCTCCACGAATCTGGCTCAAACAACCCTCTTGGCATCGTATCAAACTGCGACAAAATCCCATTCCACCCATACTTCACTCTAAAAGACATTCTAGGTTTTACTCTCATACTCCTCCCACTAACAACCTTAGCTCTATTCTCCCCTAACC
>Halobaena_caerulea_KP122163
AATGGGCTTGAGGTGGGTTCTCAGTAGACAACCCTACACTAACCCGATTCTTTGCCTTACACTTCCTCCTCCCCTTTATAATTGCAGGACTCACCTTAATCCATCTCACCTTTCTCCACGAATCTGGCTCAAACAACCCTCTTGGCATCGTATCAAACTGCGACAAAATCCCATTCCACCCATACTTCACTCTAAAAGACATTCTAGGTTTTACTCTCATACTCCTCCCACTAACAACCTTAGCTCTATTCTCCCCTAACC
>Halobaena_caerulea_KP122164
AATGGGCTTGAGGTGGGTTCTCAGTAGACAACCCTACACTAACCCGATTCTTTGCCTTACACTTCCTCCTCCCCTTTATAATTGCAGGACTCACCTTAATCCATCTCACCTTTCTCCACGAATCTGGCTCAAACAACCCTCTTGGCATCGTATCAAACTGCGACAAAATCCCATTCCACCCATACTTCACTCTAAAAGACATTCTAGGTTTTACTCTCATACTCCTCCCACTAACAACCTTAGCTCTATTCTCCCCTAACC
>Halobaena_caerulea_KP122165
AATGGGCTTGAGGTGGGTTCTCAGTAGACAACCCTACACTAACCCGATTCTTTGCCTTACATTTCCTCCTCCCCTTTATAATTGCAGGACTCACCTTAATCCATCTCACCTTTCTCCACGAATCTGGCTCAAACAACCCTCTTGGCATCGTATCAAACTGCGACAAAATCCCATTCCACCCATACTTCACTCTAAAAGACATTCTAGGTTTTACTCTCATACTCCTCCCACTAACAACCTTAGCTCTATTCTCCCCTAACC
>Halobaena_caerulea_KP122166
AATGGGCTTGAGGTGGGTTCTCAGTAGACAACCCTACACTAACCCGATTCTTTGCCTTACACTTCCTCCTCCCCTTTATAATTGCAGGACTCACCTTAATCCATCTCACCTTTCTCCACGAATCTGGCTCAAACAACCCTCTTGGCATCGTATCAAACTGCGACAAAATCCCATTCCACCCATACTTCACTCTAAAAGACATTCTAGGTTTTACTCTCATACTCCTCCCACTAACAACCTTAGCTCTATTCTCCCCTAACC
>Halobaena_caerulea_KP122167
AATGGGCTTGAGGTGGGTTCTCAGTAGACAACCCTACACTAACCCGATTCTTTGCCTTACACTTCCTCCTCCCCTTTATAATTGCAGGACTCACCTTAATCCATCTCACCTTTCTCCACGAATCTGGCTCAAACAACCCTCTTGGCATCGTATCAAACTGCGACAAAATCCCATTCCACCCATACTTCACTCTAAAAGACATTCTAGGTTTTACTCTCATACTCCTCCCACTAACAACCTTAGCCCTATTCTCCCCTAACC
>Halobaena_caerulea_MF421843
AATGGGCTTGAGGTGGGTTCTCAGTAGACAACCCTACACTAACCCGATTCTTTGCCTTACACTTCCTCCTCCCCTTTATAATTGCAGGACTCACCTTAATCCATCTCACCTTTCTCCACGAATCTGGCTCAAACAACCCTCTTGGCATCGTATCAAACTGCGACAAAATCCCATTCCACCCATACTTCACTCTAAAAGACATTCTAGGTTTTACTCTCATACTCCTCCCACTAACAACCTTAGCCCTATTCTCCCCTAACC
>Halobaena_caerulea_MF421844
AATGGGCTTGAGGTGGGTTCTCAGTAGACAACCCTACACTAACCCGATTCTTTGCCTTACATTTCCTCCTCCCCTTTATAATTGCAGGACTCACCTTAATCCATCTCACCTTTCTCCACGAATCTGGCTCAAACAACCCTCTTGGCATCGTATCAAACTGCGACAAAATCCCATTCCACCCATACTTCACTCTAAAAGACATTCTAGGTTTTACTCTCATACTCCTCCCACTAACAACCTTAGCTCTATTCTCCCCTAACC
>Halobaena_caerulea_MF421845
AATGGGCTTGAGGTGGGTTCTCAGTAGACAACCCTACACTAACCCGATTCTTTGCCTTACACTTCCTCCTCCCCTTTATAATTGCAGGACTCACCTTAATCCATCTCACCTTTCTCCACGAATCTGGCTCAAACAACCCTCTTGGCATCGTATCAAACTGCGACAAAATCCCATTCCACCCATACTTCACTCTAAAAGACATTCTAGGTTTTACTCTCATACTCCTCCCACTAACAACCTTAGCTCTATTCTCCCCTAACC
>Halobaena_caerulea_MF421846
AATGGGCTTGAGGTGGGTTCTCAGTAGACAACCCTACACTAACCCGATTCTTTGCCTTACACTTCCTCCTCCCCTTTATAATTGCAGGACTCACCTTAATCCATCTCACCTTTCTCCACGAATCTGGCTCAAACAACCCTCTTGGCATCGTATCAAACTGCGACAAAATCCCATTCCACCCATACTTCACTCTAAAAGACATTCTAGGTTTTACTCTCATACTCCTCCCACTAACAACCTTAGCTCTATTCTCCCCTAACC
>Halobaena_caerulea_MF421847
AATGGGCTTGAGGTGGGTTCTCAGTAGACAACCCTACACTAACCCGATTCTTTGCCTTACACTTCCTCCTCCCCTTTATAATTGCAGGACTCACCTTAATCCATCTCACCTTTCTCCACGAATCTGGCTCAAACAACCCTCTTGGCATCGTATCAAACTGCGACAAAATCCCATTCCACCCATACTTCACTCTAAAAGACATTCTAGGTTTTACTCTCATACTCCTCCCACTAACAACCTTAGCTCTATTCTCCCCTAACC
>Halobaena_caerulea_MF421848
AATGGGCTTGAGGTGGGTTCTCAGTAGACAACCCTACACTAACCCGATTCTTTGCCTTACACTTCCTCCTCCCCTTTATAATTGCAGGACTCACCTTAATCCATCTCACCTTTCTCCACGAATCTGGCTCAAACAACCCTCTTGGCATCGTATCAAACTGCGACAAAATCCCATTCCACCCATACTTCACTCTAAAAGACATTCTAGGTTTTACTCTCATACTCCTCCCACTAACAACCTTAGCTCTATTCTCCCCTAACC
>Halobaena_caerulea_MF421849
AATGGGCTTGAGGTGGGTTCTCAGTAGACAACCCTACACTAACCCGATTCTTTGCCTTACACTTCCTCCTCCCCTTTATAATTGCAGGACTCACCTTAATCCATCTCACCTTTCTCCACGAATCTGGCTCAAACAACCCTCTTGGCATCGTATCAAACTGCGACAAAATCCCATTCCACCCATACTTCACTCTAAAAGACATTCTAGGTTTTACTCTCATACTCCTCCCACTAACAACCTTAGCTCTATTCTCCCCTAACC
>Halobaena_caerulea_MF421850
AATGGGCTTGAGGTGGGTTCTCAGTAGACAACCCTACACTAACCCGATTCTTTGCCTTACACTTCCTCCTCCCCTTTATAATTGCAGGACTCACCTTAATCCATCTCACCTTTCTCCACGAATCTGGCTCAAACAACCCTCTTGGCATCGTATCAAACTGCGACAAAATCCCATTCCACCCATACTTCACTCGAAAAGACATTCTAGGTTTTACTCTCATACTCCTCCCACTAACAACCTTAGCTCTATTCTCCCCTAACC
>Halobaena_caerulea_MF421851
AATGGGCTTGAGGTGGGTTCTCAGTAGACAACCCTACACTAACCCGATTCTTTGCCTTACATTTCCTCCTCCCCTTTATAATTGCAGGACTCACCTTAATCCATCTCACCTTTCTCCACGAATCTGGCTCAAACAACCCTCTTGGCATCGTATCAAACTGCGACAAAATCCCATTCCACCCATACTTCACTCTAAAAGACATTCTAGGTTTTACTCTCATACTCCTCCCACTAACAACCTTAGCTCTATTCTCCCCTAACC
>Halobaena_caerulea_MF421852
AATGGGCTTGAGGTGGGTTCTCAGTAGACAACCCTACACTAACCCGATTCTTTGCCTTACACTTCCTCCTCCCCTTTATAATTGCAGGACTCACCTTAATCCATCTCACCTTTCTCCACGAATCTGGCTCAAACAACCCTCTTGGCATCGTATCAAACTGCGACAAAATCCCATTCCACCCATACTTCACTCTAAAAGACATTCTAGGTTTTACTCTCATACTCCTCCCACTAACAACCTTAGCTCTATTCTCCCCTAACC
>Halobaena_caerulea_MF421853
AATGGGCTTGAGGTGGGTTCTCAGTAGACAACCCTACACTAACCCGATTCTTTGCCTTACACTTCCTCCTCCCCTTTATAATTGCAGGACTCACCTTAATCCATCTCACCTTTCTCCACGAATCTGGCTCAAACAACCCTCTTGGCATCGTATCAAACTGCGACAAAATCCCATTCCACCCATACTTCACTCTAAAAGACATTCTAGGTTTTACTCTCATACTCCTCCCACTAACAACCTTAGCTCTATTCTCCCCTAACC
>Halobaena_caerulea_MF421854
AATGGGCTTGAGGTGGGTTCTCAGTAGACAACCCTACACTAACCCGATTCTTTGCCTTACACTTCCTCCTCCCCTTTATAATTGCAGGACTCACCTTAATCCATCTCACCTTTCTCCACGAATCTGGCTCAAACAACCCTCTTGGCATCGTATCAAACTGCGACAAAATCCCATTCCACCCATACTTCACTCTAAAAGACATTCTAGGTTTTACTCTCATACTCCTCCCACTAACAACCTTAGCTCTATTCTCCCCTAACC
>Halobaena_caerulea_MF421855
AATGGGCTTGAGGTGGGTTCTCAGTAGACAACCCTACACTAACCCGATTCTTTGCCTTACACTTCCTCCTCCCCTTTATAATTGCAGGACTCACCTTAATCCATCTCACCTTTCTCCACGAATCTGGCTCAAACAACCCTCTTGGCATCGTATCAAACTGCGACAAAATCCCATTCCACCCATACTTCACTCTAAAAGACATTCTAGGTTTTACTCTCATACTCCTCCCACTAACAACCTTAGCCCTATTCTCCCCTAACC
>Halobaena_caerulea_MF421856
AATGGGCTTGAGGTGGGTTCTCAGTAGACAACCCTACACTAACCCGATTCTTTGCCTTACACTTCCTCCTCCCCTTTATAATTGCAGGACTCACCTTAATCCATCTCACCTTTCTCCACGAATCTGGCTCAAACAACCCTCTTGGCATCGTATCAAACTGCGACAAAATCCCATTCCACCCATACTTCACTCTAAAAGACATTCTAGGTTTTACTCTCATACTCCTCCCACTAACAACCTTAGCTCTATTCTCCCCTAACC
>Halobaena_caerulea_MF421857
AATGGGCTTGAGGTGGGTTCTCAGTAGACAACCCTACACTAACCCGATTCTTTGCCTTACACTTCCTCCTCCCCTTTATAATTGCAGGACTCACCTTAATCCATCTCACCTTTCTCCACGAATCTGGCTCAAACAACCCTCTTGGCATCGTATCAAACTGCGACAAAATCCCATTCCACCCATACTTCACTCTAAAAGACATTCTAGGTTTTACTCTCATACTCCTCCCACTAACAACCTTAGCTCTATTCTCCCCTAACC
>Halobaena_caerulea_MF421858
AATGGGCTTGAGGTGGGTTCTCAGTAGACAACCCTACACTAACCCGATTCTTTGCCTTACACTTCCTCCTCCCCTTTATAATTGCAGGACTCACCTTAATCCATCTCACCTTTCTCCACGAATCTGGCTCAAACAACCCTCTTGGCATCGTATCAAACTGCGACAAAATCCCATTCCACCCATACTTCACTCTAAAAGACATTCTAGGTTTTACTCTCATACTCCTCCCACTAACAACCTTAGCTCTATTCTCCCCTAACC
>Halobaena_caerulea_MF421859
AATGGGCTTGAGGTGGGTTCTCAGTAGACAACCCTACACTAACCCGATTCTTTGCCTTACACTTCCTCCTCCCCTTTATAATTGCAGGACTCACCTTAATCCATCTCACCTTTCTCCACGAATCTGGCTCAAACAACCCTCTTGGCATCGTATCAAACTGCGACAAAATCCCATTCCACCCATACTTCACTCTAAAAGACATTCTAGGTTTTACTCTCATACTCCTCCCACTAACAACCTTAGCTCTATTCTCCCCTAACC
>Halobaena_caerulea_MF421860
AATGGGCTTGAGGTGGGTTCTCAGTAGACAACCCTACACTAACCCGATTCTTTGCCTTACACTTCCTCCTCCCCTTTATAATTGCAGGACTCACCTTAATCCATCTCACCTTTCTCCACGAATCTGGCTCAAACAACCCTCTTGGCATCGTATCAAACTGCGACAAAATCCCATTCCACCCATACTTCACTCTAAAAGACATTCTAGGTTTTACTCTCATACTCCTCCCACTAACAACCTTAGCTCTATTCTCCCCTAACC
>Halobaena_caerulea_MF421861
AATGGGCTTGAGGTGGGTTCTCAGTAGACAACCCTACACTAACCCGATTCTTTGCCTTACACTTCCTCCTCCCCTTTATAATTGCAGGACTCACCTTAATCCATCTCACCTTTCTCCACGAATCTGGCTCAAACAACCCTCTTGGCATCGTATCAAACTGCGACAAAATCCCATTCCACCCATACTTCACTCTAAAAGACATTCTAGGTTTTACTCTCATACTCCTCCCACTAACAACCTTAGCTCTATTCTCCCCTAACC
>Halobaena_caerulea_MF421862
AATGGGCTTGAGGTGGGTTCTCAGTAGACAACCCTACACTAACCCGATTCTTTGCCTTACACTTCCTCCTCCCCTTTATAATTGCAGGACTCACCTTAATCCATCTCACCTTTCTCCACGAATCTGGCTCAAACAACCCTCTTGGCATCGTATCAAACTGCGACAAAATCCCATTCCACCCATACTTCACTCTAAAAGACATTCTAGGTTTTACTCTCATACTCCTCCCACTAACAACCTTAGCTCTATTCTCCCCTAACC
>Halobaena_caerulea_MF421863
AATGGGCTTGAGGTGGGTTCTCAGTAGACAACCCTACACTAACCCGATTCTTTGCCTTACACTTCCTCCTCCCCTTTATAATTGCAGGACTCACCTTAATCCATCTCACCTTTCTCCACGAATCTGGCTCAAACAACCCTCTTGGCATCGTATCAAACTGCGACAAAATCCCATTCCACCCATACTTCACTCTAAAAGACATTCTAGGTTTTACTCTCATACTCCTCCCACTAACAACCTTAGCTCTATTCTCCCCTAACC
>Halobaena_caerulea_MF421864
AATGGGCTTGAGGTGGGTTCTCAGTAGACAACCCTACACTAACCCGATTCTTTGCCTTACACTTCCTCCTCCCCTTTATAATTGCAGGACTCACCTTAATCCATCTCACCTTTCTCCACGAATCTGGCTCAAACAACCCTCTTGGCATCGTATCAAACTGCGACAAAATCCCATTCCACCCATACTTCACTCTAAAAGACATTCTAGGTTTTACTCTCATACTCCTCCCACTAACAACCTTAGCTCTATTCTCCCCTAACC
>Halobaena_caerulea_MF421865
AATGGGCTTGAGGTGGGTTCTCAGTAGACAACCCTACACTAACCCGATTCTTTGCCTTACACTTCCTCCTCCCCTTTATAATTGCAGGACTCACCTTAATCCATCTCACCTTTCTCCACGAATCTGGCTCAAACAACCCTCTTGGCATCGTATCAAACTGCGACAAAATCCCATTCCACCCATACTTCACTCTAAAAGACATTCTAGGTTTTACTCTCATACTCCTCCCACTAACAACCTTAGCTCTATTCTCCCCTAACC
>Halobaena_caerulea_MF421866
AATGGGCTTGAGGTGGGTTCTCAGTAGACAACCCTACACTAACCCGATTCTTTGCCTTACACTTCCTCCTCCCCTTTATAATTGCAGGACTCACCTTAATCCATCTCACCTTTCTCCACGAATCTGGCTCAAACAACCCTCTTGGCATCGTATCAAACTGCGACAAAATCCCATTCCACCCATACTTCACTCTAAAAGACATTCTAGGTTTTACTCTCATACTCCTCCCACTAACAACCTTAGCTCTATTCTCCCCTAACC
>Halobaena_caerulea_MF421867
AATGGGCTTGAGGTGGGTTCTCAGTAGACAACCCTACACTAACCCGATTCTTTGCCTTACACTTCCTCCTCCCCTTTATAATTGCAGGACTCACCTTAATCCATCTCACCTTTCTCCACGAATCTGGCTCAAACAACCCTCTTGGCATCGTATCAAACTGCGACAAAATCCCATTCCACCCATACTTCACTCTAAAAGACATTCTAGGTTTTACTCTCATACTCCTCCCACTAACAACCTTAGCTCTATTCTCCCCTAACC
>Halobaena_caerulea_MF421868
AATGGGCTTGAGGTGGGTTCTCAGTAGACAACCCTACACTAACCCGATTCTTTGCCTTACACTTCCTCCTCCCCTTTATAATTGCAGGACTCACCTTAATCCATCTCACCTTTCTCCACGAATCTGGCTCAAACAACCCTCTTGGCATCGTATCAAACTGCGACAAAATCCCATTCCACCCATACTTCACTCTAAAAGACATTCTAGGTTTTACTCTCATACTCCTCCCACTAACAACCTTAGCTCTATTCTCCCCTAACC
>Halobaena_caerulea_MF421869
AATGGGCTTGAGGTGGGTTCTCAGTAGACAACCCTACACTAACCCGATTCTTTGCCTTACACTTCCTCCTCCCCTTTATAATTGCAGGACTCACCTTAATCCATCTCACCTTTCTCCACGAATCTGGCTCAAACAACCCTCTTGGCATCGTATCAAACTGCGACAAAATCCCATTCCACCCATACTTCACTCTAAAAGACATTCTAGGTTTTACTCTCATACTCCTCCCACTAACAACCTTAGCTCTATTCTCCCCTAACC
>Halobaena_caerulea_MZ054168
AATGGGCTTGAGGTGGGTTCTCAGTAGACAACCCTACACTAACCCGATTCTTTGCCTTACACTTCCTCCTCCCCTTTATAATTGCAGGACTCACCTTAATCCATCTCACCTTTCTCCACGAATCTGGCTCAAACAACCCTCTTGGCATCGTATCAAACTGCGACAAAATCCCATTCCACCCATACTTCACTCTAAAAGACATTCTAGGTTTTACTCTCATACTCCTCCCACTAACAACCTTAGCTCTATTCTCCCCTAACC
>Hydrobates_castro_AJ004203
AGTGGGCTTGAGGTGGCTTCTCAGTAGACAACCCGACACTAACCCGATTCTTTGCCCTACACTTCCTCCTCCCCTTCATCATTGCAGGTCTCACTCTAATCCACCTAACCTTCCTACACGAATCCGGCTCAAACAACCCCCTAGGCATCGTGTCAAACTGTGATAAAATCCCATTTCACCCCTACTACTCCCTAAAAGACCTACTAGGACTTTCGCTCCTCCTACTCCCACTGACAACCATAGCTCTATTCTCACCAAACC
>Hydrobates_castro_AJ004204
AGTGGGCTTGAGGTGGCTTCTCAGTAGACAACCCGACACTAACCCGATTCTTTGCCCTACACTTCCTCCTCCCCTTCATCATTGCAGGTCTCACTCTAATCCACCTAACCTTCCTACACGAATCCGGCTCAAACAACCCCCTAGGCATCGTGTCAAACTGTGATAAAATCCCATTTCACCCCTACTACTCCCTAAAAGACCTACTAGGACTTTCGCTCCTCCTACTCCCACTGACAACCATAGCTCTATTCTCACCAAACC
>Hydrobates_castro_KU217328
AATGAGCTTGAGGCGGCTTTTCAGTAGACAACCCGACACTAACCCGATTTTTTGCCCTACACTTCCTCCTCCCCTTCATCATTGCAGGTCTCACTCTAATCCACCTAACCTTCCTCCACGAATCCGGCTCAAACAACCCCCTAGGCATCGTGTCAAACTGTGATAAAATCCCATTTCACCCCTACTACTCCCTAAAAGACCTACTAGGACTCGTCCTCCTCCTACTCCCGCTAACAACCATAGCTCTATTCTCACCAAACC
>Hydrobates_castro_KU217329
AATGAGCTTGAGGCGGCTTTTCAGTAGACAACCCGACACTAACCCGATTTTTTGCCCTACACTTCCTCCTCCCCTTCATCATTGCAGGTCTCACTCTAATCCACCTAACCTTCCTCCACGAATCCGGCTCAAACAACCCCCTAGGCATCGTGTCAAACTGTGATAAAATCCCATTTCACCCCTACTACTCCCTAAAAGACCTACTAGGACTCGTCCTCCTCCTACTCCCGCTAACAACCATAGCTCTATTCTCACCAAACC
>Hydrobates_castro_KU217330
AATGGGCTTGAGGCGGCTTTTCAGTAGACAACCCGACACTAACTCGATTTTTTGCTCTACACTTCCTCCTCCCCTTCATCATTGCAGGTCTCACTCTAATCCACCTAACCTTCCTCCACGAATCCGGCTCAAACAACCCCCTAGGCATCGTATCAAACTGTGATAAAATCCCATTCCACCCCTACTACTCCTTAAAAGACCTACTAGGACTCGTCCTCCTCCTACTCCCACTGACAACCATAGCTCTATTCTCACCAAACC
>Hydrobates_castro_KU217334
AGTGGGCTTGAGGTGGCTTCTCAGTAGACAACCCGACACTAACCCGATTTTTTGCCCTACACTTCCTCCTCCCCTTCATCATTGCAGGTCTCACTCTAATCCACCTAACCTTCCTACACGAATCCGGCTCAAACAACCCCCTAGGCATCGTGTCAAACTGTGATAAAATCCCATTTCACCCCTACTACTCCCTAAAAGACCTACTAGGACTTGTCCTCCTCCTACTCCCACTGACAACCATAGCTCTATTCTCACCAAACC
>Hydrobates_castro_KU217335
AGTGGGCTTGAGGTGGCTTCTCAGTAGACAACCCGACACTAACCCGATTTTTTGCCCTACACTTCCTCCTCCCCTTCATCATTGCAGGTCTCACTCTAATCCACCTAACCTTCCTACACGAATCCGGCTCAAACAACCCCCTAGGCATCGTGTCAAACTGTGATAAAATCCCATTTCACCCCTACTACTCCCTAAAAGACCTACTAGGACTTGTCCTCCTCCTACTCCCACTGACAACCATAGCTCTATTCTCACCAAACC
>Hydrobates_castro_LC541442
AATGAGCTTGAGGCGGCTTTTCAGTAGACAACCCGACACTAACCCGATTTTTTGCCCTACACTTCCTCCTCCCCTTCATCATTGCAGGTCTCACTCTAATCCACCTAACCTTCCTCCACGAATCCGGCTCAAACAACCCCCTAGGCATCGTGTCAAACTGTGATAAAATCCCATTTCACCCCTACTACTCCCTAAAAGACCTACTAGGACTCGTCCTCCTCCTACTCCCGCTAACAACCATAGCTCTATTCTCACCAAACC
>Hydrobates_castro_MH433599
AATGGGCTTGAGGTGGCTTCTCAGTAGACAACCCAACACTAACCCGATTTTTCGCCCTACACTTCCTCCTCCCCTTCATCATTGCGGGTCTCACTCTAATCCACCTAACCTTCCTCCACGAATCTGGCTCAAACAACCCCCTAGGCATCGTATCAAACTGTGATAAAATCCCATTTCACCCCTACTACTCCTTAAAAGACCTATTAGGACTTGTCCTCCTCCTACTCCCGCTAGCAACCATGGCTTTATTCTCACCAAACC
>Hydrobates_castro_MK170187
AGTGAGCCTGAGGGGGCTTCTCAGTAGACAACCCTACACTAACTCGATTCTTTGCCCTACACTTTCTCCTTCCATTCATAATTGCAGGCCTCACTTTAATCCACCTTACCTTCCTCCACGAATCCGGCTCAAACAACCCCCTAGGCATCATGTCCAACTGTGATAAAATCCCATTTCACCCCTACTACTCCATAAAAGACATCCTAGGTATAGCACTCCTACTCCTATTACTAACGACCATAGCCCTATTCTCACCCAATC
>Hydrobates_cheimomnestes_KU217347
AATGAGCCTGGGGAGGCTTCTCAGTGGACAACCCCACACTAACTCGATTCTTTGCCCTACACTTCCTCCTTCCATTCATAATTGCAGGCCTCACTTTAATCCACCTTACCTTCCTCCACGAATCCGGCTCAAACAACCCCCTAGGCATCATATCTAACTGTGATAAAATCCCATTTCATCCCTACTACTCCCTAAAAGACATCCTAGGAGTTGCACTCCTACTCCTATTACTAACGACCATAGCCCTATTCTCACCTAACC
>Hydrobates_cheimomnestes_KU217348
AATGAGCCTGAGGAGGCTTCTCAGTAGACAACCCTACACTAACTCGATTCTTTGCCCTACACTTTCTCCTTCCATTCATAATTGCAGGCCTCACTTTAATCCACCTTACCTTCCTCCACGAATCCGGCTCAAACAACCCCCTAGGCATCATGTCCAACTGTGATAAAATCCCATTTCATCCCTACTACTCCCTAAAAGACATCCTAGGAGCTGCACTCCTACTCCTATTACTAACAACCATAGCCCTATTCTCACCCAATC
>Hydrobates_furcata_AF076063
AATGGGCCTGAGGAGGCTTTTCAGTAGACAACCCCACACTAACCCGATTCTTCGCCCTACATTTCCTCCTCCCCTTCATAATTGCAGGCCTCACTCTAATCCACCTTACCTTTCTTCACGAATCCGGCTCAAACAACCCCCTAGGCATCGTGTCAAACTGCGATAAAATTCCATTTCACCCCTACTACTCCCTAAAAGACATCCTAGGCCTTGCACTCCTACTCCTCCCCCTAACGACCATAGCCTTATTCTCGCCCAACC
>Hydrobates_furcata_furcata_KU217365
AATGGGCCTGAGGAGGCTTTTCAGTAGACAACCCCACACTAACCCGATTCTTCGCCCTACATTTCCTCCTCCCCTTCATAATTGCAGGCCTCACTCTAATCCACCTTACCTTTCTTCACGAATCCGGCTCAAACAACCCCCTAGGCATCGTGTCAAACTGCGATAAAATTCCATTTCACCCCTACTACTCCCTAAAAGACATCCTAGGCCTTGCACTCCTACTCCTCCCCCTAACGACCATAGCCTTATTCTCGCCCAACC
>Hydrobates_furcata_furcata_KU217366
AATGGGCCTGAGGAGGCTTTTCAGTAGACAACCCCACACTAACCCGATTCTTCGCCCTACATTTCCTCCTCCCCTTCATAATTGCAGGCCTCACTCTAATCCACCTTACCTTTCTTCACGAATCCGGCTCAAACAACCCCCTAGGCATCGTGTCAAACTGCGATAAAATTCCATTTCACCCCTACTACTCCCTAAAAGACATCCTAGGCCTTGCACTCCTACTCCTCCCCCTAACGACCATGGCCTTATTCTCGCCCAACC
>Hydrobates_furcata_plumbea_KU217367
AATGGGCCTGAGGAGGCTTTTCAGTAGACAACCCCACACTAACCCGATTCTTCGCCCTACATTTCCTCCTCCCCTTCATAATTGCAGGCCTCACTCTAATCCACCTTACCTTTCTTCACGAATCCGGCTCAAACAACCCCCTAGGCATCGTGTCAAACTGCGATAAAATTCCATTCCACCCCTACTACTCCCTAAAAGACATCCTAGGCCTTGCACTCCTACTCCTCCCCCTAACGACCATGGCCTTATTCTCGCCCAACC
>Hydrobates_homochroa_KU217353
AATGGGCTTGAGGCGGCTTCTCCGTAGATAACCCAACATTGACCCGATTCTTTGCCCTACACTTCCTCCTCCCATTCATAATTGCAGGTCTCACTCTAATCCACCTCACCTTCCTCCATGAATCTGGCTCAAACAACCCCCTGGGCATCGTATCCAATTGCGATAAAATCCCATTTCACCCATATTACTCACTAAAAGATATTCTAGGGCTTACACTCCTACTCCTACCACTAACAGCTATAGCCCTATTCTCACCCAACC
>Hydrobates_homochroa_KU217354
AATGGGCTTGAGGCGGCTTCTCCGTAGATAACCCAACATTGACCCGATTCTTTGCCCTACATTTCCTCCTCCCATTCATAATTGCAGGTCTCACTCTAATCCACCTCACCTTCCTCCATGAATCTGGCTCAAACAACCCCCTGGGCATCGTATCCAATTGCGATAAAATCCCATTTCACCCATATTACTCACTAAAAGATATTCTAGGGCTTACACTCCTACTCCTACCACTAACAGCTATAGCCCTATTCTCACCCAACC
>Hydrobates_hornbyi_KU217355
AATGAGCCTGAGGGGGCTTCTCAGTAGACAACCCCACACTAACCCGATTCTTCGCCCTACACTTTCTCCTTCCATTCATAATTGCCGGTCTCACTTTAATCCACCTCACCTTCCTCCACGAATCCGGCTCAAACAACCCCCTAGGCATCGTATCCAACTGCGATAAAATTCCATTTCATCCATACTACTCCCTAAAAGATATCCTAGGACTTACACTCCTACTCCTACCACTAACAACCATAGCCCTATTCTCACCTAACC
>Hydrobates_hornbyi_KU217356
AATGAGCCTGAGGGGGCTTCTCAGTAGACAACCCCACACTAACCCGATTCTTCGCCCTACACTTTCTCCTTCCATTCATAATTGCCGGTCTCACTTTAATCCACCTCACCTTCCTCCACGAATCCGGCTCAAACAACCCCCTAGGCATCGTATCCAACTGCGATAAAATTCCATTTCATCCATACTACTCCCTAAAAGATATCCTAGGACTTACACTCCTACTCCTACCACTAACAACCATAGCCCTATTCTCACCTAACC
>Hydrobates_jabejabe_KU217332
AATGGGCTTGAGGTGGCTTCTCAGTAGACAACCCAACACTAACCCGATTTTTCGCCCTACACTTCCTCCTCCCCTTCATCATTGCGGGTCTCACTCTAATCCACCTAACCTTCCTCCACGAATCTGGCTCAAACAACCCCCTAGGCATCGTATCAAACTGTGATAAAATCCCATTTCACCCCTACTACTCCTTAAAAGACCTATTAGGACTTGTCCTCCTCCTACTCCCGCTAGCAACCATGGCTTTATTCTCACCAAACC
>Hydrobates_jabejabe_KU217333
AATGGGCTTGAGGTGGCTTCTCAGTAGACAACCCAACACTAACCCGATTTTTCGCCCTACACTTCCTCCTCCCCTTCATCATTGCGGGTCTCACTCTAATCCACCTAACCTTCCTCCACGAATCTGGCTCAAACAACCCCCTAGGCATCGTATCAAACTGTGATAAAATCCCATTTCACCCCTACTACTCCTTAAAAGACCTATTAGGACTTGTCCTCCTCCTACTCCCGCTAGCAACCATGGCTTTATTCTCACCAAACC
>Hydrobates_leucorhoa_AF076064
AGTGAGCCTGAGGGGGCTTCTCAGTAGACAACCCTACACTAACTCGATTCTTTGCCCTACACTTTCTCCTTCCATTCATAATTGCAGGCCTCACTTTAATCCACCTTACCTTCCTCCACGAATCCGGCTCAAACAACCCCCTAGGCATCATGTCCAACTGTGATAAAATCCCATTTCACCCCTACTACTCCATAAAAGACATCCTAGGTATAGCACTCCTACTCCTATTACTAACGACCATAGCCCTATTCTCACCCAATC
>Hydrobates_leucorhoa_chapmani_KU217351
AATGAGCCTGAGGGGGCTTCTCAGTAGACAACCCTACACTAACTCGATTCTTTGCCCTACACTTTCTCCTTCCATTCATAATTGCAGGCCTCACCTTAATCCACCTTACCTTCCTCCACGAGTCCGGCTCAAACAACCCCCTAGGCATCATGTCCAACTGTGATAAAATCCCATTTCACCCCTACTACTCCCTAAAAGACATCCTAGGTGTAGCACTCCTACTCCTATTACTAACGACCATAGCCCTATTCTCACCCAATC
>Hydrobates_leucorhoa_chapmani_KU217352
AATGAGCCTGAGGGGGCTTCTCAGTAGACAACCCTACACTAACTCGATTCTTTGCCCTACACTTTCTCCTTCCATTCATAATTGCAGGCCTCACCTTAATCCACCTTACCTTCCTCCACGAGTCCGGCTCAAACAACCCCCTAGGCATCATGTCCAACTGTGATAAAATCCCATTTCACCCCTACTACTCCCTAAAAGACATCCTAGGTGTAGCACTCCTACTCCTATTACTAACGACCATAGCCCTATTCTCACCCAATC
>Hydrobates_leucorhoa_leucorhoa_KU217345
AGTGAGCCTGAGGGGGCTTCTCAGTAGACAACCCTACACTAACTCGATTCTTTGCCCTACACTTTCTCCTTCCATTCATAATTGCAGGCCTCACTTTAATCCACCTTACCTTCCTCCACGAATCCGGCTCAAACAACCCCCTAGGCATCATGTCCAACTGTGATAAAATCCCATTTCACCCCTACTACTCCATAAAAGACATCCTAGGTATAGCACTCCTACTCCTATTACTAACGACCATAGCCCTATTCTCACCCAATC
>Hydrobates_leucorhoa_leucorhoa_KU217346
AGTGAGCCTGAGGGGGCTTCTCAGTAGACAACCCTACACTAACTCGATTCTTTGCCCTACACTTTCTCCTTCCATTCATAATTGCAGGCCTCACTTTAATCCACCTTACCTTCCTCCACGAATCCGGCTCAAACAACCCCCTAGGCATCATGTCCAACTGTGATAAAATCCCATTTCACCCCTACTACTCCATAAAAGACATCCTAGGTATAGCACTCCTACTCCTATTACTAACGACCATAGCCCTATTCTCACCCAATC
>Hydrobates_leucorhoa_leucorhoa_KU217349
AATGAGCCTGGGGAGGCTTCTCAGTGGACAACCCCACACTAACTCGATTCTTTGCCCTACACTTCCTCCTTCCATTCATAATTGCAGGCCTCACTTTAATCCACCTTACCTTCCTCCACGAATCCGGCTCAAACAACCCCCTAGGCATCATATCTAACTGTGATAAAATCCCATTTCATCCCTACTACTCCCTAAAAGACATCCTAGGAGTTGCACTCCTACTCCTATTACTAACGACCATAGCCCTATTCTCACCTAACC
>Hydrobates_leucorhoa_leucorhoa_KU217350
AATGAGCCTGGGGAGGCTTCTCAGTGGACAACCCCACACTAACTCGATTCTTTGCCCTACACTTCCTCCTTCCATTCATAATTGCAGGCCTCACTTTAATCCACCTTACCTTCCTCCACGAATCCGGCTCAAACAACCCCCTAGGCATCATATCTAACTGTGATAAAATCCCATTTCATCCCTACTACTCCCTAAAAGACATCCTAGGAGTTGCACTCCTACTCCTATTACTAACGACCATAGCCCTATTCTCACCTAACC
>Hydrobates_markhami_KU217359
AATGAGCCTGAGGTGGCTTCTCAGTAGACAACCCTACACTAACCCGATTCTTCGCCCTTCACTTCCTCCTCCCCTTCCTAATTGCAGGCCTCACTTTAATCCACCTTACCTTCCTCCACGAATCCGGCTCAAATAACCCCCTAGGCATCATCTCAAACTGCGATAAAATTCCATTCCACCCCTACTACTCCCTAAAAGATATCCTAGGACTTATACTCCTACTCCTTCCACTAACAACCCTAGCCCTATTCTCACCCAACC
>Hydrobates_matsudairae_KU217342
AGTGGGCTTGAGGGGGCTTCTCAGTAGACAACCCCACACTAACCCGATTCTTTGCCCTACACTTTCTCCTCCCATTCATAATTGCAGGCCTCACTTTAATCCACCTCACATTCCTCCACGAATCCGGCTCTAACAACCCCCTAGGCATCGTATCCAACTGCGACAAAATTCCATTTCACCCATACTACTCCCTAAAAGACACCCTAGGATTTGCACTCCTACTGCTACTACTATCAACCATAGCCTTATTCTCACCTAACC
>Hydrobates_matsudairae_LC541441
AGTGGGCTTGAGGGGGCTTCTCAGTAGACAACCCCACACTAACCCGATTCTTTGCCCTACACTTTCTCCTCCCATTCATAATTGCAGGCCTCACTTTAATCCACCTCACATTCCTCCACGAATCCGGCTCTAACAACCCCCTAGGCATCGTATCCAACTGCGACAAAATTCCATTTCACCCATACTACTCCCTAAAAGACACCCTAGGATTTGCACTCCTACTGCTACTACTATCAACCATAACCTTATTCTCACCTAACC
>Hydrobates_melania_AF076065
AATGAGCCTGAGGTGGCTTCTCAGTAGACAACCCTACACTAACCCGATTCTTCGCCCTTCACTTCCTCCTCCCCTTCCTAATTGCAGGCCTCACTTTAATCCACCTTACCTTCCTCCACGAATCCGGCTCAAATAACCCCCTAGGCATCATCTCAAACTGCGATAAAATTCCATTCCACCCCTACTACTCCCTAAAAGATATCCTAGGACTTATACTCCTACTCCTTCCACTAACAACCCTAGCCCTATTCTCACCCAACC
>Hydrobates_melania_KU217357
AATGAGCCTGAGGTGGCTTCTCAGTAGACAACCCTACACTAACCCGATTCTTCGCCCTTCACTTCCTCCTCCCCTTCCTAATTGCAGGCCTCACTTTAATCCACCTTACCTTCCTCCACGAATCCGGCTCAAATAACCCCCTAGGCATCATCTCAAACTGCGATAAAATTCCATTCCACCCCTACTACTCCCTAAAAGATATCCTAGGACTTATACTCCTACTCCTTCCACTAACAACCCTAGCCCTATTCTCACCCAACC
>Hydrobates_melania_KU217358
AATGAGCCTGAGGTGGCTTCTCAGTAGACAACCCTACACTAACCCGATTCTTCGCCCTTCACTTCCTCCTCCCCTTCCTAATTGCAGGCCTCACTTTAATCCACCTTACCTTCCTCCACGAATCCGGCTCAAATAACCCCCTAGGCATCATCTCAAACTGCGATAAAATTCCATTCCACCCCTACTACTCCCTAAAAGATATCCTAGGACTTATACTCCTACTCCTTCCACTAACAACCCTAGCCCTATTCTCACCCAACC
>Hydrobates_microsoma_AF076058
AATGGGCCTGAGGTGGCTTCTCAGTAGACAACCCTACACTAACCCGATTCTTCGCCCTACACTTCCTCCTCCCTTTCATAATTGCGGGCCTCACTTTAATCCACCTTACTTTCCTCCACGAGTCCGGCTCAAACAACCCCCTAGGCATCGTCTCAAACTGCGATAAGATTCCATTCCACCCCTACTACTCCTTAAAAGACATTCTAGGACTTGCACTACTACTCCTTCCACTAACAACCATAGCCTTATTCTCACCTAACC
>Hydrobates_microsoma_KU217360
AATGGGCCTGAGGTGGCTTCTCAGTAGACAACCCTACACTAACCCGATTCTTCGCCCTACACTTCCTCCTCCCTTTCATAATTGCGGGCCTCACTTTAATCCACCTTACTTTCCTCCACGAGTCCGGCTCAAACAACCCCCTAGGCATCGTCTCAAACTGCGATAAGATTCCATTCCACCCCTACTACTCCTTAAAAGACATTCTAGGACTTGCACTACTACTCCTTCCACTAACAACCATAGCCTTATTCTCACCTAACC
>Hydrobates_microsoma_KU217361
AATGGGCCTGAGGTGGCTTCTCAGTAGACAACCCTACACTAACCCGATTCTTCGCCCTACACTTCCTCCTCCCTTTCATAATTGCGGGCCTCACTTTAATCCACCTTACTTTCCTCCACGAGTCCGGCTCAAACAACCCCCTAGGCATCGTCTCAAACTGCGATAAGATTCCATTCCACCCCTACTACTCCTTAAAAGACATTCTAGGACTTGCACTACTACTCCTTCCACTAACAACCATAGCCTTATTCTCACCTAACC
>Hydrobates_monorhis_HG975293
AATGAGCTTGAGGGGGCTTTTCAGTAGACAACCCCACACTAACCCGATTCTTTGCCCTACACTTTCTCCTCCCATTCATAATTGCAGGCCTCACCTTAATCCACCTCACATTCCTCCACGAATCCGGCTCAAACAACCCTCTAGGCATCGTATCCAACTGCGATAAAATCCCATTCCACCCATACTACTCCCTAAAAGATATCCTAGGACTTACACTCTTACTGCTACCACTATCAACCATAGCCCTATTCTCACCCAATC
>Hydrobates_monorhis_HG975294
AATGAGCTTGAGGGGGCTTTTCAGTAGACAACCCCACACTAACCCGATTCTTTGCCCTACATTTTCTCCTCCCATTCATAATTGCAGGCCTCACCTTAATCCACCTCACATTCCTCCACGAATCCGGCTCAAACAACCCTCTAGGCATCGTATCCAACTGCGATAAAATCCCATTCCACCCATACTACTCCCTAAAAGATATCCTAGGACTTACACTCTTACTGCTACCACTATCAGCCATAGCCCTATTCTCACCCAATC
>Hydrobates_monorhis_KU217340
AATGAGCTTGAGGGGGCTTTTCAGTAGACAACCCCACACTAACCCGATTCTTTGCCCTACATTTTCTCCTCCCATTCATAATTGCAGGCCTCACCTTAATCCACCTCACATTCCTCCACGAATCCGGCTCAAACAACCCTCTAGGCATCGTATCCAACTGCGATAAAATCCCATTCCACCCATACTACTCCCTAAAAGATATCCTAGGACTTACACTCTTACTGCTACCACTATCAGCCATAGCCCTATTCTCACCCAATC
>Hydrobates_monorhis_KU217341
AATGAGCTTGAGGGGGCTTTTCAGTAGACAACCCCACACTAACCCGATTCTTTGCCCTACACTTTCTCCTCCCATTCATAATTGCAGGCCTCACCTTAATCCACCTCACATTCCTCCACGAATCCGGCTCAAACAACCCTCTAGGCATCGTATCCAACTGCGATAAAATCCCATTCCACCCATACTACTCCCTAAAAGATATCCTAGGACTTACACTCTTACTGCTACCACTATCAACCATAGCACTATTCTCACCCAATC
>Hydrobates_monorhis_LC541444
AATGAGCTTGAGGGGGCTTTTCAGTAGACAACCCCACACTAACCCGATTCTTTGCCCTACACTTTCTCCTCCCATTCATAATTGCAGGCCTCACCTTAATCCACCTCACATTCCTCCACGAATCCGGCTCAAACAACCCTCTAGGCATCGTATCCAACTGCGATAAAATCCCATTCCACCCATACTACTCCCTAAAAGATATCCTAGGACTTACACTCTTACTGCTACCACTATCAACCATAGCCCTATTCTCACCCAATC
>Hydrobates_monteiroi_KU217336
AGTGGGCTTGAGGCGGCTTCTCAGTAGACAACCCGACACTAACCCGATTTTTTGCCCTACACTTCCTCCTCCCCTTCATCATTGCAGGTCTCACTCTAATCCACCTAACCTTCCTACACGAATCCGGCTCAAACAACCCCCTAGGCATCGTGTCAAACTGTGATAAAATCCCATTTCACCCCTACTACTCCCTAAAAGACCTACTAGGACTTGTCCTCCTCCTACTCCCACTAACAACCATAGCTCTATTCTCACCAAACC
>Hydrobates_monteiroi_KU217337
AGTGGGCTTGAGGCGGCTTCTCAGTAGACAACCCTACACTAACCCGATTTTTTGCCCTACACTTCCTCCTCCCCTTCATCATTGCAGGTCTCACTCTAATCCACCTAACCTTCCTACACGAATCCGGCTCAAACAACCCCCTAGGCATCGTGTCAAACTGTGATAAAATCCCATTTCACCCCTACTACTCCCTAAAAGACCTACTAGGACTTGTCCTCCTCCTACTCCCACTAACAACCATAGCTCTATTCTCACCAAACC
>Hydrobates_pelagicus_AF076059
AATGGGCCTGAGGGGGCTTTTCAGTAGACAACCCTACACTGACCCGATTCTTTGCTCTACATTTCCTCCTTCCCTTCATAATCGCAGGTCTCACTCTAATCCACCTTACCTTCCTTCACGAGTCCGGCTCAAACAACCCCCTAGGCATCGTATCAAACTGTGACAAAATCCCGTTCCACCCCTACTACTCCCTAAAAGATATCTTAGGCCTTACACTTCTACTCCTACCCCTAACAACAATGGCCCTCTTCTCACCCAATC
>Hydrobates_pelagicus_AF469067
AATGGGCCTGAGGGGGCTTTTCAGTAGACAACCCTACACTGACCCGATTCTTTGCTCTACATTTCCTCCTTCCCTTCATAATCGCAGGTCTCACTCTAATCCACCTTACCTTCCTTCACGAGTCCGGCTCAAACAACCCCCTAGGCATCGTATCAAACTGTGACAAAATCCCGTTCCACCCCTACTACTCCCTAAAAGATATCTTAGGCCTTACACTTCTACTCCTACCCCTAACAACAATGGCCCTCTTCTCACCCAATC
>Hydrobates_pelagicus_AF469068
AATGGGCCTGAGGGGGCTTTTCAGTAGACAACCCTACACTGACCCGATTCTTTGCTCTACATTTCCTCCTTCCCTTCATAATCGCAGGTCTCACTCTAATCCACCTTACCTTCCTTCACGAGTCCGGCTCAAACAACCCCCTAGGCATCGTATCAAACTGTGACAAAATCCCGTTCCACCCCTACTACTCCCTAAAAGATATCTTAGGCCTTACACTTCTACTCCTACCCCTAACAACAATGGCCCTCTTCTCACCCAATC
>Hydrobates_pelagicus_AF469069
AATGGGCCTGAGGGGGCTTTTCAGTAGACAACCCTACACTGACCCGATTCTTTGCTCTACATTTCCTCCTTCCCTTCATAATCGCAGGTCTCACTCTAATCCACCTTACCTTCCTTCACGAGTCCGGCTCAAACAACCCCCTAGGCATCGTATCAAACTGTGACAAAATCCCGTTCCACCCCTACTACTCCCTAAAAGATATCTTAGGCCTTACACTTCTACTCCTACCCCTAACAACAATGGCCCTCTTCTCACCCAATC
>Hydrobates_pelagicus_AF469070
AATGGGCCTGAGGGGGCTTTTCAGTAGACAACCCTACACTGACCCGATTCTTTGCTCTACATTTCCTCCTTCCCTTCATAATCGCAGGTCTCACTCTAATCCACCTTACCTTCCTTCACGAGTCCGGCTCAAACAACCCCCTAGGCATCGTATCAAACTGTGACAAAATCCCGTTCCACCCCTACTACTCCCTAAAAGATATCTTAGGCCTTACACTTCTACTCCTACCCCTAACAACAATGGCCCTCTTCTCACCCAATC
>Hydrobates_pelagicus_AF469071
AATGGGCCTGAGGGGGCTTTTCAGTAGACAACCCTACACTGACCCGATTCTTTGCTCTACATTTCCTCCTTCCCTTCATAATCGCAGGTCTCACTCTAATCCACCTTACCTTCCTTCACGAGTCCGGCTCAAACAACCCCCTAGGCATCGTATCAAACTGTGACAAAATCCCGTTCCACCCCTACTACTCCCTAAAAGATATCTTAGGCCTTACACTTCTACTCCTACCCCTAACAACAATGGCCCTCTTCTCACCCAATC
>Hydrobates_pelagicus_AJ004180
AATGGGCCTGAGGGGGCTTTTCAGTAGACAACCCTACACTGACCCGATTCTTTGCTCTACATTTCCTCCTTCCCTTCATAATCGCAGGTCTTACTCTAATCCACCTTACCTTCCTTCACGAGTCCGGCTCAAACAACCCCCTAGGCATCGTATCAAACTGTGACAAAATCCCGTTCCACCCCTACTACTCCCTAAAAGATATCTTAGGCCTTACACTTCTACTCCTACCCCTAACAACAATGGCCCTCTTCTCACCCAATC
>Hydrobates_pelagicus_AJ004181
AATGGGCCTGAGGGGGCTTTTCAGTAGACAACCCTACACTGACCCGATTCTTTGCTCTACATTTCCTCCTTCCCTTCATAATCGCAGGTCTTACTCTAATCCACCTTACCTTCCTTCACGAGTCCGGCTCAAACAACCCCCTAGGCATCGTATCAAACTGTGACAAAATCCCGTTCCACCCCTACTACTCCCTAAAAGATATCTTAGGCCTTACACTTCTACTCCTACCCCTAACAACAATGGCCCTCTTCTCACCCAATC
>Hydrobates_pelagicus_AJ004182
AATGGGCCTGAGGGGGCTTTTCAGTAGACAACCCTACACTGACCCGATTCTTTGCTCTACATTTCCTCCTTCCCTTCATAATCGCAGGTCTTACTCTAATCCACCTTACCTTCCTTCACGAGTCCGGCTCAAACAACCCCCTAGGCATCGTATCAAACTGTGACAAAATCCCGTTCCACCCCTACTACTCCCTAAAAGATATCTTAGGCCTTACACTTCTACTCCTACCCCTAACAACAATGGCCCTCTTCTCACCCAATC
>Hydrobates_pelagicus_AY567913
AATGGGCCTGAGGGGGCTTTTCAGTAGACAACCCTACACTGACCCGATTCTTTGCTCTACATTTCCTCCTTCCCTTCATAATCGCAGGTCTCACTCTAATCCACCTTACCTTCCTTCACGAGTCCGGCTCAAACAACCCCCTAGGCATCGTATCAAACTGTGACAAAATCCCGTTCCACCCCTACTACTCCCTAAAAGATATCTTAGGCCTTACACTTCTACTCCTACCCCTAACAACAATGGCCCTCTTCTCACCCAATC
>Hydrobates_pelagicus_FJ972203
AATGGGCCTGAGGGGGCTTTTCAGTAGACAACCCTACACTGACCCGATTCTTTGCTCTACATTTCCTCCTTCCCTTCATAATCGCAGGTCTCACTCTAATCCACCTTACCTTCCTTCACGAGTCCGGCTCAAACAACCCCCTAGGCATCGTATCAAACTGTGACAAAATCCCGTTCCACCCCTACTACTCCCTAAAAGATATCTTAGGCCTTACACTTCTACTCCTACCCCTAACAACAATGGCCCTCTTCTCACCCAATC
>Hydrobates_pelagicus_FJ972204
AATGGGCCTGAGGGGGCTTTTCAGTAGACAACCCTACACTGACCCGATTCTTTGCTCTACATTTCCTCCTTCCCTTCATAATCGCAGGTCTCACTCTAATCCACCTTACCTTCCTTCACGAGTCCGGCTCAAACAACCCCCTAGGCATCGTATCAAACTGTGACAAAATCCCGTTCCACCCCTACTACTCCCTAAAAGATATCTTAGGCCTTACACTTCTACTCCTACCCCTAACAACAATGGCCCTCTTCTCACCCAATC
>Hydrobates_pelagicus_FJ972205
AGTGGGCCTGAGGGGGCTTTTCAGTAGACAACCCTACACTGACCCGATTCTTTGCTCTACATTTCCTCCTTCCCTTCATAATCACAGGTCTCACTCTAATCCACCTTACCTTCCTTCACGAGTCCGGCTCAAACAACCCCCTAGGCATCGTATCAAACTGTGACAAAATCCCGTTCCACCCCTACTACTCCCTAAAAGATATCTTAGGCCTTACACTTCTACTCCTACCCCTAACAACAATGGCCCTCTTCTCACCCAATC
>Hydrobates_pelagicus_FJ972206
AATGGGCCTGAGGGGGCTTTTCAGTAGACAACCCTACACTGACCCGATTCTTTGCTCTACATTTCCTCCTTCCCTTCATAATCGCAGGTCTCACTCTAATCCACCTTACCTTCCTTCACGAGTCCGGCTCAAACAACCCCCTAGGCATCGTATCAAACTGTGACAAAATCCCGTTCCACCCCTACTACTCCCTAAAAGATATCTTAGGCCTTACACTTCTACTCCTACCCCTAACAACAATGGCCCTCTTCTCACCCAATC
>Hydrobates_pelagicus_FJ972207
AATGGGCCTGAGGGGGCTTTTCAGTAGACAACCCTACACTGACCCGATTCTTTGCTCTACATTTCCTCCTTCCCTTCATAATCGCAGGTCTCACTCTAATCCACCTTACCTTCCTTCACGAGTCCGGCTCAAACAACCCCCTAGGCATCGTATCAAACTGTGACAAAATCCCGTTCCACCCCTACTACTCCCTAAAAGATATCTTAGGCCTTACACTTCTACTCCTACCCCTAACAACAATGGCCCTCTTCTCACCCAATC
>Hydrobates_pelagicus_melitensis_KU217370
AATGGGCCTGAGGGGGCTTTTCAGTAGACAACCCTACACTGACCCGATTCTTTGCTCTACATTTCCTCCTTCCCTTCATAATCGCAGGTCTCACTCTAATCCACCTTACCTTCCTTCACGAGTCCGGCTCAAACAACCCCCTAGGCATCGTATCAAACTGTGACAAAATCCCGTTCCACCCCTACTACTCCCTAAAAGATATCTTAGGCCTTACACTTCTACTCCTACCCCTAACAACAATGGCCCTCTTCTCACCCAATC
>Hydrobates_pelagicus_melitensis_KU217371
AATGGGCCTGAGGGGGCTTTTCAGTAGACAACCCTACACTGACCCGATTCTTTGCTCTACATTTCCTCCTTCCCTTCATAATCGCAGGTCTCACTCTAATCCACCTTACCTTCCTTCACGAGTCCGGCTCAAACAACCCCCTAGGCATCGTATCAAACTGTGACAAAATCCCGTTCCACCCCTACTACTCCCTAAAAGATATCTTAGGCCTTACACTTCTACTCCTACCCCTAACAACAATGGCCCTCTTCTCACCCAATC
>Hydrobates_pelagicus_pelagicus_KU217368
AATGGGCCTGAGGGGGCTTTTCAGTAGACAACCCTACACTGACCCGATTCTTTGCTCTACATTTCCTCCTTCCCTTCATAATCGCAGGTCTCACTCTAATCCACCTTACCTTCCTTCACGAGTCCGGCTCAAACAACCCCCTAGGCATCGTATCAAACTGTGACAAAATCCCGTTCCACCCCTACTACTCCCTAAAAGATATCTTAGGCCTTACACTTCTACTCCTACCCCTAACAACAATGGCCCTCTTCTCACCCAATC
>Hydrobates_pelagicus_pelagicus_KU217369
AATGGGCCTGAGGGGGCTTTTCAGTAGACAACCCTACACTGACCCGATTCTTTGCTCTACATTTCCTCCTTCCCTTCATAATCGCAGGTCTCACTCTAATCCACCTTACCTTCCTTCACGAGTCCGGCTCAAACAACCCCCTAGGCATCGTATCAAACTGTGACAAAATCCCGTTCCACCCCTACTACTCCCTAAAAGATATCTTAGGCCTTACACTTCTACTCCTACCCCTAACAACAATGGCCCTCTTCTCACCCAATC
>Hydrobates_socorroensis_KU217343
AGTGAGCCTGAGGGGGCTTCTCAGTAGACAACCCTACACTAACTCGATTCTTTGCCCTACACTTTCTCCTTCCATTCATAATTGCAGGCCTCACTTTAATCCACCTTACCTTCCTCCACGAATCCGGCTCAAACAACCCCCTAGGCATCATGTCCAACTGTGATAAAATCCCATTTCACCCCTACTACTCCATAAAAGACATCCTAGGTATAGCACTCCTACTCCTATTACTAACGACCATAGCCCTATTCTCACCCAATC
>Hydrobates_socorroensis_KU217344
AGTGAGCCTGAGGGGGCTTCTCAGTAGACAACCCTACACTAACTCGATTCTTTGCCCTACACTTTCTCCTTCCATTCATAATTGCAGGCCTCACTTTAATCCACCTTACCTTCCTCCACGAATCCGGCTCAAACAACCCCCTAGGCATCATGTCCAACTGTGATAAAATCCCATTTCACCCCTACTACTCCATAAAAGACATCCTAGGTATAGCACTCCTACTCCTATTACTAACGACCATAGCCCTATTCTCACCCAATC
>Hydrobates_tethys_AF076066
AATGAGCTTGAGGTGGTTTCTCAGTAGATAACCCCACACTAACCCGATTCTTTGCCCTACACTTCCTCCTCCCCTTCATGATTGCAGGCCTCACTTTAATTCACCTTACTTTCCTCCATGAATCTGGCTCAAACAATCCCCTAGGTATTGTCTCAAACTGCGATAAAATTCCATTCCACCCTTACTACTCCCTAAAAGACGCCCTAGGACTTGCCCTCCTACTCCTACCACTAACAACCATAGCCCTATTCTCACCTAACC
>Hydrobates_tethys_kelsalli_KU217364
AATGAGCTTGAGGTGGTTTCTCAGTAGATAACCCCACACTAACCCGATTCTTTGCCCTACACTTCCTCCTCCCCTTCATGATTGCAGGCCTCACTTTAATTCACCTTACTTTCCTCCATGAATCTGGCTCAAACAATCCCCTAGGTATTGTCTCAAACTGCGATAAAATTCCATTCCACCCTTACTACTCCCTAAAAGACGCCCTAGGACTTGCCCTCCTACTCCTACCACTAACAACCATAGCCCTATTCTCACCTAACC
>Hydrobates_tethys_MN356198
AATGAGCTTGAGGTGGTTTCTCAGTAGATAACCCCACACTAACCCGATTCTTTGCCCTACACTTCCTCCTCCCCTTCATGATTGCAGGCCTCACTTTAATTCACCTTACTTTCCTCCATGAATCTGGCTCAAACAATCCCCTAGGTATTGTCTCAAACTGCGATAAAATTCCATTCCACCCTTACTACTCCCTAAAAGACGCCCTAGGACTTGCCCTCCTACTCCTACCACTAACAACCATAGCCCTATTCTCACCTAACC
>Hydrobates_tethys_tethys_KU217362
AATGAGCTTGAGGTGGTTTCTCAGTAGATAACCCCACACTAACCCGATTCTTTGCCCTACACTTCCTCCTCCCCTTCATGATTGCAGGCCTCACTTTAATTCACCTTACTTTCCTCCATGAATCTGGCTCAAACAATCCCCTAGGTATTATCTCAAACTGCGATAAAATTCCATTCCACCCTTACTACTCCCTAAAAGACGCCCTAGGACTTGCCCTCCTACTCCTACCACTAACAACCATAGCCCTATTCTCACCTAACC
>Hydrobates_tethys_tethys_KU217363
AATGAGCTTGAGGTGGTTTCTCAGTAGATAACCCCACACTAACCCGATTCTTTGCCCTACACTTCCTCCTCCCCTTCATGATTGCAGGCCTCACTTTAATTCACCTTACTTTCCTCCATGAATCTGGCTCAAACAATCCCCTAGGTATTGTCTCAAACTGCGATAAAATTCCATTCCACCCTTACTACTCCCTAAAAGACGCCCTAGGACTTGCCCTCCTACTCCTACCACTAACAACCATAGCCCTATTCTCACCTAACC
>Hydrobates_tristrami_AF076067
AGTGGGCTTGAGGCGGCTTCTCAGTAGACAACCCTACACTAACCCGATTCTTTGCCCTACACTTTCTCCTGCCATTCATAATTGCAGGCCTCACTCTAATCCACCTTACCTTCCTCCACGAATCTGGCTCAAACAACCCTCTGGGCATCGTATCCAACTGTGATAAAATCCCATTTCACCCCTACTACTCCCTAAAAGATATTCTAGGACTTGCACTCCTTCTCCTACCACTAACAGCCATAGCCCTATTCTCACCCAATC
>Hydrobates_tristrami_KU217338
AGTGGGCTTGAGGTGGCTTCTCAGTAGACAACCCTACACTAACCCGATTCTTTGCCCTACACTTTCTCCTGCCATTCATAATTGCAGGCCTCACTCTAATCCACCTTACCTTCCTCCACGAATCTGGCTCAAACAACCCTCTGGGCATCGTATCCAACTGTGATAAAATCCCATTTCACCCCTACTACTCCCTAAAAGATATTCTAGGACTTGCACTCCTTCTCCTACCACTAACAGCCATAGCCCTATTCTCACCCAATC
>Hydrobates_tristrami_KU217339
AGTGGGCTTGAGGTGGCTTCTCAGTAGACAACCCTACACTAACCCGATTCTTTGCCCTACACTTTCTCCTGCCATTCATAATTGCAGGCCTCACTCTAATCCACCTTACCTTCCTCCACGAATCTGGCTCAAACAACCCTCTGGGCATCGTATCCAACTGTGATAAAATCCCATTTCACCCCTACTACTCCCTAAAAGATATTCTAGGACTTGCACTCCTTCTCCTACCACTAACAGCCATAGCCCTATTCTCACCCAATC
>Hydrobates_tristrami_LC541440
AGTGGGCTTGAGGCGGCTTCTCAGTAGACAACCCTACACTAACCCGATTCTTTGCCCTACACTTTCTCCTGCCATTCATAATTGCAGGCCTCACTCTAATCCACCTTACCTTCCTCCACGAATCTGGCTCAAACAACCCTCTGGGCATCGTATCCAACTGTGATAAAATCCCATTTCACCCCTACTACTCCCTAAAAGATATTCTAGGACTTGCACTCCTTCTCCTACCACTAACAGCCATAGCCCTATTCTCACCCAATC
>Lugensa_brevirostris_AY158678
AATGAGCCTGAGGGGGATTTTCAGTAGACAACCCCACACTAACCCGATTCTTTGCCCTACACTTCCTCCTCCCCTTTATAATCGCAGGACTTACCCTAATCCATCTTACCTTTCTCCACGAATCGGGCTCCAACAACCCCCTCGGTATTGTATCAAACTCCGACAAAATCCCATTCCACCCCTACTTCACCCTAAAAGATATCCTGGGCTTTACACTCATATTCATCCCACTAACAACCCTAGCCTTATTTTCCCCTAACC
>Lugensa_brevirostris_LBU74357
AATGAGCCTGAGGGGGATTTTCAGTAGACAACCCCACACTAACCCGATTCTTTGCCCTACACTTCCTCCTCCCCTTTATAATCGCAGGACTTACCCTAATCCATCTTACCTTCCTCCACGAATCGGGCTCCAACAACCCCCTCGGTATTGTATCAAACTCCGACAAAATCCCATTCCACCCCTACTTCACCCTAAAAGATATCCTGGGCTTTACACTCATATTCATCCCACTAACAACCCTAGCCTTATTTTCCCCTAACC
>Lugensa_brevirostris_NC_007174
AATGAGCCTGAGGGGGATTTTCAGTAGACAACCCCACACTAACCCGATTCTTTGCCCTACACTTCCTCCTCCCCTTTATAATCGCAGGACTTACCCTAATCCATCTTACCTTTCTCCACGAATCGGGCTCCAACAACCCCCTCGGTATTGTATCAAACTCCGACAAAATCCCATTCCACCCCTACTTCACCCTAAAAGATATCCTGGGCTTTACACTCATATTCATCCCACTAACAACCCTAGCCTTATTTTCCCCTAACC
>Macronectes_giganteus_667
AATGGGCCTGAGGGGGATTTTCAGTAGATAACCCCACACTAACCCGATTCTTTGCCCTACACTTCCTCCTCCCCTTTGCAATTGCAGGACTTACCCTAATTCACCTCACCTTCCTTCACGAATCAGGCTCAAACAACCCCCTAGGCATCGTATCAAACTGTGACAAAATCCCATTCCATCCCTACTTCACCCTAAAAGACATCCTAGGCTTCACACTCATAGTCCTCCCACTAACATCCCTAGCCCTATTCTCCCCTAACC
>Macronectes_giganteus_985
AATGGGCCTGAGGGGGATTTTCAGTAGATAACCCCACACTAACCCGATTCTTTGCCCTACACTTCCTCCTCCCCTTTGCAATTGCAGGACTTACCCTAATTCACCTCACCTTCCTTCACGAATCAGGCTCAAACAACCCCCTAGGCATCGTATCAAACTGTGACAAAATCCCATTCCATCCCTACTTCACCCTAAAAGACATCCTAGGCTTCACACTCATAGTCCTCCCACTAACATCCCTAGCCCTATTCTCCCCTAACC
>Macronectes_giganteus_14034414
AATGGGCCTGAGGGGGATTTTCAGTAGATAACCCCACACTAACCCGATTCTTTGCCCTACACTTCCTCCTCCCCTTTGCAATTGCAGGACTTACCCTAATTCACCTCACCTTCCTTCACGAATCAGGCTCAAACAACCCCCTAGGCATCGTATCAAACTGTGACAAAATCCCATTCCATCCCTACTTCACCCTAAAAGACATCCTAGGCTTCGCACTCATAGTCCTCCCACTAACATCCCTAGCTCTATTCTCCCCTAACC
>Macronectes_giganteus_14034416
AATGGGCCTGAGGGGGATTTTCAGTAGATAACCCCACACTAACCCGATTCTTTGCCCTACACTTCCTCCTCCCCTTTGCAATTGCAGGACTTACCCTAATTCACCTCACCTTCCTTCACGAATCAGGCTCAAACAACCCCCTAGGCATCGTATCAAACTGTGACAAAATCCCATTCCATCCCTACTTCACCCTAAAAGACATCCTAGGCTTCGCACTCATAGTCCTCCCACTAACATCCCTAGCTCTATTCTCCCCTAACC
>Macronectes_giganteus_AF076060
AATGGGCCTGAGGGGGATTTTCAGTAGATAACCCCACACTAACCCGATTCTTTGCCCTACACTTCCTCCTCCCCTTTGCAATTGCAGGACTTACCCTAATTCACCTCACCTTCCTTCACGAATCAGGCTCAAACAACCCCCTAGGCATCGTATCAAACTGTGACAAAATCCCATTCCATCCCTACTTCACCCTAAAAGACATCCTAGGCTTCGCACTCATAGTCCTCCCACTAACATCCCTAGCTCTATTCTCCCCTAACC
>Macronectes_giganteus_GQ120464
AATGGGCCTGAGGGGGATTTTCAGTAGATAACCCCACACTAACCCGATTCTTTGCCCTACACTTCCTCCTCCCCTTTGCAATTGCAGGACTTACCCTAATTCACCTCACCTTCCTTCACGAATCAGGCTCAAACAACCCCCTAGGCATCGTATCAAACTGTGACAAAATCCCATTCCATCCCTACTTCACCCTAAAAGACATCCTAGGCTTCGCACTCATAGTCCTCCCACTAACATCCCTAGCTCTATTCTCCCCTAACC
>Macronectes_giganteus_GQ120465
AATGGGCCTGAGGGGGATTTTCAGTAGATAACCCCACACTAACCCGATTCTTTGCCCTACACTTCCTCCTCCCCTTTGCAATTGCAGGACTTACCCTAATTCACCTCACCTTCCTTCACGAATCAGGCTCAAACAACCCCCTAGGCATCGTATCAAACTGTGACAAAATCCCATTCCATCCCTACTTCACCCTAAAAGACATCCTAGGCTTCGCACTCATAGTCCTCCCACTAACATCCCTAGCTCTATTCTCCCCTAACC
>Macronectes_giganteus_GQ120466
AATGGGCCTGAGGGGGATTTTCAGTAGATAACCCCACACTAACCCGATTCTTTGCCCTACACTTCCTCCTCCCCTTTGCAATTGCAGGACTTACCCTAATTCACCTCACCTTCCTTCACGAATCAGGCTCAAACAACCCCCTAGGCATCGTATCAAACTGTGACAAAATCCCATTCCATCCCTACTTCACCCTAAAAGACATCCTAGGCTTCGCACTCATAGTCCTCCCACTAACATCCCTAGCTCTATTCTCCCCTAACC
>Macronectes_giganteus_GQ120467
AATGGGCCTGAGGGGGATTTTCAGTAGATAACCCCACACTAACCCGATTCTTTGCCCTACACTTCCTCCTCCCCTTTGCAATTGCAGGACTTACCCTAATTCACCTCACCTTCCTTCACGAATCAGGCTCAAACAACCCCCTAGGCATCGTATCAAACTGTGACAAAATCCCATTCCATCCCTACTTCACCCTAAAAGACATCCTAGGCTTCACACTCATAGTCCTCCCACTAACATCCCTAGCCCTATTCTCCCCTAACC
>Macronectes_giganteus_GQ120468
AATGGGCCTGAGGGGGATTTTCAGTAGATAACCCCACACTAACCCGATTCTTTGCCCTACACTTCCTCCTCCCCTTTGCAATTGCAGGACTTACCCTAATTCACCTCACCTTCCTTCACGAATCAGGCTCAAACAACCCCCTAGGCATCGTATCAAACTGTGACAAAATCCCATTCCATCCCTACTTCACCCTAAAAGACATCCTAGGCTTCACACTCATAGTCCTCCCACTAACATCCCTAGCTCTATTCTCCCCTAACC
>Macronectes_giganteus_GQ120469
AATGGGCCTGAGGGGGATTTTCAGTAGATAACCCCACACTAACCCGATTCTTTGCCCTACACTTCCTCCTCCCCTTTGCAATTGCAGGACTCACCCTAATTCACCTCACCTTCCTTCACGAATCAGGCTCAAACAACCCCCTAGGCATCGTATCAAACTGTGACAAAATCCCATTCCATCCCTACTTCACCCTAAAAGACATCCTAGGCTTCACACTCATAGTCCTCCCACTAACATCCCTAGCTCTATTCTCCCCTAACC
>Macronectes_giganteus_GQ120470
AATGGGCCTGAGGGGGATTTTCAGTAGATAACCCCACACTAACCCGATTCTTTGCCCTACACTTCCTCCTCCCCTTTGCAATTGCAGGACTTACCCTAATTCACCTCACCTTCCTTCACGAATCAGGCTCAAACAACCCCCTAGGCATCGTATCAAACTGTGACAAAATCCCATTCCATCCCTACTTCACCCTAAAAGACATCCTAGGCTTCGCACTCATAGTCCTCCCACTAACATCCCTAGCTCTATTCTCCCCTAACC
>Macronectes_giganteus_GQ120471
AATGGGCCTGAGGGGGATTTTCAGTAGATAACCCCACACTAACCCGATTCTTTGCCCTACACTTCCTCCTCCCCTTTGCAATTGCAGGACTTACCCTAATTCACCTCACCTTCCTTCACGAATCAGGCTCAAACAACCCCCTAGGCATCGTATCAAACTGTGACAAAATCCCATTCCATCCCTACTTCACCCTAAAAGACATCCTAGGCTTCACACTCATAGTCCTCCCACTAACATCCCTAGCCCTATTCTCCCCTAACC
>Macronectes_giganteus_GQ120472
AATGGGCCTGAGGGGGATTTTCAGTAGATAACCCCACACTAACCCGATTCTTTGCCCTACACTTCCTCCTCCCCTTTGCAATTGCAGGACTTACCCTAATTCACCTCACCTTCCTTCACGAATCAGGCTCAAACAACCCCCTAGGCATCGTATCAAACTGTGACAAAATCCCATTCCATCCCTACTTCACCCTAAAAGACATCCTAGGCTTCGCACTCATAGTCCTCCCACTAACATCCCTAGCTCTATTCTCCCCTAACC
>Macronectes_giganteus_GQ120473
AATGGGCCTGAGGGGGATTTTCAGTAGATAACCCCACACTAACCCGATTCTTTGCCCTACACTTCCTCCTCCCCTTTGCAATTGCAGGACTTACCCTAATTCACCTCACCTTCCTTCACGAATCAGGCTCAAACAACCCCCTAGGCATCGTATCAAACTGTGACAAAATCCCATTCCATCCCTACTTCACCCTAAAAGACATCCTAGGCTTCACACTCATAGTCCTCCCACTAACATCCCTAGCTCTATTCTCCCCTAACC
>Macronectes_giganteus_GQ120474
AATGGGCCTGAGGGGGATTTTCAGTAGATAACCCCACACTAACCCGATTCTTTGCCCTACACTTCCTCCTCCCCTTTGCAATTGCAGGACTTACCCTAATTCACCTCACCTTCCTTCACGAATCAGGCTCAAACAACCCCCTAGGCATCGTATCAAACTGTGACAAAATCCCATTCCATCCCTACTTCACCCTAAAAGACATCCTAGGCTTCGCACTCATAGTCCTCCCACTAACATCCCTAGCTCTATTCTCCCCTAACC
>Macronectes_giganteus_GQ120475
AATGGGCCTGAGGGGGATTTTCAGTAGATAACCCCACACTAACCCGATTCTTTGCCCTACACTTCCTCCTCCCCTTTGCAATTGCAGGACTTACCCTAATTCACCTCACCTTCCTTCACGAATCAGGCTCAAACAACCCCCTAGGCATCGTATCAAACTGTGACAAAATCCCATTCCATCCCTACTTCACCCTAAAAGACATCCTAGGCTTCGCACTCATAGTCCTCCCACTAACATCCCTAGCTCTATTCTCCCCTAACC
>Macronectes_giganteus_GQ120476
AATGGGCCTGAGGGGGATTTTCAGTAGATAACCCCACACTAACCCGATTCTTTGCCCTACACTTCCTCCTCCCCTTTGCAATTGCAGGACTTACCCTAATTCACCTCACCTTCCTTCACGAATCAGGCTCAAACAACCCCCTAGGCATCGTATCAAACTGTGACAAAATCCCATTCCATCCCTACTTCACCCTAAAAGACATCCTAGGCTTCGCACTCATAGTCCTCCCACTAACATCCCTAGCTCTATTCTCCCCTAACC
>Macronectes_giganteus_MGU48941
AATGGGCCTGAGGGGGATTTTCAGTAGATAACCCCACACTAACCCGATTCTTTGCCCTACACTTCCTCCTCCCCTTTGCAATTGCAGGACTTACCCTAATTCACCTCACCTTCCTTCACGAATCAGGCTCAAACAACCCCCTAGGCATCGTATCAAACTGTGACAAAATCCCATTCCATCCCTACTTCACCCTAAAAGACATCCTAGGCTTCGCACTCATAGTCCTCCCACTAACATCCCTAGCTCTATTCTCCCCTAACC
>Macronectes_giganteus_MK761004
AATGGGCCTGAGGGGGATTTTCAGTAGATAACCCCACACTAACCCGATTCTTTGCCCTACACTTCCTCCTCCCCTTTGCAATTGCAGGACTTACCCTAATTCACCTCACCTTCCTTCACGAATCAGGCTCAAACAACCCCCTAGGCATCGTATCAAACTGTGACAAAATCCCATTCCATCCCTACTTCACCCTAAAAGACATCCTAGGCTTCGCACTCATAGTCCTCCCACTAACATCCCTAGCTCTATTCTCCCCTAACC
>Macronectes_halli_662
AATGGGCCTGAGGGGGATTTTCAGTAGATAACCCCACACTAACCCGATTCTTTGCCCTACACTTCCTCCTCCCCTTTGCAATTGCAGGACTTACCCTAATTCACCTCACCTTCCTTCACGAATCAGGCTCAAACAACCCCCTAGGCATCGTATCAAACTGTGACAAAATCCCATTCCATCCCTACTTCACCCTAAAAGACATCCTAGGCTTCACACTCATAGTCCTCCCACTAACATCCCTAGCTCTATTCTCCCCTAACC
>Macronectes_halli_674
AATGGGCCTGAGGGGGATTTTCAGTAGATAACCCCACACTAACCCGATTCTTTGCCCTACACTTCCTCCTCCCCTTTGCAATTGCAGGACTTACCCTAATTCACCTCACCTTCCTTCACGAATCAGGCTCAAACAACCCCCTAGGCATCGTATCAAACTGTGACAAAATCCCATTCCATCCCTACTTCACCCTAAAAGACATCCTAGGCTTCACACTCATAGTCCTCCCACTAACATCCCTAGCTCTATTCTCCCCTAACC
>Macronectes_halli_14034411
AATGGGCCTGAGGAGGATTTTCAGTAGATAACCCCACACTAACCCGATTCTTTGCCCTACACTTCCTCCTCCCCTTTGCAATTGCAGGACTTACCCTAATTCACCTCACCTTCCTTCACGAATCAGGCTCAAACAACCCCCTAGGCATCGTATCAAACTGTGACAAAATCCCATTCCATCCCTACTTCACCCTAAAAGACATCCTAGGCTTCACACTCATAATCCTCCCACTAACATCCCTAGCTCTATTCTCCCCTAACC
>Macronectes_halli_14034413
AATGGGCCTGAGGAGGATTTTCAGTAGATAACCCCACACTAACCCGATTCTTTGCCCTACACTTCCTCCTCCCCTTTGCAATTGCAGGACTTACCCTAATTCACCTCACCTTCCTTCACGAATCAGGCTCAAACAACCCCCTAGGCATCGTATCAAACTGTGACAAAATCCCATTCCATCCCTACTTCACCCTAAAAGACATCCTAGGCTTCACACTCATAATCCTCCCACTAACATCCCTAGCTCTATTCTCCCCTAACC
>Macronectes_halli_AF076061
AATGGGCCTGAGGGGGATTTTCAGTAGATAACCCCACACTAACCCGATTCTTTGCCCTACACTTCCTCCTCCCCTTTGCAATTGCAGGACTTACCCTAATTCACCTCACCTTCCTTCACGAATCAGGCTCAAACAACCCCCTAGGCATCGTATCAAACTGTGACAAAATCCCATTCCATCCCTACTTCACCCTAAAAGACATCCTAGGCTTCACACTCATAGTCCTCCCACTAACATCCCTAGCTCTATTCTCCCCTAACC
>Macronectes_halli_GQ120455
AATGGGCCTGAGGGGGATTTTCAGTAGATAACCCCACACTAACCCGATTCTTTGCCCTACACTTCCTCCTCCCCTTTGCAATTGCAGGACTTACCCTAATTCACCTCACCTTCCTTCACGAATCAGGCTCAAACAACCCCCTAGGCATCGTATCAAACTGTGACAAAATCCCATTCCATCCCTACTTCACCCTAAAAGACATCCTAGGCTTCACACTCATAGTCCTCCCACTAACATCCCTAGCTCTATTCTCCCCTAACC
>Macronectes_halli_GQ120456
AATGGGCCTGAGGGGGATTTTCAGTAGATAACCCCACACTAACCCGATTCTTTGCCCTACACTTCCTCCTCCCCTTTGCAATTGCAGGACTTACTCTAATTCACCTCACCTTCCTTCACGAATCAGGCTCAAACAACCCCCTAGGCATCGTATCAAACTGTGACAAAATCCCATTCCATCCCTACTTCACCCTAAAAGACATCCTAGGCTTCACACTCATAGTCCTCCCACTAACATCCCTAGCTCTATTCTCCCCTAACC
>Macronectes_halli_GQ120457
AATGGGCCTGAGGAGGATTTTCAGTAGATAACCCCACACTAACCCGATTCTTTGCCCTACACTTCCTCCTCCCCTTTGCAATTGCAGGACTTACCCTAATTCACCTCACCTTCCTTCACGAATCAGGCTCAAACAACCCCCTAGGCATCGTATCAAACTGTGACAAAATCCCATTCCATCCCTACTTCACCCTAAAAGACATCCTAGGCTTCACACTCATAATCCTCCCACTAACATCCCTAGCTCTATTCTCCCCTAACC
>Macronectes_halli_GQ120458
AATGGGCCTGAGGGGGATTTTCAGTAGATAACCCCACACTAACCCGATTCTTTGCCCTACACTTCCTCCTCCCCTTTGCAATTGCAGGACTTACCCTAATTCACCTCACCTTCCTTCACGAATCAGGCTCAAACAACCCCCTAGGCATCGTATCAAACTGTGACAAAATCCCATTCCATCCCTACTTCACCCTAAAAGACATCCTAGGCTTCACACTCATAGTCCTCCCACTAACATCCCTAGCTCTATTCTCCCCTAACC
>Macronectes_halli_GQ120459
AATGGGCCTGAGGGGGATTTTCAGTAGATAACCCCACACTAACCCGATTCTTTGCCCTACACTTCCTCCTCCCCTTTGCAATTGCAGGACTTACCCTAATTCACCTCACCTTCCTTCACGAATCAGGCTCAAACAACCCCCTAGGCATCGTATCAAACTGTGACAAAATCCCATTCCATCCCTACTTCACCCTAAAAGACATCCTAGGCTTCACACTCATAATCCTCCCACTAACATCCCTAGCTCTATTCTCCCCTAACC
>Macronectes_halli_GQ120460
AATGGGCCTGAGGAGGATTTTCAGTAGATAACCCCACACTAACCCGATTCTTTGCCCTACACTTCCTCCTCCCCTTTGCAATTGCAGGACTTACCCTAATTCACCTCACCTTCCTTCACGAATCAGGCTCAAACAACCCCCTAGGCATCGTATCAAACTGTGACAAAATCCCATTCCATCCCTACTTCACCCTAAAAGACATCCTAGGCTTCACACTCATAATCCTCCCACTAACATCCCTAGCTCTATTCTCCCCTAACC
>Macronectes_halli_GQ120461
AATGGGCCTGAGGAGGATTTTCAGTAGATAACCCCACACTAACCCGATTCTTTGCCCTACACTTCCTCCTCCCCTTTGCAATTGCAGGACTTACCCTAATTCACCTCACCTTCCTTCACGAATCAGGCTCAAACAACCCCCTAGGCATCGTATCAAACTGTGACAAAATCCCATTCCATCCCTACTTCACCCTAAAAGACATCCTAGGCTTCACACTCATAGTCCTCCCACTAACATCCCTAGCTCTATTCTCCCCTAACC
>Macronectes_halli_GQ120462
AATGGGCCTGAGGGGGATTTTCAGTAGATAACCCCACACTAACCCGATTCTTTGCCCTACACTTCCTCCTCCCCTTTGCAATTGCAGGACTTACCCTAATTCACCTCACCTTCCTTCACGAATCAGGCTCAAACAACCCCCTAGGCATCGTATCAAACTGTGACAAAATCCCATTCCATCCCTACTTCACCCTAAAAGACATCCTAGGCTTCACACTCATAGTCCTCCCACTAACATCCCTAGCTCTATTCTCCCCTAACC
>Macronectes_halli_GQ120463
AATGGGCCTGAGGAGGATTTTCAGTAGATAACCCCACACTAACCCGATTCTTTGCCCTACACTTCCTCCTCCCCTTTGCAATTGCAGGACTTACCCTAATTCACCTCACCTTCCTTCACGAATCAGGCTCAAACAACCCCCTAGGCATCGTATCAAACTGTGACAAAATCCCATTCCATCCCTACTTCACCCTAAAAGACATCCTAGGCTTCACACTCATAATCCTCCCACTAACATCCCTAGCTCTATTCTCCCCTAACC
>Oceanites_gracilis_MW079529
AATGAGCCTGAGGAGGATTCTCTGTAGACAACCCCACACTGACCCGGTTCTTCGCCCTACACTTCCTCCTTCCCTTCGCAATTGCAGGCCTCACACTAATCCACCTTACCTTCCTTCACGAATCAGGCTCAAACAACCCCCTAGGCATTGTATCAAACTGCGACAAAATCCCATTCCACCCATACTTCTCCCTAAAAGATGCCCTAGGATTCATACTCATGTTCCTCCCACTAACAACCCTGGCCCTATTCTCCCCCAACT
>Oceanites_oceanicus_AF076062
AATGAGCCTGAGGAGGATTCTCAGTAGACAACCCCACACTAACCCGATTCTTCGCCCTACACTTCCTCCTTCCCTTCGCAATTGCAGGCCTCACACTAATCCACCTTACCTTCCTTCACGAATCAGGCTCAAACAACCCCCTAGGCATTGTATCAAACTGCGACAAAATCCCATTCCACCCATACTTCTCCCTAAAGGATGCCCTAGGATTCATACTCATATTCCTCCCATTAACAACCCTAGCCCTATTCTCCCCCAACC
>Oceanites_oceanicus_exasperatus_JN587565
AATGAGCCTGAGGAGGATTCTCAGTAGACAACCCCACACTAACCCGATTCTTCGCCCTACACTTCCTCCTTCCCTTCGCAATTGCAGGCCTCACACTAATCCACCTTACCTTCCTTCACGAATCAGGCTCAAACAACCCCCTAGGCATTGTATCAAACTGCGACAAAATCCCATTCCACCCATACTTCTCCCTAAAGGATGCCCTAGGATTCATACTCATATTCCTCCCATTAACAACCCTAGCCCTATTCTCCCCCAACC
>Oceanites_oceanicus_KJ400323
AATGAGCCTGAGGAGGATTCTCAGTAGACAACCCCACACTAACCCGATTCTTCGCCCTACACTTCCTCCTTCCCTTCGCAATTGCAGGCCTCACACTAATCCACCTTACCTTCCTTCACGAATCAGGCTCAAACAACCCCCTAGGCATTGTATCAAACTGCGACAAAATCCCATTCCACCCATACTTCTCCCTAAAGGATGCCCTAGGATTCATACTCATATTCCTCCCATTAACAACCCTAGCCCTATTCTCCCCCAACC
>Oceanites_oceanicus_KM050770
AATGAGCCTGAGGAGGATTCTCAGTAGACAACCCCACACTAACCCGATTCTTCGCCCTACACTTCCTCCTTCCCTTCGCAATTGCAGGCCTCACACTAATCCACCTTACCTTCCTTCACGAATCAGGCTCAAACAACCCCCTAGGCATTGTATCAAACTGCGACAAAATCCCATTCCACCCATACTTCTCCCTAAAAGACACCCTAGGATTCATACTCATGTTCCTCCCACTAACAACCCTAGCCCTATTCTCTCCCAACC
>Oceanites_oceanicus_KP122193
AATGAGCCTGAGGAGGATTCTCAGTAGACAACCCCACACTAACCCGATTCTTCGCCCTACACTTCCTCCTTCCCTTCGCAATTGCAGGCCTCACACTAATCCACCTTACCTTCCTTCACGAATCAGGCTCAAACAACCCCCTAGGCATTGTATCAAACTGCGACAAAATCCCATTCCACCCATACTTCTCCCTAAAAGACACCCTAGGATTCATACTCATGTTCCTCCCACTAACAACCCTAGCCCTATTCTCTCCCAACC
>Oceanites_oceanicus_KP122194
AATGAGCCTGAGGAGGATTCTCAGTAGACAACCCCACACTAACCCGATTCTTCGCCCTACACTTCCTCCTTCCCTTCGCAATTGCAGGCCTCACACTAATCCACCTTACCTTCCTTCACGAATCAGGCTCAAACAACCCCCTAGGCATTGTATCAAACTGCGACAAAATCCCATTCCACCCATACTTCTCCCTAAAAGACACCCTAGGATTCATACTCATGTTCCTCCCACTAACAACCCTAGCCCTATTCTCTCCCAACC
>Oceanites_oceanicus_KP122195
AATGAGCCTGAGGAGGATTCTCAGTAGACAACCCCACACTAACCCGATTCTTCGCCCTACACTTCCTCCTTCCCTTCGCAATTGCAGGCCTCACACTAATCCACCTTACCTTCCTTCACGAATCAGGCTCAAACAACCCCCTAGGCATTGTATCAAACTGCGACAAAATCCCATTCCACCCATACTTCTCCCTAAAAGACACCCTAGGATTCATACTCATGTTCCTCCCACTAACAACCCTAGCCCTATTCTCTCCCAACC
>Oceanites_oceanicus_KP122196
AATGAGCCTGAGGAGGATTCTCAGTAGACAACCCCACACTAACCCGATTCTTCGCCCTACACTTCCTCCTTCCCTTCGCAATTGCAGGCCTCACACTAATCCACCTTACCTTCCTTCACGAATCAGGCTCAAACAACCCCCTAGGCATTGTATCAAACTGCGACAAAATCCCATTCCACCCATACTTCTCCCTAAAAGACACCCTAGGATTCATACTCATGTTCCTCCCACTAACAACCCTAGCCCTATTCTCTCCCAACC
>Oceanites_oceanicus_KU217327
AATGAGCCTGAGGAGGATTCTCAGTAGACAACCCCACACTAACCCGATTCTTCGCCCTACACTTCCTCCTTCCCTTCGCAATTGCAGGCCTCACACTAATCCACCTTACCTTCCTTCACGAATCAGGCTCAAACAACCCCCTAGGCATTGTATCAAACTGCGACAAAATCCCATTCCACCCATACTTCTCCCTAAAGGATGCCCTAGGATTCATACTCATATTCCTCCCATTAACAACCCTAGCCCTATTCTCCCCCAACC
>Oceanites_oceanicus_MN356163
AATGAGCCTGAGGAGGATTCTCAGTAGACAACCCCACACTAACCCGATTCTTCGCCCTACACTTCCTCCTTCCCTTCGCAATTGCAGGCCTCACACTAATCCACCTTACCTTCCTTCACGAATCAGGCTCAAACAACCCCCTAGGCATTGTATCAAACTGCGACAAAATCCCATTCCACCCATACTTCTCCCTAAAGGATGCCCTAGGATTCATACTCATATTCCTCCCATTAACAACCCTAGCCCTATTCTCCCCCAACC
>Oceanites_oceanicus_MN642063
AATGAGCCTGAGGAGGATTCTCAGTAGACAACCCCACACTAACCCGATTCTTCGCCCTACACTTCCTCCTTCCCTTCGCAATTGCAGGCCTCACACTAATCCACCTTACCTTCCTTCACGAATCAGGCTCAAACAACCCCCTAGGCATTGTATCAAACTGCGACAAAATCCCATTCCACCCATACTTCTCCCTAAAGGATGCCCTAGGATTCATACTCATATTCCTCCCATTAACAACCCTAGCCCTATTCTCCCCCAACC
>Oceanites_oceanicus_MN642064
AATGAGCCTGAGGAGGATTCTCAGTAGACAACCCCACACTAACCCGATTCTTCGCCCTACACTTCCTCCTTCCCTTCGCAATTGCAGGCCTCACACTAATCCACCTTACCTTCCTTCACGAATCAGGCTCAAACAACCCCCTAGGCATTGTATCAAACTGCGACAAAATCCCATTCCACCCATACTTCTCCCTAAAGGATGCCCTAGGATTCATACTCATATTCCTCCCATTAACAACCCTAGCCCTATTCTCCCCCAACC
>Oceanites_oceanicus_MN642065
AATGAGCCTGAGGAGGATTCTCAGTAGACAACCCCACACTAACCCGATTCTTCGCCCTACACTTCCTCCTTCCCTTCGCAATTGCAGGCCTCACACTAATCCACCTTACCTTCCTTCACGAATCAGGCTCAAACAACCCCCTAGGCATTGTATCAAACTGCGACAAAATCCCATTCCACCCATACTTCTCCCTAAAGGATGCCCTAGGATTCATACTCATATTCCTCCCATTAACAACCCTAGCCCTATTCTCCCCCAACC
>Oceanites_oceanicus_MN642066
AATGAGCCTGAGGAGGATTCTCAGTAGACAACCCCACACTAACCCGATTCTTCGCCCTACACTTCCTCCTTCCCTTCGCAATTGCAGGCCTCACACTAATCCACCTTACCTTCCTTCACGAATCAGGCTCAAACAACCCCCTAGGCATTGTATCAAACTGCGACAAAATCCCATTCCACCCATACTTCTCCCTAAAGGATGCCCTAGGATTCATACTCATATTCCTCCCATTAACAACCCTAGCCCTATTCTCCCCCAACC
>Oceanites_oceanicus_MN642067
AATGAGCCTGAGGAGGATTCTCAGTAGACAACCCCACACTAACCCGATTCTTCGCCCTACACTTCCTCCTTCCCTTCGCAATTGCAGGCCTCACACTAATCCACCTTACCTTCCTTCACGAATCAGGCTCAAACAACCCCCTAGGCATTGTATCAAACTGCGACAAAATCCCATTCCACCCATACTTCTCCCTAAAGGATGCCCTAGGATTCATACTCATATTCCTCCCATTAACAACCCTAGCCCTATTCTCCCCCAACC
>Oceanites_oceanicus_MN642068
AATGAGCCTGAGGAGGATTCTCAGTAGACAACCCCACACTAACCCGATTCTTCGCCCTACACTTCCTCCTTCCCTTCGCAATTGCAGGCCTCACACTAATCCACCTTACCTTCCTTCACGAATCAGGCTCAAACAACCCCCTAGGCATTGTATCAAACTGCGACAAAATCCCATTCCACCCATACTTCTCCCTAAAGGATGCCCTAGGATTCATACTCATATTCCTCCCATTAACAACCCTAGCCCTATTCTCCCCCAACC
>Oceanites_oceanicus_MN642069
AATGAGCCTGAGGAGGATTCTCAGTAGACAACCCCACACTAACCCGATTCTTCGCCCTACACTTCCTCCTTCCCTTCGCAATTGCAGGCCTCACACTAATCCACCTTACCTTCCTTCACGAATCAGGCTCAAACAACCCCCTAGGCATTGTATCAAACTGCGACAAAATCCCATTCCACCCATACTTCTCCCTAAAGGATGCCCTAGGATTCATACTCATATTCCTCCCATTAACAACCCTAGCCCTATTCTCCCCCAACC
>Oceanites_oceanicus_MN642070
AATGAGCCTGAGGAGGATTCTCAGTAGACAACCCCACACTAACCCGATTCTTCGCCCTACACTTCCTCCTTCCCTTCGCAATTGCAGGCCTCACACTAATCCACCTTACCTTCCTTCACGAATCAGGCTCAAACAACCCCCTAGGCATTGTATCAAACTGCGACAAAATCCCATTCCACCCATACTTCTCCCTAAAGGATGCCCTAGGATTCATACTCATATTCCTCCCATTAACAACCCTAGCCCTATTCTCCCCCAACC
>Oceanites_oceanicus_MN642071
AATGAGCCTGAGGAGGATTCTCAGTAGACAACCCCACACTAACCCGATTCTTCGCCCTACACTTCCTCCTTCCCTTCGCAATTGCAGGCCTCACACTAATCCACCTTACCTTCCTTCACGAATCAGGCTCAAACAACCCCCTAGGCATTGTATCAAACTGCGACAAAATCCCATTCCACCCATACTTCTCCCTAAAGGATGCCCTAGGATTCATACTCATATTCCTCCCATTAACAACCCTAGCCCTATTCTCCCCCAACC
>Oceanites_oceanicus_MN642072
AATGAGCCTGAGGAGGATTCTCAGTAGACAACCCCACACTAACCCGATTCTTCGCCCTACACTTCCTCCTTCCCTTCGCAATTGCAGGCCTCACACTAATCCACCTTACCTTCCTTCACGAATCAGGCTCAAACAACCCCCTAGGCATTGTATCAAACTGCGACAAAATCCCATTCCACCCATACTTCTCCCTAAAGGATGCCCTAGGATTCATACTCATATTCCTCCCATTAACAACCCTAGCCCTATTCTCCCCCAACC
>Oceanites_oceanicus_MN642073
AATGAGCCTGAGGAGGATTCTCAGTAGACAACCCCACACTAACCCGATTCTTCGCCCTACACTTCCTCCTTCCCTTCGCAATTGCAGGCCTCACACTAATCCACCTTACCTTCCTTCACGAATCAGGCTCAAACAACCCCCTAGGCATTGTATCAAACTGCGACAAAATCCCATTCCACCCATACTTCTCCCTAAAAGATGCCCTAGGATTCATACTCATATTCCTCCCATTAACAACCCTAGCCCTATTCTCCCCCAACC
>Oceanites_oceanicus_MN642074
AATGAGCCTGAGGAGGATTCTCAGTAGACAACCCCACACTAACCCGATTCTTCGCCCTACACTTCCTCCTTCCCTTCGCAATTGCAGGCCTCACACTAATCCACCTTACCTTCCTTCACGAATCAGGCTCAAACAACCCCCTAGGCATTGTATCAAACTGCGACAAAATCCCATTCCACCCATACTTCTCCCTAAAGGATGCCCTAGGATTCATACTCATATTCCTCCCATTAACAACCCTAGCCCTATTCTCCCCCAACC
>Oceanites_oceanicus_MN642075
AATGAGCCTGAGGAGGATTCTCAGTAGACAACCCCACACTAACCCGATTCTTCGCCCTACACTTCCTCCTTCCCTTCGCAATTGCAGGCCTCACACTAATCCACCTTACCTTCCTTCACGAATCAGGCTCAAACAACCCCCTAGGCATTGTATCAAACTGCGACAAAATCCCATTCCACCCATACTTCTCCCTAAAGGATGCCCTAGGATTCATACTCATATTCCTCCCATTAACAACCCTAGCCCTATTCTCCCCCAACC
>Oceanites_oceanicus_MN642076
AATGAGCCTGAGGAGGATTCTCAGTAGACAACCCCACACTAACCCGATTCTTCGCCCTACACTTCCTCCTTCCCTTCGCAATTGCAGGCCTCACACTAATCCACCTTACCTTCCTTCACGAATCAGGCTCAAACAACCCCCTAGGCATTGTATCAAACTGCGACAAAATCCCATTCCACCCATACTTCTCCCTAAAGGATGCCCTAGGATTCATACTCATATTCCTCCCATTAACAACCCTAGCCCTATTCTCCCCCAACC
>Oceanites_oceanicus_MN642077
AATGAGCCTGAGGAGGATTCTCAGTAGACAACCCCACACTAACCCGATTCTTCGCCCTACACTTCCTCCTTCCCTTCGCAATTGCAGGCCTCACACTAATCCACCTTACCTTCCTTCACGAATCAGGCTCAAACAACCCCCTAGGCATTGTATCAAACTGCGACAAAATCCCATTCCACCCATACTTCTCCCTAAAGGATGCCCTAGGATTCATACTCATATTCCTCCCATTAACAACCCTAGCCCTATTCTCCCCCAACC
>Oceanites_oceanicus_MN642078
AATGAGCCTGAGGAGGATTCTCAGTAGACAACCCCACACTAACCCGATTCTTCGCCCTACACTTCCTCCTTCCCTTCGCAATTGCAGGCCTCACACTAATCCACCTTACCTTCCTTCACGAATCAGGCTCAAACAACCCCCTAGGCATTGTATCAAACTGCGACAAAATCCCATTCCACCCATACTTCTCCCTAAAGGATGCCCTAGGATTCATACTCATATTCCTCCCATTAACAACCCTAGCCCTATTCTCCCCCAACC
>Oceanites_oceanicus_MN642079
AATGAGCCTGAGGAGGATTCTCAGTAGACAACCCCACACTAACCCGATTCTTCGCCCTACACTTCCTCCTTCCCTTCGCAATTGCAGGCCTCACACTAATCCACCTTACCTTCCTTCACGAATCAGGCTCAAACAACCCCCTAGGCATTGTATCAAACTGCGACAAAATCCCATTCCACCCATACTTCTCCCTAAAGGATGCCCTAGGATTCATACTCATATTCCTCCCATTAACAACCCTAGCCCTATTCTCCCCCAACC
>Pachyptila_belcheri_KM050769
AATGAGCCTGAGGGGGATTCTCAGTAGATAACCCCACACTAACCCGATTCTTTGCCTTACACTTTCTCCTCCCCTTCCTAATTGCAGGACTCACCCTAATCCACCTCACCTTCCTCCACGAATCAGGCTCAAACAACCCCCTCGGCATCGTATCAAACTGTGACAAAATCCCATTCCACCCTTACTTTACCCTAAAAGACATTCTAGGTTTTACCCTCATATTCCTTCCACTGACAACTTTAGCCCTATTTTCTCCCAACC
>Pachyptila_belcheri_KP122168
AATGAGCCTGAGGGGGATTCTCAGTAGATAACCCCACACTAACCCGATTCTTTGCCTTACACTTTCTCCTCCCCTTCCTAATTGCAGGACTCACCCTAATCCACCTCACCTTCCTCCACGAATCAGGCTCAAACAACCCCCTCGGCATCGTATCAAACTGTGACAAAATCCCATTCCACCCTTACTTTACCCTAAAAGACATTCTAGGTTTTACCCTCATATTCCTTCCACTGACAACTTTAGCCCTATTTTCCCCCAACC
>Pachyptila_belcheri_KP122169
AATGAGCCTGAGGGGGATTCTCAGTAGATAACCCCACACTAACCCGATTCTTTGCCTTACACTTTCTCCTCCCCTTCCTAATTGCAGGACTCACCCTAATCCACCTCACCTTCCTCCACGAATCAGGCTCAAACAACCCCCTCGGCATCGTATCAAACTGTGACAAAATCCCATTCCACCCTTACTTTACCCTAAAAGACATTCTAGGTTTTACCCTCATATTCCTTCCACTGACAACTTTAGCCCTATTTTCCCCCAACC
>Pachyptila_belcheri_KP122170
AATGAGCCTGAGGGGGATTCTCAGTAGATAACCCCACACTAACCCGATTCTTTGCCTTACACTTTCTCCTCCCCTTCCTAATTGCAGGACTCACCCTAATCCACCTCACCTTCCTCCACGAATCAGGCTCAAACAACCCCCTCGGCATCGTATCAAACTGTGACAAAATCCCATTCCACCCTTACTTTACCCTAAAAGACATTCTAGGTTTTACCCTCATATTCCTTCCACTGACAACTTTAGCCCTATTTTCTCCCAACC
>Pachyptila_belcheri_KP122171
AATGAGCCTGAGGGGGATTCTCAGTAGATAACCCCACACTAACCCGATTCTTTGCCTTACACTTTCTCCTCCCCTTCCTAATTGCAGGACTCACCCTAATCCACCTCACCTTCCTCCACGAATCAGGCTCAAACAACCCCCTCGGCATCGTATCAAACTGTGACAAAATCCCATTCCACCCTTACTTTACCCTAAAAGACATTCTAGGTTTTACCCTCATATTCCTTCCACTGACAACTTTAGCCCTATTTTCCCCCAACC
>Pachyptila_belcheri_KP122172
AATGAGCCTGAGGGGGATTCTCAGTAGATAACCCCACACTAACCCGATTCTTTGCCTTACACTTTCTCCTCCCCTTCCTAATTGCAGGACTCACCCTAATCCACCTCACCTTCCTCCACGAATCAGGCTCAAACAACCCCCTCGGCATCGTATCAAACTGTGACAAAATCCCATTCCACCCTTACTTTACCCTAAAAGACATTCTAGGTTTTACCCTCATATTCCTTCCACTGACAACTTTAGCCCTATTTTCCCCCAACC
>Pachyptila_belcheri_KX139066
AATGAGCCTGAGGGGGATTCTCAGTAGATAACCCCACACTAACCCGATTCTTTGCCTTACACTTTCTCCTCCCCTTCCTAATTGCAGGACTCACCCTAATCCACCTCACCTTCCTCCACGAATCAGGCTCAAACAACCCCCTCGGCATCGTATCAAACTGTGACAAAATCCCATTCCACCCTTACTTTACCCTAAAAGACATTCTAGGTTTTACCCTCATATTCCTTCCACTGACAACTTTAGCCCTATTTTCCCCCAACC
>Pachyptila_belcheri_MF159024
AATGAGCCTGAGGGGGATTCTCAGTAGATAACCCCACACTAACCCGATTCTTTGCCTTACACTTTCTCCTCCCCTTCCTAATTGCAGGACTCACCCTAATCCACCTCACCTTCCTCCACGAATCAGGCTCAAACAACCCCCTCGGCATCGTATCAAACTGTGACAAAATCCCATTCCACCCTTACTTTACCCTAAAAGACATTCTAGGTTTTACCCTCATATTCCTTCCACTGACAACTTTAGCCCTATTTTCCCCCAACC
>Pachyptila_belcheri_MF421817
AATGAGCCTGAGGGGGATTCTCAGTAGATAACCCCACACTAACCCGATTCTTTGCCTTACACTTTCTCCTCCCCTTCCTAATTGCAGGACTCACCCTAATCCACCTCACCTTCCTCCACGAATCAGGCTCAAACAACCCCCTCGGCATCGTATCAAACTGTGACAAAATCCCATTCCACCCTTACTTTACCCTAAAAGACATTCTAGGTTTTACCCTCATATTCCTTCCACTGACAACTTTAGCCCTATTTTCCCCCAACC
>Pachyptila_belcheri_MF421818
AATGAGCCTGAGGGGGATTCTCAGTAGATAACCCCACACTAACCCGATTCTTTGCCTTACACTTTCTCCTCCCCTTCCTAATTGCAGGACTCACCCTAATCCACCTCACCTTCCTCCACGAATCAGGCTCAAACAACCCCCTCGGCATCGTATCAAACTGTGACAAAATCCCATTCCACCCTTACTTTACCCTAAAAGACATTCTAGGTTTTACCCTCATATTCCTTCCACTGACAACTTTAGCCCTATTTTCCCCCAACC
>Pachyptila_belcheri_MF421819
AATGAGCCTGAGGGGGATTCTCAGTAGATAACCCCACACTAACCCGATTCTTTGCCTTACACTTTCTCCTCCCCTTCCTAATTGCAGGACTCACCCTAATCCACCTCACCTTCCTCCACGAATCAGGCTCAAACAACCCCCTCGGCATCGTATCAAACTGTGACAAAATCCCATTCCACCCTTACTTTACCCTAAAAGACATTCTAGGTTTTACCCTCATACTCCTTCCACTGACAACTTTAGCCCTATTTTCCCCCAACC
>Pachyptila_belcheri_MF421820
AATGAGCCTGAGGGGGATTCTCAGTAGATAACCCCACACTAACCCGATTCTTTGCCTTACACTTTCTCCTCCCCTTCCTAATTGCAGGACTCACCCTAATCCACCTCACCTTCCTCCACGAATCAGGCTCAAACAACCCCCTCGGCATCGTATCAAACTGTGACAAAATCCCATTCCACCCTTACTTTACCCTAAAAGACATTCTAGGTTTTACCCTCATATTCCTTCCACTGACAACTTTAGCCCTATTTTCCCCCAACC
>Pachyptila_belcheri_MF421821
AATGAGCCTGAGGGGGATTCTCAGTAGATAACCCCACACTAACCCGATTCTTTGCCTTACACTTTCTCCTCCCCTTCCTAATTGCAGGACTCACCCTGATCCACCTCACCTTCCTCCATGAATCAGGCTCAAACAACCCCCTCGGCATCGTATCAAACTGTGACAAAATCCCATTCCACCCTTACTTTACCCTAAAAGACATTCTAGGTTTTACCCTCATATTCCTTCCACTGACAACTTTAGCCCTATTTTCCCCCAACC
>Pachyptila_belcheri_MF421822
AATGAGCCTGAGGGGGATTCTCAGTAGATAACCCCACACTAACCCGATTCTTTGCCTTACACTTTCTCCTCCCCTTCCTAATTGCAGGACTCACCCTAATCCACCTCACCTTCCTCCACGAATCAGGCTCAAACAACCCCCTCGGCATCGTATCAAACTGTGACAAAATCCCATTCCACCCTTACTTTACCCTAAAAGACATTCTAGGTTTTACCCTCATATTCCTTCCACTGACAACTTTAGCCCTATTTTCCCCCAACC
>Pachyptila_belcheri_MF421823
AATGAGCCTGAGGGGGATTCTCAGTAGATAACCCCACACTAACCCGATTCTTTGCCTTACACTTTCTCCTCCCCTTCCTAATTGCAGGACTCACCCTAATCCACCTCACCTTCCTCCACGAATCAGGCTCAAACAACCCCCTCGGCATCGTATCAAACTGTGACAAAATCCCATTCCACCCTTACTTTACCCTAAAAGACATTCTAGGTTTTACCCTCATATTCCTTCCACTGACAACTTTAGCCCTATTTTCCCCCAACC
>Pachyptila_belcheri_MF421824
AATGAGCCTGAGGGGGATTCTCAGTAGATAACCCCACACTAACCCGATTCTTTGCCTTACACTTTCTCCTCCCCTTCCTAATTGCAGGACTCACCCTAATCCACCTCACCTTCCTCCACGAATCAGGCTCAAACAACCCCCTCGGCATCGTATCAAACTGTGACAAAATCCCATTCCACCCTTACTTTACCCTAAAAGACATTCTAGGTTTTACCCTCATATTCCTTCCACTGACAACTTTAGCCCTATTTTCCCCCAACC
>Pachyptila_belcheri_MF421825
AATGAGCCTGAGGGGGATTCTCAGTAGATAACCCCACACTAACCCGATTCTTTGCCTTACACTTTCTCCTCCCCTTCCTAATTGCAGGACTCACCCTAATCCACCTCACCTTCCTCCACGAATCAGGCTCAAACAACCCCCTCGGCATCGTATCAAACTGTGACAAAATCCCATTCCACCCTTACTTTACCCTAAAAGACATTCTAGGTTTTACCCTCATATTCCTTCCACTGACAACTTTAGCCCTATTTTCCCCCAACC
>Pachyptila_belcheri_MF421826
AATGAGCCTGAGGGGGATTCTCAGTAGATAACCCCACACTAACCCGATTCTTTGCCTTACACTTTCTCCTCCCCTTCCTAATTGCAGGACTCACCCTAATCCACCTCACCTTCCTCCACGAATCAGGCTCAAACAACCCCCTCGGCATCGTATCAAACTGTGACAAAATCCCATTCCACCCTTACTTTACCCTAAAAGACATTCTAGGTTTTACCCTCATACTCCTTCCACTGACAACTTTAGCCCTATTTTCCCCCAACC
>Pachyptila_belcheri_MF421827
AATGAGCCTGAGGGGGATTCTCAGTAGATAACCCCACACTAACCCGATTCTTTGCCTTACACTTTCTCCTCCCCTTCCTAATTGCAGGACTCACCCTAATCCACCTCACCTTCCTCCACGAATCAGGCTCAAACAACCCCCTCGGCATCGTATCAAACTGTGACAAAATCCCATTCCACCCTTACTTTACCCTAAAAGACATTCTAGGTTTTACCCTCATACTCCTTCCACTGACAACTTTAGCCCTATTTTCCCCCAACC
>Pachyptila_belcheri_MF421828
AATGAGCCTGAGGGGGATTCTCAGTAGATAACCCCACACTAACCCGATTCTTTGCCTTACACTTTCTCCTCCCCTTCCTAATTGCAGGACTCACCCTAATCCACCTCACCTTCCTCCACGAATCAGGCTCAAACAACCCCCTCGGCATCGTATCAAACTGTGACAAAATCCCATTCCACCCTTACTTTACCCTAAAAGACATTCTAGGTTTTACCCTCATATTCCTTCCACTGACAACTTTAGCCCTATTTTCCCCCAACC
>Pachyptila_belcheri_MF421829
AATGAGCCTGAGGGGGATTCTCAGTAGATAACCCCACACTAACCCGATTCTTTGCCTTACACTTTCTCCTCCCCTTCCTAATTGCAGGACTCACCCTAATCCACCTCACCTTCCTCCACGAATCAGGCTCAAACAACCCCCTCGGCATCGTATCAAACTGTGACAAAATCCCATTCCACCCTTACTTTACCCTAAAAGACATTCTAGGTTTTACCCTCATACTCCTTCCATTGACAACTTTAGCCCTATTTTCCCCCAACC
>Pachyptila_belcheri_MF421830
AATGAGCCTGAGGGGGATTCTCAGTAGATAACCCCACACTAACCCGATTCTTTGCCTTACACTTTCTCCTCCCCTTCCTAATTGCAGGACTCACCCTAATCCACCTCACCTTCCTCCACGAATCAGGCTCAAACAACCCCCTCGGCATCGTATCAAACTGTGACAAAATCCCATTCCACCCTTACTTTACCCTAAAAGACATTCTAGGTTTTACCCTCATATTCCTTCCACTGACAACTTTAGCCCTATTTTCCCCCAACC
>Pachyptila_belcheri_MF421831
AATGAGCCTGAGGGGGATTCTCAGTAGATAACCCCACACTAACCCGATTCTTTGCCTTACACTTTCTCCTCCCCTTCCTAATTGCAGGACTCACCCTAATCCACCTCACCTTCCTCCACGAATCAGGCTCAAACAACCCCCTCGGCATCGTATCAAACTGTGACAAAATCCCATTCCACCCTTACTTTACCCTAAAAGACATTCTAGGTTTTACCCTCATACTCCTTCCACTGACAACTTTAGCCCTATTTTCCCCCAACC
>Pachyptila_belcheri_MF421832
AATGAGCCTGAGGGGGATTCTCAGTAGATAACCCCACACTAACCCGATTCTTTGCCTTACACTTTCTCCTCCCCTTCCTAATTGCAGGACTCACCCTAATCCACCTCACCTTCCTCCACGAATCAGGCTCAAACAACCCCCTCGGCATCGTATCAAACTGTGACAAAATCCCATTCCACCCTTACTTTACCCTAAAAGACATTCTAGGTTTTACCCTCATACTCCTTCCACTGACAACTTTAGCCCTATTTTCCCCCAACC
>Pachyptila_belcheri_MF421833
AATGAGCCTGAGGGGGATTCTCAGTAGATAACCCCACACTAACCCGATTCTTTGCCTTACACTTTCTCCTCCCCTTCCTAATTGCAGGACTCACCCTAATCCACCTCACCTTCCTCCACGAATCAGGCTCAAACAACCCCCTCGGCATCGTATCAAACTGTGACAAAATCCCATTCCACCCTTACTTTACCCTAAAAGACATTCTAGGTTTTACCCTCATACTCCTTCCACTGACAACTTTAGCCCTATTTTCCCCCAACC
>Pachyptila_belcheri_MF421834
AATGAGCCTGAGGGGGATTCTCAGTAGATAACCCCACACTAACCCGATTCTTTGCCTTACACTTTCTCCTCCCCTTCCTAATTGCAGGACTCACCCTAATCCACCTCACCTTCCTCCACGAATCAGGCTCAAACAACCCCCTCGGCATCGTATCAAACTGTGACAAAATCCCATTCCACCCTTACTTTACCCTAAAAGACATTCTAGGTTTTACCCTCATACTCCTTCCACTGACAACTTTAGCCCTATTTTCCCCCAACC
>Pachyptila_belcheri_MF421835
AATGAGCCTGAGGGGGATTCTCAGTAGATAACCCCACACTAACCCGATTCTTTGCCTTACACTTTCTCCTCCCCTTCCTAATTGCAGGACTCACCCTAATCCACCTCACCTTCCTCCACGAATCAGGCTCAAACAACCCCCTCGGCATCGTATCAAACTGTGACAAAATCCCATTCCACCCTTACTTTACCCTAAAAGACATTCTAGGTTTTACCCTCATACTCCTTCCACTGACAACTTTAGCCCTATTTTCCCCCAACC
>Pachyptila_belcheri_MF421836
AATGAGCCTGAGGGGGATTCTCAGTAGATAACCCCACACTAACCCGATTCTTTGCCTTACACTTTCTCCTCCCCTTCCTAATTGCAGGACTCACCCTAATCCACCTCACCTTCCTCCACGAATCAGGCTCAAACAACCCCCTCGGCATCGTATCAAACTGTGACAAAATCCCATTCCACCCTTACTTTACCCTAAAAGACATTCTAGGTTTTACCCTCATACTCCTTCCACTGACAACTTTAGCCCTATTTTCCCCCAACC
>Pachyptila_belcheri_MF421837
AATGAGCCTGAGGGGGATTCTCAGTAGATAACCCCACACTAACCCGATTCTTTGCCTTACACTTTCTCCTCCCCTTCCTAATTGCAGGACTCACCCTAATCCACCTCACCTTCCTCCACGAATCAGGCTCAAACAACCCCCTCGGCATCGTATCAAACTGTGACAAAATCCCATTCCACCCTTACTTTACCCTAAAAGACATTCTAGGTTTTACCCTCATACTCCTTCCACTGACAACTTTAGCCCTATTTTCCCCCAACC
>Pachyptila_belcheri_MF421838
AATGAGCCTGAGGGGGATTCTCAGTAGATAACCCCACACTAACCCGATTCTTTGCCTTACACTTTCTCCTCCCCTTCCTAATTGCAGGACTCACCCTAATCCACCTCACCTTCCTCCACGAATCAGGCTCAAACAACCCCCTCGGCATCGTATCAAACTGTGACAAAATCCCATTCCACCCTTACTTTACCCTAAAAGACATTCTAGGTTTTACCCTCATACTCCTTCCACTGACAACTTTAGCCCTATTTTCCCCCAACC
>Pachyptila_belcheri_MF421839
AATGAGCCTGAGGGGGATTCTCAGTAGATAACCCCACACTAACCCGATTCTTTGCCTTACACTTTCTCCTCCCCTTCCTAATTGCAGGACTCACCCTAATCCACCTCACCTTCCTCCACGAATCAGGCTCAAACAACCCCCTCGGCATCGTATCAAACTGTGACAAAATCCCATTCCACCCTTACTTTACCCTAAAAGACATTCTAGGTTTTACCCTCATACTCCTTCCACTGACAACTTTAGCCCTATTTTCCCCCAACC
>Pachyptila_belcheri_MF421840
AATGAGCCTGAGGGGGATTCTCAGTAGATAACCCCACACTAACCCGATTCTTTGCCTTACACTTTCTCCTCCCCTTCCTAATTGCAGGACTCACCCTAATCCACCTCACCTTCCTCCACGAATCAGGCTCAAACAACCCCCTCGGCATCGTATCAAACTGTGACAAAATCCCATTCCACCCTTACTTTACCCTAAAAGACATTCTAGGTTTTACCCTCATACTCCTTCCACTGACAACTTTAGCCCTATTTTCCCCCAACC
>Pachyptila_belcheri_MF421841
AATGAGCCTGAGGGGGATTCTCAGTAGATAACCCCACACTAACCCGATTCTTTGCCTTACACTTTCTCCTCCCCTTCCTAATTGCAGGACTCACCCTAATCCACCTCACCTTCCTCCACGAATCAGGCTCAAACAACCCCCTCGGCATCGTATCAAACTGTGACAAAATCCCATTCCACCCTTACTTTACCCTAAAAGACATTCTAGGTTTTACCCTCATACTCCTTCCACTGACAACTTTAGCCCTATTTTCCCCCAACC
>Pachyptila_belcheri_MF421842
AATGAGCCTGAGGGGGATTCTCAGTAGATAACCCCACACTAACCCGATTCTTTGCCTTACACTTTCTCCTCCCCTTCCTAATTGCAGGACTCACCCTAATCCACCTCACCTTCCTCCACGAATCAGGCTCAAACAACCCCCTCGGCATCGTATCAAACTGTGACAAAATCCCATTCCACCCTTACTTTACCCTAAAAGACATTCTAGGTTTTACCCTCATACTCCTTCCACTGACAACTTTAGCCCTATTTTCCCCCAACC
>Pachyptila_belcheri_OM240595
AATGAGCCTGAGGGGGATTCTCAGTAGATAACCCCACACTAACCCGATTCTTTGCCTTACACTTTCTCCTCCCCTTCCTAATTGCAGGACTCACCCTAATCCACCTCACCTTCCTCCACGAATCAGGCTCAAACAACCCCCTCGGCATCGTATCAAACTGTGACAAAATCCCATTCCACCCTTACTTTACCCTAAAAGACATTCTAGGTTTTACCCTCATATTCCTTCCACTGACAACTTTAGCCCTATTTTCCCCCAACC
>Pachyptila_crassirostris_OM240597
AATGGGCCTGAGGAGGATTCTCAGTAGATAACCCCACACTAACCCGATTCTTTGCCCTACACTTTCTCCTCCCCTTCCTAATTGCAGGACTTACCCTAATCCACCTCACCTTCCTCCACGAATCAGGCTCAAACAACCCCCTCGGCATCGTATCAAACTGTGACAAAATCCCATTCCACCCTTACTTTACTCTAAAAGACATTCTAGGTTTTACCCTAATATTCCTCCCACTGACAACTTTAGCTCTATTCTCCCCCAACC
>Pachyptila_crassirostris_OM240598
AATGGGCCTGAGGAGGATTCTCAGTAGATAACCCCACACTAACCCGATTCTTTGCCCTACACTTTCTCCTCCCCTTCCTAATTGCAGGACTTACCCTAATCCACCTCACCTTCCTCCACGAATCAGGCTCAAACAACCCCCTCGGCATCGTATCAAACTGTGACAAAATCCCATTCCACCCTTACTTTACTCTAAAAGACATTCTAGGTTTTACCCTAATATTCCTCCCACTGACAACTTTAGCTCTATTCTCCCCCAACC
>Pachyptila_crassirostris_OM240599
AATGGGCCTGAGGAGGATTCTCAGTAGATAACCCCACACTAACCCGATTCTTTGCCCTACACTTTCTCCTCCCCTTCCTAATTGCAGGACTTACCCTAATCCACCTCACCTTCCTCCACGAATCAGGCTCAAACAACCCCCTCGGCATCGTATCAAACTGTGACAAAATCCCATTCCACCCTTACTTTACTCTAAAAGACATTCTAGGTTTTACCCTAATATTCCTCCCACTGACAACTTTAGCTCTATTCTCCCCCAACC
>Pachyptila_crassirostris_OM240607
AATGGGCCTGAGGAGGATTCTCAGTAGATAACCCCACACTAACCCGATTCTTTGCCCTACACTTTCTCCTCCCCTTCCTAATTGCAGGACTTACCCTAATCCACCTCACCTTCCTCCACGAATCAGGCTCAAACAACCCCCTCGGCATCGTATCAAACTGTGACAAAATCCCATTCCACCCTTACTTTACTCTAAAAGACATTCTAGGTTTTACCCTAATATTCCTCCCACTGACAACTTTAGCTCTATTCTCCCCCAACC
>Pachyptila_crassirostris_OM240608
AATGGGCCTGAGGAGGATTCTCAGTAGATAACCCCACACTAACCCGATTCTTTGCCCTACACTTTCTCCTCCCCTTCCTAATTGCAGGACTTACCCTAATCCACCTCACCTTCCTCCACGAATCAGGCTCAAACAACCCCCTCGGCATCGTATCAAACTGTGACAAAATCCCATTCCACCCTTACTTTACTCTAAAAGACATTCTAGGTTTTACCCTAATATTCCTCCCACTGACAACTTTAGCTCTATTCTCCCCCAACC
>Pachyptila_crassirostris_OM240611
AATGGGCCTGAGGAGGATTCTCAGTAGATAACCCCACACTAACCCGATTCTTTGCCCTACACTTTCTCCTCCCCTTCCTAATTGCAGGACTTACCCTAATCCACCTCACCTTCCTCCACGAATCAGGCTCAAACAACCCCCTCGGCATCGTATCAAACTGTGACAAAATCCCATTCCACCCTTACTTTACTCTAAAAGACATTCTAGGTTTTACCCTAATATTCCTCCCACTCACAACTTTAGCTCTATTCTCCCCCAACC
>Pachyptila_crassirostris_OM240613
AATGAGCCTGAGGGGGATTCTCAGTAGATAACCCCACACTAACCCGATTCTTTGCCCTACACTTTCTCCTCCCCTTCCTGATTGCAGGACTTACCCTAATCCACCTCACCTTCCTCCACGAATCAGGCTCAAACAACCCCCTCGGCATCGTATCAAACTGTGACAAAATCCCATTCCACCCTTACTTTACTCTAAAAGACATTCTAGGTTTTACCCTAATATTCCTCCCACTGACAACTTTAGCCCTATTCTCCCCCAACC
>Pachyptila_crassirostris_OM240616
AATGGGCCTGAGGAGGATTCTCAGTAGATAACCCCACACTAACCCGATTCTTTGCCCTACACTTTCTCCTCCCCTTCCTAATTGCAGGACTTACCCTAATCCACCTCACCTTCCTCCACGAATCAGGCTCAAACAACCCCCTCGGCATCGTATCAAACTGTGACAAAATCCCATTCCACCCTTACTTTACTCTAAAAGACATTCTAGGTTTTACCCTAATATTCCTCCCACTGACAACTTTAGCTCTATTCTCCCCCAACC
>Pachyptila_crassirostris_OM240617
AATGGGCCTGAGGAGGATTCTCAGTAGATAACCCCACACTAACCCGATTCTTTGCCCTACACTTTCTCCTCCCCTTCCTAATTGCAGGACTTACCCTAATCCACCTCACCTTCCTCCACGAATCAGGCTCAAACAACCCCCTCGGCATCGTATCAAACTGTGACAAAATCCCATTCCACCCTTACTTTACTCTAAAAGACATTCTAGGTTTTACCCTAATATTCCTCCCACTCACAACTTTAGCTCTATTCTCCCCCAACC
>Pachyptila_crassirostris_OM240623
AATGAGCCTGAGGGGGATTCTCAGTAGATAACCCCACACTAACCCGATTCTTTGCCCTACACTTTCTCCTCCCCTTCCTGATTGCAGGACTTACCCTAATCCACCTCACCTTCCTCCACGAATCAGGCTCAAACAACCCCCTCGGCATCGTATCAAACTGTGACAAAATCCCATTCCACCCTTACTTTACTCTAAAAGACATTCTAGGTTTTACCCTAATATTCCTCCCACTGACAACTTTAGCCCTATTCTCCCCCAACC
>Pachyptila_crassirostris_OM240624
AATGAGCCTGAGGGGGATTCTCAGTAGATAACCCCACACTAACCCGATTCTTTGCCCTACACTTTCTCCTCCCCTTCCTGATTGCAGGACTTACCCTAATCCACCTCACCTTCCTCCACGAATCAGGCTCAAACAACCCCCTCGGCATCGTATCAAACTGTGACAAAATCCCATTCCACCCTTACTTTACTCTAAAAGACATTCTAGGTTTTACCCTAATATTCCTCCCACTGACAACTTTAGCCCTATTCTCCCCCAACC
>Pachyptila_crassirostris_OM240625
AATGAGCCTGAGGGGGATTCTCAGTAGATAACCCCACACTAACCCGATTCTTTGCCCTACACTTTCTCCTCCCCTTCCTGATTGCAGGACTTACCCTAATCCACCTCACCTTCCTCCACGAATCAGGCTCAAACAACCCCCTCGGCATCGTATCAAACTGTGACAAAATCCCATTCCACCCTTACTTTACTCTAAAAGACATTCTAGGTTTTACCCTAATATTCCTCCCACTGACAACTTTAGCCCTATTCTCCCCCAACC
>Pachyptila_desolata_AF076068
AATGAGCCTGAGGGGGATTCTCAGTAGATAACCCTACACTAACCCGATTCTTTGCCTTACACTTTCTCCTCCCCTTCCTAATTGCAGGACTCACCCTAATCCACCTCACCTTCCTCCACGAATCAGGCTCAAACAACCCCCTCGGCATCGTATCAAACTGTGACAAAATCCCATTCCACCCTTACTTTACTCTAAAAGACATTCTAGGTTTTACCCTCATATTCCTTCCACTGACAACTTTAGCCCTATTTTCCCCCAACC
>Pachyptila_desolata_KP122173
AATGAGCCTGAGGGGGATTCTCAGTAGATAACCCCACACTAACCCGATTCTTTGCCTTACACTTTCTCCTCCCCTTCCTAATTGCAGGACTCACCCTAATCCACCTCACCTTCCTCCACGAATCAGGCTCAAACAACCCCCTCGGCATCGTATCAAACTGTGACAAAATCCCATTCCACCCTTACTTTACCCTAAAAGACATTCTAGGTTTTACCCTCATATTCCTTCCACTGACAACTTTAGCCCTATTTTCCCCCAACC
>Pachyptila_desolata_KP122174
AATGAGCCTGAGGGGGATTCTCAGTAGATAACCCCACACTAACCCGATTCTTTGCCTTACACTTTCTCCTCCCCTTCCTAATTGCAGGACTCACCCTAATCCACCTCACCTTCCTCCACGAATCAGGCTCAAACAACCCCCTCGGCATCGTATCAAACTGTGACAAAATCCCATTCCACCCTTACTTTACTCTAAAAGACATTCTAGGTTTTACCCTCATATTCCTTCCACTGACAACTTTAGCCCTATTTTCCCCCAACC
>Pachyptila_desolata_KP122175
AATGAGCCTGAGGGGGATTCTCAGTAGATAACCCCACACTAACCCGATTCTTTGCCTTACACTTTCTCCTCCCCTTCCTAATTGCAGGACTCACCCTAATCCACCTCACCTTCCTCCACGAATCAGGCTCAAACAACCCCCTCGGCATCGTATCAAACTGTGACAAAATCCCATTCCACCCTTACTTTACTCTAAAAGACATTCTAGGTTTTACCCTCATATTCCTTCCACTGACAACTTTAGCCCTATTTTCCCCCAACC
>Pachyptila_desolata_KP122176
AATGAGCCTGAGGGGGATTCTCAGTAGATAACCCCACACTAACCCGATTCTTTGCCTTACACTTTCTCCTCCCCTTCCTAATTGCAGGACTCACCCTAATCCACCTCACCTTCCTCCACGAATCAGGCTCAAACAACCCCCTCGGCATCGTATCAAACTGTGACAAAATCCCATTCCACCCTTACTTTACTCTAAAAGACATTCTAGGTTTTACCCTCATATTCCTTCCACTGACAACTTTAGCCCTATTTTCCCCCAACC
>Pachyptila_desolata_KP122177
AATGAGCCTGAGGGGGATTCTCAGTAGATAACCCCACACTAACCCGATTCTTTGCCTTACACTTTCTCCTCCCCTTCCTAATTGCAGGACTCACCCTAATCCACCTCACCTTCCTCCACGAATCAGGCTCAAACAACCCCCTCGGCATCGTATCAAACTGTGACAAAATCCCATTCCACCCTTACTTTACTCTAAAAGACATTCTAGGTTTTACCCTCATACTCCTTCCACTGACAACTTTAGCCCTATTTTCCCCCAACC
>Pachyptila_desolata_KX139130
AATGAGCCTGAGGGGGATTCTCAGTAGATAACCCCACACTAACCCGATTCTTTGCCTTACACTTTCTCCTCCCCTTCCTAATTGCAGGACTCACCCTAATCCACCTCACCTTCCTCCACGAATCAGGCTCAAACAACCCCCTCGGCATCGTATCAAACTGTGACAAAATCCCATTCCACCCTTACTTTACCCTAAAAGACATTCTAGGTTTTACCCTCATATTCCTTCCACTGACAACTTTAGCCCTATTTTCCCCCAACC
>Pachyptila_desolata_MF421870
AATGAGCCTGAGGGGGATTCTCAGTAGATAACCCCACACTAACCCGATTCTTTGCCTTACACTTTCTCCTCCCCTTCCTAATTGCAGGACTCACCCTAATCCACCTCACCTTCCTCCACGAATCAGGCTCAAACAACCCCCTCGGCATCGTATCAAACTGTGACAAAATCCCATTCCACCCTTACTTTACTCTAAAAGACATTCTAGGTTTTACCCTCATATTCCTTCCACTGACAACTTTAGCCCTATTTTCCCCCAACC
>Pachyptila_desolata_MF421871
AATGAGCCTGAGGGGGATTCTCAGTAGATAACCCCACACTAACCCGATTCTTTGCCTTACACTTTCTCCTCCCCTTCCTAATTGCAGGACTCACCCTAATCCACCTCACCTTTCTCCACGAATCAGGCTCAAACAACCCCCTCGGCATCGTATCAAACTGTGACAAAATCCCATTCCACCCTTACTTTACTCTAAAAGACATTCTAGGTTTTACCCTCATATTCCTTCCACTGACAACTTTAGCCCTATTTTCCCCCAACC
>Pachyptila_desolata_MF421872
AATGAGCCTGAGGGGGATTCTCAGTAGATAACCCCACACTAACCCGATTCTTTGCCTTACACTTTCTCCTCCCCTTCCTAATTGCAGGACTCACCCTAATCCACCTCACCTTCCTCCACGAATCAGGCTCAAACAACCCCCTCGGCATCGTATCAAACTGTGACAAAATCCCATTCCACCCTTACTTTACTCTAAAAGACATTCTAGGTTTTACCCTCATATTCCTTCCACTGACAACTTTAGCCCTATTTTCCCCCAACC
>Pachyptila_desolata_MF421873
AATGAGCCTGAGGGGGATTCTCAGTAGATAACCCCACACTAACCCGATTCTTTGCCTTACACTTTCTCCTCCCCTTCCTAATTGCAGGACTCACCCTAATCCACCTCACCTTCCTCCACGAATCAGGCTCAAACAACCCCCTCGGCATCGTATCAAACTGTGACAAAATCCCATTCCACCCTTACTTTACTCTAAAAGACATTCTAGGTTTTACCCTCATATTCCTTCCACTGACAACTTTAGCCCTATTTTCCCCCAACC
>Pachyptila_desolata_MF421874
AATGAGCCTGAGGGGGATTCTCAGTAGATAACCCCACACTAACCCGATTCTTTGCCTTACACTTTCTCCTCCCCTTCCTAATTGCAGGACTCACCCTAATCCACCTCACCTTCCTCCACGAATCAGGCTCAAACAACCCCCTCGGCATCGTATCAAACTGTGACAAAATCCCATTCCACCCTTACTTTACTCTAAAAGACATTCTAGGTTTTACCCTCATATTCCTTCCACTGACAACTTTAGCCCTATTTTCCCCCAACC
>Pachyptila_desolata_MF421875
AATGAGCCTGAGGGGGATTCTCAGTAGATAACCCCACACTAACCCGATTCTTTGCCTTACACTTTCTCCTCCCCTTCCTAATTGCAGGACTCACCCTAATCCACCTCACCTTCCTCCACGAATCAGGCTCAAACAACCCCCTCGGCATCGTATCAAACTGTGACAAAATCCCATTCCACCCTTACTTTACTCTAAAAGACATTCTAGGTTTTACCCTCATATTCCTTCCACTGACAACTTTAGCCCTATTTTCCCCCAACC
>Pachyptila_desolata_MF421876
AATGAGCCTGAGGGGGATTCTCAGTAGATAACCCCACACTAACCCGATTCTTTGCCTTACACTTTCTCCTCCCCTTCCTAATTGCAGGACTCACCCTAATCCACCTCACCTTCCTCCACGAATCAGGCTCAAACAACCCCCTCGGCATCGTATCAAACTGTGACAAAATCCCATTCCACCCTTACTTTACTCTAAAAGACATTCTAGGTTTTACCCTCATATTCCTTCCACTGACAACTTTAGCCCTATTTTCCCCCAACC
>Pachyptila_desolata_MF421877
AATGAGCCTGAGGGGGATTCTCAGTAGATAACCCCACACTAACCCGATTCTTTGCCTTACACTTTCTCCTCCCCTTCCTAATTGCAGGACTCACCCTAATCCACCTCACCTTCCTCCACGAATCAGGCTCAAACAACCCCCTCGGCATCGTATCAAACTGTGACAAAATCCCATTCCACCCTTACTTTACTCTAAAAGACATTCTAGGTTTTACCCTCATATTCCTTCCACTGACAACTTTAGCCCTATTTTCCCCCAACC
>Pachyptila_desolata_MF421878
AATGAGCCTGAGGGGGATTCTCAGTAGATAACCCCACACTAACCCGATTCTTTGCCTTACACTTTCTCCTCCCCTTCCTAATTGCAGGACTCACCCTAATCCACCTCACCTTCCTCCACGAATCAGGCTCAAACAACCCCCTCGGCATCGTATCAAACTGTGACAAAATCCCATTCCACCCTTACTTTACTCTAAAAGACATTCTAGGTTTTACCCTCATATTCCTTCCACTGACAACTTTAGCCCTATTTTCCCCCAACC
>Pachyptila_desolata_MF421879
AATGAGCCTGAGGGGGATTCTCAGTAGATAACCCCACACTAACCCGATTCTTTGCCTTACACTTTCTCCTCCCCTTCCTAATTGCAGGACTCACCCTAATCCACCTCACCTTCCTCCACGAATCAGGCTCAAACAACCCCCTCGGCATCGTATCAAACTGTGACAAAATCCCATTCCACCCTTACTTTACTCTAAAAGACATTCTAGGTTTTACCCTCATATTCCTTCCACTGACAACTTTAGCCCTATTTTCCCCCAACC
>Pachyptila_desolata_MF421880
AATGAGCCTGAGGGGGATTCTCAGTAGATAACCCCACACTAACCCGATTCTTTGCCTTACACTTTCTCCTCCCCTTCCTAATTGCAGGACTCACCCTAATTCACCTCACCTTCCTCCACGAATCAGGCTCAAACAACCCCCTCGGCATCGTATCAAACTGTGACAAAATCCCATTCCACCCTTACTTTACTCTAAAAGACATTCTAGGTTTTACCCTCATATTCCTTCCACTGACAACTTTAGCCCTATTTTCCCCCAACC
>Pachyptila_desolata_MF421881
AATGAGCCTGAGGGGGATTCTCAGTAGATAACCCCACACTAACCCGATTCTTTGCCTTACACTTTCTCCTCCCCTTCCTAATTGCAGGACTCACCCTAATCCACCTCACCTTCCTCCACGAATCAGGCTCAAACAACCCCCTCGGCATCGTATCAAACTGTGACAAAATCCCATTCCACCCTTACTTTACTCTAAAAGACATTCTAGGTTTTACCCTCATATTCCTTCCACTGACAACTTTAGCCCTATTTTCCCCCAACC
>Pachyptila_desolata_MF421882
AATGAGCCTGAGGGGGATTCTCAGTAGATAACCCCACACTAACCCGATTCTTTGCCTTACACTTTCTCCTCCCCTTCCTAATTGCAGGACTCACCCTAATCCACCTCACCTTCCTCCACGAATCAGGCTCAAACAACCCCCTCGGCATCGTATCAAACTGTGACAAAATCCCATTCCACCCTTACTTTACTCTAAAAGACATTCTAGGTTTTACCCTCATATTCCTTCCACTGACAACTTTAGCCCTATTTTCCCCCAACC
>Pachyptila_desolata_MF421883
AATGAGCCTGAGGGGGATTCTCAGTAGATAACCCCACACTAACCCGATTCTTTGCCTTACACTTTCTCCTCCCCTTCCTAATTGCAGGACTCACCCTAATCCACCTCACCTTCCTCCACGAATCAGGCTCAAACAACCCCCTCGGCATCGTATCAAACTGTGACAAAATCCCATTCCACCCTTACTTTACTCTAAAAGACATTCTAGGTTTTACCCTCATATTCCTTCCACTGACAACTTTAGCCCTATTTTCCCCCAACC
>Pachyptila_desolata_MF421884
AATGAGCCTGAGGGGGATTCTCAGTAGATAACCCCACACTAACCCGATTCTTTGCCTTACACTTTCTCCTCCCCTTCCTAATTGCAGGACTCACCCTAATCCACCTCACCTTCCTCCACGAATCAGGCTCAAACAACCCCCTCGGCATCGTATCAAACTGTGACAAAATCCCATTCCACCCTTACTTTACTCTAAAAGACATTCTAGGTTTTACCCTCATATTCCTTCCACTAACAACTTTAGCCCTATTTTCCCCCAACC
>Pachyptila_desolata_MF421885
AATGAGCCTGAGGGGGATTCTCAGTAGATAACCCCACACTAACCCGATTCTTTGCCTTACACTTTCTCCTCCCCTTCCTAATTGCAGGACTCACCCTAATCCACCTCACCTTCCTCCACGAATCAGGCTCAAACAACCCCCTCGGCATCGTATCAAACTGTGACAAAATCCCATTCCACCCTTACTTTACTCTAAAAGACATTCTAGGTTTTACCCTCATATTCCTTCCACTGACAACTTTAGCCCTATTTTCCCCCAACC
>Pachyptila_desolata_MF421886
AATGAGCCTGAGGGGGATTCTCAGTAGATAACCCCACACTAACCCGATTCTTTGCCTTACACTTTCTCCTCCCCTTCCTAATTGCAGGACTCACCCTAATCCACCTCACCTTCCTCCACGAATCAGGCTCAAACAACCCCCTCGGCATCGTATCAAACTGTGACAAAATCCCATTCCACCCTTACTTTACTCTAAAAGACATTCTAGGTTTTACCCTCATATTCCTTCCACTGACAACTTTAGCCCTATTTTCCCCCAACC
>Pachyptila_desolata_MF421887
AATGAGCCTGAGGGGGATTCTCAGTAGATAACCCCACACTAACCCGATTCTTTGCCTTACACTTTCTCCTCCCCTTCCTAATTGCAGGACTCACCCTAATCCACCTCACCTTCCTCCACGAATCAGGCTCAAACAACCCCCTCGGCATCGTATCAAACTGTGACAAAATCCCATTCCACCCTTACTTTACTCTAAAAGACATTCTAGGTTTTACCCTCATATTCCTTCCACTGACAACTTTAGCCCTATTTTCCCCCAACC
>Pachyptila_desolata_MF421888
AATGAGCCTGAGGGGGATTCTCAGTAGATAACCCCACACTAACCCGATTCTTTGCCTTACACTTTCTCCTCCCCTTCCTAATTGCAGGACTCACCCTAATCCACCTCACCTTCCTCCACGAATCAGGCTCAAACAACCCCCTCGGCATCGTATCAAACTGTGACAAAATCCCATTCCACCCTTACTTTACTCTAAAAGACATTCTAGGTTTTACCCTCATATTCCTTCCACTGACAACTTTAGCCCTATTTTCCCCCAACC
>Pachyptila_desolata_MF421889
AATGAGCCTGAGGGGGATTCTCAGTAGATAACCCCACACTAACCCGATTCTTTGCCTTACACTTTCTCCTCCCCTTCCTAATTGCAGGACTCACCCTAATCCACCTCACCTTCCTCCACGAATCAGGCTCAAACAACCCCCTCGGCATCGTATCAAACTGTGACAAAATCCCATTCCACCCTTACTTTACTCTAAAAGACATTCTAGGTTTTACCCTCATATTCCTTCCACTGACAACTTTAGCCCTATTTTCCCCCAACC
>Pachyptila_desolata_MF421890
AATGAGCCTGAGGGGGATTCTCAGTAGATAACCCCACACTAACCCGATTCTTTGCCTTACACTTTCTCCTCCCCTTCCTAATTGCAGGACTCACCCTAATCCACCTCACCTTCCTCCACGAATCAGGCTCAAACAACCCCCTCGGCATCGTATCAAACTGTGACAAAATCCCATTCCACCCTTACTTTACTCTAAAAGACATTCTAGGTTTTACCCTCATATTCCTTCCACTGACAACTTTAGCCCTATTTTCCCCCAACC
>Pachyptila_desolata_MF421891
AATGAGCCTGAGGGGGATTCTCAGTAGATAACCCCACACTAACCCGATTCTTTGCCTTACACTTTCTCCTCCCCTTCCTAATTGCAGGACTCACCCTAATCCACCTCACCTTCCTCCACGAATCAGGCTCAAACAACCCCCTCGGCATCGTATCAAACTGTGACAAAATCCCATTCCACCCTTACTTTACTCTAAAAGACATTCTAGGTTTTACCCTCATACTCCTTCCACTGACAACTTTAGCCCTATTTTCCCCCAACC
>Pachyptila_desolata_MF421892
AATGAGCCTGAGGGGGATTCTCAGTAGATAACCCCACACTAACCCGATTCTTTGCCTTACACTTTCTCCTCCCCTTCCTAATTGCAGGACTCACCCTAATCCACCTCACCTTCCTCCACGAATCAGGCTCAAACAACCCCCTCGGCATCGTATCAAACTGTGACAAAATCCCATTCCACCCTTACTTTACTCTAAAAGACATTCTAGGTTTTACCCTCATATTCCTTCCACTGACAACTTTAGCCCTATTTTCCCCCAACC
>Pachyptila_desolata_MF421893
AATGAGCCTGAGGGGGATTCTCAGTAGATAACCCCACACTAACCCGATTCTTTGCCTTACACTTTCTCCTCCCCTTCCTAATTGCAGGACTCACCCTAATCCACCTCACCTTCCTCCACGAATCAGGCTCAAACAACCCCCTCGGCATCGTATCAAACTGTGACAAAATCCCATTCCACCCTTACTTTACTCTAAAAGACATTCTAGGTTTTACCCTCATATTCCTTCCACTGACAACTTTAGCCCTATTTTCCCCCAACC
>Pachyptila_desolata_MF421894
AATGAGCCTGAGGGGGATTCTCAGTAGATAACCCCACACTAACCCGATTCTTTGCCTTACACTTTCTCCTCCCCTTCCTAATTGCAGGACTCACCCTAATCCACCTCACCTTCCTCCACGAATCAGGCTCAAACAACCCCCTCGGCATCGTATCAAACTGTGACAAAATCCCATTCCACCCTTACTTTACTCTAAAAGACATTCTAGGTTTTACCCTCATATTCCTTCCACTGACAACTTTAGCCCTATTTTCCCCCAACC
>Pachyptila_desolata_MF421895
AATGAGCCTGAGGGGGATTCTCAGTAGATAACCCCACACTAACCCGATTCTTTGCCTTACACTTTCTCCTCCCCTTCCTAATTGCAGGACTCACCCTAATCCACCTCACCTTCCTCCACGAATCAGGCTCAAACAACCCCCTCGGCATCGTATCAAACTGTGACAAAATCCCATTCCACCCTTACTTTACTCTAAAAGACATTCTAGGTTTTACCCTCATATTCCTTCCACTGACAACTTTAGCCCTATTTTCCCCCAACC
>Pachyptila_desolata_MF421896
AATGAGCCTGAGGGGGATTCTCAGTAGATAACCCCACACTAACCCGATTCTTTGCCTTACACTTTCTCCTCCCCTTCCTAATTGCAGGACTCACCCTAATCCACCTCACCTTCCTCCACGAATCAGGCTCAAACAACCCCCTCGGCATCGTATCAAACTGTGACAAAATCCCATTCCACCCTTACTTTACTCTAAAAGACATTCTAGGTTTTACCCTCATATTCCTTCCACTGACAACTTTAGCCCTATTTTCCCCCAACC
>Pachyptila_desolata_MF421897
AATGAGCCTGAGGGGGATTCTCAGTAGATAACCCCACACTAACCCGATTCTTTGCCTTACACTTTCTCCTCCCCTTCCTAATTGCAGGACTCACCCTAATCCACCTCACCTTCCTCCACGAATCAGGCTCAAACAACCCCCTCGGCATCGTATCAAACTGTGACAAAATCCCATTCCACCCTTACTTTACTCTAAAAGACATTCTAGGTTTTACCCTCATATTCCTTCCACTGACAACTTTAGCCCTATTTTCCCCCAACC
>Pachyptila_desolata_MF421898
AATGAGCCTGAGGGGGATTCTCAGTAGATAACCCCACACTAACCCGATTCTTTGCCTTACACTTTCTCCTCCCCTTCCTAATTGCAGGACTCACCCTAATCCACCTCACCTTCCTCCACGAATCAGGCTCAAACAACCCCCTTGGCATCGTATCAAACTGTGACAAAATCCCATTCCACCCTTACTTTACTCTAAAAGACATTCTAGGTTTCACCCTCATATTCCTTCCACTGACAACTTTAGCCCTATTTTCCCCCAACC
>Pachyptila_macgillivrayi_KX139078
AATGAGCCTGAGGGGGATTCTCAGTAGATAACCCCACACTAACCCGATTCTTTGCCTTACATTTTCTCCTCCCCTTCCTAATTGCAGGACTCACCCTAATCCACCTCACCTTCCTCCATGAATCAGGCTCAAACAACCCCCTCGGCATCGTATCAAACTGTGACAAAATCCCATTCCACCCTTACTTTACTCTAAAAGACATTCTAGGTTTTACCCTCATATTCCTTCCACTGACAACTTTAGCCCTATTTTCCCCCAACC
>Pachyptila_macgillivrayi_KX139079
AATGAGCCTGAGGGGGATTCTCAGTAGATAACCCCACACTAACCCGATTCTTTGCCTTACATTTTCTCCTCCCCTTCCTAATTGCAGGACTCACCCTAATCCACCTCACCTTCCTCCATGAATCAGGCTCAAACAACCCCCTCGGCATCGTATCAAACTGTGACAAAATCCCATTCCACCCTTACTTTACTCTAAAAGACATTCTAGGTTTTACCCTCATATTCCTTCCACTGACAACCTTAGCCCTATTTTCCCCCAACC
>Pachyptila_macgillivrayi_KX139080
AATGAGCCTGAGGGGGATTCTCAGTAGATAACCCCACACTAACCCGATTCTTTGCCTTACATTTTCTCCTCCCCTTCCTAATTGCAGGACTCACCCTAATCCACCTCACCTTCCTCCATGAATCAGGCTCAAACAACCCCCTCGGCATCGTATCAAACTGTGACAAAATCCCATTCCACCCTTACTTTACTCTAAAAGACATTCTAGGTTTTACCCTCATATTCCTTCCACTGACAACTTTAGCCCTATTTTCCCCCAACC
>Pachyptila_macgillivrayi_KX139081
AATGAGCCTGAGGGGGATTCTCAGTAGATAACCCCACACTAACCCGATTCTTTGCCTTACATTTTCTCCTCCCCTTCCTAATTGCAGGACTCACCCTAATCCACCTCACCTTCCTCCATGAATCAGGCTCAAACAACCCCCTCGGCATCGTATCAAACTGTGACAAAATCCCATTCCACCCTTACTTTACTCTAAAAGACATTCTAGGTTTTACCCTCATATTCCTTCCACTGACAACTTTAGCCCTATTTTCCCCCAACC
>Pachyptila_macgillivrayi_KX139082
AATGAGCCTGAGGGGGATTCTCAGTAGATAACCCCACACTAACCCGATTCTTTGCCTTACATTTTCTCCTCCCCTTCCTAATTGCAGGACTCACCCTAATCCACCTCACCTTCCTCCATGAATCAGGCTCAAACAACCCCCTCGGCATCGTATCAAACTGTGACAAAATCCCATTCCACCCTTACTTTACTCTAAAAGACATTCTAGGTTTTACCCTCATATTCCTTCCACTGACAACTTTAGCCCTATTTTCCCCCAACC
>Pachyptila_macgillivrayi_KX139083
AATGAGCCTGAGGGGGATTCTCAGTAGATAACCCCACACTAACCCGATTCTTTGCCTTACATTTTCTCCTCCCCTTCCTAATTGCAGGACTCACCCTAATCCACCTCACCTTCCTCCATGAATCAGGCTCAAACAACCCCCTCGGCATCGTATCAAACTGTGACAAAATCCCATTCCACCCTTACTTTACTCTAAAAGACATTCTAGGTTTTACCCTCATATTCCTTCCACTGACAACTTTAGCCCTATTTTCCCCCAACC
>Pachyptila_macgillivrayi_KX139084
AATGAGCCTGAGGGGGATTCTCAGTAGATAACCCCACACTAACCCGATTCTTTGCCTTACATTTTCTTCTCCCCTTCCTAATTGCAGGACTCACCCTAATCCACCTCACCTTCCTCCATGAATCAGGCTCAAACAACCCCCTCGGCATCGTATCAAACTGTGACAAAATCCCATTCCACCCTTACTTTACTCTAAAAGACATTCTAGGTTTTACCCTCATATTCCTTCCACTGACAACTTTAGCCCTATTTTCCCCCAACC
>Pachyptila_macgillivrayi_KX139085
AATGAGCCTGAGGGGGATTCTCAGTAGATAACCCCACACTAACCCGATTCTTTGCCTTACATTTTCTCCTCCCCTTCCTAATTGCAGGACTCACCCTAATCCACCTCACCTTCCTCCATGAATCAGGCTCAAACAACCCCCTCGGCATCGTATCAAACTGTGACAAAATCCCATTCCACCCTTACTTTACTCTAAAAGACATTCTAGGTTTTACCCTCATATTCCTTCCACTGACAACTTTAGCCCTATTTTCCCCCAACC
>Pachyptila_macgillivrayi_KX139086
AATGAGCCTGAGGGGGATTCTCAGTAGATAACCCCACACTAACCCGATTCTTTGCCTTACATTTTCTCCTCCCCTTCCTAATTGCAGGACTCACCCTAATCCACCTCACCTTCCTCCATGAATCAGGCTCAAACAACCCCCTCGGCATCGTATCAAACTGTGACAAAATCCCATTCCACCCTTACTTTACTCTAAAAGACATTCTAGGTTTTACCCTCATATTCCTTCCACTGACAACTTTAGCCCTATTTTCCCCCAACC
>Pachyptila_macgillivrayi_KX139087
AATGAGCCTGAGGGGGATTCTCAGTAGATAACCCCACACTAACCCGATTCTTTGCCTTACATTTTCTCCTCCCCTTCCTAATTGCAGGACTCACCCTAATCCACCTCACCTTCCTCCATGAATCAGGCTCAAACAACCCCCTCGGCATCGTATCAAACTGTGACAAAATCCCATTCCACCCTTACTTTACTCTAAAAGACATTCTAGGTTTTACCCTCATATTCCTTCCACTGACAACTTTAGCCCTATTTTCCCCCAACC
>Pachyptila_macgillivrayi_KX139088
AATGAGCCTGAGGGGGATTCTCAGTAGATAACCCCACACTAACCCGATTCTTTGCCTTACATTTTCTCCTCCCCTTCCTAATTGCAGGACTCACCCTAATCCACCTCACCTTCCTCCATGAATCAGGCTCAAACAACCCCCTCGGCATCGTATCAAACTGTGACAAAATCCCATTCCACCCTTACTTTACTCTAAAAGACATTCTAGGTTTTACCCTCATATTCCTTCCACTGACAACTTTAGCCCTATTTTCCCCCAACC
>Pachyptila_macgillivrayi_MF159022
AATGAGCCTGAGGGGGATTCTCAGTAGATAACCCCACACTAACCCGATTCTTTGCCTTACATTTTCTCCTCCCCTTCCTAATTGCAGGACTCACCCTAATCCACCTCACCTTCCTCCATGAATCAGGCTCAAACAACCCCCTCGGCATCGTATCAAACTGTGACAAAATCCCATTCCACCCTTACTTTACTCTAAAAGACATTCTAGGTTTTACCCTCATATTCCTTCCACTGACAACTTTAGCCCTATTTTCCCCCAACC
>Pachyptila_salvini_AF076069
AATGAGCCTGAGGGGGATTCTCAGTAGATAACCCCACACTAACCCGATTCTTTGCCTTACACTTTCTCCTCCCCTTCATAATTGCAGGACTCACCCTAATCCACCTCACCTTCCTCCACGAATCAGGCTCAAACAACCCCCTCGGTATCGTATCAAACTGTGACAAAATCCCATTCCACCCTTACTTTACTCTAAAAGACATCCTAGGTTTTACCCTCATATTCCTTCCACTGACAACTTTAGCCCTATTTTCCCCCAACC
>Pachyptila_salvini_KP122178
AATGAGCCTGAGGGGGATTCTCAGTAGATAACCCCACACTAACCCGATTCTTTGCCTTACACTTTCTCCTCCCCTTCCTAATTGCAGGACTCACCCTAATCCACCTCACCTTCCTCCACGAATCAGGCTCAAACAACCCCCTCGGCATCGTATCAAACTGTGACAAAATCCCATTCCACCCTTACTTTACTCTAAAAGACATTCTAGGTTTTACCCTCATATTCCTTCCACTGACAACTTTAGCCCTATTTTCCCCCAACC
>Pachyptila_salvini_KP122179
AATGAGCCTGAGGGGGATTCTCAGTAGATAACCCCACACTAACCCGATTCTTTGCCTTACACTTTCTCCTCCCCTTCCTAATTGCAGGACTCACCCTAATCCACCTCACCTTCCTCCACGAATCAGGCTCAAACAACCCCCTCGGCATCGTATCAAACTGTGACAAAATCCCATTCCACCCTTACTTTACTCTAAAAGACATTCTAGGTTTTACCCTCATATTCCTTCCACTGACAACTTTAGCCCTATTTTCCCCCAACC
>Pachyptila_salvini_KP122180
AATGAGCCTGAGGGGGATTCTCAGTAGATAACCCCACACTAACCCGATTCTTTGCCTTACACTTTCTCCTCCCCTTCCTAATTGCAGGACTCACCCTAATCCACCTCACCTTCCTCCACGAATCAGGCTCAAACAACCCCCTCGGCATCGTATCAAACTGTGACAAAATCCCATTCCACCCTTACTTTACTCTAAAAGACATTCTAGGTTTTACCCTCATATTCCTTCCACTGACAACTTTAGCCCTATTTTCCCCCAACC
>Pachyptila_salvini_KP122181
AATGAGCCTGAGGGGGATTCTCAGTAGATAACCCCACACTAACCCGATTCTTTGCCTTACACTTTCTCCTCCCCTTCCTAATTGCAGGACTCACCCTAATCCACCTCACCTTCCTCCACGAATCAGGCTCAAACAACCCCCTCGGCATCGTATCAAACTGTGACAAAATCCCATTCCACCCTTACTTTACTCTAAAAGACATTCTAGGTTTTACCCTCATATTCCTTCCACTGACAACTTTAGCCCTATTTTCCCCCAACC
>Pachyptila_salvini_KP122182
AATGAGCCTGAGGGGGATTCTCAGTAGATAACCCCACACTAACCCGATTCTTTGCCTTACACTTTCTCCTCCCCTTCCTAATTGCAGGACTCACCCTAATCCACCTCACCTTCCTCCACGAATCAGGCTCAAACAACCCCCTCGGCATCGTATCAAACTGTGACAAAATCCCATTCCACCCTTACTTTACTCTAAAAGACATTCTAGGTTTTACCCTCATATTCCTTCCACTGACAACTTTAGCCCTATTTTCCCCCAACC
>Pachyptila_salvini_KX139067
AATGAGCCTGAGGGGGATTCTCAGTAGATAACCCCACACTAACCCGATTCTTTGCCTTACACTTTCTCCTCCCCTTCCTAATTGCAGGACTCACCCTAATCCACCTCACCTTCCTCCACGAATCAGGCTCAAACAACCCCCTCGGCATCGTATCAAACTGTGACAAAATCCCATTCCACCCTTACTTTACTCTAAAAGACATTCTAGGTTTTACCCTCATATTCCTTCCACTGACAACTTTAGCCCTATTTTCCCCCAACC
>Pachyptila_salvini_KX139068
AATGAGCCTGAGGGGGATTCTCAGTAGATAACCCCACACTAACCCGATTCTTTGCCTTACACTTTCTCCTCCCCTTCCTAATTGCAGGACTCACCCTAATCCACCTCACCTTCCTCCACGAATCAGGCTCAAACAACCCCCTCGGCATCGTATCAAACTGTGACAAAATCCCATTCCACCCTTACTTTACTCTAAAAGACATTCTAGGTTTTACCCTCATATTCCTTCCACTGACAACTTTAGCCCTATTTTCCCCCAACC
>Pachyptila_salvini_KX139069
AATGAGCCTGAGGGGGATTCTCAGTAGATAACCCCACACTAACCCGATTCTTTGCCTTACACTTTCTCCTCCCCTTCCTAATTGCAGGACTCACCCTAATCCACCTCACCTTCCTCCACGAATCAGGCTCAAACAACCCCCTCGGCATCGTATCAAACTGTGACAAAATCCCATTCCACCCTTACTTTACTCTAAAAGACATTCTAGGTTTTACCCTCATATTCCTTCCACTGACAACTTTAGCCCTATTTTCCCCCAACC
>Pachyptila_salvini_KX139070
AATGAGCCTGAGGGGGATTCTCAGTAGATAACCCCACACTAACCCGATTCTTTGCCTTACACTTTCTCCTCCCCTTCCTAATTGCAGGACTCACCCTAATTCACCTCACCTTCCTCCACGAATCAGGCTCAAACAACCCCCTCGGCATCGTATCAAACTGTGACAAAATCCCATTCCACCCTTACTTTACTCTAAAAGACATTCTAGGTTTTACCCTCATATTCCTTCCACTAACAACTTTAGCCCTATTTTCCCCCAACC
>Pachyptila_salvini_KX139071
AATGAGCCTGAGGGGGATTCTCAGTAGATAACCCCACACTAACCCGATTCTTTGCCTTACACTTTCTCCTCCCCTTCCTAATTGCAGGACTCACCCTAATCCACCTCACCTTCCTCCACGAATCAGGCTCAAACAACCCCCTCGGCATCGTATCAAACTGTGACAAAATCCCATTCCACCCTTACTTTACTCTAAAAGACATTCTAGGTTTTACCCTCATATTCCTTCCACTGACAACTTTAGCCCTATTTTCCCCCAACC
>Pachyptila_salvini_KX139072
AATGAGCCTGAGGGGGATTCTCAGTAGATAACCCCACACTAACCCGATTCTTTGCCTTACACTTTCTCCTCCCCTTCCTAATTGCAGGACTCACCCTAATCCACCTCACCTTCCTCCACGAATCAGGCTCAAACAACCCCCTCGGCATCGTATCAAACTGTGACAAAATCCCATTCCACCCTTACTTTACTCTAAAAGACATTCTAGGTTTTACCCTCATATTCCTTCCACTGACAACTTTAGCCCTATTTTCCCCCAACC
>Pachyptila_salvini_KX139073
AATGAGCCTGAGGGGGATTCTCAGTAGATAACCCCACACTAACCCGATTCTTTGCCTTACACTTTCTCCTCCCCTTCCTAATTGCAGGACTCACCCTAATCCACCTCACCTTCCTCCACGAATCAGGCTCAAACAACCCCCTCGGCATCGTATCAAACTGTGACAAAATCCCATTCCACCCTTACTTTACTCTAAAAGACATTCTAGGTTTTACCCTCATATTCCTTCCACTGACAACTTTAGCCCTATTTTCCCCCAACC
>Pachyptila_salvini_KX139074
AATGAGCCTGAGGGGGATTCTCAGTAGATAACCCCACACTAACCCGATTCTTTGCCTTACACTTTCTCCTCCCCTTCCTAATTGCAGGACTCACCCTAATCCACCTCACCTTCCTCCACGAATCAGGCTCAAACAACCCCCTCGGCATCGTATCAAACTGTGACAAAATCCCATTCCACCCTTACTTTACTCTAAAAGACATTCTAGGTTTTACCCTCATATTCCTTCCACTGACAACTTTAGCCCTATTTTCCCCCAACC
>Pachyptila_salvini_KX139075
AATGAGCCTGAGGGGGATTCTCAGTAGATAACCCCACACTAACCCGATTCTTTGCCTTACACTTTCTCCTCCCCTTCCTAATTGCAGGACTCACCCTAATCCACCTCACCTTCCTCCACGAATCAGGCTCAAACAACCCCCTCGGCATCGTATCAAACTGTGACAAAATCCCATTCCACCCTTACTTTACTCTAAAAGACATTCTAGGTTTTACCCTCATATTCCTTCCACTGACAACTTTAGCCCTATTTTCCCCCAACC
>Pachyptila_salvini_KX139076
AATGAGCCTGAGGGGGATTCTCAGTAGATAACCCCACACTAACCCGATTCTTTGCCTTACACTTTCTCCTCCCCTTCCTAATTGCAGGACTCACCCTAATCCACCTCACCTTCCTCCACGAATCAGGCTCAAACAACCCCCTCGGCATCGTATCAAACTGTGACAAAATCCCATTCCACCCTTACTTTACTCTAAAAGACATTCTAGGTTTTACCCTCATATTCCTTCCACTGACAACTTTAGCCCTATTTTCCCCCAACC
>Pachyptila_salvini_KX139077
AATGAGCCTGAGGGGGATTCTCAGTAGATAACCCCACACTAACCCGATTCTTTGCCTTACACTTTCTCCTCCCCTTCCTAATTGCAGGACTCACCCTAATCCACCTCACCTTCCTCCACGAATCAGGCTCAAACAACCCCCTCGGCATCGTATCAAACTGTGACAAAATCCCATTCCACCCTTACTTTACTCTAAAAGACATTCTAGGTTTTACCCTCATATTCCTTCCACTGACAACTTTAGCCCTATTTTCCCCCAACC
>Pachyptila_turtur_AF076070
AATGGGCCTGAGGGGGATTCTCAGTAGATAACCCCACACTAACCCGATTCTTTGCCCTACACTTTCTCCTCCCCTTCCTAATTGCAGGACTTACCCTAATCCACCTCACCTTCCTCCACGAATCAGGCTCAAACAACCCCCTCGGCATCGTATCAAACTGTGACAAAATCCCATTCCACCCTTACTTTACTCTAAAAGACATTCTAGGTTTTACCCTAATATTCCTCCCACTGACAACTTTAGCTCTATTCTCCCCCAACC
>Pachyptila_turtur_KP122183
AATGGGCCTGAGGGGGATTCTCAGTAGATAACCCCACACTAACCCGATTCTTTGCCCTACACTTTCTCCTCCCCTTCCTAATTGCAGGACTTACCCTAATCCACCTCACCTTCCTCCACGAATCAGGCTCAAACAACCCCCTCGGCATCGTATCAAACTGTGACAAAATCCCATTCCACCCTTACTTTACTCTAAAAGACATTCTAGGTTTTACCCTAATATTCCTCCCACTGACAACTTTAGCTCTATTCTCCCCCAACC
>Pachyptila_turtur_KP122184
AATGGGCCTGAGGGGGATTCTCAGTAGATAACCCCACACTAACCCGATTCTTTGCCCTACACTTTCTCCTCCCCTTCCTAATTGCAGGACTTACCCTAATCCACCTCACCTTCCTCCACGAATCAGGCTCAAACAACCCCCTCGGCATCGTATCAAACTGTGACAAAATCCCATTCCACCCTTACTTTACTCTAAAAGACATTCTAGGTTTTACCCTAATATTCCTCCCACTCACAACTTTAGCTCTATTCTCCCCCAACC
>Pachyptila_turtur_KP122185
AATGGGCCTGAGGGGGATTCTCAGTAGATAACCCCACACTAACCCGATTCTTTGCCCTACACTTTCTCCTCCCCTTCCTAATTGCAGGACTTACCCTAATCCACCTCACCTTCCTCCACGAATCAGGCTCAAACAACCCCCTCGGCATCGTATCAAACTGTGACAAAATCCCATTCCACCCTTACTTTACTCTAAAAGACATTCTAGGTTTTACCCTAATATTCCTCCCACTGACAACTTTAGCTCTATTCTCCCCCAACC
>Pachyptila_turtur_KP122186
AATGGGCCTGAGGGGGATTCTCAGTAGATAACCCCACACTAACCCGATTCTTTGCCCTACACTTTCTCCTCCCCTTCCTAATTGCAGGACTTACCCTAATCCACCTCACCTTCCTCCACGAATCAGGCTCAAACAACCCCCTCGGCATCGTATCAAACTGTGACAAAATCCCATTCCACCCTTACTTTACTCTAAAAGACATTCTAGGTTTTACCCTAATATTCCTCCCACTGACAACTTTAGCTCTATTCTCCCCCAACC
>Pachyptila_turtur_KP122187
AATGGGCCTGAGGGGGATTCTCAGTAGATAACCCCACACTAACCCGATTCTTTGCCCTACACTTTCTCCTCCCCTTCCTAATTGCAGGACTTACCCTAATCCACCTCACCTTCCTCCACGAATCAGGCTCAAACAACCCCCTCGGCATCGTATCAAACTGTGACAAAATCCCATTCCACCCTTACTTTACTCTAAAAGACATTCTAGGTTTTACCCTAATATTCCTCCCACTGACAACTTTAGCTCTATTCTCCCCCAACC
>Pachyptila_turtur_MZ054169
AATGGGCCTGAGGGGGATTCTCAGTAGATAACCCCACACTAACCCGATTCTTTGCCCTACACTTTCTCCTCCCCTTCCTAATTGCAGGACTTACCCTAATCCACCTCACCTTCCTCCACGAATCAGGCTCAAACAACCCCCTCGGCATCGTATCAAACTGTGACAAAATCCCATTCCACCCTTACTTTACTCTAAAAGACATTCTAGGTTTTACCCTAATATTCCTCCCACTGACAACTCTAGCTCTATTCTCCCCCAACC
>Pachyptila_turtur_MZ268100
AATGGGCCTGAGGGGGATTCTCAGTAGATAACCCAACACTAACCCGATTCTTTGCCCTACACTTTCTCCTCCCCTTCCTAATTGCAGGACTTACCCTAATCCACCTCACCTTCCTCCACGAATCAGGCTCAAACAACCCCCTCGGCATCGTATCAAACTGTGACAAAATCCCATTCCACCCTTACTTTACTCTAAAAGACATTCTAGGTTTTACCCTAATATTCCTCCCACTGACAACTCTAGCTCTATTCTCCCCCAACC
>Pachyptila_turtur_OM240596
AATGGGCCTGAGGGGGATTCTCAGTAGATAACCCCACACTAACCCGATTCTTTGCCCTACACTTTCTCCTCCCCTTCCTAATTGCAGGACTTACCCTAATCCACCTCACCTTCCTCCACGAATCAGGCTCAAACAACCCCCTCGGCATCGTATCAAACTGTGACAAAATCCCATTCCACCCTTACTTTACTCTAAAAGACATTCTAGGTTTTACCCTAATATTCCTCCCACTGACAACTTTAGCTCTATTCTCCCCCAACC
>Pachyptila_turtur_OM240600
AATGGGCCTGAGGGGGATTCTCAGTAGATAACCCCACACTAACCCGATTCTTTGCCCTACACTTTCTCCTCCCCTTCCTAATTGCAGGACTTACCCTAATCCATCTCACCTTCCTCCACGAATCAGGCTCAAACAACCCCCTCGGCATCGTATCAAACTGTGACAAAATCCCATTCCACCCTTACTTTACTCTAAAAGACATTCTAGGTTTTACCCTAATATTCCTCCCACTGACAACTTTAGCTCTATTCTCCCCCAACC
>Pachyptila_turtur_OM240601
AATGGGCCTGAGGGGGATTCTCAGTAGATAACCCCACACTAACCCGATTCTTTGCCCTACACTTTCTCCTCCCCTTCCTAATTGCAGGACTTACCCTAATCCATCTCACCTTCCTCCACGAATCAGGCTCAAACAACCCCCTCGGCATCGTATCAAACTGTGACAAAATCCCATTCCACCCTTACTTTACTCTAAAAGACATTCTAGGTTTTACCCTAATATTCCTCCCACTGACAACTTTAGCTCTATTCTCCCCCAACC
>Pachyptila_turtur_OM240602
AATGGGCCTGAGGGGGATTCTCAGTAGATAACCCCACACTAACCCGATTCTTTGCCCTACACTTTCTCCTCCCCTTCCTAATTGCAGGACTTACCCTAATCCATCTCACCTTCCTCCACGAATCAGGCTCAAACAACCCCCTCGGCATCGTATCAAACTGTGACAAAATCCCATTCCACCCTTACTTTACTCTAAAAGACATTCTAGGTTTTACCCTAATATTCCTCCCACTGACAACTTTAGCTCTATTCTCCCCCAACC
>Pachyptila_turtur_OM240603
AATGGGCCTGAGGGGGATTCTCAGTAGATAACCCCACACTAACCCGATTCTTTGCCCTACACTTTCTCCTCCCCTTCCTAATTGCAGGACTTACCCTAATCCACCTCACCTTCCTCCACGAATCAGGCTCAAACAACCCCCTCGGCATCGTATCAAACTGTGACAAAATTCCATTCCACCCTTACTTTACTCTAAAAGACATTCTAGGTTTTACCCTAATATTCCTCCCACTGACAACTCTAGCTCTATTCTCCCCCAACC
>Pachyptila_turtur_OM240604
AATGGGCCTGAGGGGGATTCTCAGTAGATAACCCCACACTAACCCGATTCTTTGCCCTACACTTTCTCCTCCCCTTCCTAATTGCAGGACTTACCCTAATCCATCTCACCTTCCTCCACGAATCAGGCTCAAACAACCCCCTCGGCATCGTATCAAACTGTGACAAAATCCCATTCCACCCTTACTTTACTCTAAAAGACATTCTAGGTTTTACCCTAATATTCCTCCCACTGACAACTTTAGCTCTATTCTCCCCCAACC
>Pachyptila_turtur_OM240605
AATGGGCCTGAGGGGGATTCTCAGTAGATAACCCCACACTAACCCGATTCTTTGCCCTACACTTTCTCCTCCCCTTCCTAATTGCAGGACTTACCCTAATCCACCTCACCTTCCTCCACGAATCAGGCTCAAACAACCCCCTCGGCATCGTATCAAACTGTGACAAAATCCCATTCCACCCTTACTTTACTCTAAAAGACATTCTAGGTTTTACCCTAATATTCCTCCCACTGACAACTCTAGCTCTATTCTCCCCCAACC
>Pachyptila_turtur_OM240606
AATGGGCCTGAGGGGGATTCTCAGTAGATAACCCCACACTAACCCGATTCTTTGCCCTACACTTTCTCCTCCCCTTCCTAATTGCAGGACTTACCCTAATCCACCTCACCTTCCTCCACGAATCAGGCTCAAACAACCCCCTCGGCATCGTATCAAACTGTGACAAAATCCCATTCCACCCTTACTTTACTCTAAAAGACATTCTAGGTTTTACCCTAATATTCCTCCCACTGACAACTCTAGCTCTATTCTCCCCCAACC
>Pachyptila_turtur_OM240609
AATGGGCCTGAGGGGGATTCTCAGTAGATAACCCCACACTAACCCGATTCTTTGCCCTACACTTTCTCCTCCCCTTCCTAATTGCAGGACTTACCCTAATCCACCTCACCTTCCTCCACGAATCAGGCTCAAACAACCCCCTCGGCATCGTATCAAACTGTGACAAAATCCCATTCCACCCTTACTTTACTCTAAAAGACATTCTAGGTTTTACCCTAATATTCCTCCCACTGACAACTTTAGCTCTATTCTCCCCCAACC
>Pachyptila_turtur_OM240610
AATGGGCCTGAGGGGGATTCTCAGTAGATAACCCCACACTAACCCGATTCTTTGCCCTACACTTTCTCCTCCCCTTCCTAATTGCAGGACTTACCCTAATCCACCTCACCTTCCTCCACGAATCAGGCTCAAACAACCCCCTCGGCATCGTATCAAACTGTGACAAAATCCCATTCCACCCTTACTTTACTCTAAAAGACATTCTAGGTTTTACCCTAATATTCCTCCCACTGACAACTTTAGCTCTATTCTCCCCCAACC
>Pachyptila_turtur_OM240612
AATGGGCCTGAGGGGGATTCTCAGTAGATAACCCCACACTAACCCGATTCTTTGCCCTACACTTTCTCCTCCCCTTCCTAATTGCAGGACTTACCCTAATCCACCTCACCTTCCTCCACGAATCAGGCTCAAACAACCCCCTCGGCATCGTATCAAACTGTGACAAAATCCCATTCCACCCTTACTTTACTCTAAAAGACATCCTAGGTTTTACCCTAATATTCCTCCCACTGACAACTTTAGCTCTATTCTCCCCCAACC
>Pachyptila_turtur_OM240614
AATGGGCCTGAGGGGGATTCTCAGTAGATAACCCCACACTAACCCGATTCTTTGCCCTACACTTTCTCCTCCCCTTCCTAATTGCAGGACTTACCCTAATCCACCTCACCTTCCTCCACGAATCAGGCTCAAACAACCCCCTCGGCATCGTATCAAACTGTGACAAAATCCCATTCCACCCTTACTTTACTCTAAAAGACATTCTAGGTTTTACCCTAATATTCCTCCCACTGACAACTTTAGCTCTATTCTCCCCCAACC
>Pachyptila_turtur_OM240615
AATGGGCCTGAGGGGGATTCTCAGTAGATAACCCCACACTAACCCGATTCTTTGCCCTACACTTTCTCCTCCCCTTCCTAATTGCAGGACTTACCCTAATCCATCTCACCTTCCTCCACGAATCAGGCTCAAACAACCCCCTCGGCATCGTATCAAACTGTGACAAAATCCCATTCCACCCTTACTTTACTCTAAAAGACATTCTAGGTTTTACCCTAATATTCCTCCCACTGACAACTTTAGCTCTATTCTCCCCCAACC
>Pachyptila_turtur_OM240618
AATGGGCCTGAGGGGGATTCTCAGTAGATAACCCCACACTAACCCGATTCTTTGCCCTACACTTTCTCCTCCCCTTCCTAATTGCAGGACTTACCCTAATCCACCTCACCTTCCTCCACGAATCAGGCTCAAACAACCCCCTCGGCATCGTATCAAACTGTGACAAAATCCCATTCCACCCTTACTTTACTCTAAAAGACATTCTAGGTTTTACCCTAATATTCCTCCCACTGACAACTTTAGCTCTATTCTCCCCCAACC
>Pachyptila_turtur_OM240619
AATGGGCCTGAGGGGGATTCTCAGTAGATAACCCCACACTAACCCGATTCTTTGCCCTACACTTTCTCCTCCCCTTCCTAATTGCAGGACTTACCCTAATCCACCTCACCTTCCTCCACGAATCAGGCTCAAACAACCCCCTCGGCATCGTATCAAACTGTGACAAAATCCCATTCCACCCTTACTTTACTCTAAAAGACATTCTAGGTTTTACCCTAATATTCCTCCCACTGACAACTTTAGCTCTATTCTCCCCCAACC
>Pachyptila_turtur_OM240620
AATGGGCCTGAGGGGGATTCTCAGTAGATAACCCCACACTAACCCGATTCTTTGCCCTACACTTTCTCCTCCCCTTCCTAATTGCAGGACTTACCCTAATCCACCTCACCTTCCTCCACGAATCAGGCTCAAACAACCCCCTCGGCATCGTATCAAACTGTGACAAAATCCCATTCCACCCTTACTTTACTCTAAAAGACATTCTAGGTTTTACCCTAATATTCCTCCCACTGACAACTTTAGCTCTATTCTCCCCCAACC
>Pachyptila_turtur_OM240621
AATGGGCCTGAGGGGGATTCTCAGTAGATAACCCCACACTAACCCGATTCTTTGCCCTACACTTTCTCCTCCCCTTCCTAATTGCAGGACTTACCCTAATCCATCTCACCTTCCTCCACGAATCAGGCTCAAACAACCCCCTCGGCATCGTATCAAACTGTGACAAAATCCCATTCCACCCTTACTTTACTCTAAAAGACATTCTAGGTTTTACCCTAATATTCCTCCCACTGACAACTTTAGCTCTATTCTCCCCCAACC
>Pachyptila_turtur_OM240622
AATGGGCCTGAGGGGGATTCTCAGTAGATAACCCCACACTAACCCGATTCTTTGCCCTACACTTTCTCCTCCCCTTCCTAATTGCAGGACTTACCCTAATCCACCTCACCTTCCTCCACGAATCAGGCTCAAACAACCCCCTCGGCATCGTATCAAACTGTGACAAAATCCCATTCCACCCTTACTTTACTCTAAAAGACATTCTAGGTTTTACCCTAATATTCCTCCCACTGACAACTTTAGCTCTATTCTCCCCCAACC
>Pachyptila_turtur_OM240626
AATGGGCCTGAGGGGGATTCTCAGTAGATAACCCCACACTAACCCGATTCTTTGCCCTACACTTTCTCCTCCCCTTCCTAATTGCAGGACTTACCCTAATCCATCTCACCTTCCTCCACGAATCAGGCTCAAACAACCCCCTCGGCATCGTATCAAACTGTGACAAAATCCCATTCCACCCTTACTTTACTCTAAAAGACATTCTAGGTTTTACCCTAATATTCCTCCCACTGACAACTTTAGCTCTATTCTCCCCCAACC
>Pachyptila_turtur_OM240627
AATGGGCCTGAGGGGGATTCTCAGTAGATAACCCCACACTAACCCGATTCTTTGCCCTACACTTTCTCCTCCCCTTCCTAATTGCAGGACTTACCCTAATCCATCTCACCTTCCTCCACGAATCAGGCTCAAACAACCCCCTCGGCATCGTATCAAACTGTGACAAAATCCCATTCCACCCTTACTTTACTCTAAAAGACATTCTAGGTTTTACCCTAATATTCCTCCCACTGACAACTTTAGCTCTATTCTCCCCCAACC
>Pachyptila_turtur_OM240628
AATGGGCCTGAGGGGGATTCTCAGTAGATAACCCCACACTAACCCGATTCTTTGCCCTACACTTTCTCCTCCCCTTCCTAATTGCAGGACTTACCCTAATCCATCTCACCTTCCTCCACGAATCAGGCTCAAACAACCCCCTCGGCATCGTATCAAACTGTGACAAAATCCCATTCCACCCTTACTTTACTCTAAAAGACATTCTAGGTTTTACCCTAATATTCCTCCCACTGACAACTTTAGCTCTATTCTCCCCCAACC
>Pachyptila_turtur_OM240629
AATGGGCCTGAGGGGGATTCTCAGTAGATAACCCCACACTAACCCGATTCTTTGCCCTACACTTTCTCCTCCCCTTCCTAATTGCAGGACTTACCCTAATCCACCTCACCTTCCTCCACGAATCAGGCTCAAACAACCCCCTCGGCATCGTATCAAACTGTGACAAAATCCCATTCCACCCTTACTTTACTCTAAAAGACATCCTAGGTTTTACCCTAATATTCCTCCCACTGACAACTTTAGCTCTATTCTCCCCCAACA
>Pachyptila_turtur_OM240630
AATGGGCCTGAGGGGGATTCTCAGTAGATAACCCCACACTAACCCGATTCTTTGCCCTACACTTTCTCCTCCCCTTCCTAATTGCAGGACTTACCCTAATCCACCTCACCTTCCTCCACGAATCAGGCTCAAACAACCCCCTCGGCATCGTATCAAACTGTGACAAAATCCCATTCCACCCTTACTTTACTCTAAAAGACATTCTAGGTTTTACCCTAATATTCCTCCCACTGACAACTCTAGCTCTATTCTCCCCCAACC
>Pachyptila_vittata_KP122188
AATGAGCCTGAGGGGGATTCTCAGTAGATAACCCCACACTAACCCGATTCTTTGCCTTACACTTTCTCCTCCCCTTCCTAATTGCAGGACTCACCCTAATCCACCTCACCTTCCTCCATGAATCAGGCTCAAACAACCCCCTCGGCATCGTATCAAACTGTGACAAAATCCCATTCCACCCTTACTTTACTCTAAAAGACATTCTAGGTTTTACCCTCATATTCCTTCCACTGACAACTTTAGCCCTATTTTCCCCCAACC
>Pachyptila_vittata_KP122189
AATGAGCCTGAGGGGGATTCTCAGTAGATAACCCCACACTAACCCGATTCTTTGCCTTACACTTTCTCCTCCCCTTCCTAATTGCAGGACTCACCCTAATCCACCTCACCTTCCTCCATGAATCAGGCTCAAACAACCCCCTCGGCATCGTATCAAACTGTGACAAAATCCCATTCCACCCTTACTTTACTCTAAAAGACATTCTAGGTTTTACCCTCATATTCCTTCCACTGACAACTTTAGCCCTATTTTCCCCCAACC
>Pachyptila_vittata_KP122190
AATGAGCCTGAGGGGGATTCTCAGTAGATAACCCCACACTAACCCGATTCTTTGCCTTACACTTTCTCCTCCCCTTCCTAATTGCAGGACTCACCCTAATCCACCTCACCTTCCTCCATGAATCAGGCTCAAACAACCCCCTCGGCATCGTATCAAACTGTGACAAAATCCCATTCCACCCTTACTTTACTCTAAAAGACATTCTAGGTTTTACCCTCATATTCCTTCCACTGACAACTTTAGCCCTATTTTCCCCCAACC
>Pachyptila_vittata_KP122191
AATGAGCCTGAGGGGGATTCTCAGTAGATAACCCCACACTAACCCGATTCTTTGCCTTACACTTTCTCCTCCCCTTCCTAATTGCAGGACTCACCCTAATCCACCTCACCTTCCTCCATGAATCAGGCTCAAACAACCCCCTCGGCATCGTATCAAACTGTGACAAAATCCCATTCCACCCTTACTTTACTCTAAAAGACATTCTAGGTTTTACCCTCATATTCCTTCCACTGACAACTTTAGCCCTATTTTCCCCCAACC
>Pachyptila_vittata_KP122192
AATGAGCCTGAGGGGGATTCTCAGTAGATAACCCCACACTAACCCGATTCTTTGCCTTACACTTTCTCCTCCCCTTCCTAATTGCAGGACTCACCCTAATCCACCTCACCTTCCTCCATGAATCAGGCTCAAACAACCCCCTCGGCATCGTATCAAACTGTGACAAAATCCCATTCCACCCTTACTTTACTCTAAAAGACATTCTAGGTTTTACCCTCATATTCCTTCCACTGACAACTTTAGCCCTATTTTCCCCCAACC
>Pachyptila_vittata_KX139098
AATGAGCCTGAGGGGGATTCTCAGTAGATAACCCCACACTAACCCGATTCTTTGCCTTACACTTTCTCCTCCCCTTCCTAATTGCAGGACTCACCCTAATCCACCTCACCTTCCTCCACGAATCAGGCTCAAACAACCCCCTCGGCATCGTATCAAACTGTGACAAAATCCCATTCCACCCTTACTTTACTCTAAAAGACATTCTAGGTTTTACCCTCATATTCCTTCCACTGACAACTTTAGCCCTATTCTCCCCCAACC
>Pachyptila_vittata_KX139099
AATGAGCCTGAGGGGGATTCTCAGTAGATAACCCCACACTAACCCGATTCTTTGCCTTACACTTTCTCCTCCCCTTCCTAATTGCAGGACTCACCCTAATCCACCTCACCTTCCTCCACGAATCAGGCTCAAACAACCCCCTCGGCATCGTATCAAACTGTGACAAAATCCCATTCCACCCTTACTTTACTCTAAAAGACATTCTAGGTTTTACCCTCATATTCCTTCCACTGACAACCTTAGCCCTATTCTCCCCCAACC
>Pachyptila_vittata_KX139100
AATGAGCCTGAGGGGGATTCTCAGTAGATAACCCCACACTAACCCGATTCTTTGCCTTACACTTTCTCCTCCCCTTCCTAATTGCAGGACTCACCCTAATCCACCTCACCTTCCTCCACGAATCAGGCTCAAACAACCCCCTCGGCATCGTATCAAACTGTGACAAAATCCCATTCCACCCTTACTTTACTCTAAAAGACATTCTAGGTTTTACCCTCATATTCCTTCCACTGACAACTTTAGCCCTATTCTCCCCCAACC
>Pachyptila_vittata_KX139101
AATGAGCCTGAGGGGGATTCTCAGTAGATAACCCCACACTAACCCGATTCTTTGCCTTACACTTTCTCCTCCCCTTCCTAATTGCAGGACTCACCCTAATCCACCTCACCTTCCTCCACGAATCAGGCTCAAACAACCCCCTCGGCATCGTATCAAACTGTGACAAAATCCCATTCCACCCTTACTTTACTCTAAAAGACATTCTAGGTTTTACCCTCATATTCCTTCCACTGACAACTTTAGCCCTATTCTCCCCCAACC
>Pachyptila_vittata_KX139102
AATGAGCCTGAGGGGGATTCTCAGTAGATAACCCCACACTAACCCGATTCTTTGCCTTACACTTTCTCCTCCCCTTCCTAATTGCAGGACTCACCCTAATCCACCTCACCTTCCTCCACGAATCAGGCTCAAACAACCCCCTCGGCATCGTATCAAACTGTGACAAAATCCCATTCCACCCTTACTTTACTCTAAAAGACATTCTAGGTTTTACCCTCATATTCCTTCCACTGACAACTTTAGCCCTATTCTCCCCCAACC
>Pachyptila_vittata_KX139103
AATGAGCCTGAGGGGGATTCTCAGTAGATAACCCCACACTAACCCGATTCTTTGCCTTACACTTTCTCCTCCCCTTCCTAATTGCAGGACTCACCCTAATCCACCTCACCTTCCTCCACGAATCAGGCTCAAACAACCCCCTCGGCATCGTATCAAACTGTGACAAAATCCCATTCCACCCTTACTTTACTCTAAAAGACATTCTAGGTTTTACCCTCATATTCCTTCCACTGACAACTTTAGCCCTATTCTCCCCCAACC
>Pachyptila_vittata_KX139104
AATGAGCCTGAGGGGGATTCTCAGTAGATAACCCCACACTAACCCGATTCTTTGCCTTACACTTTCTCCTCCCCTTCCTAATTGCAGGACTCACCCTAATCCACCTCACCTTCCTCCACGAATCAGGCTCAAACAACCCCCTCGGCATCGTATCAAACTGTGACAAAATCCCATTCCACCCTTACTTTACTCTAAAAGACATTCTAGGTTTTACCCTCATATTCCTTCCACTGACAACTTTAGCCCTATTCTCCCCCAACC
>Pachyptila_vittata_KX139105
AATGAACCTGAGGGGGATTCTCAGTAGATAACCCCACACTAACCCGATTCTTTGCCTTACACTTTCTCCTCCCCTTCCTAATTGCAGGACTCACCCTAATCCACCTCACCTTCCTCCACGAATCAGGCTCAAACAACCCCCTCGGCATCGTATCAAACTGTGACAAAATCCCATTCCACCCTTACTTTACTCTAAAAGACATTCTAGGTTTTACCCTCATATTCCTTCCACTGACAACTTTAGCCCTATTCTCCCCCAACC
>Pachyptila_vittata_KX139106
AATGAGCCTGAGGGGGATTCTCAGTAGATAACCCCACACTAACCCGATTCTTTGCCTTACACTTTCTCCTCCCCTTCCTAATTGCAGGACTCACCCTAATCCACCTCACCTTCCTCCACGAATCAGGCTCAAACAACCCCCTCGGCATCGTATCAAACTGTGACAAAATCCCATTCCACCCTTACTTTACTCTAAAAGACATTCTAGGTTTTACCCTCATATTCCTTCCACTGACAACTTTAGCCCTATTCTCCCCCAACC
>Pachyptila_vittata_KX139107
AATGAGCCTGAGGGGGATTCTCAGTAGATAACCCCACACTAACCCGATTCTTTGCCTTACACTTTCTCCTCCCCTTCCTAATTGCAGGACTCACCCTAATCCACCTCACCTTCCTCCACGAATCAGGCTCAAACAACCCCCTCGGCATCGTATCAAACTGTGACAAAATCCCATTCCACCCTTACTTTACTCTAAAAGACATTCTAGGTTTTACCCTCATATTCCTTCCACTGACAACTTTAGCCCTATTCTCCCCCAACC
>Pachyptila_vittata_KX139108
AATGAGCCTGAGGGGGATTCTCAGTAGATAACCCCACACTAACCCGATTCTTTGCCTTACACTTTCTCCTCCCCTTCCTAATTGCAGGACTCACCCTAATCCACCTCACCTTCCTCCACGAATCAGGCTCAAACAACCCCCTCGGCATCGTATCAAACTGTGACAAAATCCCATTCCACCCTTACTTTACTCTAAAAGACATTCTAGGTTTTACCCTCATATTCCTTCCACTGACAACTTTAGCCCTATTCTCCCCCAACC
>Pachyptila_vittata_KX139109
AATGAGCCTGAGGGGGATTCTCAGTAGATAACCCCACACTAACCCGATTCTTTGCCTTACACTTTCTCCTCCCCTTCCTAATTGCAGGACTCACCCTAATCCACCTCACCTTCCTCCACGAATCAGGCTCAAACAACCCCCTCGGCATCGTATCAAACTGTGACAAAATCCCATTCCACCCTTACTTTACTCTAAAAGACATTCTAGGTTTTACCCTCATATTCCTTCCACTGACAACTTTAGCCCTATTCTCCCCCAACC
>Pachyptila_vittata_KX139110
AATGAGCCTGAGGGGGATTCTCAGTAGATAACCCCACACTAACCCGATTCTTTGCCTTACACTTTCTCCTCCCCTTCCTAATTGCAGGACTCACCCTAATCCACCTCACCTTCCTCCACGAATCAGGCTCAAACAACCCCCTCGGCATCGTATCAAACTGTGACAAAATCCCATTCCACCCTTACTTTACTCTAAAAGACATTCTAGGTTTTACCCTCATATTCCTTCCACTGACAACTTTAGCCCTATTCTCCCCCAACC
>Pachyptila_vittata_KX139111
AATGAGCCTGAGGGGGATTCTCAGTAGATAACCCCACACTAACCCGATTCTTTGCCTTACACTTTCTCCTCCCCTTCCTAATTGCAGGACTCACCCTAATCCACCTCACCTTCCTCCACGAATCAGGCTCAAACAACCCCCTCGGCATCGTATCAAACTGTGACAAAATCCCATTCCACCCTTACTTTACTCTAAAAGACATTCTAGGTTTTACCCTCATATTCCTTCCACTGACAACTTTAGCCCTATTCTCCCCCAACC
>Pachyptila_vittata_KX139112
AATGAGCCTGAGGGGGATTCTCAGTAGATAACCCCACACTAACCCGATTCTTTGCCTTACACTTTCTCCTCCCCTTCCTAATTGCAGGACTCACCCTAATCCACCTCACCTTCCTCCACGAATCAGGCTCAAACAACCCCCTCGGCATCGTATCAAACTGTGACAAAATCCCATTCCACCCTTACTTTACTCTAAAAGACATTCTAGGTTTTACCCTCATATTCCTTCCACTGACAACTTTAGCCCTATTCTCCCCCAACC
>Pachyptila_vittata_KX139113
AATGAGCCTGAGGGGGATTCTCAGTAGATAACCCCACACTAACCCGATTCTTTGCCTTACACTTTCTCCTCCCCTTCCTAATTGCAGGACTCACCCTAATCCACCTCACCTTCCTCCACGAATCAGGCTCAAACAACCCCCTCGGCATCGTATCAAACTGTGACAAAATCCCATTCCACCCTTACTTTACTCTAAAAGACATTCTAGGTTTTACCCTCATATTCCTTCCACTGACAACTTTAGCCCTATTCTCCCCCAACC
>Pachyptila_vittata_KX139114
AATGAGCCTGAGGGGGATTCTCAGTAGATAACCCCACACTAACCCGATTCTTTGCCTTACACTTTCTCCTCCCCTTCCTAATTGCAGGACTCACCCTAATCCACCTCACCTTCCTCCACGAATCAGGCTCAAACAACCCCCTCGGCATCGTATCAAACTGTGACAAAATCCCATTCCACCCTTACTTTACTCTAAAAGACATTCTAGGTTTTACCCTCATATTCCTTCCACTGACAACTTTAGCCCTATTCTCCCCCAACC
>Pachyptila_vittata_KX139115
AATGAGCCTGAGGGGGATTCTCAGTAGATAACCCCACACTAACCCGATTCTTTGCCTTACACTTTCTCCTCCCCTTCCTAATTGCAGGACTCACCCTAATCCACCTCACCTTCCTCCACGAATCAGGCTCAAACAACCCCCTCGGCATCGTATCAAACTGTGACAAAATCCCATTCCACCCTTACTTTACTCTAAAAGACATTCTAGGTTTTACCCTCATATTCCTTCCACTGACAACTTTAGCCCTATTCTCCCCCAACC
>Pachyptila_vittata_KX139116
AATGAGCCTGAGGGGGATTCTCAGTAGATAACCCCACACTAACCCGATTCTTTGCCTTACACTTTCTCCTCCCCTTCCTAATTGCAGGACTCACCCTAATCCACCTCACCTTCCTCCACGAATCAGGCTCAAACAACCCCCTCGGCATCGTATCAAACTGTGACAAAATCCCATTCCACCCTTACTTTACTCTAAAAGACATTCTAGGTTTTACCCTCATATTCCTTCCACTGACAACCTTAGCCCTATTCTCCCCCAACC
>Pachyptila_vittata_KX139117
AATGAGCCTGAGGGGGATTCTCAGTAGATAACCCCACACTAACTCGATTCTTTGCCTTACACTTTCTCCTCCCCTTCCTAATTGCAGGACTCACCCTAATCCACCTCACCTTCCTCCACGAATCAGGCTCAAACAACCCCCTCGGCATCGTATCAAACTGTGATAAAATCCCATTCCACCCTTACTTTACTCTAAAAGACATTCTAGGTTTTACCCTCATATTCCTTCCACTGACAACTTTAGCCCTATTCTCCCCCAACC
>Pachyptila_vittata_KX139118
AATGAGCCTGAGGGGGATTCTCAGTAGATAACCCCACACTAACCCGATTCTTTGCCTTACACTTTCTCCTCCCCTTCCTAATTGCAGGACTCACCCTAATCCACCTCACCTTCCTCCACGAATCAGGCTCAAACAACCCCCTCGGCATCGTATCAAACTGTGACAAAATCCCATTCCACCCTTACTTTACTCTAAAAGACATTCTAGGTTTTACCCTCATATTCCTTCCACTGACAACTTTAGCCCTATTCTCCCCCAACC
>Pachyptila_vittata_KX139119
AATGAGCCTGAGGGGGATTCTCAGTAGATAATCCCACACTAACCCGATTCTTTGCCTTACACTTTCTCCTCCCCTTCCTAATTGCAGGACTCACCCTAATCCACCTCACCTTCCTCCACGAATCAGGCTCAAACAACCCCCTCGGCATCGTATCAAACTGTGACAAAATCCCATTCCACCCTTACTTTACTCTAAAAGACATTCTAGGTTTTACCCTCATATTCCTTCCACTGACAACTTTAGCCCTATTCTCCCCCAACC
>Pachyptila_vittata_KX139120
AATGAGCCTGAGGGGGATTCTCAGTAGATAACCCCACACTAACCCGATTCTTTGCCTTACACTTTCTCCTCCCCTTCCTAATTGCAGGACTCACCCTAATCCACCTCACCTTCCTCCACGAATCAGGCTCAAACAACCCCCTCGGCATCGTATCAAACTGTGACAAAATCCCATTCCACCCTTACTTTACTCTAAAAGACATTCTAGGTTTTACCCTCATATTCCTTCCACTGACAACTTTAGCCCTATTCTCCCCCAACC
>Pachyptila_vittata_KX139121
AATGAGCCTGAGGGGGATTCTCAGTAGATAACCCCACACTAACCCGATTCTTTGCCTTACACTTTCTCCTCCCCTTCCTAATTGCAGGACTCACCCTAATCCACCTCACCTTCCTCCACGAATCAGGCTCAAACAACCCCCTCGGCATCGTATCAAACTGTGACAAAATCCCATTCCACCCTTACTTTACTCTAAAAGACATTCTAGGTTTTACCCTCATATTCCTTCCACTGACAACTTTAGCCCTATTCTCCCCCAACC
>Pachyptila_vittata_KX139122
AATGAGCCTGAGGGGGATTCTCAGTAGATAACCCCACACTAACCCGATTCTTTGCCTTACACTTTCTCCTCCCCTTCCTAATTGCAGGACTCACCCTAATCCACCTCACCTTCCTCCACGAATCAGGCTCAAACAACCCCCTCGGCATCGTATCAAACTGTGACAAAATCCCATTCCACCCTTACTTTACTCTAAAAGACATTCTAGGTTTTACCCTCATATTCCTTCCACTGACAACTTTAGCCCTATTCTCCCCCAACC
>Pachyptila_vittata_KX139123
AATGAGCCTGAGGGGGATTCTCAGTAGATAACCCCACACTAACCCGATTCTTTGCCTTACACTTTCTCCTCCCCTTCCTAATTGCAGGACTCACCCTAATCCACCTCACCTTCCTCCACGAATCAGGCTCAAACAACCCCCTCGGCATCGTATCAAACTGTGACAAAATCCCATTCCACCCTTACTTTACTCTAAAAGACATTCTAGGTTTTACCCTCATATTCCTTCCACTGACAACTTTAGCCCTATTCTCCCCCAACC
>Pachyptila_vittata_KX139124
AATGAGCCTGAGGGGGATTCTCAGTAGATAACCCCACACTAACCCGATTCTTTGCCTTACACTTTCTCCTCCCCTTCCTAATTGCAGGACTCACCCTAATCCACCTCACCTTCCTCCACGAATCAGGCTCAAACAACCCCCTCGGCATCGTATCAAACTGTGACAAAATCCCATTCCACCCTTACTTTACTCTAAAAGACATTCTAGGTTTTACCCTCATATTCCTTCCACTGACAACTTTAGCCCTATTCTCCCCCAACC
>Pachyptila_vittata_KX139125
AATGAGCCTGAGGGGGATTCTCAGTAGATAACCCCACACTAACCCGATTCTTTGCCTTACACTTTCTCCTCCCCTTCCTAATTGCAGGACTCACCCTAATCCACCTCACCTTCCTCCACGAATCAGGCTCAAACAACCCCCTCGGCATCGTATCAAACTGTGACAAAATCCCATTCCACCCTTACTTTACTCTAAAAGACATTCTAGGTTTTACCCTCATATTCCTTCCACTGACAACTTTAGCCCTATTCTCCCCCAACC
>Pachyptila_vittata_KX139126
AATGAGCCTGAGGGGGATTCTCAGTAGATAACCCCACACTAACCCGATTCTTTGCCTTACACTTTCTCCTCCCCTTCCTAATTGCAGGACTCACCCTAATCCACCTCACCTTCCTCCACGAATCAGGCTCAAACAACCCCCTCGGCATCGTATCAAACTGTGACAAAATCCCATTCCACCCTTACTTTACTCTAAAAGACATTCTAGGTTTTACCCTCATATTCCTTCCACTGACAACTTTAGCCCTATTCTCCCCCAACC
>Pachyptila_vittata_KX139127
AATGAGCCTGAGGGGGATTCTCAGTAGATAACCCCACACTAACCCGATTCTTTGCCTTACACTTTCTCCTCCCCTTCCTAATTGCAGGACTCACCCTAATCCACCTCACCTTCCTCCACGAATCAGGCTCAAACAACCCCCTCGGCATCGTATCAAACTGTGACAAAATCCCATTCCACCCTTACTTTACTCTAAAAGACATTCTAGGTTTTACCCTCATATTCCTTCCACTGACAACTTTAGCCCTATTCTCCCCCAACC
>Pachyptila_vittata_KX139128
AATGAGCCTGAGGGGGATTCTCAGTAGATAACCCCACACTAACCCGATTCTTTGCCTTACACTTTCTCCTCCCCTTCCTAATTGCAGGACTCACCCTAATCCACCTCACCTTCCTCCACGAATCAGGCTCAAACAACCCCCTCGGCATCGTATCAAACTGTGACAAAATCCCATTCCACCCTTACTTTACTCTAAAAGACATTCTAGGTTTTACCCTCATATTCCTTCCACTGACAACTTTAGCCCTATTCTCCCCCAACC
>Pachyptila_vittata_KX139129
AATGAGCCTGAGGGGGATTCTCAGTAGATAACCCCACACTAACCCGATTCTTTGCCTTACACTTTCTCCTCCCCTTCCTAATTGCAGGACTCACCCTAATCCACCTCACCTTCCTCCACGAATCAGGCTCAAACAACCCCCTCGGCATCGTATCAAACTGTGACAAAATCCCATTCCACCCTTACTTTACTCTAAAAGACATTCTAGGTTTTACCCTCATATTCCTTCCACTGACAACTTTAGCCCTATTCTCCCCCAACC
>Pachyptila_vittata_MF159020
AATGAGCCTGAGGGGGATTCTCAGTAGATAACCCCACACTAACCCGATTCTTTGCCTTACACTTTCTCCTCCCCTTCCTAATTGCAGGACTCACCCTAATCCACCTCACCTTCCTCCACGAATCAGGCTCAAACAACCCCCTCGGCATCGTATCAAACTGTGACAAAATCCCATTCCACCCTTACTTTACTCTAAAAGACATTCTAGGTTTTACCCTCATATTCCTTCCACTGACAACTTTAGCCCTATTCTCCCCCAACC
>Pachyptila_vittata_MF159021
AATGAGCCTGAGGGGGATTCTCAGTAGATAACCCCACACTAACCCGATTCTTTGCCTTACACTTTCTCCTCCCCTTCCTAATTGCAGGACTCACCCTAATCCACCTCACCTTCCTCCACGAATCAGGCTCAAACAACCCCCTCGGCATCGTATCAAACTGTGACAAAATCCCATTCCACCCTTACTTTACTCTAAAAGACATTCTAGGTTTTACCCTCATATTCCTTCCACTGACAACTTTAGCCCTATTCTCCCCCAACC
>Pachyptila_vittata_MF159023
AATGAGCCTGAGGGGGATTCTCAGTAGATAACCCCACACTAACCCGATTCTTTGCCTTACACTTTCTCCTCCCCTTCCTAATTGCAGGACTCACCCTAATCCACCTCACCTTCCTCCACGAATCAGGCTCAAACAACCCCCTCGGCATCGTATCAAACTGTGACAAAATCCCATTCCACCCTTACTTTACTCTAAAAGACATTCTAGGTTTTACCCTCATATTCCTTCCACTGACAACTTTAGCCCTATTCTCCCCCAACC
>Pachyptila_vittata_MF159025
AATGAGCCTGAGGGGGATTCTCAGTAGATAACCCCACACTAACCCGATTCTTTGCCTTACACTTTCTCCTCCCCTTCCTAATTGCAGGACTCACCCTAATCCACCTCACCTTCCTCCACGAATCAGGCTCAAACAACCCCCTCGGCATCGTATCAAACTGTGACAAAATCCCATTCCACCCTTACTTTACTCTAAAAGACATTCTAGGTTTTACCCTCATATTCCTTCCACTGACAACTTTAGCCCTATTCTCCCCCAACC
>Pachyptila_vittata_MF159026
AATGAGCCTGAGGGGGATTCTCAGTAGATAACCCCACACTAACCCGATTCTTTGCCTTACACTTTCTCCTCCCCTTCCTAATTGCAGGACTCACCCTAATCCACCTCACCTTCCTCCACGAATCAGGCTCAAACAACCCCCTCGGCATCGTATCAAACTGTGACAAAATCCCATTCCACCCTTACTTTACTCTAAAAGACATTCTAGGTTTTACCCTCATATTCCTTCCACTGACAACTTTAGCCCTATTCTCCCCCAACC
>Pachyptila_vittata_MF159027
AATGAGCCTGAGGGGGATTCTCAGTAGATAACCCCACACTAACCCGATTCTTTGCCTTACACTTTCTCCTCCCCTTCCTAATTGCAGGACTCACCCTAATCCACCTCACCTTCCTCCACGAATCAGGCTCAAACAACCCCCTCGGCATCGTATCAAACTGTGACAAAATCCCATTCCACCCTTACTTTACTCTAAAAGACATTCTAGGTTTTACCCTCATATTCCTTCCACTGACAACTTTAGCCCTATTCTCCCCCAACC
>Pachyptila_vittata_MF159028
AATGAGCCTGAGGGGGATTCTCAGTAGATAACCCCACACTAACCCGATTCTTTGCCTTACACTTTCTCCTCCCCTTCCTAATTGCAGGACTCACCCTAATCCACCTCACCTTCCTCCACGAATCAGGCTCAAACAACCCCCTCGGCATCGTATCAAACTGTGACAAAATCCCATTCCACCCTTACTTTACTCTAAAAGACATTCTAGGTTTTACCCTCATATTCCTTCCACTGACAACTTTAGCCCTATTCTCCCCCAACC
>Pachyptila_vittata_MF159029
AATGAGCCTGAGGGGGATTCTCAGTAGATAACCCCACACTAACCCGATTCTTTGCCTTACACTTTCTCCTCCCCTTCCTAATTGCAGGACTCACCCTAATCCACCTCACCTTCCTCCACGAATCAGGCTCAAACAACCCCCTCGGCATCGTATCAAACTGTGACAAAATCCCATTCCACCCTTACTTTACTCTAAAAGACATTCTAGGTTTTACCCTCATATTCCTTCCACTGACAACTTTAGCCCTATTCTCCCCCAACC
>Pachyptila_vittata_MF167647
AATGAGCCTGAGGGGGATTCTCAGTAGATAACCCCACACTAACCCGATTCTTTGCCTTACACTTTCTCCTCCCCTTCCTAATTGCAGGACTCACCCTAATCCACCTCACCTTCCTCCACGAATCAGGCTCAAACAACCCCCTCGGCATCGTATCAAACTGTGACAAAATCCCATTCCACCCTTACTTTACTCTAAAAGACATTCTAGGTTTTACCCTCATATTCCTTCCACTGACAACTTTAGCCCTATTCTCCCCCAACC
>Pachyptila_vittata_MF167648
AATGAGCCTGAGGGGGATTCTCAGTAGATAACCCCACACTAACCCGATTCTTTGCCTTACACTTTCTCCTCCCCTTCCTAATTGCAGGACTCACCCTAATCCACCTCACCTTCCTCCACGAATCAGGCTCAAACAACCCCCTCGGCATCGTATCAAACTGTGACAAAATCCCATTCCACCCTTACTTTACTCTAAAAGACATTCTAGGTTTTACCCTCATATTCCTTCCACTGACAACTTTAGCCCTATTCTCCCCCAACC
>Pachyptila_vittata_MF167649
AATGAGCCTGAGGGGGATTCTCAGTAGATAACCCCACACTAACCCGATTCTTTGCCTTACACTTTCTCCTCCCCTTCCTAATTGCAGGACTCACCCTAATCCACCTCACCTTCCTCCACGAATCAGGCTCAAACAACCCCCTCGGCATCGTATCAAACTGTGACAAAATCCCATTCCACCCTTACTTTACTCTAAAAGACATTCTAGGTTTTACCCTCATATTCCTTCCACTGACAACTTTAGCCCTATTCTCCCCCAACC
>Pachyptila_vittata_OM240594
AATGAGCCTGAGGGGGATTCTCAGTAGATAACCCCACACTAACCCGATTCTTTGCCTTACACTTTCTCCTCCCCTTCCTAATTGCAGGACTCACCCTAATCCACCTCACCTTCCTCCACGAATCAGGCTCAAACAACCCCCTCGGCATCGTATCAAACTGTGACAAAATCCCATTCCACCCTTACTTTACTCTAAAAGACATTCTAGGTTTTACCCTCATATTCCTTCCACTGACAACTTTAGCCCTATTCTCCCCCAACC
>Pachyptila_vittata_PVU74349
AATGAGCCTGAGGGGGATTCTCAGTAGATAACCCCACGCTAACCCGATTCTTTGCCTTACACTTTCTCCTCCCCTTCCTAATTGCAGGACTCACCCTAATCCACCTCACCTTCCTCCACGAATCAGGCTCAAACAACCCCCTCGGCATCGTATCAAACTGTGACAAAATCCCATTCCACCCTTACTTTACTCTAAAAGACATTCTAGGTTTTACCCTCATATTCCTTCCACTGACAACTTTAGCCCTATTCTCCCCCAACC
>Pagodroma_nivea_AF076071
AATGGGCCTGAGGAGGATTCTCAGTAGATAACCCCACACTAACCCGATTCTTTGCTCTACACTTCCTCCTCCCCTTTGCAATCGCAGGACTTACCCTAATTCACCTTACCTTCCTTCACGAATCAGGCTCAAATAACCCCCTAGGTATCGTATCAAACTGTGATAAAATCCCATTCCACCCATACTTCACCCTAAAAGACATCCTAGGCTTCACACTCATATTCCTTCCACTAGCGTCTCTAGCCCTATTCTCCCCTAACC
>Pagodroma_nivea_MF153409
AATGGGCCTGAGGAGGATTCTCAGTAGATAACCCCACACTAACCCGATTCTTTGCTCTACACTTCCTCCTCCCCTTTGCAATCGCAGGACTTACCCTAATTCACCTTACCTTCCTTCACGAATCAGGCTCAAATAACCCCCTAGGTATCGTATCAAACTGTGATAAAATCCCATTCCACCCATACTTCACCCTAAAAGACATCCTAGGCTTCACACTCATATTCCTTCCACTAGCATCTCTAGCCCTATTCTCCCCTAACC
>Pagodroma_nivea_MF153410
AATGGGCCTGAGGAGGATTCTCAGTAGATAACCCCACACTAACCCGATTCTTTGCTCTACACTTCCTCCTCCCCTTTGCAATCGCAGGACTTACCCTAATTCACCTTACCTTCCTTCACGAATCAGGCTCAAATAACCCCCTAGGTATCGTATCAAACTGTGATAAAATCCCATTCCACCCATACTTCACCCTAAAAGACATCCTAGGCTTCACACTCATATTCCTTCCACTAGCATCTCTAGCCCTATTCTCCCCTAACC
>Pagodroma_nivea_MF153411
AATGGGCCTGAGGAGGATTCTCAGTAGATAACCCCACACTAACCCGATTCTTTGCTCTACACTTCCTCCTCCCCTTTGCAATCGCAGGACTTACCCTAATTCACCTTACCTTCCTTCACGAATCAGGCTCAAATAACCCCCTAGGTATCGTATCAAACTGTGATAAAATCCCATTCCACCCATACTTCACCCTAAAAGACATCCTAGGCTTCACACTCATATTCCTTCCACTAGCATCTCTAGCCCTATTCTCCCCTAACC
>Pagodroma_nivea_MF153412
AATGGGCCTGAGGAGGATTCTCAGTAGATAACCCCACACTAACCCGATTCTTTGCTCTACACTTCCTCCTCCCCTTTGCAATCGCAGGACTTACCCTAATTCACCTTACCTTCCTTCACGAATCAGGCTCAAATAACCCCCTAGGTATCGTATCAAACTGTGATAAAATCCCATTCCACCCATACTTCACCCTAAAAGACATCCTAGGCTTCACACTCATATTCCTTCCACTAGCATCTCTAGCCCTATTCTCCCCTAACC
>Pagodroma_nivea_MF153413
AATGGGCCTGAGGAGGATTCTCAGTAGATAACCCCACACTAACCCGATTCTTTGCTCTACACTTCCTCCTCCCCTTTGCAATCGCAGGACTTACCCTAATTCACCTTACCTTCCTTCACGAATCAGGCTCAAATAACCCCCTAGGTATCGTATCAAACTGTGATAAAATCCCATTCCACCCATACTTCACCCTAAAAGACATCCTAGGCTTCACACTCATATTCCTTCCACTAGCATCTCTAGCCCTATTCTCCCCTAACC
>Pagodroma_nivea_MF153414
AATGGGCCTGAGGAGGATTCTCAGTAGATAACCCCACACTAACCCGATTCTTTGCTCTACACTTCCTCCTCCCCTTTGCAATCGCAGGACTTACCCTAATTCACCTTACCTTCCTTCACGAATCAGGCTCAAATAACCCCCTAGGTATCGTATCAAACTGTGATAAAATCCCATTCCACCCATACTTCACCCTAAAAGACATCCTAGGCTTCACACTCATATTCCTTCCACTAGCATCTCTAGCCCTATTCTCCCCTAACC
>Pagodroma_nivea_MF153415
AATGGGCCTGAGGAGGATTCTCAGTAGATAACCCCACACTAACCCGATTCTTTGCTCTACACTTCCTCCTCCCCTTTGCAATCGCAGGACTTACCCTAATTCACCTTACCTTCCTTCACGAATCAGGCTCAAATAACCCCCTAGGTATCGTATCAAACTGTGATAAAATCCCATTCCACCCATACTTCACCCTAAAAGACATCCTAGGCTTCACACTCATATTCCTTCCACTAGCATCTCTAGCCCTATTCTCCCCTAACC
>Pagodroma_nivea_MF153416
AATGGGCCTGAGGAGGATTCTCAGTAGATAACCCCACACTAACCCGATTCTTTGCTCTACACTTCCTCCTCCCCTTTGCAATCGCAGGACTTACCCTAATTCACCTTACCTTCCTTCACGAATCAGGCTCAAATAACCCCCTAGGTATCGTATCAAACTGTGATAAAATCCCATTCCACCCATACTTCACCCTAAAAGACATCCTAGGCTTCACACTCATATTCCTTCCACTAGCGTCTCTAGCCCTATTCTCCCCTAACC
>Pagodroma_nivea_MF153417
AATGGGCCTGAGGAGGATTCTCAGTAGATAACCCCACACTAACCCGATTCTTTGCTCTACACTTCCTCCTCCCCTTTGCAATCGCAGGACTTACCCTAATTCACCTTACCTTCCTTCACGAATCAGGCTCAAATAACCCCCTAGGTATCGTATCAAACTGTGATAAAATCCCATTCCACCCATACTTCACCCTAAAAGACATCCTAGGCTTCACACTCATATTCCTTCCACTAGCATCTCTAGCCCTATTCTCCCCTAACC
>Pagodroma_nivea_MF153418
AATGGGCCTGAGGAGGATTCTCAGTAGATAACCCCACACTAACCCGATTCTTTGCTCTACACTTCCTCCTCCCCTTTGCAATCGCAGGACTTACCCTAATTCACCTTACCTTCCTTCACGAATCAGGCTCAAATAACCCCCTAGGTATCGTATCAAACTGTGATAAAATCCCATTCCACCCATACTTCACCCTAAAAGACATCCTAGGCTTCACACTCATATTCCTTCCACTAGCATCTCTAGCCCTATTCTCCCCTAACC
>Pagodroma_nivea_MF153419
AATGGGCCTGAGGAGGATTCTCAGTAGATAACCCCACACTAACCCGATTCTTTGCTCTACACTTCCTCCTCCCCTTTGCAATCGCAGGACTTACCCTAATTCACCTTACCTTCCTTCACGAATCAGGCTCAAATAACCCCCTAGGTATCGTATCAAACTGTGATAAAATCCCATTCCACCCATACTTCACCCTAAAAGACATCCTAGGCTTCACACTCATATTCCTTCCACTAGCATCTCTAGCCCTATTCTCCCCTAACC
>Pagodroma_nivea_MF153420
AATGGGCCTGAGGAGGATTCTCAGTAGATAACCCCACACTAACCCGATTCTTTGCTCTACACTTCCTCCTCCCCTTTGCAATCGCAGGACTTACCCTAATTCACCTTACCTTCCTTCACGAATCAGGCTCAAATAACCCCCTAGGTATCGTATCAAACTGTGATAAAATCCCATTCCACCCATACTTCACCCTAAAAGACATCCTAGGCTTCACACTCATATTCCTTCCACTAGCATCTCTAGCCCTATTCTCCCCTAACC
>Pagodroma_nivea_MF153421
AATGGGCCTGAGGAGGATTCTCAGTAGATAACCCCACACTAACCCGATTCTTTGCTCTACACTTCCTCCTCCCCTTTGCAATCGCAGGACTTACCCTAATTCACCTTACCTTCCTTCACGAATCAGGCTCAAATAACCCCCTAGGTATCGTATCAAACTGTGATAAAATCCCATTCCACCCATACTTCACCCTAAAAGACATCCTAGGCTTCACACTCATATTCCTTCCACTAGCATCTCTAGCCCTATTCTCCCCTAACC
>Pagodroma_nivea_MF153422
AATGGGCCTGAGGAGGATTCTCAGTAGATAACCCCACACTAACCCGATTCTTTGCTCTACACTTCCTCCTCCCCTTTGCAATCGCAGGACTTACCCTAATTCACCTTACCTTCCTTCACGAATCAGGCTCAAATAACCCCCTAGGTATCGTATCAAACTGTGATAAAATCCCATTCCACCCATACTTCACCCTAAAAGACATCCTAGGCTTCACACTCATATTCCTTCCACTAGCATCTCTAGCCCTATTCTCCCCTAACC
>Pagodroma_nivea_MF153423
AATGGGCCTGAGGAGGATTCTCAGTAGATAACCCCACACTAACCCGATTCTTTGCTCTACACTTCCTCCTCCCCTTTGCAATCGCAGGACTTACCCTAATTCACCTTACCTTCCTTCACGAATCAGGCTCAAATAACCCCCTAGGTATCGTATCAAACTGTGATAAAATCCCATTCCACCCATACTTCACCCTAAAAGACATCCTAGGCTTCACACTCATATTCCTTCCACTAGCATCTCTAGCCCTATTCTCCCCTAACC
>Pagodroma_nivea_MF153424
AATGGGCCTGAGGAGGATTCTCAGTAGATAACCCCACACTAACCCGATTCTTTGCTCTACACTTCCTCCTCCCCTTTGCAATCGCAGGACTTACCCTAATTCACCTTACCTTCCTTCACGAATCAGGCTCAAATAACCCCCTAGGTATCGTATCAAACTGTGATAAAATCCCATTCCACCCATACTTCACCCTAAAAGACATCCTAGGCTTCACACTCATATTCCTTCCACTAGCATCTCTAGCCCTATTCTCCCCTAACC
>Pagodroma_nivea_MF153425
AATGGGCCTGAGGAGGATTCTCAGTAGATAACCCCACACTAACCCGATTCTTTGCTCTACACTTCCTCCTCCCCTTTGCAATCGCAGGACTTACCCTAATTCACCTTACCTTCCTTCACGAATCAGGCTCAAATAACCCCCTAGGTATCGTATCAAACTGTGATAAAATCCCATTCCACCCATACTTCACCCTAAAAGACATCCTAGGCTTCACACTCATATTCCTTCCACTAGCATCTCTAGCCCTATTCTCCCCTAACC
>Pagodroma_nivea_MF153426
AATGGGCCTGAGGAGGATTCTCAGTAGATAACCCCACACTAACCCGATTCTTTGCTCTACACTTCCTCCTCCCCTTTGCAATCGCAGGACTTACCCTAATTCACCTTACCTTCCTTCACGAATCAGGCTCAAATAACCCCCTAGGTATCGTATCAAACTGTGATAAAATCCCATTCCACCCATACTTCACCCTAAAAGACATCCTAGGCTTCACACTCATATTCCTTCCACTAGCATCTCTAGCCCTATTCTCCCCTAACC
>Pagodroma_nivea_MF153427
AATGGGCCTGAGGAGGATTCTCAGTAGATAACCCCACACTAACCCGATTCTTTGCTCTACACTTCCTCCTCCCCTTTGCAATCGCAGGACTTACCCTAATTCACCTTACCTTCCTTCACGAATCAGGCTCAAATAACCCCCTAGGTATCGTATCAAACTGTGATAAAATCCCATTCCACCCATACTTCACCCTAAAAGACATCCTAGGCTTCACACTCATATTCCTTCCACTAGCATCTCTAGCCCTATTCTCCCCTAACC
>Pagodroma_nivea_MF153428
AATGGGCCTGAGGAGGATTCTCAGTAGATAACCCCACACTAACCCGATTCTTTGCTCTACACTTCCTCCTCCCCTTTGCAATCGCAGGACTTACCCTAATTCACCTTACCTTCCTTCACGAATCAGGCTCAAATAACCCCCTAGGTATCGTATCAAACTGTGATAAAATCCCATTCCACCCATACTTCACCCTAAAAGACATCCTAGGCTTCACACTCATATTCCTTCCACTAGCATCTCTAGCCCTATTCTCCCCTAACC
>Pagodroma_nivea_MF153429
AATGGGCCTGAGGAGGATTCTCAGTAGATAACCCCACACTAACCCGATTCTTTGCTCTACACTTCCTCCTCCCCTTTGCAATCGCAGGACTTACCCTAATTCACCTTACCTTCCTTCACGAATCAGGCTCAAATAACCCCCTAGGTATCGTATCAAACTGTGATAAAATCCCATTCCACCCATACTTCACCCTAAAAGACATCCTAGGCTTCACACTCATATTCCTTCCACTAGCATCTCTAGCCCTATTCTCCCCTAACC
>Pagodroma_nivea_MF153430
AATGGGCCTGAGGAGGATTCTCAGTAGATAACCCCACACTAACCCGATTCTTTGCTCTACACTTCCTCCTCCCCTTTGCAATCGCAGGACTTACCCTAATTCACCTTACCTTCCTTCACGAATCAGGCTCAAATAACCCCCTAGGTATCGTATCAAACTGTGATAAAATCCCATTCCACCCATACTTCACCCTAAAAGACATCCTAGGCTTCACACTCATATTCCTTCCACTAGCATCTCTAGCCCTATTCTCCCCTAACC
>Pagodroma_nivea_MF153431
AATGGGCCTGAGGAGGATTCTCAGTAGATAACCCCACACTAACCCGATTCTTTGCTCTACACTTCCTCCTCCCCTTTGCAATCGCAGGACTTACACTAATTCACCTTACCTTCCTTCACGAATCAGGCTCAAATAACCCCCTAGGTATCGTATCAAACTGTGATAAAATCCCATTCCACCCATACTTCACCCTAAAAGACATCCTAGGCTTCACACTCATATTCCTTCCACTAGCATCTCTAGCCCTATTCTCCCCTAACC
>Pagodroma_nivea_MF153432
AATGGGCCTGAGGAGGATTCTCAGTAGATAACCCCACACTAACCCGATTCTTTGCTCTACACTTCCTCCTCCCCTTTGCAATCGCAGGACTTACCCTAATTCACCTTACCTTCCTTCACGAATCAGGCTCAAATAACCCCCTAGGTATCGTATCAAACTGTGATAAAATCCCATTCCACCCATACTTCACCCTAAAAGACATCCTAGGCTTCACACTCATATTCCTTCCACTAGCATCTCTAGCCCTATTCTCCCCTAACC
>Pagodroma_nivea_MF153433
AATGGGCCTGAGGAGGATTCTCAGTAGATAACCCCACACTAACCCGATTCTTTGCTCTACACTTCCTCCTCCCCTTTGCAATCGCAGGACTTACCCTAATTCACCTTACCTTCCTTCACGAATCAGGCTCAAATAACCCCCTAGGTATCGTATCAAACTGTGATAAAATCCCATTCCACCCATACTTCACCCTAAAAGACATCCTAGGCTTCACACTCATATTCCTTCCACTAGCATCTCTAGCCCTATTCTCCCCTAACC
>Pagodroma_nivea_MF153434
AATGGGCCTGAGGAGGATTCTCAGTAGATAACCCCACACTAACCCGATTCTTTGCTCTACACTTCCTCCTCCCCTTTGCAATCGCAGGACTTACCCTAATTCACCTTACCTTCCTTCACGAATCAGGCTCAAATAACCCCCTAGGTATCGTATCAAACTGTGATAAAATCCCATTCCACCCATACTTCACCCTAAAAGACATCCTAGGCTTCACACTCATATTCCTTCCACTAGCATCTCTAGCCCTATTCTCCCCTAACC
>Pagodroma_nivea_MF153435
AATGGGCCTGAGGAGGATTCTCAGTAGATAACCCCACACTAACCCGATTCTTTGCTCTACACTTCCTCCTCCCCTTTGCAATCGCAGGACTTACCCTAATTCACCTTACCTTCCTTCACGAATCAGGCTCAAATAACCCCCTAGGTATCGTATCAAACTGTGATAAAATCCCGTTCCACCCATACTTCACCCTAAAAGACATCCTAGGCTTCACACTCATATTCCTTCCACTAGCATCTCTAGCCCTATTCTCCCCTAACC
>Pagodroma_nivea_MF153436
AATGGGCCTGAGGAGGATTCTCAGTAGATAACCCCACACTAACCCGATTCTTTGCTCTACACTTCCTCCTCCCCTTTGCAATCGCAGGACTTACCCTAATTCACCTTACCTTCCTTCACGAATCAGGCTCAAATAACCCCCTAGGTATCGTATCAAACTGTGATAAAATCCCATTCCACCCATACTTCACCCTAAAAGACATCCTAGGCTTCACACTCATATTCCTTCCACTAGCATCTCTAGCCCTATTCTCCCCTAACC
>Pagodroma_nivea_MF153437
AATGGGCCTGAGGAGGATTCTCAGTAGATAACCCCACACTAACCCGATTCTTTGCTCTACACTTCCTCCTCCCCTTTGCAATCGCAGGACTTACCCTAATTCACCTTACCTTCCTTCACGAATCAGGCTCAAATAACCCCCTAGGTATCGTATCAAACTGTGATAAAATCCCATTCCACCCATACTTCACCCTAAAAGACATCCTAGGCTTCACACTCATATTCCTTCCACTAGCATCTCTAGCCCTATTCTCCCCTAACC
>Pagodroma_nivea_MF153438
AATGGGCCTGAGGAGGATTCTCAGTAGATAACCCCACACTAACCCGATTCTTTGCTCTACACTTCCTCCTCCCCTTTGCAATCGCAGGACTTACCCTAATTCACCTTACCTTCCTTCACGAATCAGGCTCAAATAACCCCCTAGGTATCGTATCAAACTGTGATAAAATCCCATTCCACCCATACTTCACCCTAAAAGACATCCTAGGCTTCACACTCATATTCCTTCCACTAGCGTCTCTAGCCCTATTCTCCCCTAACC
>Pagodroma_nivea_MF153439
AATGAGCCTGAGGAGGATTCTCAGTAGATAACCCCACACTAACCCGATTCTTTGCTCTACACTTCCTCCTCCCCTTTGCAATCGCAGGACTTACCCTAATTCACCTTACCTTCCTTCACGAATCAGGCTCAAATAACCCCCTAGGTATCGTATCAAACTGTGATAAAATCCCATTCCACCCATACTTCACCCTAAAAGACATCCTAGGCTTCACACTCATATTCCTTCCACTAGCATCTCTAGCCCTATTCTCCCCTAACC
>Pagodroma_nivea_MF153440
AATGGGCCTGAGGAGGATTCTCAGTAGATAACCCCACACTAACCCGATTCTTTGCTCTACACTTCCTCCTCCCCTTTGCAATCGCAGGACTTACCCTAATTCACCTTACCTTCCTTCACGAATCAGGCTCAAATAACCCCCTAGGTATCGTATCAAACTGTGATAAAATCCCATTCCACCCATACTTCACCCTAAAAGACATCCTAGGCTTCACACTCATATTCCTTCCACTAGCATCTCTAGCCCTATTCTCCCCTAACC
>Pagodroma_nivea_MF153441
AATGGGCCTGAGGAGGATTCTCAGTAGATAACCCCACACTAACCCGATTCTTTGCTCTACACTTCCTCCTCCCCTTTGCAATCGCAGGACTTACCCTAATTCACCTTACCTTCCTTCACGAATCAGGCTCAAATAACCCCCTAGGTATCGTATCAAACTGTGATAAAATCCCATTCCACCCATACTTCACCCTAAAAGACATCCTAGGCTTCACACTCATATTCCTTCCACTAGCATCTCTAGCCCTATTCTCCCCTAACC
>Pagodroma_nivea_MF153442
AATGGGCCTGAGGAGGATTCTCAGTAGATAACCCCACACTAACCCGATTCTTTGCTCTACACTTCCTCCTCCCCTTTGCAATCGCAGGACTTACCCTAATTCACCTTACCTTCCTTCACGAATCAGGCTCAAATAACCCCCTAGGTATCGTATCAAACTGTGATAAAATCCCATTCCACCCATACTTCACCCTAAAAGACATCCTAGGCTTCACACTCATATTCCTTCCACTAACATCTCTAGCCCTATTCTCCCCTAACC
>Pagodroma_nivea_MF153443
AATGGGCCTGAGGAGGATTCTCAGTAGATAACCCCACACTAACCCGATTCTTTGCTCTACACTTCCTCCTCCCCTTTGCAATCGCAGGACTTACCCTAATTCACCTTACCTTCCTTCACGAATCAGGCTCAAATAACCCCCTAGGTATCGTATCAAACTGTGATAAAATCCCATTCCACCCATACTTCACCCTAAAAGACATCCTAGGCTTCACACTCATATTCCTTCCACTAGCATCTCTAGCCCTATTCTCCCCTAACC
>Pagodroma_nivea_MF153444
AATGGGCCTGAGGAGGATTCTCAGTAGATAACCCCACACTAACCCGATTCTTTGCTCTACACTTCCTCCTCCCCTTTGCAATCGCAGGACTTACCCTAATTCACCTTACCTTCCTTCACGAATCAGGCTCAAATAACCCCCTAGGTATCGTATCAAACTGTGATAAAATCCCATTCCACCCATACTTCACCCTAAAAGACATCCTAGGCTTCACACTCATATTCCTTCCACTAACATCTCTAGCCCTATTCTCCCCTAACC
>Pagodroma_nivea_MF153445
AATGGGCCTGAGGAGGATTCTCAGTAGATAACCCCACACTAACCCGATTCTTTGCTCTACACTTCCTCCTCCCCTTTGCAATCGCAGGACTTACCCTAATTCACCTTACCTTCCTTCACGAATCAGGCTCAAATAACCCCCTAGGTATCGTATCAAACTGTGATAAAATCCCATTCCACCCATACTTCACCCTAAAAGACATCCTAGGCTTCACACTCATATTCCTTCCACTAGCATCTCTAGCCCTATTCTCCCCTAACC
>Pagodroma_nivea_MF153446
AATGGGCCTGAGGAGGATTCTCAGTAGATAACCCCACACTAACCCGATTCTTTGCTCTACACTTCCTCCTCCCCTTTGCAATCGCAGGACTTACCCTAATTCACCTTACCTTCCTTCACGAATCAGGCTCAAATAACCCCCTAGGTATCGTATCAAACTGTGATAAAATCCCATTCCACCCATACTTCACCCTAAAAGACATCCTAGGCTTCACACTCATATTCCTTCCACTAGCATCTCTAGCCCTATTCTCCCCTAACC
>Pagodroma_nivea_MF153447
AATGGGCCTGAGGAGGATTCTCAGTAGATAACCCCACACTAACCCGATTCTTTGCTCTACACTTCCTCCTCCCCTTTGCAATCGCAGGACTTACCCTAATTCACCTTACCTTCCTTCACGAATCAGGCTCAAATAACCCCCTAGGTATCGTATCAAACTGTGATAAAATCCCATTCCACCCATACTTCACCCTAAAAGACATCCTAGGCTTCACACTCATATTCCTTCCACTAGCATCTCTAGCCCTATTCTCCCCTAACC
>Pagodroma_nivea_MF153448
AATGGGCCTGAGGAGGATTCTCAGTAGATAACCCCACACTAACCCGATTCTTTGCTCTACACTTCCTCCTCCCCTTTGCAATCGCAGGACTTACCCTAATTCACCTTACCTTCCTTCACGAATCAGGCTCAAATAACCCCCTAGGTATCGTATCAAACTGTGATAAAATCCCATTCCACCCATACTTCACCCTAAAAGACATCCTAGGCTTCACACTCATATTCCTTCCACTAGCATCTCTAGCCCTATTCTCCCCTAACC
>Pagodroma_nivea_MF153449
AATGGGCCTGAGGAGGATTCTCAGTAGATAACCCCACACTAACCCGATTCTTTGCTCTACACTTCCTCCTCCCCTTTGCAATCGCAGGACTTACCCTAATTCACCTTACCTTCCTTCACGAATCAGGCTCAAATAACCCCCTAGGTATCGTATCAAACTGTGATAAAATCCCATTCCACCCATACTTCACCCTAAAAGACATCCTAGGCTTCACACTCATATTCCTTCCACTAGCATCTCTAGCCCTATTCTCCCCTAACC
>Pagodroma_nivea_MF153450
AATGAGCCTGAGGAGGATTCTCAGTAGATAACCCCACACTAACCCGATTCTTTGCTCTACACTTCCTCCTCCCCTTTGCAATCGCAGGACTTACCCTAATTCACCTTACCTTCCTTCACGAATCAGGCTCAAATAACCCCCTAGGTATCGTATCAAACTGTGATAAAATCCCATTCCACCCATACTTCACCCTAAAAGACATCCTAGGCTTCACACTCATATTCCTTCCACTAGCATCTCTAGCCCTATTCTCCCCTAACC
>Pagodroma_nivea_MF153451
AATGGGCCTGAGGAGGATTCTCAGTAGATAACCCCACACTAACCCGATTCTTTGCTCTACACTTCCTCCTCCCCTTTGCAATCGCAGGACTTACCCTAATTCACCTTACCTTCCTTCACGAATCAGGCTCAAATAACCCCCTAGGTATCGTATCAAACTGTGATAAAATCCCATTCCACCCATACTTCACCCTAAAAGACATCCTAGGCTTCACACTCATATTCCTTCCACTAGCATCTCTAGCCCTATTCTCCCCTAACC
>Pagodroma_nivea_MF153452
AATGGGCCTGAGGAGGATTCTCAGTAGATAACCCCACACTAACCCGATTCTTTGCTCTACACTTCCTCCTCCCCTTTGCAATCGCAGGACTTACCCTAATTCACCTTACCTTCCTTCACGAATCAGGCTCAAATAACCCCCTAGGTATCGTATCAAACTGTGATAAAATCCCATTCCACCCATACTTCACCCTAAAAGACATCCTAGGCTTCACACTCATATTCCTTCCACTAGCATCTCTAGCCCTATTCTCCCCTAACC
>Pagodroma_nivea_MF153453
AATGGGCCTGAGGAGGATTCTCAGTAGATAACCCCACACTAACCCGATTCTTTGCTCTACACTTCCTCCTCCCCTTTGCAATCGCAGGACTTACCCTAATTCACCTTACCTTCCTTCACGAATCAGGCTCAAATAACCCCCTAGGTATCGTATCAAACTGTGATAAAATCCCATTCCACCCATACTTCACCCTAAAAGACATCCTAGGCTTCACACTCATATTCCTTCCACTAGCATCTCTAGCCCTATTCTCCCCTAACC
>Pagodroma_nivea_MF153454
AATGGGCCTGAGGAGGATTCTCAGTAGATAACCCCACACTAACCCGATTCTTTGCTCTACACTTCCTCCTCCCCTTTGCAATCGCAGGACTTACCCTAATTCACCTTACCTTCCTTCACGAATCAGGCTCAAATAACCCCCTAGGTATCGTATCAAACTGTGATAAAATCCCATTCCACCCATACTTCACCCTAAAAGACATCCTAGGCTTCACACTCATATTCCTTCCACTAGCATCTCTAGCCCTATTCTCCCCTAACC
>Pagodroma_nivea_MF153455
AATGAGCCTGAGGAGGATTCTCAGTAGATAACCCCACACTAACCCGATTCTTTGCTCTACACTTCCTCCTCCCCTTTGCAATCGCAGGACTTACCCTAATTCACCTTACCTTCCTTCACGAATCAGGCTCAAATAACCCCCTAGGTATCGTATCAAACTGTGATAAAATCCCATTCCACCCATACTTCACCCTAAAAGACATCCTAGGCTTCACACTCATATTCCTTCCACTAGCATCTCTAGCCCTATTCTCCCCTAACC
>Pagodroma_nivea_MF153456
AATGGGCCTGAGGAGGATTCTCAGTAGATAACCCCACACTAACCCGATTCTTTGCTCTACACTTCCTCCTCCCCTTTGCAATCGCAGGACTTACCCTAATTCACCTTACCTTCCTTCACGAATCAGGCTCAAATAACCCCCTAGGTATCGTATCAAACTGTGATAAAATCCCATTCCACCCATACTTCACCCTAAAAGACATCCTAGGCTTCACACTCATATTCCTTCCACTAACATCTCTAGCCCTATTCTCCCCTAACC
>Pagodroma_nivea_MF153457
AATGGGCCTGAGGAGGATTCTCAGTAGATAACCCCACACTAACCCGATTCTTTGCTCTACACTTCCTCCTCCCCTTTGCAATCGCAGGACTTACCCTAATTCACCTTACCTTCCTTCACGAATCAGGCTCAAATAACCCCCTAGGTATCGTATCAAACTGTGATAAAATCCCATTCCACCCATACTTCACCCTAAAAGACATCCTAGGCTTCACACTCATATTCCTTCCACTAGCATCTCTAGCCCTATTTTCCCCTAACC
>Pagodroma_nivea_MF153458
AATGGGCCTGAGGAGGATTCTCAGTAGATAACCCCACACTAACCCGATTCTTTGCTCTACACTTCCTCCTCCCCTTTGCAATCGCAGGACTTACCCTAATTCACCTTACCTTCCTTCACGAATCAGGCTCAAATAACCCCCTAGGTATCGTATCAAACTGTGATAAAATCCCATTCCACCCATACTTCACCCTAAAAGACATCCTAGGCTTCACACTCATATTCCTTCCACTAGCATCTCTAGCCCTATTCTCCCCTAACC
>Pagodroma_nivea_MF153459
AATGGGCCTGAGGAGGATTCTCAGTAGATAACCCCACACTAACCCGATTCTTTGCTCTACACTTCCTCCTCCCCTTTGCAATCGCAGGACTTACCCTAATTCACCTTACCTTCCTTCACGAATCAGGCTCAAATAACCCCCTAGGTATCGTATCAAACTGTGATAAAATCCCATTCCACCCATACTTCACCCTAAAAGACATCCTAGGCTTCACACTCATATTCCTTCCACTAGCATCTCTAGCCCTATTCTCCCCTAACC
>Pagodroma_nivea_MF153460
AATGGGCCTGAGGAGGATTCTCAGTAGATAACCCCACACTAACCCGATTCTTTGCTCTACACTTCCTCCTCCCCTTTGCAATCGCAGGACTTACCCTAATTCACCTTACCTTCCTTCACGAATCAGGCTCAAATAACCCCCTAGGTATCGTATCAAACTGTGATAAAATCCCATTCCACCCATACTTCACCCTAAAAGACATCCTAGGCTTCACACTCATATTCCTTCCACTAGCATCTCTAGCCCTATTCTCCCCTAACC
>Pagodroma_nivea_MF153461
AATGGGCCTGAGGAGGATTCTCAGTAGATAACCCCACACTAACCCGATTCTTTGCTCTACACTTCCTCCTCCCCTTTGCAATCGCAGGACTTACCCTAATTCACCTTACCTTCCTTCACGAATCAGGCTCAAATAACCCCCTAGGTATCGTATCAAACTGTGATAAAATCCCATTCCACCCATACTTCACCCTAAAAGACATCCTAGGCTTCACACTCATATTCCTTCCACTAGCATCTCTAGCCCTATTCTCCCCTAACC
>Pagodroma_nivea_MF153462
AATGGGCCTGAGGAGGATTCTCAGTAGATAACCCCACACTAACCCGATTCTTTGCTCTACACTTTCTCCTCCCCTTTGCAATCGCAGGACTTACCCTAATTCACCTTACCTTCCTTCACGAATCAGGCTCAAATAACCCCCTAGGTATCGTATCAAACTGTGATAAAATCCCATTCCACCCATACTTCACCCTAAAAGACATCCTAGGCTTCACACTCATATTCCTTCCACTAGCATCTCTAGCCCTATTCTCCCCTAACC
>Pagodroma_nivea_MF153463
AATGGGCCTGAGGAGGATTCTCAGTAGATAACCCCACACTAACCCGATTCTTTGCTCTACACTTCCTCCTCCCCTTTGCAATCGCAGGACTTACCCTAATTCACCTTACCTTCCTTCACGAATCAGGCTCAAATAACCCCCTAGGTATCGTATCAAACTGTGATAAAATCCCATTCCACCCATACTTCACCCTAAAAGACATCCTAGGCTTCACACTCATATTCCTTCCACTAGCATCTCTAGCCCTATTCTCCCCTAACC
>Pagodroma_nivea_MF153464
AATGGGCCTGAGGAGGATTCTCAGTAGATAACCCCACACTAACCCGATTCTTTGCTCTACACTTCCTCCTCCCCTTTGCAATCGCAGGACTTACCCTAATTCACCTTACCTTCCTTCACGAATCAGGCTCAAATAACCCCCTAGGTATCGTATCAAACTGTGATAAAATCCCATTCCACCCATACTTCACCCTAAAAGACATCCTAGGCTTCACACTCATATTCCTTCCACTAGCATCTCTAGCCCTATTCTCCCCTAACC
>Pagodroma_nivea_MF153465
AATGGGCCTGAGGAGGATTCTCAGTAGATAACCCCACACTAACCCGATTCTTTGCTCTACACTTCCTCCTCCCCTTTGCAATCGCAGGACTTACCCTAATTCACCTTACCTTCCTTCACGAATCAGGCTCAAATAACCCCCTAGGTATCGTATCAAACTGTGATAAAATCCCATTCCACCCATACTTCACCCTAAAAGACATCCTAGGCTTCACACTCATATTCCTTCCACTAGCATCTCTAGCCCTATTTTCCCCTAACC
>Pagodroma_nivea_MF153466
AATGGGCCTGAGGAGGATTCTCAGTAGATAACCCCACACTAACCCGATTCTTTGCTCTACACTTCCTCCTCCCCTTTGCAATCGCAGGACTTACCCTAATTCACCTTACCTTCCTTCACGAATCAGGCTCAAATAACCCCCTAGGTATCGTATCAAACTGTGATAAAATCCCATTCCACCCATACTTCACCCTAAAAGACATCCTAGGCTTCACACTCATATTCCTTCCACTAGCATCTCTAGCCCTATTCTCCCCTAACC
>Pagodroma_nivea_MF153467
AATGGGCCTGAGGAGGATTCTCAGTAGATAACCCCACACTAACCCGATTCTTTGCTCTACACTTCCTCCTCCCCTTTGCAATCGCAGGACTTACCCTAATTCACCTTACCTTCCTTCACGAATCAGGCTCAAATAACCCCCTAGGTATCGTATCAAACTGTGATAAAATCCCATTCCACCCATACTTCACCCTAAAAGACATCCTAGGCTTCACACTCATATTCCTTCCACTAGCATCTCTAGCCCTATTCTCCCCTAACC
>Pagodroma_nivea_MF153468
AATGGGCCTGAGGAGGATTCTCAGTAGATAACCCCACACTAACCCGATTCTTTGCTCTACACTTCCTCCTCCCCTTTGCAATCGCAGGACTTACCCTAATTCACCTTACCTTCCTTCACGAATCAGGCTCAAATAACCCCCTAGGTATCGTATCAAACTGTGATAAAATCCCATTCCACCCATACTTCACCCTAAAAGACATCCTAGGCTTCACACTCATATTCCTTCCACTAGCATCTCTAGCCCTATTCTCCCCTAACC
>Pagodroma_nivea_MF153469
AATGGGCCTGAGGAGGATTCTCAGTAGATAACCCCACACTAACCCGATTCTTTGCTCTACACTTCCTCCTCCCCTTTGCAATCGCAGGACTTACCCTAATTCACCTTACCTTCCTTCACGAATCAGGCTCAAATAACCCCCTAGGTATTGTATCAAACTGTGATAAAATCCCATTCCACCCATACTTCACCCTAAAAGACATCCTAGGCTTCACACTCATATTCCTTCCACTAGCATCTCTAGCCCTATTCTCCCCTAACC
>Pagodroma_nivea_MF153470
AATGGGCCTGAGGAGGATTCTCAGTAGATAACCCCACACTAACCCGATTCTTTGCTCTACACTTCCTCCTCCCCTTTGCAATCGCAGGACTTACCCTAATTCACCTTACCTTCCTTCACGAATCAGGCTCAAATAACCCCCTAGGTATCGTATCAAACTGTGATAAAATCCCATTCCACCCATACTTCACCCTAAAAGACATCCTAGGCTTCACACTCATATTCCTTCCACTAGCATCTCTAGCCCTATTTTCCCCTAACC
>Pagodroma_nivea_MF153471
AATGGGCCTGAGGAGGATTCTCAGTAGATAACCCCACACTAACCCGATTCTTTGCTCTACACTTCCTCCTCCCCTTTGCAATCGCAGGACTTACCCTAATTCACCTTACCTTCCTTCACGAATCAGGCTCAAATAACCCCCTAGGTATCGTATCAAACTGTGATAAAATCCCATTCCACCCATACTTCACCCTAAAAGACATCCTAGGCTTCACACTCATATTCCTTCCACTAGCATCTCTAGCCCTATTCTCCCCTAACC
>Pagodroma_nivea_MF153472
AATGGGCCTGAGGAGGATTCTCAGTAGATAACCCCACACTAACCCGATTCTTTGCTCTACACTTCCTCCTCCCCTTTGCAATCGCAGGACTTACCCTAATTCACCTTACCTTCCTTCACGAATCAGGCTCAAATAACCCCCTAGGTATCGTATCAAACTGTGATAAAATCCCATTCCACCCATACTTCACCCTAAAAGACATCCTAGGCTTCACACTCATATTCCTTCCACTAGCATCTCTAGCCCTATTCTCCCCTAACC
>Pagodroma_nivea_MF153473
AATGGGCCTGAGGAGGATTCTCAGTAGATAACCCCACACTAACCCGATTCTTTGCTCTACACTTCCTCCTCCCCTTTGCAATCGCAGGACTTACCCTAATTCACCTTACCTTCCTTCACGAATCAGGCTCAAATAACCCCCTAGGTATCGTATCAAACTGTGATAAAATCCCATTCCACCCATACTTCACCCTAAAAGACATCCTAGGCTTCACACTCATATTCCTTCCACTAGCATCTCTAGCCCTATTCTCCCCTAACC
>Pagodroma_nivea_MT726204
AATGGGCCTGAGGAGGATTCTCAGTAGATAACCCCACACTAACCCGATTCTTTGCTCTACACTTCCTCCTCCCCTTTGCAATCGCAGGACTTACCCTAATTCACCTTACCTTCCTTCACGAATCAGGCTCAAATAACCCCCTAGGTATCGTATCAAACTGTGATAAAATCCCATTCCACCCATACTTCACCCTAAAAGACATCCTAGGCTTCACACTCATATTCCTTCCACTAGCGTCTCTAGCCCTATTCTCCCCTAACC
>Pagodroma_nivea_MW753180
AATGGGCCTGAGGAGGATTCTCAGTAGATAACCCCACACTAACCCGATTCTTTGCTCTACACTTCCTCCTCCCCTTTGCAATCGCAGGACTTACCCTAATTCACCTTACCTTCCTTCACGAATCAGGCTCAAATAACCCCCTAGGTATCGTATCAAACTGTGATAAAATCCCATTCCACCCATACTTCACCCTAAAAGACATCCTAGGCTTCACACTCATATTCCTTCCACTAGCATCTCTAGCCCTATTTTCCCCTAACC
>Pagodroma_nivea_MW753181
AATGGGCCTGAGGAGGATTCTCAGTAGATAACCCCACACTAACCCGATTCTTTGCTCTACACTTCCTCCTCCCCTTTGCAATCGCAGGACTTACCCTAATTCACCTTACCTTCCTTCACGAATCAGGCTCAAATAACCCCCTAGGTATCGTATCAAACTGTGATAAAATCCCATTCCACCCATACTTCACCCTAAAAGACATCCTAGGCTTCACACTCATATTCCTTCTACTAGCATCTCTAGCCCTATTCTCCCCTAACC
>Pagodroma_nivea_MW753182
AATGGGCCTGAGGAGGATTCTCAGTAGATAACCCCACACTAACCCGATTCTTTGCTCTACACTTCCTCCTCCCCTTTGCAATCGCAGGACTTACCCTAATTCACCTTACCTTCCTTCACGAATCAGGCTCAAATAACCCCCTAGGTATCGTATCAAACTGTGATAAAATCCCATTCCACCCATACTTCACCCTAAAAGACATCCTAGGCTTCACACTCATATTCCTTCTACTAGCATCTCTAGCCCTATTCTCCCCTAACC
>Pagodroma_nivea_MW753183
AATGGGCCTGAGGAGGATTCTCAGTAGATAACCCCACACTAACCCGATTCTTTGCTCTACACTTCCTCCTCCCCTTTGCAATCGCAGGACTTACCCTAATTCACCTTACCTTCCTTCACGAATCAGGCTCAAATAACCCCCTAGGTATCGTATCAAACTGTGATAAAATCCCATTCCACCCATACTTCACCCTAAAAGACATCCTAGGCTTCACACTCATATTCCTTCCACTAGCATCTCTAGCCCTATTCTCCCCTAACC
>Pagodroma_nivea_MW753184
AATGGGCCTGAGGAGGATTCTCAGTAGATAACCCCACACTAACCCGATTCTTTGCTCTACACTTCCTCCTCCCCTTTGCAATCGCAGGACTTACCCTAATTCACCTTACCTTCCTTCACGAATCAGGCTCAAATAACCCCCTAGGTATCGTATCAAACTGTGATAAAATCCCATTCCACCCATACTTCACCCTAAAAGACATCCTAGGCTTCACACTCATATTCCTTCCACTAGCATCTCTAGCCCTATTTTCCCCTAACC
>Pagodroma_nivea_MW753188
AATGGGCCTGAGGAGGATTCTCAGTAGATAACCCCACACTAACCCGATTCTTTGCTCTACACTTCCTCCTCCCCTTTGCAATCGCAGGACTTACCCTAATTCACCTTACCTTCCTTCACGAATCAGGCTCAAATAACCCCCTAGGTATCGTATCAAACTGTGATAAAATCCCATTCCACCCATACTTCACCCTAAAAGACATCCTAGGCTTCACACTCATATTCCTTCCACTAGCATCTCTAGCCCTATTCTCCCCTAACC
>Pagodroma_nivea_MW753189
AATGGGCCTGAGGAGGATTCTCAGTAGATAACCCCACACTAACCCGATTCTTTGCTCTACACTTCCTCCTCCCCTTTGCAATCGCAGGACTTACCCTAATTCACCTTACCTTCCTTCACGAATCAGGCTCAAATAACCCCCTAGGTATCGTATCAAACTGTGATAAAATCCCATTCCACCCATACTTCACCCTAAAAGACATCCTAGGCTTCACACTCATATTCCTTCCACTAGCGTCTCTAGCCCTATTCTCCCCTAACC
>Pagodroma_nivea_MW753192
AATGGGCCTGAGGAGGATTCTCAGTAGATAACCCCACACTAACCCGATTCTTTGCTCTACACTTCCTCCTCCCCTTTGCAATCGCAGGACTTACCCTAATTCACCTTACCTTCCTTCACGAATCAGGCTCAAATAACCCCCTAGGTATCGTATCAAACTGTGATAAAATCCCATTCCACCCATACTTCACCCTAAAAGACATCCTAGGCTTCACACTCATATTCCTTCCACTAGCATCTCTAGCCCTATTTTCCCCCAACC
>Pagodroma_nivea_MW753193
AATGGGCCTGAGGAGGATTCTCAGTAGATAACCCCACACTAACCCGATTCTTTGCTCTACACTTCCTCCTCCCCTTTGCAATCGCAGGACTTACCCTAATTCACCTTACCTTCCTTCACGAATCAGGCTCAAATAACCCCCTAGGTATCGTATCAAACTGTGATAAAATCCCATTCCACCCATACTTCACCCTAAAAGACATCCTAGGCTTCACACTCATATTCCTTCCACTAGCATCTCTAGCCCTATTCTCCCCTAACC
>Pagodroma_nivea_MW753195
AATGGGCCTGAGGAGGATTCTCAGTAGATAACCCCACACTAACCCGATTCTTTGCTCTACACTTCCTCCTCCCCTTTGCAATCGCAGGACTTACCCTAATTCACCTTACCTTCCTTCACGAATCAGGCTCAAATAACCCCCTAGGTATCGTATCAAACTGTGATAAAATCCCATTCCACCCATACTTCACCCTAAAAGACATCCTAGGCTTCACACTCATATTCCTTCCACTAGCATCTCTAGCCCTATTCTCCCCTAACC
>Pagodroma_nivea_MW753196
AATGGGCCTGAGGAGGATTCTCAGTAGATAACCCCACACTAACCCGATTCTTTGCTCTACACTTCCTCCTCCCCTTTGCAATCGCAGGACTTACCCTAATTCACCTTACCTTCCTTCACGAATCAGGCTCAAATAACCCCCTAGGTATCGTATCAAACTGTGATAAAATCCCATTCCACCCATACTTCACCCTAAAAGACATCCTAGGCTTCACACTCATATTCCTTCCACTAGCATCTCTAGCCCTATTCTCCCCTAACC
>Pagodroma_nivea_MW753197
AATGGGCCTGAGGAGGATTCTCAGTAGACAACCCCACACTAACCCGATTCTTTGCTCTACACTTCCTCCTCCCCTTTGCAATCGCAGGACTTACCCTAATTCACCTTACCTTCCTTCACGAATCAGGCTCAAATAACCCCCTAGGTATCGTATCAAACTGTGATAAAATCCCATTCCACCCATACTTCACCCTAAAAGACATCCTAGGCTTCACACTCATATTCCTTCCACTAGCATCTCTAGCCCTATTCTCCCCTAACC
>Pagodroma_nivea_MW753198
AATGGGCCTGAGGAGGATTCTCAGTAGATAACCCCACACTAACCCGATTCTTTGCTCTACACTTCCTCCTCCCCTTTGCAATCGCAGGACTTACCCTAATTCACCTTACCTTCCTTCACGAATCAGGCTCAAATAACCCCCTAGGTATTGTATCAAACTGTGATAAAATCCCATTCCACCCATACTTCACCCTAAAAGACATCCTAGGCTTCACACTCATATTCCTTCCACTAGCATCTCTAGCCCTATTCTCCCCTAACC
>Pagodroma_nivea_MW753199
AATGGGCCTGAGGAGGATTCTCAGTAGATAACCCCACACTAACCCGATTCTTTGCTCTACACTTCCTCCTCCCCTTTGCAATCGCAGGACTTACCCTAATTCACCTTACCTTCCTTCACGAATCAGGCTCAAATAACCCCCTAGGTATCGTATCAAACTGTGATAAAATCCCATTCCACCCATACTTCACCCTAAAAGACATCCTAGGCTTCACACTCATATTCCTTCCACTAGCATCTCTAGCCCTATTCTCCCCTAACC
>Pagodroma_nivea_MW753200
AATGGGCCTGAGGAGGATTCTCAGTAGATAACCCCACACTAACCCGATTCTTTGCTCTACACTTCCTCCTCCCCTTTGCAATCGCAGGACTTACCCTAATTCACCTTACCTTCCTTCACGAATCAGGCTCAAATAACCCCCTAGGTATCGTATCAAACTGTGATAAAATCCCATTCCACCCATACTTCACCCTAAAAGACATCCTAGGCTTCACACTCATATTCCTTCCACTAGCATCTCTAGCCCTATTCTCCCCTAACC
>Pagodroma_nivea_MW753201
AATGGGCCTGAGGAGGATTCTCAGTAGATAACCCCACACTAACCCGATTCTTTGCTCTACACTTCCTCCTCCCCTTTGCAATCGCAGGACTTACCCTAATTCACCTTACCTTCCTTCACGAATCAGGCTCAAATAACCCCCTAGGTATCGTATCAAACTGTGATAAAATCCCATTCCACCCATACTTCACCCTAAAAGACATCCTAGGCTTCACACTCATATTCCTTCCACTAGCATCTCTAGCCCTATTCTCCCCTAACC
>Pagodroma_nivea_MW753202
AATGGGCCTGAGGAGGATTCTCAGTAGATAACCCCACACTAACCCGATTCTTTGCTCTACACTTCCTCCTCCCCTTTGCAATCGCAGGACTTACCCTAATTCACCTTACCTTCCTTCACGAATCAGGCTCAAATAACCCCCTAGGTATCGTATCAAACTGTGATAAAATCCCATTCCACCCATACTTCACCCTAAAAGACATCCTAGGCTTCACACTCATATTCCTTCCACTAGCATCTCTAGCCCTATTCTCCCCTAACC
>Pagodroma_nivea_MW753203
AATGGGCCTGAGGAGGATTCTCAGTAGATAACCCCACACTAACCCGATTCTTTGCTCTACACTTCCTCCTCCCCTTTGCAATCGCAGGACTTACCCTAATTCACCTTACCTTCCTTCACGAATCAGGCTCAAATAACCCCCTAGGTATCGTATCAAACTGTGATAAAATCCCATTCCACCCATACTTCACCCTAAAAGACATCCTAGGCTTCACACTCATATTCCTTCCACTAGCATCTCTAGCCCTATTTTCCCCTAACC
>Pagodroma_nivea_MW753204
AATGGGCCTGAGGAGGATTCTCAGTAGATAACCCCACACTAACCCGATTCTTTGCTCTACACTTCCTCCTCCCCTTTGCAATCGCAGGACTTACCCTAATTCACCTTACCTTCCTTCACGAATCAGGCTCAAATAACCCCCTAGGTATCGTATCAAACTGTGATAAAATCCCATTCCACCCATACTTCACCCTAAAAGACATCCTAGGCTTCACACTCATATTCCTTCCACTAGCATCTCTAGCCCTATTCTCCCCTAACC
>Pagodroma_nivea_MW753210
AATGGGCCTGAGGAGGATTCTCAGTAGATAACCCCACACTAACCCGATTCTTTGCTCTACACTTCCTCCTCCCCTTTGCAATCGCAGGACTTACCCTAATTCACCTTACCTTCCTTCACGAATCAGGCTCAAATAACCCCCTAGGTATCGTATCAAACTGTGATAAAATCCCATTCCACCCATACTTCACCCTAAAAGACATCCTAGGCTTCACACTCATATTCCTTCCACTAGCATCTCTAGCCCTATTCTCCCCTAACC
>Pagodroma_nivea_MW753211
AATGGGCCTGAGGAGGATTCTCAGTAGATAACCCCACACTAACCCGATTCTTTGCTCTACACTTCCTCCTCCCCTTTGCAATCGCAGGACTTACCCTAATTCACCTTACCTTCCTTCACGAATCAGGCTCAAATAACCCCCTAGGTATCGTATCAAACTGTGATAAAATCCCATTCCACCCATACTTCACCCTAAAAGACATCCTAGGCTTCACACTCATATTCCTCCCACTAACATCTCTAGCCCTATTCTCCCCTAACC
>Pelagodroma_marina_AF076072
AATGAGCTTGAGGGGGATTCTCAGTAGATAACCCCACACTAACCCGATTCTTCGCCCTACATTTCCTCCTCCCCTTCGTAATCGCAGGCCTTACACTAATTCACCTTACTTTTCTCCACGAATCGGGCTCAAATAACCCCCTAGGCCTCGTATCAAACTGCGACAAAATCCCATTCCACCCATACTTTTCCCTAAAAGACATCCTAGGATTTATACTTATATTCCTCTCACTAACAACCCTAGCCCTATTTTCCCCCAACC
>Pelagodroma_marina_dulciae_JN587564
AATGAGCCTGAGGGGGATTCTCAGTAGATAACCCCACACTAACCCGATTCTTTGCCCTACATTTTCTCCTCCCCTTCGTAATCGTAGGCCTTACACTAATTCACCTTACTTTTCTTCACGAATCGGGCTCAAATAACCCCCTAGGCCTCGTATCAAATTGCGACAAAATCCCATTCCACCCATACTTTTCCCTGAAAGACATCCTAGGATTCACACTCATATTCCTCCTACTAACAACCCTAGCCCTATTCTCCCCCAACC
>Pelagodroma_marina_KC875856
AATGAGCTTGAGGAGGATTCTCAGTAGATAACCCCACACTAACCCGATTCTTCGCCCTACATTTCCTCCTCCCCTTCGTAATCGCAGGCCTTACACTAATTCACCTTACTTTTCTCCACGAATCAGGCTCAAATAACCCCCTAGGCCTCGTATCAAACTGCGACAAAATCCCATTCCACCCATACTTTTCCCTAAAAGACATCCTAGGATTTATACTTATATTCCTCTCACTAACAACCCTAGCCCTATTTTCCCCCAACC
>Pelecanoides_garnotii_AF076073
AATGAGCTTGAGGGGGATTCTCAGTAGATAACCCCACCCTAACCCGATTCTTCGCCTTACATTTTCTTCTTCCCTTCATAATCGTAGGACTCTCCATAATCCACCTCACCTTCCTTCACGAATCAGGCTCAAATAACCCTCTAGGTATCGTATCAGACTGCGATAAAATCCCATTCCACCCATACTTTTCTCTAAAAGACATCCTAGGTTTTATTCTCATACTTCTCCCACTAACTACCTTGGCCCTATTCTCACCAAACC
>Pelecanoides_garnotii_MK113717
AATGAGCTTGAGGGGGATTCTCAGTAGATAACCCCACCCTAACCCGATTCTTCGCCTTACATTTTCTTCTTCCCTTCATAATCGTAGGACTCTCCATAATCCACCTCACCTTCCTTCACGAATCAGGCTCAAATAACCCTCTAGGTATCGTATCAGACTGCGATAAAATCCCATTCCACCCATACTTTTCTCTAAAAGACATCCTAGGTTTTATTCTCATACTTCTCCCACTAACTACCTTGGCCCTATTCTCACCAAACC
>Pelecanoides_garnotii_MK113718
AATGAGCTTGAGGGGGATTCTCAGTAGATAACCCCACCCTAACCCGATTCTTCGCCTTACATTTTCTTCTTCCCTTCATAATCGTAGGACTCTCCATAATCCACCTCACCTTCCTTCACGAATCAGGCTCAAATAACCCTCTAGGTATCGTATCAGACTGCGATAAAATCCCATTCCACCCATACTTTTCTCTAAAAGACATCCTAGGTTTTATTCTCATACTTCTCCCACTAACTACCTTGGCCCTATTCTCACCAAACC
>Pelecanoides_garnotii_MK113719
AATGAGCTTGAGGGGGATTCTCAGTAGATAACCCCACCCTAACCCGATTCTTCGCCTTACATTTTCTTCTTCCCTTCATAATCGTAGGACTCTCCATAATCCACCTCACCTTCCTTCACGAATCAGGCTCAAATAACCCTCTAGGTATCGTATCAGACTGCGATAAAATCCCATTCCACCCATACTTTTCTCTAAAAGACATCCTAGGTTTTATTCTCATACTTCTCCCACTAACTACCTTGGCCCTATTCTCACCAAACC
>Pelecanoides_garnotii_MK113720
AATGAGCTTGAGGGGGATTCTCAGTAGATAACCCCACCCTAACCCGATTCTTCGCCTTACATTTTCTTCTTCCCTTCATAATCGTAGGACTCTCCATAATCCACCTCACCTTCCTTCACGAATCAGGCTCAAATAACCCTCTAGGTATCGTATCAGACTGCGATAAAATCCCATTCCACCCATACTTTTCTCTAAAAGACATCCTAGGTTTTATTCTCATACTTCTCCCACTAACTACCTTGGCCCTATTCTCACCAAACC
>Pelecanoides_garnotii_MK113721
AATGAGCTTGAGGGGGATTCTCAGTAGATAACCCCACCCTAACCCGATTCTTCGCCTTACATTTTCTTCTTCCCTTCATAATCGTAGGACTCTCCATAATCCACCTCACCTTCCTTCACGAATCAGGCTCAAATAACCCTCTAGGTATCGTATCAGACTGCGATAAAATCCCATTCCACCCATACTTTTCTCTAAAAGACATCCTAGGTTTTATTCTCATACTTCTCCCACTAACTACCTTGGCCCTATTCTCACCAAACC
>Pelecanoides_garnotii_MK113722
AATGAGCTTGAGGGGGATTCTCAGTAGATAACCCCACCCTAACCCGATTCTTCGCCTTACATTTTCTTCTTCCCTTCATAATCGTAGGACTCTCCATAATCCACCTCACCTTCCTTCACGAATCAGGCTCAAATAACCCTCTAGGTATCGTATCAGACTGCGATAAAATCCCATTCCACCCATACTTTTCTCTAAAAGACATCCTAGGTTTTATTCTCATACTTCTCCCACTAACTACCTTGGCCCTATTCTCACCAAACC
>Pelecanoides_garnotii_MK113723
AATGAGCTTGAGGGGGATTCTCAGTAGATAACCCCACCCTAACCCGATTCTTCGCCTTACATTTTCTTCTTCCCTTCATAATCGTAGGACTCTCCATAATCCACCTCACCTTCCTTCATGAATCAGGCTCAAATAACCCTCTAGGTATCGTATCAGACTGCGATAAAATCCCATTCCACCCATACTTTTCTCTAAAAGACATCCTAGGTTTTATTCTCATACTTCTCCCACTAACTACCTTGGCCCTATTCTCACCAAACC
>Pelecanoides_garnotii_MK113724
AATGAGCTTGAGGGGGATTCTCAGTAGATAACCCCACCCTAACCCGATTCTTCGCCTTACATTTTCTTCTTCCCTTCATAATCGCAGGACTCTCCATAATCCACCTCACCTTCCTTCACGAATCAGGCTCAAATAACCCTCTAGGTATCGTATCAGACTGCGATAAAATCCCATTCCACCCATACTTTTCTCTAAAAGACATCCTAGGTTTTATTCTCATACTTCTCCCACTAACTACCTTGGCCCTATTCTCACCAAACC
>Pelecanoides_garnotii_MK113725
AATGAGCTTGAGGGGGATTCTCAGTAGATAACCCCACCCTAACCCGATTCTTCGCCTTACATTTTCTTCTTCCCTTCATAATCGTAGGACTCTCCATAATCCACCTCACCTTCCTTCACGAATCAGGCTCAAATAACCCTCTAGGTATCGTATCAGACTGCGATAAAATCCCATTCCACCCATACTTTTCTCTAAAAGACATCCTAGGTTTTATTCTCATACTTCTCCCACTAACTACCTTGGCCCTATTCTCACCAAACC
>Pelecanoides_garnotii_MK113726
AATGAGCTTGAGGGGGATTCTCAGTAGATAACCCCACCCTAACCCGATTCTTCGCCTTACATTTTCTTCTTCCCTTCATAATCGTAGGACTCTCCATAATCCACCTCACCTTCCTTCACGAATCAGGCTCAAATAACCCTCTAGGTATCGTATCAGACTGCGATAAAATCCCATTCCACCCATACTTTTCTCTAAAAGACATCCTAGGTTTTATTCTCATACTTCTCCCACTAACTACCTTGGCCCTATTCTCACCAAACC
>Pelecanoides_garnotii_MK113727
AATGAGCTTGAGGGGGATTCTCAGTAGATAACCCCACCCTAACCCGATTCTTCGCCTTACATTTTCTTCTTCCCTTCATAATCGTAGGACTCTCCATAATCCACCTCACCTTCCTTCACGAATCAGGCTCAAATAACCCTCTAGGTATCGTATCAGACTGCGATAAAATCCCATTCCACCCATACTTTTCTCTAAAAGACATCCTAGGTTTTATTCTCATACTTCTCCCACTAACTACCTTGGCCCTATTCTCACCAAACC
>Pelecanoides_garnotii_MK113728
AATGAGCTTGAGGGGGATTCTCAGTAGATAACCCCACCCTAACCCGATTCTTCGCCTTACATTTTCTTCTTCCCTTCATAATCGTAGGACTCTCCATAATCCACCTCACCTTCCTTCACGAATCAGGCTCAAATAACCCTCTAGGTATCGTATCAGACTGCGATAAAATCCCATTCCACCCATACTTTTCTCTAAAAGACATCCTAGGTTTTATTCTCATACTTCTCCCACTAACTACCTTGGCCCTATTCTCACCAAACC
>Pelecanoides_garnotii_MK113729
AATGAGCTTGAGGGGGATTCTCAGTAGATAACCCCACCCTAACCCGATTCTTCGCCTTACATTTTCTTCTTCCCTTCATAATCGTAGGACTCTCCATAATCCACCTCACCTTCCTTCACGAATCAGGCTCAAATAACCCTCTAGGTATCGTATCAGACTGCGATAAAATCCCATTCCACCCATACTTTTCTCTAAAAGACATCCTAGGTTTTATTCTTATACTTCTCCCACTAACTACCTTGGCCCTATTCTCACCAAACC
>Pelecanoides_garnotii_MK113730
AATGAGCTTGAGGGGGATTCTCAGTAGATAACCCCACCCTAACCCGATTCTTCGCCTTACATTTTCTTCTTCCCTTCATAATCGTAGGACTCTCCATAATCCACCTCACCTTCCTTCACGAATCAGGCTCAAATAACCCTCTAGGTATCGTATCAGACTGCGATAAAATCCCATTCCACCCATACTTTTCTCTAAAAGACATCCTAGGTTTTATTCTCATACTTCTCCCACTAACTACCTTGGCCCTATTCTCACCAAACC
>Pelecanoides_garnotii_MK113731
AATGAGCTTGAGGGGGATTCTCAGTAGATAACCCCACCCTAACCCGATTCTTCGCCTTACATTTTCTTCTTCCCTTCATAATCGTAGGACTCTCCATAATCCACCTCACCTTCCTTCACGAATCAGGCTCAAATAACCCTCTAGGTATCGTATCAGACTGCGATAAAATCCCATTCCACCCATACTTTTCTCTAAAAGACATCCTAGGTTTTATTCTCATACTTCTCCCACTAACTACCTTGGCCCTATTCTCACCAAACC
>Pelecanoides_garnotii_MK113732
AATGAGCTTGAGGGGGATTCTCAGTAGATAACCCCACCCTAACCCGATTCTTCGCCTTACATTTTCTTCTTCCCTTCATAATCGTAGGACTCTCCATAATCCACCTCACCTTCCTTCACGAATCAGGCTCAAATAACCCTCTAGGTATCGTATCAGACTGCGATAAAATCCCATTCCACCCATACTTTTCTCTAAAAGACATCCTAGGTTTTATTCTCATACTTCTCCCACTAACTACCTTGGCCCTATTCTCACCAAACC
>Pelecanoides_garnotii_MK113733
AATGAGCTTGAGGGGGATTCTCAGTAGATAACCCCACCCTAACCCGATTCTTCGCCTTACATTTTCTTCTTCCCTTCATAATCGTAGGACTCTCCATAATCCACCTCACCTTCCTTCACGAATCAAGCTCAAATAACCCTCTAGGTATCGTATCAGACTGCGATAAAATCCCATTCCACCCATACTTTTCTCTAAAAGACATCCTAGGTTTTATTCTCATACTTCTCCCACTAACTACCTTGGCCCTATTCTCACCAAACC
>Pelecanoides_garnotii_MK113734
AATGAGCTTGAGGGGGATTCTCAGTAGATAACCCCACCCTAACCCGATTCTTCGCCTTACATTTTCTTCTTCCCTTCATAATCGTAGGACTCTCCATAATCCACCTCACCTTCCTTCACGAATCAGGCTCAAATAACCCTCTAGGTATCGTATCAGACTGCGATAAAATCCCATTCCACCCATACTTTTCTCTAAAAGACATCCTAGGTTTTATTCTCATACTTCTCCCACTAACTACCTTGGCCCTATTCTCACCAAACC
>Pelecanoides_garnotii_MK113735
AATGAGCTTGAGGGGGATTCTCAGTAGATAACCCCACCCTAACCCGATTCTTCGCCTTACATTTTCTTCTTCCCTTCATAATCGTAGGACTCTCCATAATCCACCTCACCTTCCTTCACGAATCAGGCTCAAATAACCCTCTAGGTATCGTATCAGACTGCGATAAAATCCCATTCCACCCATACTTTTCTCTAAAAGACATCCTAGGTTTTATTCTCATACTTCTCCCACTAACTACCTTGGCCCTATTCTCACCAAACC
>Pelecanoides_garnotii_MK113736
AATGAGCTTGAGGGGGATTCTCAGTAGATAACCCCACCCTAACCCGATTCTTCGCCTTACATTTTCTTCTTCCCTTCATAATCGTAGGACTCTCCATAATCCACCTCACCTTCCTTCACGAATCAGGCTCAAATAACCCTCTAGGTATCGTATCAGACTGCGATAAAATCCCATTCCACCCATACTTTTCTCTAAAAGACATCCTAGGTTTTATTCTCATACTTCTCCCACTAACTACCTTGGCCCTATTCTCACCAAACC
>Pelecanoides_garnotii_MK113737
AATGAGCTTGAGGGGGATTCTCAGTAGATAACCCCACCCTAACCCGATTCTTCGCCTTACATTTTCTTCTTCCCTTCATAATCGTAGGACTCTCCATAATCCACCTCACCTTCCTTCACGAATCAGGCTCAAATAACCCTCTAGGTATCGTATCAGACTGCGATAAAATCCCATTCCACCCATACTTTTCTCTAAAAGACATCCTAGGTTTTATTCTTATACTTCTCCCACTAACTACCTTGGCCCTATTCTCACCAAACC
>Pelecanoides_garnotii_MK113738
AATGAGCTTGAGGGGGATTCTCAGTAGATAACCCCACCCTAACCCGATTCTTCGCCTTACATTTTCTTCTTCCCTTCATAATCGTAGGACTCTCCATAATCCACCTCACCTTCCTTCACGAATCAGGCTCAAATAACCCTCTAGGTATCGTATCAGACTGCGATAAAATCCCATTCCACCCATACTTTTCTCTAAAAGACATCCTAGGTTTTATTCTCATACTTCTCCCACTAACTACCTTGGCCCTATTCTCACCAAACC
>Pelecanoides_garnotii_MK113739
AATGAGCTTGAGGGGGATTCTCAGTAGATAACCCCACCCTAACCCGATTCTTCGCCTTACATTTTCTTCTTCCCTTCATAATCGTAGGACTCTCCATAATCCACCTCACCTTCCTTCACGAATCAGGCTCAAATAACCCTCTAGGTATCGTATCAGACTGCGATAAAATCCCATTCCACCCATACTTTTCTCTAAAAGACATCCTAGGTTTTATTCTCATACTTCTCCCACTAACTACCTTGGCCCTATTCTCACCAAACC
>Pelecanoides_garnotii_MK113740
AATGAGCTTGAGGGGGATTCTCAGTAGATAACCCCACCCTAACCCGATTCTTCGCCTTACATTTTCTTCTTCCCTTCATAATCGTAGGACTCTCCATAATCCACCTCACCTTCCTTCACGAATCAGGCTCAAATAACCCTCTAGGTATCGTATCAGACTGCGATAAAATCCCATTCCACCCATACTTTTCTCTAAAAGACATCCTAGGTTTTATTCTCATACTTCTCCCACTAACTACCTTGGCCCTATTCTCACCAAACC
>Pelecanoides_garnotii_MK113741
AATGAGCTTGAGGGGGATTCTCAGTAGATAACCCCACCCTAACCCGATTCTTCGCCTTACATTTTCTTCTTCCCTTCATAATCGTAGGACTCTCCATAATCCACCTCACCTTCCTTCACGAATCAGGCTCAAATAACCCTCTAGGTATCGTATCAGACTGCGATAAAATCCCATTCCACCCATACTTTTCTCTAAAAGACATCCTAGGTTTTATTCTCATACTTCTCCCACTAACTACCTTGGCCCTATTCTCACCAAACC
>Pelecanoides_garnotii_MK113742
AATGAGCTTGAGGGGGATTCTCAGTAGATAACCCCACCCTAACCCGATTCTTCGCCTTACATTTTCTTCTTCCCTTCATAATCGTAGGACTCTCCATAATCCACCTCACCTTCCTTCACGAATCAGGCTCAAATAACCCTCTAGGTATCGTATCAGACTGCGATAAAATCCCATTCCACCCATACTTTTCTCTAAAAGACATCCTAGGTTTTATTCTCATACTTCTCCCACTAACTACCTTGGCCCTATTCTCACCAAACC
>Pelecanoides_garnotii_MK113743
AATGAGCTTGAGGGGGATTCTCAGTAGATAACCCCACCCTAACCCGATTCTTCGCCTTACATTTTCTTCTTCCCTTCATAATCGTAGGACTCTCCATAATCCACCTCACCTTCCTTCACGAATCAGGCTCAAATAACCCTCTAGGTATCGTATCAGACTGCGATAAAATCCCATTCCACCCATACTTTTCTCTAAAAGACATCCTAGGTTTTATTCTCATACTTCTCCCACTAACTACCTTGGCCCTATTCTCACCAAACC
>Pelecanoides_garnotii_MK113744
AATGAGCTTGAGGGGGATTCTCAGTAGATAACCCCACCCTAACCCGATTCTTCGCCTTACATTTTCTTCTTCCCTTCATAATCGTAGGACTCTCCATAATCCACCTCACCTTCCTTCACGAATCAGGCTCAAATAACCCTCTAGGTATCGTATCAGACTGCGATAAAATCCCATTCCACCCATACTTTTCTCTAAAAGACATCCTAGGTTTTATTCTCATACTTCTCCCACTAACTACCTTGGCCCTATTCTCACCAAACC
>Pelecanoides_garnotii_MK113745
AATGAGCTTGAGGGGGATTCTCAGTAGATAACCCCACCCTAACCCGATTCTTCGCCTTACATTTTCTTCTTCCCTTCATAATCGTAGGACTCTCCATAATCCACCTCACCTTCCTTCACGAATCAGGCTCAAATAACCCTCTAGGTATCGTATCAGACTGCGATAAAATCCCATTCCACCCATACTTTTCTCTAAAAGACATCCTAGGTTTTATTCTCATACTTCTCCCACTAACTACCTTGGCCCTATTCTCACCAAACC
>Pelecanoides_garnotii_MK113746
AATGAGCTTGAGGGGGATTCTCAGTAGATAACCCCACCCTAACCCGATTCTTCGCCTTACATTTTCTTCTTCCCTTCATAATCGTAGGACTCTCCATAATCCACCTCACCTTCCTTCACGAATCAGGCTCAAATAACCCTCTAGGTATCGTATCAGACTGCGATAAAATCCCATTCCACCCATACTTTTCTCTAAAAGACATCCTAGGTTTTATTCTCATACTTCTCCCACTAACTACCTTGGCCCTATTCTCACCAAACC
>Pelecanoides_garnotii_MK113747
AATGAGCTTGAGGGGGATTCTCAGTAGATAACCCCACCCTAACCCGATTCTTCGCCTTACATTTTCTTCTTCCCTTCATAATCGTAGGACTCTCCATAATCCACCTCACCTTCCTTCACGAATCAGGCTCAAATAACCCTCTAGGTATCGTATCAGACTGCGATAAAATCCCATTCCACCCATACTTTTCTCTAAAAGACATCCTAGGTTTTATTCTCATACTTCTCCCACTAACTACCTTGGCCCTATTCTCACCAAACC
>Pelecanoides_garnotii_MK113748
AATGAGCTTGAGGGGGATTCTCAGTAGATAACCCCACCCTAACCCGATTCTTCGCCTTACATTTTCTTCTTCCCTTCATAATCGTAGGACTCTCCATAATCCACCTCACCTTCCTTCACGAATCAGGCTCAAATAACCCTCTAGGTATCGTATCAGACTGCGATAAAATCCCATTCCACCCATACTTTTCTCTAAAAGACATCCTAGGTTTTATTCTCATACTTCTCCCACTAACTACCTTGGCCCTATTCTCACCAAACC
>Pelecanoides_garnotii_MK113749
AATGAGCTTGAGGGGGATTCTCAGTAGATAACCCCACCCTAACCCGATTCTTCGCCTTACATTTTCTTCTTCCCTTCATAATCGTAGGACTCTCCATAATCCACCTCACCTTCCTTCACGAATCAGGCTCAAATAACCCTCTAGGTATCGTATCAGACTGCGATAAAATCCCATTCCACCCATACTTTTCTCTAAAAGACATCCTAGGTTTTATTCTCATACTTCTCCCACTAACTACCTTGGCCCTATTCTCACCAAACC
>Pelecanoides_garnotii_MK113750
AATGAGCTTGAGGGGGATTCTCAGTAGATAACCCCACCCTAACCCGATTCTTCGCCTTACATTTTCTTCTTCCCTTCATAATCGTAGGACTCTCCATAATCCACCTCACCTTCCTTCACGAATCAGGCTCAAATAACCCTCTAGGTATCGTATCAGACTGCGATAAAATCCCATTCCACCCATACTTTTCTCTAAAAGACATCCTAGGTTTTATTCTCATACTTCTCCCACTAACTACCTTGGCCCTATTCTCACCAAACC
>Pelecanoides_garnotii_MK113751
AATGAGCTTGAGGGGGATTCTCAGTAGATAACCCCACCCTAACCCGATTCTTCGCCTTACATTTTCTTCTTCCCTTCATAATCGTAGGACTCTCCATAATCCACCTCACCTTCCTTCACGAATCAGGCTCAAATAACCCTCTAGGTATCGTATCAGACTGCGATAAAATCCCATTCCACCCATACTTTTCTCTAAAAGACATCCTAGGTTTTATTCTCATACTTCTCCCACTAACTACCTTGGCCCTATTCTCACCAAACC
>Pelecanoides_garnotii_MK113752
AATGAGCTTGAGGGGGATTCTCAGTAGATAACCCCACCCTAACCCGATTCTTCGCCTTACATTTTCTTCTTCCCTTCATAATCGTAGGACTCTCCATAATCCACCTCACCTTCCTTCACGAATCAGGCTCAAATAACCCTCTAGGTATCGTATCAGACTGCGATAAAATCCCATTCCACCCATACTTTTCTCTAAAAGACATCCTAGGTTTTATTCTCATACTTCTCCCACTAACTACCTTGGCCCTATTCTCACCAAACC
>Pelecanoides_garnotii_MK113753
AATGAGCTTGAGGGGGATTCTCAGTAGATAACCCCACCCTAACCCGATTCTTCGCCTTACATTTTCTTCTTCCCTTCATAATCGTAGGACTCTCCATAATCCACCTCACCTTCCTTCACGAATCAGGCTCAAATAACCCTCTAGGTATCGTATCAGACTGCGATAAAATCCCATTCCACCCATACTTTTCTCTAAAAGACATCCTAGGTTTTATTCTCATACTTCTCCCACTAACTACCTTGGCCCTATTCTCACCAAACC
>Pelecanoides_garnotii_MK113754
AATGAGCTTGAGGGGGATTCTCAGTAGATAACCCCACCCTAACCCGATTCTTCGCCTTACATTTTCTTCTTCCCTTCATAATCGTAGGACTCTCCATAATCCACCTCACCTTCCTTCACGAATCAGGCTCAAATAACCCTCTAGGTATCGTATCAGACTGCGATAAAATCCCATTCCACCCATACTTTTCTCTAAAAGACATCCTAGGTTTTATTCTCATACTTCTCCCACTAACTACCTTGGCCCTATTCTCACCAAACC
>Pelecanoides_garnotii_MK113755
AATGAGCTTGAGGGGGATTCTCAGTAGATAACCCCACCCTAACCCGATTCTTCGCCTTACATTTTCTTCTTCCCTTCATAATCGTAGGACTCTCCATAATCCACCTCACCTTCCTTCACGAATCAGGCTCAAATAACCCTCTAGGTATCGTATCAGACTGCGATAAAATCCCATTCCACCCATACTTTTCTCTAAAAGACATCCTAGGTTTTATTCTCATACTTCTCCCACTAACTACCTTGGCCCTATTCTCACCAAACC
>Pelecanoides_garnotii_MK113756
AATGAACTTGAGGGGGATTCTCAGTAGATAACCCCACCCTAACCCGATTCTTCGCCTTACATTTTCTTCTTCCCTTCATAATCGTAGGACTCTCCATAATCCACCTCACCTTCCTTCACGAATCAGGCTCAAATAACCCTCTAGGTATCGTATCAGACTGCGATAAAATCCCATTCCACCCATACTTTTCTCTAAAAGACATCCTAGGTTTTATTCTCATACTTCTCCCACTAACTACCTTGGCCCTATTCTCACCAAACC
>Pelecanoides_garnotii_MK113757
AATGAGCTTGAGGGGGATTCTCAGTAGATAACCCCACCCTAACCCGATTCTTCGCCTTACATTTTCTTCTTCCCTTCATAATCGTAGGACTCTCCATAATCCACCTCACCTTCCTTCACGAATCAGGCTCAAATAACCCTCTAGGTATCGTATCAGACTGCGATAAAATCCCATTCCACCCATACTTTTCTCTAAAAGACATCCTAGGTTTTATTCTCATACTTCTCCCACTAACTACCTTGGCCCTATTCTCACCAAACC
>Pelecanoides_garnotii_MK113758
AATGAGCTTGAGGGGGATTCTCAGTAGATAACCCCACCCTAACCCGATTCTTCGCCTTACATTTTCTTCTTCCCTTCATAATCGTAGGACTCTCCATAATCCACCTCACCTTCCTTCACGAATCAGGCTCAAATAACCCTCTAGGTATCGTATCAGACTGCGATAAAATCCCATTCCACCCATACTTTTCTCTAAAAGACATCCTAGGTTTTATTCTCATACTTCTCCCACTAACTACCTTGGCCCTATTCTCACCAAACC
>Pelecanoides_garnotii_MK113759
AATGAGCTTGAGGGGGATTCTCAGTAGATAACCCCACCCTAACCCGATTCTTCGCCTTACATTTTCTTCTTCCCTTCATAATCGTAGGACTCTCCATAATCCACCTCACCTTCCTTCACGAATCAGGCTCAAATAACCCTCTAGGTATCGTATCAGACTGCGATAAAATCCCATTCCACCCATACTTTTCTCTAAAAGACATCCTAGGTTTTATTCTCATACTTCTCCCACTAACTACCTTGGCCCTATTCTCACCAAACC
>Pelecanoides_garnotii_MK113760
AATGAGCTTGAGGGGGATTCTCAGTAGATAACCCCACCCTAACCCGATTCTTCGCCTTACATTTTCTTCTTCCCTTCATAATCGTAGGACTCTCCATAATCCACCTCACCTTCCTTCACGAATCAGGCTCAAATAACCCTCTAGGTATCGTATCAGACTGCGATAAAATCCCATTCCACCCATACTTTTCTCTAAAAGACATCCTAGGTTTTATTCTCATACTTCTCCCACTAACTACCTTGGCCCTATTCTCACCAAACC
>Pelecanoides_garnotii_MK113761
AATGAGCTTGAGGGGGATTCTCAGTAGATAACCCCACCCTAACCCGATTCTTCGCCTTACATTTTCTTCTTCCCTTCATAATCGTAGGACTCTCCATAATCCACCTCACCTTCCTTCACGAATCAGGCTCAAATAACCCTCTAGGTATCGTATCAGACTGCGATAAAATCCCATTCCACCCATACTTTTCTCTAAAAGACATCCTAGGTTTTATTCTCATACTTCTCCCACTAACTACCTTGGCCCTATTCTCACCAAACC
>Pelecanoides_garnotii_MK113762
AATGAGCTTGAGGGGGATTCTCAGTAGATAACCCCACCCTAACCCGATTCTTCGCCTTACATTTTCTTCTTCCCTTCATAATCGTAGGACTCTCCATAATCCACCTCACCTTCCTTCACGAATCAGGCTCAAATAACCCTCTAGGTATCGTATCAGACTGCGATAAAATCCCATTCCACCCATACTTTTCTCTAAAAGACATCCTAGGTTTTATTCTCATACTTCTCCCACTAACTACCTTGGCCCTATTCTCACCAAACC
>Pelecanoides_garnotii_MK113763
AATGAGCTTGAGGGGGATTCTCAGTAGATAACCCCACCCTAACCCGATTCTTCGCCTTACATTTTCTTCTTCCCTTCATAATCGTAGGACTCTCCATAATCCACCTCACCTTCCTTCACGAATCAGGCTCAAATAACCCTCTAGGTATCGTATCAGACTGCGATAAAATCCCATTCCACCCATACTTTTCTCTAAAAGACATCCTAGGTTTTATTCTCATACTTCTCCCACTAACTACCTTGGCCCTATTCTCACCAAACC
>Pelecanoides_garnotii_MK113764
AATGAGCTTGAGGGGGATTCTCAGTAGATAACCCCACCCTAACCCGATTCTTCGCCTTACATTTTCTTCTTCCCTTCATAATCGTAGGACTCTCCATAATCCACCTCACCTTCCTTCACGAATCAGGCTCAAATAACCCTCTAGGTATCGTATCAGACTGCGATAAAATCCCATTCCACCCATACTTTTCTCTAAAAGACATCCTAGGTTTTATTCTCATACTTCTCCCACTAACTACCTTGGCCCTATTCTCACCAAACC
>Pelecanoides_garnotii_MK113765
AATGAGCTTGAGGGGGATTCTCAGTAGATAACCCCACCCTAACCCGATTCTTCGCCTTACATTTTCTTCTTCCCTTCATAATCGTAGGACTCTCCATAATCCACCTCACCTTCCTTCACGAATCAGGCTCAAATAACCCTCTAGGTATCGTATCAGACTGCGATAAAATCCCATTCCACCCATACTTTTCTCTAAAAGACATCCTAGGTTTTATTCTCATACTTCTCCCACTAACTACCTTGGCCCTATTCTCACCAAACC
>Pelecanoides_garnotii_MK113766
AATGAGCTTGAGGGGGATTCTCAGTAGATAACCCCACCCTAACCCGATTCTTCGCCTTACATTTTCTTCTTCCCTTCATAATCGTAGGACTCTCCATAATCCACCTCACCTTCCTTCACGAATCAGGCTCAAATAACCCTCTAGGTATCGTATCAGACTGCGATAAAATCCCATTCCACCCATACTTTTCTCTAAAAGACATCCTAGGTTTTATTCTCATACTTCTCCCACTAACTACCTTGGCCCTATTCTCACCAAACC
>Pelecanoides_garnotii_MK113767
AATGAGCTTGAGGGGGATTCTCAGTAGATAACCCCACCCTAACCCGATTCTTCGCCTTACATTTTCTTCTTCCCTTCATAATCGCAGGACTCTCCATAATCCACCTCACCTTCCTTCACGAATCAGGCTCAAATAACCCTCTAGGTATCGTATCAGACTGCGATAAAATCCCATTCCACCCATACTTTTCTCTAAAAGACATCCTAGGTTTTATTCTCATACTTCTCCCACTAACTACCTTGGCCCTATTCTCACCAAACC
>Pelecanoides_garnotii_MK113768
AATGAGCTTGAGGGGGATTCTCAGTAGATAACCCCACCCTAACCCGATTCTTCGCCTTACATTTTCTTCTTCCCTTCATAATCGTAGGACTCTCCATAATCCACCTCACCTTCCTTCACGAATCAGGCTCAAATAACCCTCTAGGTATCGTATCAGACTGCGATAAAATCCCATTCCACCCATACTTTTCTCTAAAAGACATCCTAGGTTTTATTCTCATACTTCTCCCACTAACTACCTTGGCCCTATTCTCACCAAACC
>Pelecanoides_garnotii_MK113769
AATGAGCTTGAGGGGGATTCTCAGTAGATAACCCCACCCTAACCCGATTCTTCACCTTACATTTTCTTCTTCCCTTCATAATCGCAGGACTCTCCATAATCCACCTCACCTTCCTTCACGAATCAGGCTCAAATAACCCTCTAGGTATCGTATCAGACTGCGATAAAATCCCATTCCACCCATACTTTTCTCTAAAAGACATCCTAGGTTTTATTCTTATACTTCTCCCACTAACTACCTTGGCCCTATTCTCACCAAACC
>Pelecanoides_garnotii_MK113770
AATGAGCTTGAGGGGGATTCTCAGTAGATAACCCCACCCTAACCCGATTCTTCGCCTTACATTTTCTTCTTCCCTTCATAATCGTAGGACTCTCCATAATCCACCTCACCTTCCTTCACGAATCAGGCTCAAATAACCCTCTAGGTATCGTATCAGACTGCGATAAAATCCCATTCCACCCATACTTTTCTCTAAAAGACATCCTAGGTTTTATTCTCATACTTCTCCCACTAACTACCTTGGCCCTATTCTCACCAAACC
>Pelecanoides_garnotii_MK113771
AATGAGCTTGAGGGGGATTCTCAGTAGATAACCCCACCCTAACCCGATTCTTCACCTTACATTTTCTTCTTCCCTTCATAATCGCAGGACTCTCCATAATCCACCTCACCTTCCTTCACGAATCAGGCTCAAATAACCCTCTAGGTATCGTATCAGACTGCGATAAAATCCCATTCCACCCATACTTTTCTCTAAAAGACATCCTAGGTTTTATTCTTATACTTCTCCCACTAACTACCTTGGCCCTATTCTCACCAAACC
>Pelecanoides_garnotii_MK113772
AATGAGCTTGAGGGGGATTCTCAGTAGATAACCCCACCCTAACCCGATTCTTCGCCTTACATTTTCTTCTTCCCTTCATAATCGTAGGACTCTCCATAATCCACCTCACCTTCCTTCACGAATCAGGCTCAAATAACCCTCTAGGTATCGTATCAGACTGCGATAAAATCCCATTCCACCCATACTTTTCTCTAAAAGACATCCTAGGTTTTATTCTCATACTTCTCCCACTAACTACCTTGGCCCTATTCTCACCAAACC
>Pelecanoides_garnotii_MK113773
AATGAGCTTGAGGGGGATTCTCAGTAGATAACCCCACCCTAACCCGATTCTTCGCCTTACATTTTCTTCTTCCCTTCATAATCGTAGGACTCTCCATAATCCACCTCACCTTCCTTCACGAATCAGGCTCAAATAACCCTCTAGGTATCGTATCAGACTGCGATAAAATCCCATTCCACCCATACTTTTCTCTAAAAGACATCCTAGGTTTTATTCTCATACTTCTCCCACTAACTACCTTGGCCCTATTCTCACCAAACC
>Pelecanoides_garnotii_MK113774
AATGAGCTTGAGGGGGATTCTCAGTAGATAACCCCACCCTAACCCGATTCTTCGCCTTACATTTTCTTCTTCCCTTCATAATCGTAGGACTCTCCATAATCCACCTCACCTTCCTTCACGAATCAGGCTCAAATAACCCTCTAGGTATCGTATCAGACTGCGATAAAATCCCATTCCACCCATACTTTTCTCTAAAAGACATCCTAGGTTTTATTCTCATACTTCTCCCACTAACTACCTTGGCCCTATTCTCACCAAACC
>Pelecanoides_garnotii_MK113775
AATGAGCTTGAGGGGGATTCTCAGTAGATAACCCCACCCTAACCCGATTCTTCGCCTTACATTTTCTTCTTCCCTTCATAATCGTAGGACTCTCCATAATCCACCTCACCTTCCTTCACGAATCAGGCTCAAATAACCCTCTAGGTATCGTATCAGACTGCGATAAAATCCCATTCCACCCATACTTTTCTCTAAAAGACATCCTAGGTTTTATTCTCATACTTCTCCCACTAACTACCTTGGCCCTATTCTCACCAAACC
>Pelecanoides_garnotii_MK113776
AATGAGCTTGAGGGGGATTCTCAGTAGATAACCCCACCCTAACCCGATTCTTCACCTTACATTTTCTTCTTCCCTTCATAATCGCAGGACTCTCCATAATCCACCTCACCTTCCTTCACGAATCAGGCTCAAATAACCCTCTAGGTATCGTATCAGACTGCGATAAAATCCCATTCCACCCATACTTTTCTCTAAAAGACATCCTAGGTTTTATTCTTATACTTCTCCCACTAACTACCTTGGCCCTATTCTCACCAAACC
>Pelecanoides_garnotii_MK113777
AATGAGCTTGAGGGGGATTCTCAGTAGATAACCCCACCCTAACCCGATTCTTCGCCTTACATTTTCTTCTTCCCTTCATAATCGTAGGACTCTCCATAATCCACCTCACCTTCCTTCACGAATCAGGCTCAAATAACCCTCTAGGTATCGTATCAGACTGCGATAAAATCCCATTCCACCCATACTTTTCTCTAAAAGACATCCTAGGTTTTATTCTCATACTTCTCCCACTAACTACCTTGGCCCTATTCTCACCAAACC
>Pelecanoides_garnotii_MK113778
AATGAGCTTGAGGGGGATTCTCAGTAGATAACCCCACCCTAACCCGATTCTTCGCCTTACATTTTCTTCTTCCCTTCATAATCGTAGGACTCTCCATAATCCACCTCACCTTCCTTCACGAATCAGGCTCAAATAACCCTCTAGGTATCGTATCAGACTGCGATAAAATCCCATTCCACCCATACTTTTCTCTAAAAGACATCCTAGGTTTTATTCTCATACTTCTCCCACTAACTACCTTGGCCCTATTCTCACCAAACC
>Pelecanoides_garnotii_MK113779
AATGAGCTTGAGGGGGATTCTCAGTAGATAACCCCACCCTAACCCGATTCTTCGCCTTACATTTTCTTCTTCCCTTCATAATCGTAGGACTCTCCATAATCCACCTCACCTTCCTTCACGAATCAGGCTCAAATAACCCTCTAGGTATCGTATCAGACTGCGATAAAATCCCATTCCACCCATACTTTTCTCTAAAAGACATCCTAGGTTTTATTCTCATACTTCTCCCACTAACTACCTTGGCCCTATTCTCACCAAACC
>Pelecanoides_garnotii_MK113780
AATGAGCTTGAGGGGGATTCTCAGTAGATAACCCCACCCTAACCCGATTCTTCGCCTTACATTTTCTTCTTCCCTTCATAATCGTAGGACTCTCCATAATCCACCTCACCTTCCTTCACGAATCAGGCTCAAATAACCCTCTAGGTATCGTATCAGACTGCGATAAAATCCCATTCCACCCATACTTTTCTCTAAAAGACATCCTAGGTTTTATTCTCATACTTCTCCCACTAACTACCTTGGCCCTATTCTCACCAAACC
>Pelecanoides_garnotii_MK113781
AATGAGCTTGAGGGGGATTCTCAGTAGATAACCCCACCCTAACCCGATTCTTCGCCTTACATTTTCTTCTTCCCTTCATAATCGTAGGACTCTCCATAATCCACCTCACCTTCCTTCACGAATCAGGCTCAAATAACCCTCTAGGTATCGTATCAGACTGCGATAAAATCCCATTCCACCCATACTTTTCTCTAAAAGACATCCTAGGTTTTATTCTCATACTTCTCCCACTAACTACCTTGGCCCTATTCTCACCAAACC
>Pelecanoides_garnotii_MK113782
AATGAGCTTGAGGGGGATTCTCAGTAGATAACCCCACCCTAACCCGATTCTTCGCCTTACATTTTCTTCTTCCCTTCATAATCGTAGGACTCTCCATAATCCACCTCACCTTCCTTCACGAATCAGGCTCAAATAACCCTCTAGGTATCGTATCAAACTGCGATAAAATCCCATTCCACCCATACTTTTCTCTAAAAGACATCCTAGGTTTTATTCTCATACTTCTCCCACTAACTACCTTGGCCCTATTCTCACCAAACC
>Pelecanoides_garnotii_MK113783
AATGAGCTTGAGGGGGATTCTCAGTAGATAACCCCACCCTAACCCGATTCTTCGCCTTACATTTTCTTCTTCCCTTCATAATCGTAGGACTCTCCATAATCCACCTCACCTTCCTTCACGAATCAGGCTCAAATAACCCTCTAGGTATCGTATCAGACTGCGATAAAATCCCATTCCACCCATACTTTTCTCTAAAAGACATCCTAGGTTTTATTCTCATACTTCTCCCACTAACTACCTTGGCCCTATTCTCACCAAACC
>Pelecanoides_garnotii_MK113784
AATGAGCTTGAGGGGGATTCTCAGTAGATAACCCCACCCTAACCCGATTCTTCGCCTTACATTTTCTTCTTCCCTTCATAATCGTAGGACTCTCCATAATCCACCTCACCTTCCTTCACGAATCAGGCTCAAATAACCCTCTAGGTATCGTATCAGACTGCGATAAAATCCCATTCCACCCATACTTTTCTCTAAAAGACATCCTAGGTTTTATTCTCATACTTCTCCCACTAACTACCTTGGCCCTATTCTCACCAAACC
>Pelecanoides_garnotii_MK113785
AATGAGCTTGAGGGGGATTCTCAGTAGATAACCCCACCCTAACCCGATTCTTCGCCTTACATTTTCTTCTTCCCTTCATAATCGTAGGACTCTCCATAATCCACCTCACCTTCCTTCACGAATCAGGCTCAAATAACCCTCTAGGTATCGTATCAGACTGCGATAAAATCCCATTCCACCCATACTTTTCTCTAAAAGACATCCTAGGTTTTATTCTCATACTTCTCCCACTAACTACCTTGGCCCTATTCTCACCAAACC
>Pelecanoides_garnotii_MK113786
AATGAGCTTGAGGGGGATTCTCAGTAGATAACCCCACCCTAACCCGATTCTTCACCTTACATTTTCTTCTTCCCTTCATAATCGCAGGACTCTCCATAATCCACCTCACCTTCCTTCACGAATCAGGCTCAAATAACCCTCTAGGTATCGTATCAGACTGCGATAAAATCCCATTCCACCCATACTTTTCTCTAAAAGACATCCTAGGTTTTATTCTTATACTTCTCCCACTAACTACCTTGGCCCTATTCTCACCAAACC
>Pelecanoides_garnotii_MK113787
AATGAGCTTGAGGGGGATTCTCAGTAGATAACCCCACCCTAACCCGATTCTTCACCTTACATTTTCTTCTTCCCTTCATAATCGCAGGACTCTCCATAATCCACCTCACCTTCCTTCACGAATCAGGCTCAAATAACCCTCTAGGTATCGTATCAGACTGCGATAAAATCCCATTCCACCCATACTTTTCTCTAAAAGACATCCTAGGTTTTATTCTTATACTTCTCCCACTAACTACCTTGGCCCTATTCTCACCAAACC
>Pelecanoides_garnotii_MK113788
AATGAGCTTGAGGGGGATTCTCAGTAGATAACCCCACCCTAACCCGATTCTTCACCTTACATTTTCTTCTTCCCTTCATAATCGCAGGACTCTCCATAATCCACCTCACCTTCCTTCACGAATCAGGCTCAAATAACCCTCTAGGTATCGTATCAGACTGCGATAAAATCCCATTCCACCCATACTTTTCTCTAAAAGACATCCTAGGTTTTATTCTTATACTTCTCCCACTAACTACCTTGGCCCTATTCTCACCAAACC
>Pelecanoides_garnotii_MK113789
AATGAGCTTGAGGGGGATTCTCAGTAGATAACCCCACCCTAACCCGATTCTTCGCCTTACATTTTCTTCTTCCCTTCATAATCGTAGGACTCTCCATAATCCACCTCACCTTCCTTCACGAATCAGGCTCAAATAACCCTCTAGGTATCGTATCAGACTGCGATAAAATCCCATTCCACCCATACTTTTCTCTAAAAGACATCCTAGGTTTTATTCTCATACTTCTCCCACTAACTACCTTGGCCCTATTCTCACCAAACC
>Pelecanoides_garnotii_MK113790
AATGAGCTTGAGGGGGATTCTCAGTAGATAACCCCACCCTAACCCGATTCTTCGCCTTACATTTTCTTCTTCCCTTCATAATCGTAGGACTCTCCATAATCCACCTCACCTTCCTTCACGAATCAGGCTCAAATAACCCTCTAGGTATCGTATCAGACTGCGATAAAATCCCATTCCACCCATACTTTTCTCTAAAAGACATCCTAGGTTTTATTCTCATACTTCTCCCACTAACTACCTTGGCCCTATTCTCACCAAACC
>Pelecanoides_garnotii_MK113791
AATGAGCTTGAGGGGGATTCTCAGTAGATAACCCCACCCTAACCCGATTCTTCACCTTACATTTTCTTCTTCCCTTCATAATCGCAGGACTCTCCATAATCCACCTCACCTTCCTTCACGAATCAGGCTCAAATAACCCTCTAGGTATCGTATCAGACTGCGATAAAATCCCATTCCACCCATACTTTTCTCTAAAAGACATCCTAGGTTTTATTCTTATACTTCTCCCACTAACTACCTTGGCCCTATTCTCACCAAACC
>Pelecanoides_garnotii_MK113792
AATGAGCTTGAGGGGGATTCTCAGTAGATAACCCCACCCTAACCCGATTCTTCGCCTTACATTTTCTTCTTCCCTTCATAATCGTAGGACTCTCCATAATCCACCTCACCTTCCTTCACGAATCAGGCTCAAATAACCCTCTAGGTATCGTATCAGACTGCGATAAAATCCCATTCCACCCATACTTTTCTCTAAAAGACATCCTAGGTTTTATTCTCATACTTCTCCCACTAACTACCTTGGCCCTATTCTCACCAAACC
>Pelecanoides_garnotii_MK113793
AATGAGCTTGAGGGGGATTCTCAGTAGATAACCCCACCCTAACCCGATTCTTCACCTTACATTTTCTTCTTCCCTTCATAATCGCAGGACTCTCCATAATCCACCTCACCTTCCTTCACGAATCAGGCTCAAATAACCCTCTAGGTATCGTATCAGACTGCGATAAAATCCCATTCCACCCATACTTTTCTCTAAAAGACATCCTAGGTTTTATTCTTATACTTCTCCCACTAACTACCTTGGCCCTATTCTCACCAAACC
>Pelecanoides_garnotii_MK113794
AATGAGCTTGAGGGGGATTCTCAGTAGATAACCCCACCCTAACCCGATTCTTCGCCTTACATTTTCTTCTTCCCTTCATAATCGCAGGACTCTCCATAATCCACCTCACCTTCCTTCACGAATCAGGCTCAAATAACCCTCTAGGTATCGTATCAGACTGCGATAAAATCCCATTCCACCCATACTTTTCTCTAAAAGACATCCTAGGTTTTATTCTCATACTTCTCCCACTAACTACCTTGGCCCTATTCTCACCAAACC
>Pelecanoides_garnotii_MK113795
AATGAGCTTGAGGGGGATTCTCAGTAGATAACCCCACCCTAACCCGATTCTTCGCCTTACATTTTCTTCTTCCCTTCATAATCGCAGGACTCTCCATAATCCACCTCACCTTCCTTCACGAATCAGGCTCAAATAACCCTCTAGGTATCGTATCAGACTGCGATAAAATCCCATTCCACCCATACTTTTCTCTAAAAGACATCCTAGGTTTTATTCTCATACTTCTCCCACTAACTACCTTGGCCCTATTCTCACCAAACC
>Pelecanoides_garnotii_MK113796
AATGAGCTTGAGGGGGATTCTCAGTAGATAACCCCACCCTAACCCGATTCTTCGCCTTACATTTTCTTCTTCCCTTCATAATCGTAGGACTCTCCATAATCCACCTCACCTTCCTTCACGAATCAGGCTCAAATAACCCTCTAGGTATCGTATCAGACTGCGATAAAATCCCATTCCACCCATACTTTTCTCTAAAAGACATCCTAGGTTTTATTCTCATACTTCTCCCACTAACTACCTTGGCCCTATTCTCACCAAACC
>Pelecanoides_garnotii_MK113797
AATGAGCTTGAGGGGGATTCTCAGTAGATAACCCCACCCTAACCCGATTCTTCGCCTTACATTTTCTTCTTCCCTTCATAATCGTAGGACTCTCCATAATCCACCTCACCTTCCTTCACGAATCAGGCTCAAATAACCCTCTAGGTATCGTATCAGACTGCGATAAAATCCCATTCCACCCATACTTTTCTCTAAAAGACATCCTAGGTTTTATTCTCATACTTCTCCCACTAACTACCTTGGCCCTATTCTCACCAAACC
>Pelecanoides_garnotii_MK113798
AATGAGCTTGAGGGGGATTCTCAGTAGATAACCCCACCCTAACCCGATTCTTCGCCTTACATTTTCTTCTTCCCTTCATAATCGCAGGACTCTCCATAATCCACCTCACCTTCCTTCACGAATCAGGCTCAAATAACCCTCTAGGTATCGTATCAGACTGCGATAAAATCCCATTCCACCCATACTTTTCTCTAAAAGACATCCTAGGTTTTATTCTCATACTTCTCCCACTAACTACCTTGGCCCTATTCTCACCAAACC
>Pelecanoides_garnotii_MK113799
AATGAGCTTGAGGGGGATTCTCAGTAGATAACCCCACCCTAACCCGATTCTTCGCCTTACATTTTCTTCTTCCCTTCATAATCGTAGGACTCTCCATAATCCACCTCACCTTCCTTCACGAATCAGGCTCAAATAACCCTCTAGGTATCGTATCAGACTGCGATAAAATCCCATTCCACCCATACTTTTCTCTAAAAGACATCCTAGGTTTTATTCTCATACTTCTCCCACTAACTACCTTGGCCCTATTCTCACCAAACC
>Pelecanoides_garnotii_MK113800
AATGAGCTTGAGGGGGATTCTCAGTAGATAACCCCACCCTAACCCGATTCTTCGCCTTACATTTTCTTCTTCCCTTCATAATCGTAGGACTCTCCATAATCCACCTCACCTTCCTTCACGAATCAGGCTCAAATAACCCTCTAGGTATCGTATCAGACTGCGATAAAATCCCATTCCACCCATACTTTTCTCTAAAAGACATCCTAGGTTTTATTCTCATACTTCTCCCACTAACTACCTTGGCCCTATTCTCACCAAACC
>Pelecanoides_garnotii_MK113801
AATGAGCTTGAGGGGGATTCTCAGTAGATAACCCCACCCTAACCCGATTCTTCGCCTTACATTTTCTTCTTCCCTTCATAATCGTAGGACTCTCCATAATCCACCTCACCTTCCTTCACGAATCAGGCTCAAATAACCCTCTAGGTATCGTATCAGACTGCGATAAAATCCCATTCCACCCATACTTTTCTCTAAAAGACATCCTAGGTTTTATTCTCATACTTCTCCCACTAACTACCTTGGCCCTATTCTCACCAAACC
>Pelecanoides_garnotii_MK113802
AATGAGCTTGAGGGGGATTCTCAGTAGATAACCCCACCCTAACCCGATTCTTCGCCTTACATTTTCTTCTTCCCTTCATAATSGTAGGACTCTCCATAATCCACCTCACCTTCCTTCACGAATCAGGCTCAAATAACCCTCTAGGTATCGTATCAGACTGCGATAAAATCCCATTCCACCCATACTTTTCTCTAAAAGACATCCTAGGTTTTATTCTCATACTTCTCCCACTAACTACCTTGGCCCTATTCTCACCAAACC
>Pelecanoides_garnotii_MK113803
AATGAGCTTGAGGGGGATTCTCAGTAGATAACCCCACCCTAACCCGATTCTTCGCCTTACATTTTCTTCTTCCCTTCATAATCGTAGGACTCTCCATAATCCACCTCACCTTCCTTCACGAATCAGGCTCAAATAACCCTCTAGGTATCGTATCAGACTGCGATAAAATCCCATTCCACCCATACTTTTCTCTAAAAGACATCCTAGGTTTTATTCTCATACTTCTCCCACTAACTACCTTGGCCCTATTCTCACCAAACC
>Pelecanoides_garnotii_MK113804
AATGAGCTTGAGGGGGATTCTCAGTAGATAACCCCACCCTAACCCGATTCTTCGCCTTACATTTTCTTCTTCCCTTCATAATCGTAGGACTCTCCATAATCCACCTCACCTTCCTTCACGAATCAGGCTCAAATAACCCTCTAGGTATCGTATCAGACTGCGATAAAATCCCATTCCACCCATACTTTTCTCTAAAAGACATCCTAGGTTTTATTCTCATACTTCTCCCACTAACTACCTTGGCCCTATTCTCACCAAACC
>Pelecanoides_garnotii_MK113805
AATGAGCTTGAGGGGGATTCTCAGTAGATAACCCCACCCTAACCCGATTCTTCGCCTTACATTTTCTTCTTCCCTTCATAATCGCAGGACTCTCCATAATCCACCTCACCTTCCTTCACGAATCAGGCTCAAATAACCCTCTAGGTATCGTATCAGACTGCGATAAAATCCCATTCCACCCATACTTTTCTCTAAAAGACATCCTAGGTTTTATTCTCATACTTCTCCCACTAACTACCTTGGCCCTATTCTCACCAAACC
>Pelecanoides_garnotii_MK113806
AATGAGCTTGAGGGGGATTCTCAGTAGATAACCCCACCCTAACCCGATTCTTCGCCTTACATTTTCTTCTTCCCTTCATAATCGTAGGACTCTCCATAATCCACCTCACCTTCCTTCACGAATCAGGCTCAAATAACCCTCTAGGTATCGTATCAGACTGCGATAAAATCCCATTCCACCCATACTTTTCTCTAAAAGACATCCTAGGTTTTATTCTCATACTTCTCCCACTAACTACCTTGGCCCTATTCTCACCAAACC
>Pelecanoides_garnotii_MK113807
AATGAGCTTGAGGGGGATTCTCAGTAGATAACCCCACCCTAACCCGATTCTTCGCCTTACATTTTCTTCTTCCCTTCATAATCGCAGGACTCTCCATAATCCACCTCACCTTCCTTCACGAATCAGGCTCAAATAACCCTCTAGGTATCGTATCAGACTGCGATAAAATCCCATTCCACCCATACTTTTCTCTAAAAGACATCCTAGGTTTTATTCTCATACTTCTCCCACTAACTACCTTGGCCCTATTCTCACCAAACC
>Pelecanoides_garnotii_MK113808
AATGAGCTTGAGGGGGATTCTCAGTAGATAACCCCACCCTAACCCGATTCTTCGCCTTACATTTTCTTCTTCCCTTCATAATCGCAGGACTCTCCATAATCCACCTCACCTTCCTTCACGAATCAGGCTCAAATAACCCTCTAGGTATCGTATCAGACTGCGATAAAATCCCATTCCACCCATACTTTTCTCTAAAAGACATCCTAGGTTTTATTCTCATACTTCTCCCACTAACTACCTTGGCCCTATTCTCACCAAACC
>Pelecanoides_garnotii_MK113809
AATGAGCTTGAGGGGGATTCTCAGTAGATAACCCCACCCTAACCCGATTCTTCGCCTTACATTTTCTTCTTCCCTTCATAATCGTAGGACTCTCCATAATCCACCTCACCTTCCTTCACGAATCAGGCTCAAATAACCCTCTAGGTATCGTATCAGACTGCGATAAAATCCCATTCCACCCATACTTTTCTCTAAAAGACATCCTAGGTTTTATTCTCATACTTATCCCACTAACTACCTTGGCCCTATTCTCACCAAACC
>Pelecanoides_garnotii_MK113810
AATGAGCTTGAGGGGGATTCTCAGTAGATAACCCCACCCTAACCCGATTCTTCGCCTTACATTTTCTTCTTCCCTTCATAATCGCAGGACTCTCCATAATCCACCTCACCTTCCTTCACGAATCAGGCTCAAATAACCCTCTAGGTATCGTATCAGACTGCGATAAAATCCCATTCCACCCATACTTTTCTCTAAAAGACATCCTAGGTTTTATTCTCATACTTCTCCCACTAACTACCTTGGCCCTATTCTCACCAAACC
>Pelecanoides_garnotii_MK113811
AATGAGCTTGAGGGGGATTCTCAGTAGATAACCCCACCCTAACCCGATTCTTCGCCTTACATTTTCTTCTTCCCTTCATAATCGTAGGACTCTCCATAATCCACCTCACCTTCCTTCACGAATCAGGCTCAAATAACCCTCTAGGTATCGTATCAGACTGCGATAAAATCCCATTCCACCCATACTTTTCTCTAAAAGACATCCTAGGTTTTATTCTTATACTTCTCCCACTAACTACCTTGGCCCTATTCTCACCAAACC
>Pelecanoides_garnotii_MK113812
AATGAGCTTGAGGGGGATTCTCAGTAGATAACCCCACCCTAACCCGATTCTTCGCCTTACATTTTCTTCTTCCCTTCATAATCGCAGGACTCTCCATAATCCACCTCACCTTCCTTCACGAATCAGGCTCAAATAACCCTCTAGGTATCGTATCAGACTGCGATAAAATCCCATTCCACCCATACTTTTCTCTAAAAGACATCCTAGGTTTTATTCTCATACTTCTCCCACTAACTACCTTGGCCCTATTCTCACCAAACC
>Pelecanoides_garnotii_MK113813
AATGAGCTTGAGGGGGATTCTCAGTAGATAACCCCACCCTAACCCGATTCTTCGCCTTACATTTTCTTCTTCCCTTCATAATCGCAGGACTCTCCATAATCCACCTCACCTTCCTTCACGAATCAGGCTCAAATAACCCTCTAGGTATCGTATCAGACTGCGATAAAATCCCATTCCACCCATACTTTTCTCTAAAAGACATCCTAGGTTTTATTCTCATACTTCTCCCACTAACTACCTTGGCCCTATTCTCACCAAACC
>Pelecanoides_garnotii_MK113814
AATGAGCTTGAGGGGGATTCTCAGTAGATAACCCCACCCTAACCCGATTCTTCGCCTTACATTTTCTTCTTCCCTTCATAATCGCAGGACTCTCCATAATCCACCTCACCTTCCTTCACGAATCAGGCTCAAATAACCCTCTAGGTATCGTATCAGACTGCGATAAAATCCCATTCCACCCATACTTTTCTCTAAAAGACATCCTAGGTTTTATTCTCATACTTCTCCCACTAACTACCTTGGCCCTATTCTCACCAAACC
>Pelecanoides_garnotii_MK113815
AATGAGCTTGAGGGGGATTCTCAGTAGATAACCCCACCCTAACCCGATTCTTCGCCTTACATTTTCTTCTTCCCTTCATAATCGCAGGACTCTCCATAATCCACCTCACCTTCCTTCACGAATCAGGCTCAAATAACCCTCTAGGTATCGTATCAGACTGCGATAAAATCCCATTCCACCCATACTTTTCTCTAAAAGACATCCTAGGTTTTATTCTCATACTTCTCCCACTAACTACCTTGGCCCTATTCTCACCAAACC
>Pelecanoides_garnotii_MK113816
AATGAGCTTGAGGGGGATTCTCAGTAGATAACCCCACCCTAACCCGATTCTTCGCCTTACATTTTCTTCTTCCCTTCATAATCGTAGGACTCTCCATAATCCACCTCACCTTCCTTCACGAATCAGGCTCAAATAACCCTCTAGGTATCGTATCAGACTGCGATAAAATCCCATTCCACCCATACTTTTCTCTAAAAGACATCCTAGGTTTTATTCTCATACTTCTCCCACTAACTACCTTGGCCCTATTCTCACCAAACC
>Pelecanoides_garnotii_MK113817
AATGAGCTTGAGGGGGATTCTCAGTAGATAACCCCACCCTAACCCGATTCTTCGCCTTACATTTTCTTCTTCCCTTCATAATCGTAGGACTCTCCATAATCCACCTCACCTTCCTTCACGAATCAGGCTCAAATAACCCTCTAGGTATCGTATCAGACTGCGATAAAATCCCATTCCACCCATACTTTTCTCTAAAAGACATCCTAGGTTTTATTCTCATACTTCTCCCACTAACTACCTTGGCCCTATTCTCACCAAACC
>Pelecanoides_garnotii_MK113818
AATGAGCTTGAGGGGGATTCTCAGTAGATAACCCCACCCTAACCCGATTCTTCGCCTTACATTTTCTTCTTCCCTTCATAATCGCAGGACTCTCCATAATCCACCTCACCTTCCTTCACGAATCAGGCTCAAATAACCCTCTAGGTATCGTATCAGACTGCGATAAAATCCCATTCCACCCATACTTTTCTCTAAAAGACATCCTAGGTTTTATTCTCATACTTCTCCCACTAACTACCTTGGCCCTATTCTCACCAAACC
>Pelecanoides_garnotii_MK113819
AATGAGCTTGAGGGGGATTCTCAGTAGATAACCCCACCCTAACCCGATTCTTCGCCTTACATTTTCTTCTTCCCTTCATAATCGTAGGACTCTCCATAATCCACCTCACCTTCCTTCACGAATCAGGCTCAAATAACCCTCTAGGTATCGTATCAGACTGCGATAAAATCCCATTCCACCCATACTTTTCTCTAAAAGACATCCTAGGTTTTATTCTCATACTTCTCCCACTAACTACCTTGGCCCTATTCTCACCAAACC
>Pelecanoides_garnotii_MK113820
AATGAGCTTGAGGGGGATTCTCAGTAGATAACCCCACCCTAACCCGATTCTTCGCCTTACATTTTCTTCTTCCCTTCATAATCGCAGGACTCTCCATAATCCACCTCACCTTCCTTCACGAATCAGGCTCAAATAACCCTCTAGGTATCGTATCAGACTGCGATAAAATCCCATTCCACCCATACTTTTCTCTAAAAGACATCCTAGGTTTTATTCTCATACTTCTCCCACTAACTACCTTGGCCCTATTCTCACCAAACC
>Pelecanoides_garnotii_MK113821
AATGAGCTTGAGGGGGATTCTCAGTAGATAACCCCACCCTAACCCGATTCTTCGCCTTACATTTTCTTCTTCCCTTCATAATCGTAGGACTCTCCATAATCCACCTCACCTTCCTTCACGAATCAGGCTCAAATAACCCTCTAGGTATCGTATCAGACTGCGATAAAATCCCATTCCACCCATACTTTTCTCTAAAAGACATCCTAGGTTTTATTCTTATACTTCTCCCACTAACTACCTTGGCCCTATTCTCACCAAACC
>Pelecanoides_garnotii_MK113822
AATGAGCTTGAGGGGGATTCTCAGTAGATAACCCCACCCTAACCCGATTCTTCGCCTTACATTTTCTTCTTCCCTTCATAATCGCAGGACTCTCCATAATCCACCTCACCTTCCTTCACGAATCAGGCTCAAATAACCCTCTAGGTATCGTATCAGACTGCGATAAAATCCCATTCCACCCATACTTTTCTCTAAAAGACATCCTAGGTTTTATTCTCATACTTCTCCCACTAACTACCTTGGCCCTATTCTCACCAAACC
>Pelecanoides_garnotii_MK113823
AATGAGCTTGAGGGGGATTCTCAGTAGATAACCCCACCCTAACCCGATTCTTCGCCTTACATTTTCTTCTTCCCTTCATAATCGCAGGACTCTCCATAATCCACCTCACCTTCCTTCACGAATCAGGCTCAAATAACCCTCTAGGTATCGTATCAGACTGCGATAAAATCCCATTCCACCCATACTTTTCTCTAAAAGACATCCTAGGTTTTATTCTCATACTTCTCCCACTAACTACCTTGGCCCTATTCTCACCAAACC
>Pelecanoides_garnotii_MK113824
AATGAGCTTGAGGGGGATTCTCAGTAGATAACCCCACCCTAACCCGATTCTTCGCCTTACATTTTCTTCTTCCCTTCATAATCGCAGGACTCTCCATAATCCACCTCACCTTCCTTCACGAATCAGGCTCAAATAACCCTCTAGGTATCGTATCAGACTGCGATAAAATCCCATTCCACCCATACTTTTCTCTAAAAGACATCCTAGGTTTTATTCTCATACTTCTCCCACTAACTACCTTGGCCCTATTCTCACCAAACC
>Pelecanoides_garnotii_MK113825
AATGAGCTTGAGGGGGATTCTCAGTAGATAACCCCACCCTAACCCGATTCTTCGCCTTACATTTTCTTCTTCCCTTCATAATCGCAGGACTCTCCATAATCCACCTCACCTTCCTTCACGAATCAGGCTCAAATAACCCTCTAGGTATCGTATCAGACTGCGATAAAATCCCATTCCACCCATACTTTTCTCTAAAAGACATCCTAGGTTTTATTCTCATACTTCTCCCACTAACTACCTTGGCCCTATTCTCACCAAACC
>Pelecanoides_georgicus_(whenuahouensis)_MW368852
AATGAGCCTGAGGTGGATTTTCAGTAGACAACCCCACACTAACCCGATTCTTCGCCCTACATTTCCTCCTCCCATTCATAATCATAGGCCTCACCATAATTCATCTCACCTTCCTTCACGAATCCGGCTCAAACAACCCCCTTGGCATCACATCAAACTGTGACAAAATCCCATTCCACCCTTATTTTACCTTAAAAGACTTCCTAGGCTTCACACTTATACTCCTCCCACTAACTACCCTAGCCCTATTTTCACCAAACC
>Pelecanoides_georgicus_(whenuahouensis)_MW368853
AATGAGCCTGAGGTGGATTTTCAGTAGACAACCCCACACTAACCCGATTCTTCGCCCTACATTTCCTCCTCCCATTCATAATCATAGGCCTCACCATAATTCATCTCACCTTCCTTCACGAATCCGGCTCAAACAACCCCCTTGGCATCACATCAAACTGTGACAAAATCCCATTCCACCCCTATTTTACCTTAAAAGACTTCCTAGGCTTCACACTTATACTCCTCCCACTAACTACCCTAGCCCTATTTTCACCAAACC
>Pelecanoides_georgicus_(whenuahouensis)_MW368854
AATGAGCCTGAGGTGGATTTTCAGTAGACAACCCCACACTAACCCGATTCTTCGCCCTACATTTCCTCCTCCCATTCATAATCATAGGCCTCACCATAATTCATCTCACCTTCCTTCACGAATCCGGCTCAAACAACCCCCTTGGCATCACATCAAACTGTGACAAAATCCCATTCCACCCCTATTTTACCTTAAAAGACTTCCTAGGCTTCACACTTATACTCCTCCCACTAACTACCCTAGCCCTATTTTCACCAAACC
>Pelecanoides_georgicus_AF076074
AGTGGGCCTGAGGTGGATTCTCAGTAGATAACCCCACATTAACCCGATTCTTCGCCCTACATTTCCTCCTTCCATTCATAATCGCAGGACTCACCACAATTCACCTCACCTTCCTCCACGAGTCTGGCTCAAACAACCCCCTTGGCATCACTTCAAACTGTGACAAAATCCCATTCCACCCCTATTTTACCCTAAAAGATATCCTAGGTTTCACACTTATACTTCTCCCACTAACCACCTTAGCCCTATTCTCACCAAACC
>Pelecanoides_magellani_AF076075
AATGGGCCTGAGGCGGATTCTCAGTAGACAACCCCACATTAACTCGATTCTTCGCCCTACATTTCCTCCTCCCATTCATAATCGCAGGACTCACTACAATCCACCTCACCTTCCTCCACGAATCTGGTTCAAACAATCCCCTTGGCATTACATCAAACTGTGACAAAATCCCATTCCACCCCTATTTCACCTTAAAAGATATCCTAGGTTTCACACTCATACTTCTCCCGCTAACCATCCTAGCCCTATTCTCACCAAACC
>Pelecanoides_urinatrix_AF076076
AATGAGCTTGAGGCGGATTTTCAGTAGACAACCCCACACTAACCCGATTCTTCGCCCTACATTTCCTCCTCCCATTCATAATCACAGGCCTCACCACAATTCATCTCACCTTCCTTCACGAATCCGGCTCAAACAACCCCCTTGGCATCACATCAAACTGTGACAAAATCCCATTTCACCCCTATTTTACCTTAAAAGACTTCCTAGGCTTCACACTTATACTCCTCCCACTAACTACCCTAGCCCTATTTTCACCAAACC
>Pelecanoides_urinatrix_MN356319
AGTGGGCCTGAGGTGGATTCTCAGTAGATAACCCCACATTAACCCGATTCTTCGCCCTACATTTCCTCCTTCCATTCATAATCGCAGGACTCACCACAATTCACCTCACCTTCCTCCACGAGTCTGGCTCAAACAACCCCCTTGGCATCACTTCAAACTGTGACAAAATCCCATTTCACCCCTATTTTACCCTAAAAGATATCCTAGGTTTCACACTTATACTTCTCCCACTAACCACCTTAGCCCTATTCTCACCAAACC
>Pelecanoides_urinatrix_MW368855
AATGGGCCTGAGGTGGATTTTCAGTAGATAACCCCACATTAACCCGATTCTTCGCCCTACATTTCCTCCTTCCATTCATAATCGCAGGACTCACCACAATTCACCTCACCTTCCTCCACGAGTCTGGCTCAAACAACCCCCTTGGCATTACTTCAAACTGTGACAAAATCCCATTTCACCCCTATTTCACCCTAAAAGACATCCTAGGTTTCACACTTATACTTCTCCCACTAACCGCCCTAGCCCTATTCTCACCAAACC
>Pelecanoides_urinatrix_MW368856
AATGGGCCTGAGGTGGATTTTCAGTAGATAACCCCACATTAACCCGATTCTTCGCCCTACATTTCCTCCTTCCATTCATAATCGCAGGACTCACCACAATTCACCTCACCTTCCTCCACGAATCTGGCTCAAACAACCCCCTTGGCATTAATTCAAACTGTGACAAAATCCCATTTCACCCCTATTTCACCCTAAAAGACATCCTAGGTTTCACACTTATACTTCTCCCACTAACCACCCTAGCCCTATTCTCACCAAACC
>Pelecanoides_urinatrix_MW368857
AATGGGCCTGAGGTGGATTTTCAGTAGATAACCCCACATTAACCCGATTCTTCGCCCTACATTTCCTCCTTCCATTCATAATCGCAGGACTCACCACAATTCACCTCACCTTCCTCCACGAATCTGGCTCAAACAACCCCCTTGGCATTACTTCAAACTGTGACAAAATCCCATTTCACCCCTATTTCACCCTAAAAGACATCCTAGGTTTCACACTTATACTTCTCCCACTAACCACCCTAGCCCTATTCTCACCAAACC
>Pelecanoides_urinatrix_MW368858
AATGGGCCTGAGGTGGATTTTCAGTAGATAACCCCACATTAACCCGATTCTTCGCCCTACATTTCCTCCTTCCATTCATAATCGCAGGACTCACCACAATTCACCTCACCTTCCTCCACGAATCTGGCTCAAACAACCCCCTTGGCATTACTTCAAACTGTGACAAAATCCCATTTCACCCCTATTTCACCCTAAAAGACATCCTAGGTTTCACACTTATACTTCTCCCACTAACCACCCTAGCCCTATTCTCACCAAACC
>Pelecanoides_urinatrix_MW368859
AATGGGCCTGAGGAGGATTTTCAGTAGATAACCCCACATTAACCCGATTCTTCGCCCTACATTTCCTCCTTCCATTCATAATCACAGGACTCACCACAATTCACCTCACCTTCCTCCACGAGTCTGGCTCAAACAACCCCCTTGGCATTACTTCAAACTGTGACAAAATCCCATTTCACCCCTATTTCACCCTAAAAGACATCCTAGGTTTCACACTTATACTTCTCCCACTAACCACCCTAGCCCTATTCTCACCAAACC
>Pelecanoides_urinatrix_MW368860
AATGGGCCTGAGGAGGATTTTCAGTAGATAACCCCACATTAACCCGATTCTTCGCCCTACATTTCCTCCTTCCATTCATAATCACAGGACTCACCACAATTCACCTCGCCTTCCTCCACGAGTCTGGCTCAAACAACCCCCTTGGCATTACTTCAAACTGTGACAAAATCCCATTTCACCCCTATTTCACCCTAAAAGACATCCTAGGTTTCACACTTATACTTCTCCCACTAACCACCCTAGCCCTATTCTCACCAAACC
>Pelecanoides_urinatrix_MW368861
AATGGGCCTGAGGTGGATTCTCAGTAGATAACCCCACATTAACCCGATTCTTCGCCCTACATTTCCTCCTTCCATTCATAATCGCAGGACTCACCATAATTCACCTCACCTTCCTCCACGAGTCTGGCTCAAACAACCCCCTTGGCATTACTTCAAACTGTGACAAAATCCCATTTCACCCCTATTTTACCCTAAAAGACATCCTAGGTTTCATACTTATACTTCTCCCACTAACCGCCCTAGCCCTATTCTCACCAAACC
>Pelecanoides_urinatrix_MW368862
AATGGGCCTGAGGTGGATTCTCAGTAGATAACCCCACATTAACCCGATTCTTCGCCCTACATTTCCTCCTTCCATTCATAATCGCAGGACTCACCATAATTCACCTCACCTTCCTCCACGAGTCTGGCTCAAACAACCCCCTTGGCATTACTTCAAACTGTGACAAAATCCCATTTCACCCCTATTTTACCCTAAAAGACATCCTAGGTTTCATACTTATACTTCTCCCACTAACCGCCCTAGCCCTATTCTCACCAAACC
>Pelecanoides_urinatrix_MW368863
AGTGGGCCTGAGGTGGATTCTCAGTAGATAACCCCACATTAACCCGATTCTTCGCCCTACATTTCCTCCTTCCATTCATAATCGCAGGACTCACCACAATTCACCTCACCTTCCTCCACGAGTCTGGCTCAAACAACCCCCTTGGCATTACTTCAAACTGTGACAAAATCCCATTTCACCCCTATTTTACCCTAAAAGATATCCTAGGTTTCACACTTATACTCCTCCCACTAACCACCTTAGCCCTATTCTCACCAAACC
>Pelecanoides_urinatrix_MW368864
AATGGGCCTGAGGTGGATTCTCAGTAGATAACCCCACATTAACCCGATTCTTCGCCCTACATTTCCTCCTTCCATTCATAATCGCAGGACTCACCACAATTCACCTCACCTTCCTCCACGAGTCTGGCTCAAACAACCCCCTTGGCATTACTTCAAACTGTGACAAAATCCCATTTCACCCCTATTTTACCCTAAAAGATATCCTAGGTTTCACACTTATACTCCTCCCACTAACCACCTTAGCCCTATTCTCACCAAACC
>Pelecanoides_urinatrix_MW368865
AGTGGGCCTGAGGTGGATTCTCAGTAGATAACCCCACATTAACCCGATTCTTTGCCCTACATTTCCTCCTTCCATTCATAATCGCAGGACTCACCACAATTCACCTCACCTTCCTCCACGAGTCTGGCTCAAACAACCCCCTTGGCATTACTTCAAACTGTGACAAAATCCCATTTCACCCCTATTTTACCCTAAAAGATATCCTAGGTTTCACACTTATACTTCTCCCACTAACCACCTTAGCCCTATTCTCACCAAACC
>Phoebastria_albatrus_AB276044
AATGGGCTTGAGGGGGATTTTCAGTAGACAACCCCACTCTAACTCGATTTTTTGCCCTACACTTTCTCCTTCCATTCATAATCACAGGCCTTGTCCTCATCCACCTCACCTTTCTCCACGAATCGGGCTCTAACAATCCGCTAGGAATTGTATCAAACTGTGACAAGATCCCATTTCATCCCTACTTTACCCTAAAAGATGCCCTAGGATTTACACTCATACTTCTTCCCCTAGCAACCCTAGCCCTATTCTCACCCAACC
>Phoebastria_albatrus_AB276045
AATGGGCTTGAGGGGGATTTTCAGTAGACAACCCCACTCTAACTCGATTTTTTGCCCTACACTTTCTCCTTCCATTCATAATCACAGGCCTTGTCCTCATCCACCTCACCTTTCTCCACGAATCGGGCTCTAACAACCCGCTAGGAATTGTATCAAACTGTGACAAGATCCCATTTCATCCCTACTTTACCCTAAAAGATGCCCTAGGATTTACACTCATACTTCTTCCCCTAGCAACCCTAGCCCTATTCTCACCCAACC
>Phoebastria_albatrus_AB276046
AATGGGCTTGAGGGGGATTTTCAGTAGACAACCCCACTCTAACTCGATTTTTTGCCCTACACTTTCTCCTTCCATTCATAATCACAGGCCTTGTCCTCATCCACCTCACCTTTCTCCACGAATCGGGCTCTAACAATCCGCTAGGAATTGTATCAAACTGTGACAAGATCCCATTTCATCCCTACTTTACCCTAAAAGATGCCCTAGGATTTACACTCATACTTCTTCCCCTAGCAACCCTAGCCCTATTCTCACCCAACC
>Phoebastria_albatrus_AB276047
AATGGGCTTGAGGGGGATTTTCAGTAGACAACCCCACTCTAACTCGATTTTTTGCCCTACACTTTCTCCTTCCATTCATAATCACAGGCCTTGTCCTCATCCACCTCACCTTTCTCCACGAATCGGGCTCTAACAATCCGCTAGGAATTGTATCAAACTGTGACAAGATCCCATTTCATCCCTACTTTACCCTAAAAGATGCCCTAGGATTTACACTCATACTTCTTCCCCTAGCAACCCTAGCCCTATTCTCACCCAACC
>Phoebastria_albatrus_KJ735514
AATGGGCTTGAGGGGGATTTTCAGTAGACAACCCCACTCTAACTCGATTTTTTGCCCTACACTTTCTCCTTCCATTCATAATCACAGGCCTTGTCCTCATCCACCTCACCTTTCTCCACGAATCGGGCTCTAACAATCCGCTAGGAATTGTATCAAACTGTGACAAGATCCCATTTCATCCCTACTTTACCCTAAAAGATGCCCTAGGATTTACACTCATACTTCTTCCCCTAGCAACCCTAGCCCTATTCTCACCCAACC
>Phoebastria_albatrus_LC541455
AATGGGCTTGAGGGGGATTTTCAGTAGACAACCCCACTCTAACTCGATTTTTTGCCCTACACTTTCTCCTTCCATTCATAATCACAGGCCTTGTCCTCATCCACCTCACCTTTCTCCACGAATCGGGCTCTAACAATCCGCTAGGAATTGTATCAAACTGCGACAAGATCCCATTTCATCCCTACTTTACCCTAAAAGATGCCCTAGGATTTACACTCATACTTCTTCCCCTAGCAACCCTAGCCCTATTCTCACCCAACC
>Phoebastria_albatrus_NC_026190
AATGGGCTTGAGGGGGATTTTCAGTAGACAACCCCACTCTAACTCGATTTTTTGCCCTACACTTTCTCCTTCCATTCATAATCACAGGCCTTGTCCTCATCCACCTCACCTTTCTCCACGAATCGGGCTCTAACAATCCGCTAGGAATTGTATCAAACTGTGACAAGATCCCATTTCATCCCTACTTTACCCTAAAAGATGCCCTAGGATTTACACTCATACTTCTTCCCCTAGCAACCCTAGCCCTATTCTCACCCAACC
>Phoebastria_albatrus_PAU48952
AATGGGCTTGAGGGGGATTTTCAGTAGACAACCCCACTCTAACTCGATTTTTTGCCCTACACTTTCTCCTTCCATTCATAATCACAGGCCTTGTCCTCATCCACCTCACCTTTCTCCACGAATCGGGCTCTAACAATCCGCTAGGAATTGTATCAAACTGTGACAAGATCCCATTTCATCCCTACTTTACCCTAAAAGATGCCCTAGGATTTACACTCATACTTCTTCCCCTAGCAACCCTAGCCCTATTCTCACCCAACC
>Phoebastria_albatrus_S13-2866
AATGGGCTTGAGGGGGATTTTCAGTAGACAACCCCACTCTAACTCGATTTTTTGCCCTACACTTTCTCCTTCCATTCATAATCACAGGCCTTGTCCTCATCCACCTCACCTTTCTCCACGAATCGGGCTCTAACAATCCGCTAGGAATTGTATCAAACTGTGACAAGATCCCATTTCATCCCTACTTTACCCTAAAAGATGCCCTAGGATTTACACTCATACTTCTTCCCCTAGCAACCCTAGCCCTATTCTCACCCAACC
>Phoebastria_albatrus_S13-2867_
AATGGGCTTGAGGGGGATTTTCAGTAGACAACCCCACTCTAACTCGATTTTTTGCCCTACACTTTCTCCTTCCATTCATAATCACAGGCCTTGTCCTCATCCACCTCACCTTTCTCCACGAATCGGGCTCTAACAATCCGCTAGGAATTGTATCAAACTGTGACAAGATCCCATTTCATCCCTACTTTACCCTAAAAGATGCCCTAGGATTTACACTCATACTTCTTCCCCTAGCAACCCTAGCCCTATTCTCACCCAACC
>Phoebastria_albatrus_S13-2868
AATGGGCTTGAGGGGGATTTTCAGTAGACAACCCCACTCTAACTCGATTTTTTGCCCTACACTTTCTCCTTCCATTCATAATCACAGGCCTTGTCCTCATCCACCTCACCTTTCTCCACGAATCGGGCTCTAACAATCCGCTAGGAATTGTATCAAACTGCGACAAGATCCCATTTCATCCCTACTTTACCCTAAAAGATGCCCTAGGATTTACACTCATACTTCTTCCCCTAGCAACCCTAGCCCTATTCTCACCCAACC
>Phoebastria_albatrus_STAL
AATGGGCTTGAGGGGGATTTTCAGTAGACAACCCCACTCTAACTCGATTTTTTGCCCTACACTTTCTCCTTCCATTCATAATCACAGGCCTTGTCCTCATCCACCTCACCTTTCTCCACGAATCGGGCTCTAACAATCCGCTAGGAATTGTATCAAACTGTGACAAGATCCCATTTCATCCCTACTTTACCCTAAAAGATGCCCTAGGATTTACACTCATACTTCTTCCCCTAGCAACCCTAGCCCTATTCTCACCCAACC
>Phoebastria_immutabilis_13-2861
AATGAGCTTGAGGGGGATTTTCAGTAGACAACCCCACCCTAACTCGATTTTTTGCCCTACACTTTCTCCTCCCATTCATAATCACAGGCCTTGTCCTCATCCACCTTACCTTTCTCCACGAATCGGGCTCTAACAATCCGCTGGGAATCGTATCAAACTGTGACAAGATCCCATTTCACCCCTACTTTACCCTAAAAGATGCCCTAGGATTTATGCTCATACTCCTTCCCCTAGCAACCCTAGCCCTATTCTCACCCAACC
>Phoebastria_immutabilis_AB276048
AATGAGCTTGAGGGGGATTTTCAGTAGACAACCCCACCCTAACTCGATTTTTTGCCCTACACTTTCTCCTCCCATTCATAATCACAGGCCTTGTCCTCATCCACCTTACCTTTCTCCACGAATCGGGCTCTAACAATCCGCTGGGAATCGTATCAAACTGTGACAAGATCCCATTTCACCCCTACTTTACCCTAAAAGATGCCCTAGGATTTATGCTCATACTCCTTCCCCTAGCAACCCTAGCCCTATTCTCACCCAACC
>Phoebastria_immutabilis_AB276049
AATGAGCTTGAGGGGGATTTTCAGTAGACAACCCCACCCTAACTCGATTTTTTGCCCTACACTTTCTCCTCCCATTCATAATCACAGGCCTTGTCCTCATCCACCTTACCTTTCTCCACGAATCGGGCTCTAACAATCCGCTGGGAATCGTATCAAACTGTGACAAGATCCCATTTCACCCCTACTTTACCCTAAAAGATGCCCTAGGATTTATGCTCATACTCCTTCCCCTAGCAACCCTAGCCCTATTCTCACCCAACC
>Phoebastria_immutabilis_AB276050
AATGAGCTTGAGGGGGATTTTCAGTAGACAACCCCACCCTAACTCGATTTTTTGCCCTACACTTTCTCCTCCCATTCATAATCACAGGCCTTGTCCTCATCCACCTCACCTTTCTCCACGAATCGGGCTCTAACAATCCGCTGGGAATCGTATCAAACTGTGACAAGATCCCATTTCACCCCTACTTTACCCTAAAAGATGCCCTAGGATTTATGCTCATACTCCTTCCCCTAGCAACCCTAGCCCTATTCTCACCCAACC
>Phoebastria_immutabilis_KJ735513
AATGAGCTTGAGGGGGATTTTCAGTAGACAACCCCACCCTAACTCGATTTTTTGCCCTACACTTTCTCCTCCCATTCATAATCACAGGCCTTGTCCTCATCCACCTTACCTTTCTCCACGAATCGGGCTCTAACAATCCGCTGGGAATCGTATCAAACTGTGACAAGATCCCATTTCACCCCTACTTTACCCTAAAAGATGCCCTAGGATTTATGCTCATACTCCTTCCCCTAGCAACCCTAGCCCTATTCTCACCCAACC
>Phoebastria_immutabilis_LAAL
AATGAGCTTGAGGGGGATTTTCAGTAGACAACCCCACCCTAACTCGATTTTTTGCCCTACACTTTCTCCTCCCATTCATAATCACAGGCCTTGTCCTCATCCACCTTACCTTTCTCCACGAATCGGGCTCTAACAATCCGCTGGGAATCGTATCAAACTGTGACAAGATCCCATTTCACCCCTACTTTACCCTAAAAGATGCCCTAGGATTTATGCTCATACTCCTTCCCCTAGCAACCCTAGCCCTATTCTCACCCAACC
>Phoebastria_immutabilis_LAAL_16
AATGAGCTTGAGGGGGATTTTCAGTAGACAACCCCACCCTAACTCGATTTTTTGCCCTACACTTTCTCCTCCCATTCATAATCACAGGCCTTGTCCTCATCCACCTTACCTTTCTCCACGAATCGGGCTCTAACAATCCGCTGGGAATCGTATCAAACTGTGACAAGATCCCATTTCACCCCTACTTTACCCTAAAAGATGCCCTAGGATTTATGCTCATACTCCTTCCCCTAGCAACCCTAGCCCTATTCTCACCCAACC
>Phoebastria_immutabilis_LAAL_17
AATGAGCTTGAGGGGGATTTTCAGTAGACAACCCCACCCTAACTCGATTTTTTGCCCTACACTTTCTCCTCCCATTCATAATCACAGGCCTTGTCCTCATCCACCTTACCTTTCTCCACGAATCGGGCTCTAACAATCCGCTGGGAATCGTATCAAACTGTGACAAGATCCCATTTCACCCCTACTTTACCCTAAAAGATGCCCTAGGATTTATGCTCATACTCCTTCCCCTAGCAACCCTAGCCCTATTCTCACCCAACC
>Phoebastria_immutabilis_LAAL_18
AATGAGCTTGAGGGGGATTTTCAGTAGACAACCCCACCCTAACTCGATTTTTTGCCCTACACTTTCTCCTCCCATTCATAATCACAGGCCTTGTCCTCATCCACCTTACCTTTCTCCACGAATCGGGCTCTAACAATCCGCTGGGAATCGTATCAAACTGTGACAAGATCCCATTTCACCCCTACTTTACCCTAAAAGATGCCCTAGGATTTATGCTCATACTCCTTCCCCTAGCAACCCTAGCCCTATTCTCACCCAACC
>Phoebastria_immutabilis_LAAL_19
AATGAGCTTGAGGGGGATTTTCAGTAGACAACCCCACCCTAACTCGATTTTTTGCCCTACACTTTCTCCTCCCATTCATAATCACAGGCCTTGTCCTCATCCACCTTACCTTTCTCCACGAATCGGGCTCTAACAATCCGCTGGGAATCGTATCAAACTGTGACAAGATCCCATTTCACCCCTACTTTACCCTAAAAGATGCCCTAGGATTTATGCTCATACTCCTTCCCCTAGCAACCCTAGCCCTATTCTCACCCAACC
>Phoebastria_immutabilis_LAAL_20
AATGAGCTTGAGGGGGATTTTCAGTAGACAACCCCACCCTAACTCGATTTTTTGCCCTACACTTTCTCCTCCCATTCATAATCACAGGCCTTGTCCTCATCCACCTTACCTTTCTCCACGAATCGGGCTCTAACAATCCGCTGGGAATCGTATCAAACTGTGACAAGATCCCATTTCACCCCTACTTTACCCTAAAAGATGCCCTAGGATTTATGCTCATACTCCTTCCCCTAGCAACCCTAGCCCTATTCTCACCCAACC
>Phoebastria_immutabilis_LAAL_21
AATGAGCTTGAGGGGGATTTTCAGTAGACAACCCCACCCTAACTCGATTTTTTGCCCTACACTTTCTCCTCCCATTCATAATCACAGGCCTTGTCCTCATCCACCTTACCTTTCTCCACGAATCGGGCTCTAACAATCCGCTGGGAATCGTATCAAACTGTGACAAGATCCCATTTCACCCCTACTTTACCCTAAAAGATGCCCTAGGATTTATGCTCATACTCCTTCCCCTAGCAACCCTAGCCCTATTCTCACCCAACC
>Phoebastria_immutabilis_LAAL_22
AATGAGCTTGAGGGGGATTTTCAGTAGACAACCCCACCCTAACTCGATTTTTTGCCCTACACTTTCTCCTCCCATTCATAATCACAGGCCTTGTCCTCATCCACCTCACCTTTCTCCACGAATCGGGCTCTAACAATCCGCTGGGAATCGTATCAAACTGTGACAAGATCCCATTTCACCCCTACTTTACCCTAAAAGATGGCCTAGGATTTATGCTCATACTCCTTCCCCTAGCAACCCTAGCCCTATTCTCACCCAACC
>Phoebastria_immutabilis_LAAL_23
AATGAGCTTGAGGGGGATTTTCAGTAGACAACCCCACCCTAACTCGATTTTTTGCCCTACACTTTCTCCTCCCATTCATAATCACAGGCCTTGTCCTCATCCACCTTACCTTTCTCCACGAATCGGGCTCTAACAATCCGCTGGGAATCGTATCAAACTGTGACAAGATCCCATTTCACCCCTACTTTACCCTAAAAGATGCCCTAGGATTTATGCTCATACTCCTTCCCCTAGCAACCCTAGCCCTATTCTCACCCAACC
>Phoebastria_immutabilis_LAAL_24
AATGAGCTTGAGGGGGATTTTCAGTAGACAACCCCACCCTAACTCGATTTTTTGCCCTACACTTTCTCCTCCCATTCATAATCACAGGCCTTGTCCTCATCCACCTTACCTTTCTCCACGAATCGGGCTCTAACAATCCGCTGGGAATCGTATCAAACTGTGACAAGATCCCATTTCACCCCTACTTTACCCTAAAAGATGCCCTAGGATTTATGCTCATACTCCTTCCCCTAGCAACCCTAGCCCTATTCTCACCCAACC
>Phoebastria_immutabilis_LAAL_25
AATGAGCTTGAGGGGGATTTTCAGTAGACAACCCCACCCTAACTCGATTTTTTGCCCTACACTTTCTCCTCCCATTCATAATCACAGGCCTTGTCCTCATCCACCTTACCTTTCTCCACGAATCGGGCTCTAACAATCCGCTGGGAATCGTATCAAACTGTGACAAGATCCCATTTCACCCCTACTTTACCCTAAAAGATGCCCTAGGATTTATGCTCATACTCCTTCCCCTAGCAACCCTAGCCCTATTCTCACCCAACC
>Phoebastria_immutabilis_LAAL_26
AATGAGCTTGAGGGGGATTTTCAGTAGACAACCCCACCCTAACTCGATTTTTTGCCCTACACTTTCTCCTCCCATTCATAATCACAGGCCTTGTCCTCATCCACCTTACCTTTCTCCACGAATCGGGCTCTAACAATCCGCTGGGAATCGTATCAAACTGTGACAAGATCCCATTTCACCCCTACTTTACCCTAAAAGATGCCCTAGGATTTATGCTCATACTCCTTCCCCTAGCAACCCTAGCCCTATTCTCACCCAACC
>Phoebastria_immutabilis_LAAL_27
AATGAGCTTGAGGGGGATTTTCAGTAGACAACCCCACCCTAACTCGATTTTTTGCCCTACACTTTCTCCTCCCATTCATAATCACAGGCCTTGTCCTCATCCACCTTACCTTTCTCCACGAATCGGGCTCTAACAATCCGCTGGGAATCGTATCAAACTGTGACAAGATCCCATTTCACCCCTACTTTACCCTAAAAGATGCCCTAGGATTTATGCTCATACTCCTTCCCCTAGCAACCCTAGCCCTATTCTCACCCAACC
>Phoebastria_immutabilis_LAAL_28
AATGAGCTTGAGGGGGATTTTCAGTAGACAACCCCACCCTAACTCGATTTTTTGCCCTACACTTTCTCCTCCCATTCATAATCACAGGCCTTGTCCTCATCCACCTTACCTTTCTCCACGAATCGGGCTCTAACAATCCGCTGGGAATCGTATCAAACTGTGACAAGATCCCATTTCACCCCTACTTTACCCTAAAAGATGCCCTAGGATTTATGCTCATACTCCTTCCCCTAGCAACCCTAGCCCTATTCTCACCCAACC
>Phoebastria_immutabilis_LAAL_29
AATGAGCTTGAGGGGGATTTTCAGTAGACAACCCCACCCTAACTCGATTTTTTGCCCTACACTTTCTCCTCCCATTCATAATCACAGGCCTTGTCCTCATCCACCTTACCTTTCTCCACGAATCGGGCTCTAACAATCCGCTGGGAATCGTATCAAACTGTGACAAGATCCCATTTCACCCCTACTTTACCCTAAAAGATGCCCTAGGATTTATGCTCATACTCCTTCCCCTAGCAACCCTAGCCCTATTCTCACCCAACC
>Phoebastria_immutabilis_LAAL_30
AATGAGCTTGAGGGGGATTTTCAGTAGACAACCCCACCCTAACTCGATTTTTTGCCCTACACTTTCTCCTCCCATTCATAATCACAGGCCTTGTCCTCATCCACCTTACCTTTCTCCACGAATCGGGCTCTAACAATCCGCTGGGAATCGTATCAAACTGTGACAAGATCCCATTTCACCCCTACTTTACCCTAAAAGATGCCCTAGGATTTATGCTCATACTCCTTCCCCTAGCAACCCTAGCCCTATTCTCACCCAACC
>Phoebastria_immutabilis_LC541467
AATGAGCTTGAGGGGGATTTTCAGTAGACAACCCCACCCTAACTCGATTTTTTGCCCTACACTTTCTCCTCCCATTCATAATCACAGGCCTTGTCCTCATCCACCTTACCTTTCTCCACGAATCGGGCTCTAACAATCCGCTGGGAATCGTATCAAACTGTGACAAGATCCCATTTCACCCCTACTTTACCCTAAAAGATGCCCTAGGATTTATGCTCATACTCCTTCCCCTAGCAACCCTAGCCCTATTCTCACCCAACC
>Phoebastria_immutabilis_NC_026189
AATGAGCTTGAGGGGGATTTTCAGTAGACAACCCCACCCTAACTCGATTTTTTGCCCTACACTTTCTCCTCCCATTCATAATCACAGGCCTTGTCCTCATCCACCTTACCTTTCTCCACGAATCGGGCTCTAACAATCCGCTGGGAATCGTATCAAACTGTGACAAGATCCCATTTCACCCCTACTTTACCCTAAAAGATGCCCTAGGATTTATGCTCATACTCCTTCCCCTAGCAACCCTAGCCCTATTCTCACCCAACC
>Phoebastria_immutabilis_PIU48949
AATGAGCTTGAGGGGGATTTTCAGTAGACAACCCCACCCTAACTCGATTTTTTGCCCTACACTTTCTCCTCCCATTCATAATCACAGGCCTTGTCCTCATCCACCTTACCTTTCTCCACGAATCGGGCTCTAACAATCCGCTGGGAATCGTATCAAACTGTGACAAGATCCCATTTCACCCCTACTTTACCCTAAAAGATGCCCTAGGATTTATGCTCATACTCCTTCCCCTAGCAACCCTAGCCCTATTCTCACCCAACC
>Phoebastria_immutabilis_S13-2862
AATGAGCTTGAGGGGGATTTTCAGTAGACAACCCCACCCTAACTCGATTTTTTGCCCTACACTTTCTCCTCCCATTCATAATCACAGGCCTTGTCCTCATCCACCTCACCTTTCTCCACGAATCGGGCTCTAACAATCCGCTGGGAATCGTATCAAACTGTGACAAGATCCCATTTCACCCCTACTTTACCCTAAAAGATGCCCTAGGATTTATGCTCATACTCCTTCCCCTAGCAACCCTAGCCCTATTCTCACCCAACC
>Phoebastria_immutabilis_S13-2864
AATGAGCTTGAGGGGGATTTTCAGTAGACAACCCCACCCTAACTCGATTTTTTGCCCTACACTTTCTCCTCCCATTCATAATCACAGGCCTTGTCCTCATCCACCTTACCTTTCTCCACGAATCGGGCTCTAACAATCCGCTGGGAATCGTATCAAACTGTGACAAGATCCCATTTCACCCCTACTTTACCCTAAAAGATGCCCTAGGATTTATGCTCATACTCCTTCCCCTAGCAACCCTAGCCCTATTCTCACCCAACC
>Phoebastria_irrorata_PIU48951
AATGGGCTTGAGGGGGATTTTCAGTAGACAACCCCACCCTAACTCGATTTTTTGCCCTACACTTTCTCCTTCCGTTCATAATCACAGGCCTTGTCCTCATCCACATCACCTTTCTCCACGAATCAGGCTCTAACAATCCGCTAGGAATCGTATCAAACTGTGATAAGATCCCATTCCATCCCTACTTTACCCTAAAAGATGCCCTAGGATTTACACTCATACTCCTCCCCCTAGCAGCCCTGGCCCTATTCTCACCCAACC
>Phoebastria_irrorata_WAAL
AATGGGCTTGAGGGGGATTTTCAGTAGACAACCCCACCCTAACTCGATTTTTTGCCCTACACTTTCTCCTTCCGTTCATAATCACAGGCCTTGTCCTCATCCACATCACCTTTCTCCACGAATCAGGCTCTAACAATCCGCTAGGAATCGTATCAAACTGTGATAAGATCCCATTCCATCCCTACTTTACCCTAAAAGATGCCCTAGGATTTACACTCATACTCCTCCCCCTAGCAGCCCTGGCCCTATTCTCACCCAACC
>Phoebastria_nigripes_AB276051
AATGAGCTTGAGGGGGATTTTCAGTAGACAACCCCACCCTAACTCGATTTTTTGCCCTGCACTTTCTCCTCCCATTCATAATCACAGGCCTTGCCCTCATCCACCTCACCTTTCTCCACGAATCGGGCTCTAACAATCCGCTGGGAATCGTATCAAACTGCGACAAGATCCCATTTCACCCCTACTTTACCCTAAAAGATGCCCTAGGATTTACACTCATACTCCTTCCCCTAGCAACCCTAGCCCTATTCTCACCCAACC
>Phoebastria_nigripes_BFAL
AATGAGCTTGAGGGGGATTTTCAGTAGACAACCCCACCCTAACTCGATTTTTTGCCCTACACTTTCTCCTCCCATTCATAATCACAGGCCTTGTCCTCATCCACCTCACCTTTCTCCACGAATCGGGCTCTAACAATCCGCTGGGAATCGTATCAAACTGTGACAAGATCCCATTTCACCCCTACTTTACCCTAAAAGATGCCCTAGGATTTACACTCATACTCCTTCCCCTAGCAACCCTAGCCCTATTCTCACCCAACC
>Phoebastria_nigripes_BFAL_1
AATGAGCTTGAGGGGGATTTTCAGTAGACAACCCCACCCTAACTCGATTTTTTGCCCTACACTTTCTCCTCCCATTCATAATCACAGGCCTTGTCCTCATCCACCTCACCTTTCTCCACGAATCGGGCTCTAACAATCCGCTGGGAATCGTATCAAACTGTGACAAGATCCCATTTCACCCCTACTTTACCCTAAAAGATGCCCTAGGATTTACACTCATACTCCTTCCCCTAGCAACCCTAGCCCTATTCTCACCCAACC
>Phoebastria_nigripes_BFAL_2
AATGAGCTTGAGGGGGATTTTCAGTAGACAACCCCACCCTAACTCGATTTTTTGCCCTGCACTTTCTCCTCCCATTCATAATCACAGGCCTTGCCCTCATCCACCTCACCTTTCTCCACGAATCGGGCTCTAACAATCCGCTGGGAATCGTATCAAACTGCGACAAGATCCCATTTCACCCCTACTTTACCCTAAAAGATGCCCTAGGATTTACACTCATACTCCTTCCCCTAGCAACCCTAGCCCTATTCTCACCCAACC
>Phoebastria_nigripes_BFAL_3
AATGAGCTTGAGGGGGATTTTCAGTAGACAACCCCACCCTAACTCGATTTTTTGCCCTACACTTTCTCCTCCCATTCATAATCACAGGCCTTGTCCTCATCCACCTCACCTTTCTCCACGAATCGGGCTCTAACAATCCGCTGGGAATCGTATCAAACTGTGACAAGATCCCATTTCACCCCTACTTTACCCTAAAAGATGCCCTAGGATTTACACTCATACTCCTTCCCCTAGCAACCCTAGCCCTATTCTCACCCAACC
>Phoebastria_nigripes_BFAL_4
AATGAGCTTGAGGGGGATTTTCAGTAGACAACCCCACCCTAACTCGATTTTTTGCCCTACACTTTCTCCTCCCATTCATAATCACAGGCCTTGTCCTCATCCACCTCACCTTTCTCCACGAATCGGGCTCTAACAATCCGCTGGGAATCGTATCAAACTGTGACAAGATCCCATTTCACCCCTACTTTACCCTAAAAGATGCCCTAGGATTTACACTCATACTCCTTCCCCTAGCAACCCTAGCCCTATTCTCACCCAACC
>Phoebastria_nigripes_BFAL_5
AATGAGCTTGAGGGGGATTTTCAGTAGACAACCCCACCCTAACTCGATTTTTTGCCCTGCACTTTCTCCTCCCATTCATAATCACAGGCCTTGCCCTCATCCACCTCACCTTTCTCCACGAATCGGGCTCTAACAATCCGCTGGGAATCGTATCAAACTGCGACAAGATCCCATTTCACCCCTACTTTACCCTAAAAGATGCCCTAGGATTTACACTCATACTCCTTCCCCTAGCAACCCTAGCCCTATTCTCACCCAACC
>Phoebastria_nigripes_BFAL_6
AATGAGCTTGAGGGGGATTTTCAGTAGACAACCCCACCCTAACTCGATTTTTTGCCCTACACTTTCTCCTCCCATTCATAATCACAGGCCTTGTCCTCATCCACCTCACCTTTCTCCACGAATCGGGCTCTAACAATCCGCTGGGAATCGTATCAAACTGTGACAAGATCCCATTTCACCCCTACTTTACCCTAAAAGATGCCCTAGGATTTACACTCATACTCCTTCCCCTAGCAACCCTAGCCCTATTCTCACCCAACC
>Phoebastria_nigripes_BFAL_7
AATGAGCTTGAGGGGGATTTTCAGTAGACAACCCCACCCTAACTCGATTTTTTGCCCTACACTTTCTCCTCCCATTCATAATCACAGGCCTTGTCCTCATCCACCTCACCTTTCTCCACGAATCGGGCTCTAACAATCCGCTGGGAATCGTATCAAACTGTGACAAGATCCCATTTCACCCCTACTTTACCCTAAAAGATGCCCTAGGATTTACACTCATACTCCTTCCCCTAGCAACCCTAGCCCTATTCTCACCCAACC
>Phoebastria_nigripes_BFAL_8
AATGAGCTTGAGGGGGATTTTCAGTAGACAACCCCACCCTAACTCGATTTTTTGCCCTACACTTTCTCCTCCCATTCATAATCACAGGCCTTGTCCTCATCCACCTCACCTTTCTCCACGAATCGGGCTCTAACAATCCGCTGGGAATCGTATCAAACTGTGACAAGATCCCATTTCACCCCTACTTTACCCTAAAAGATGCCCTAGGATTTACACTCATACTCCTTCCCCTAGCAACCCTAGCCCTATTCTCACCCAACC
>Phoebastria_nigripes_BFAL_9
AATGAGCTTGAGGGGGATTTTCAGTAGACAACCCCACCCTAACTCGATTTTTTGCCCTGCACTTTCTCCTCCCATTCATAATCACAGGCCTTGCCCTCATCCACCTCACCTTTCTCCACGAATCGGGCTCTAACAATCCGCTGGGAATCGTATCAAACTGCGACAAGATCCCATTTCACCCCTACTTTACCCTAAAAGATGCCCTAGGATTTACACTCATACTCCTTCCCCTAGCAACCCTAGCCCTATTCTCACCCAACC
>Phoebastria_nigripes_BFAL_10
AATGAGCTTGAGGGGGATTTTCAGTAGACAACCCCACCCTAACTCGATTTTTTGCCCTGCACTTTCTCCTCCCATTCATAATCACAGGCCTTGCCCTCATCCACCTCACCTTTCTCCACGAATCGGGCTCTAACAATCCGCTGGGAATCGTATCAAACTGCGACAAGATCCCATTTCACCCCTACTTTACCCTAAAAGATGCCCTAGGATTTACACTCATACTCCTTCCCCTAGCAACCCTAGCCCTATTCTCACCCAACC
>Phoebastria_nigripes_BFAL_11
AATGAGCTTGAGGGGGATTTTCAGTAGACAACCCCACCCTAACTCGATTTTTTGCCCTGCACTTTCTCCTCCCATTCATAATCACAGGCCTTGCCCTCATCCACCTCACCTTTCTCCACGAATCGGGCTCTAACAATCCGCTGGGAATCGTATCAAACTGCGACAAGATCCCATTTCACCCCTACTTTACCCTAAAAGATGCCCTAGGATTTACACTCATACTCCTTCCCCTAGCAACCCTAGCCCTATTCTCACCCAACC
>Phoebastria_nigripes_BFAL_12
AATGAGCTTGAGGGGGATTTTCAGTAGACAACCCCACCCTAACTCGATTTTTTGCCCTACACTTTCTCCTCCCATTCATAATCACAGGCCTTGTCCTCATCCACCTCACCTTTCTCCACGAATCGGGCTCTAACAATCCGCTGGGAATCGTATCAAACTGTGACAAGATCCCATTTCACCCCTACTTTACCCTAAAAGATGCCCTAGGATTTACACTCATACTCCTTCCCCTAGCAACCCTAGCCCTATTCTCACCCAACC
>Phoebastria_nigripes_BFAL_13
AATGAGCTTGAGGGGGATTTTCAGTAGACAACCCCACCCTAACTCGATTTTTTGCCCTACACTTTCTCCTCCCATTCATAATCACAGGCCTTGTCCTCATCCACCTCACCTTTCTCCACGAATCGGGCTCTAACAATCCGCTGGGAATCGTATCAAACTGTGACAAGATCCCATTTCACCCCTACTTTACCCTAAAAGATGCCCTAGGATTTACACTCATACTCCTTCCCCTAGCAACCCTAGCCCTATTCTCACCCAACC
>Phoebastria_nigripes_BFAL_14
AATGAGCTTGAGGGGGATTTTCAGTAGACAACCCCACCCTAACTCGATTTTTTGCCCTACACTTTCTCCTCCCATTCATAATCACAGGCCTTGTCCTCATCCACCTCACCTTTCTCCACGAATCGGGCTCTAACAATCCGCTGGGAATCGTATCAAACTGTGACAAGATCCCATTTCACCCCTACTTTACCCTAAAAGATGCCCTAGGATTTACACTCATACTCCTTCCCCTAGCAACCCTAGCCCTATTCTCACCCAACC
>Phoebastria_nigripes_BFAL_15
AATGAGCTTGAGGGGGATTTTCAGTAGACAACCCCACCCTAACTCGATTTTTTGCCCTGCACTTTCTCCTCCCATTCATAATCACAGGCCTTGCCCTCATCCACCTCACCTTTCTCCACGAATCGGGCTCTAACAATCCGCTGGGAATCGTATCAAACTGCGACAAGACCCCATTTCACCCCTACTTTACCCTAAAAGATGCCCTAGGATTTACACTCATACTCCTTCCCCTAGCAACCCTAGCCCTATTCTCACCCAACC
>Phoebastria_nigripes_EU166988
AATGAGCTTGAGGGGGATTTTCAGTAGACAACCCCACCCTAACTCGATTTTTTGCCCTACACTTTCTCCTCCCATTCATAATCACAGGCCTTGTCCTCATCCACCTCACCTTTCTCCACGAATCGGGCTCTAACAATCCGCTGGGAATCGTATCAAACTGTGACAAGATCCCATTTCACCCCTACTTTACCCTAAAAGATGCCCTAGGATTTACACTCATACTCCTTCCCCTAGCAACCCTAGCCCTATTCTCACCCAACC
>Phoebastria_nigripes_KJ735512
AATGAGCTTGAGGGGGATTTTCAGTAGACAACCCCACCCTAACTCGATTTTTTGCCCTACACTTTCTCCTCCCATTCATAATCACAGGCCTTGTCCTCATCCACCTCACCTTTCTCCACGAATCGGGCTCTAACAATCCGCTGGGAATCGTATCAAACTGTGACAAGATCCCATTTCACCCCTACTTTACCCTAAAAGATGCCCTAGGATTTACACTCATACTCCTTCCCCTAGCAACCCTAGCCCTATTCTCACCCAACC
>Phoebastria_nigripes_NC_026188
AATGAGCTTGAGGGGGATTTTCAGTAGACAACCCCACCCTAACTCGATTTTTTGCCCTACACTTTCTCCTCCCATTCATAATCACAGGCCTTGTCCTCATCCACCTCACCTTTCTCCACGAATCGGGCTCTAACAATCCGCTGGGAATCGTATCAAACTGTGACAAGATCCCATTTCACCCCTACTTTACCCTAAAAGATGCCCTAGGATTTACACTCATACTCCTTCCCCTAGCAACCCTAGCCCTATTCTCACCCAACC
>Phoebastria_nigripes_PNU48950
AATGAGCTTGAGGGGGATTTTCAGTAGACAACCCCACCCTAACTCGATTTTTTGCCCTACACTTTCTCCTCCCATTCATAATCACAGGCCTTGTCCTCATCCACCTCACCTTTCTCCACGAATCGGGCTCTAACAATCCGCTGGGAATCGTATCAAACTGTGACAAGATCCCATTTCACCCCTACTTTACCCTAAAAGATGCCCTAGGATTTACACTCATACTCCTTCCCCTAGCAACCCTAGCCCTATTCTCACCCAACC
>Phoebastria_nigripes_S13-2854
AATGAGCTTGAGGGGGATTTTCAGTAGACAACCCCACCCTAACTCGATTTTTTGCCCTACACTTTCTCCTCCCATTCATAATCACAGGCCTTGTCCTCATCCACCTCACCTTTCTCCACGAATCGGGCTCTAACAATCCGCTGGGAATCGTATCAAACTGTGACAAGATCCCATTTCACCCCTACTTTACCCTAAAAGATGCCCTAGGATTTACACTCATACTCCTTCCCCTAGCAACCCTAGCCCTATTCTCACCCAACC
>Phoebastria_nigripes_S13-2855
AATGAGCTTGAGGGGGATTTTCAGTAGACAACCCCACCCTAACTCGATTTTTTGCCCTACACTTTCTCCTCCCATTCATAATCACAGGCCTTGTCCTCATCCACCTCACCTTTCTCCACGAATCGGGCTCTAACAATCCGCTGGGAATCGTATCAAACTGTGACAAGATCCCATTTCACCCCTACTTTACCCTAAAAGATGCCCTAGGATTTACACTCATACTCCTTCCCCTAGCAACCCTAGCCCTATTCTCACCCAACC
>Phoebastria_nigripes_S13-2857
AATGAGCTTGAGGGGGATTTTCAGTAGACAACCCCACCCTAACTCGATTTTTTGCCCTACACTTTCTCCTCCCATTCATAATCACAGGCCTTGTCCTCATCCACCTCACCTTTCTCCACGAATCGGGCTCTAACAATCCGCTGGGAATCGTATCAAACTGTGACAAGATCCCATTTCACCCCTACTTTACCCTAAAAGATGCCCTAGGATTTACACTCATACTCCTTCCCCTAGCAACCCTAGCCCTATTCTCACCCAACC
>Phoebastria_nigripes_S13-2858
AATGAGCTTGAGGGGGATTTTCAGTAGACAACCCCACCCTAACTCGATTTTTTGCCCTACACTTTCTCCTCCCATTCATAATCACAGGCCTTGTCCTCATCCACCTCACCTTTCTCCACGAATCGGGCTCTAACAATCCGCTGGGAATCGTATCAAACTGTGACAAGATCCCATTTCACCCCTACTTTACCCTAAAAGATGCCCTAGGATTTACACTCATACTCCTTCCCCTAGCAACCCTAGCCCTATTCTCACCCAACC
>Phoebastria_nigripes_S13-2859
AATGAGCTTGAGGGGGATTTTCAGTAGACAACCCCACCCTAACTCGATTTTTTGCCCTACACTTTCTCCTCCCATTCATAATCACAGGCCTTGTCCTCATCCACCTCACCTTTCTCCACGAATCGGGCTCTAACAATCCGCTGGGAATCGTATCAAACTGTGACAAGATCCCATTTCACCCCTACTTTACCCTAAAAGATGCCCTAGGATTTACACTCATACTCCTTCCCCTAGCAACCCTAGCCCTATTCTCACCCAACC
>Phoebastria_nigripes_S13-2860
AATGAGCTTGAGGGGGATTTTCAGTAGACAACCCCACCCTAACTCGATTTTTTGCCCTACACTTTCTCCTCCCATTCATAATCACAGGCCTTGTCCTCATCCACCTCACCTTTCTCCACGAATCGGGCTCTAACAATCCGCTGGGAATCGTATCAAACTGTGACAAGATCCCATTTCACCCCTACTTTACCCTAAAAGATGCCCTAGGATTTACACTCATACTCCTTCCCCTAGCAACCCTAGCCCTATTCTCACCCAACC
>Phoebetria_fusca_B4978
AATGAGCTTGAGGGGGATTTTCAGTAGATAATCCCACCCTAACTCGATTCTTTGCCCTACACTTCCTCCTCCCATTCATAATCGCAGGCCTCACACTCATCCACCTAACCTTCCTTCATGAATCAGGATCCAACAATCCACTAGGAATCGTATCAAACTGTGACAAAATCCCATTTCATCCCTACTTTACCCTAAAAGATATTCTAGGATTCACACTCATGCTCTTACCACTAACAACCCTAGCCCTATTCTCACCTAACC
>Phoebetria_fusca_B5010
AATGAGCTTGAGGGGGATTTTCAGTAGATAATCCCACCCTAACTCGATTCTTTGCCCTACACTTCCTCCTCCCATTCATAATCGCAGGCCTCACACTCATCCACCTAACCTTCCTTCATGAATCAGGATCCAACAATCCACTAGGAATCGTATCAAACTGTGACAAAATCCCATTTCATCCCTACTTTACCCTAAAAGATATTCTAGGATTCACACTCATGCTCTTACCACTAACAACCCTAGCCCTATTCTCACCTAACC
>Phoebetria_fusca_B5050
AATGAGCTTGAGGGGGATTTTCAGTAGATAATCCCACCCTAACTCGATTCTTTGCCCTACACTTCCTCCTCCCATTCATAATCGCAGGCCTCACACTCATCCACCTAACCTTCCTTCATGAATCAGGATCCAACAATCCACTAGGAATCGTATCAAACTGTGACAAAATCCCATTTCATCCCTACTTTACCCTAAAAGATATTCTAGGATTCACACTCATGCTCTTACCACTAACAACCCTAGCCCTATTCTCACCTAACC
>Phoebetria_fusca_HQ112268
AATGAGCTTGAGGGGGATTTTCAGTAGATAATCCCACCCTAACTCGATTCTTTGCCCTACACTTCCTCCTCCCATTCATAATCGCAGGCCTCACACTCATCCACCTAACCTTCCTTCATGAATCAGGATCCAACAATCCACTAGGAATCGTATCAAACTGTGACAAAATCCCATTTCATCCCTACTTTACCCTAAAAGATATTCTAGGATTCACACTCATGCTCTTACCACTAACAACCCTAGCCCTATTCTCACCTAACC
>Phoebetria_fusca_HQ112269
AATGAGCTTGAGGGGGATTTTCAGTAGATAATCCCACCCTAACTCGATTCTTTGCCCTACACTTCCTCCTCCCATTCATAATCGCAGGCCTCACACTCATCCACCTAACCTTCCTTCATGAATCAGGATCCAACAATCCACTAGGAATCGTATCAAACTGTGACAAAATCCCATTTCATCCCTACTTTACCCTAAAAGATATTCTAGGATTCACACTCATGCTCTTACCACTAACAACCCTAGCCCTATTCTCACCTAACC
>Phoebetria_fusca_HQ112270
AATGAGCTTGAGGGGGATTTTCAGTAGATAATCCCACCCTAACTCGATTCTTTGCCCTACACTTCCTCCTCCCATTCATAATCGCAGGCCTCACACTCATCCACCTAACCTTCCTTCATGAATCAGGATCCAACAATCCACTAGGAATCGTATCAAACTGTGACAAAATCCCATTTCATCCCTACTTTACCCTAAAAGATATTCTAGGATTCACACTCATGCTCTTACCACTAACAACCCTAGCCCTATTCTCACCTAACC
>Phoebetria_fusca_HQ112271
AATGAGCTTGAGGGGGATTTTCAGTAGATAATCCCACCCTAACTCGATTCTTTGCCCTACACTTCCTCCTCCCATTCATAATCGCAGGCCTCACACTCATCCACCTAACCTTCCTTCATGAATCAGGATCCAACAATCCACTAGGAATCGTATCAAACTGTGACAAAATCCCATTTCATCCCTACTTTACCCTAAAAGATATTCTAGGATTCACACTCATGCTCTTACCACTAACAACCCTAGCCCTATTCTCACCTAACC
>Phoebetria_fusca_HQ112272
AATGAGCTTGAGGGGGATTTTCAGTAGATAATCCCACCCTAACTCGATTCTTTGCCCTACACTTCCTCCTCCCATTCATAATCGCAGGCCTCACACTCATCCACCTAACCTTCCTTCATGAATCAGGATCCAACAATCCACTAGGAATCGTATCAAACTGTGACAAAATCCCATTTCATCCCTACTTTACCCTAAAAGATATTCTAGGATTCACACTCATGCTCTTACCACTAACAACCCTAGCCCTATTCTCACCTAACC
>Phoebetria_fusca_HQ112273
AATGAGCTTGAGGGGGATTTTCAGTAGATAATCCCACCCTAACTCGATTCTTTGCCCTACACTTCCTCCTCCCATTCATAATCGCAGGCCTCACACTCATCCACCTAACCTTCCTTCATGAATCAGGATCCAACAATCCACTAGGAATCGTATCAAACTGTGACAAAATCCCATTTCATCCCTACTTTACCCTAAAAGATATTCTAGGATTCACACTCATGCTCTTACCACTAACAACCCTAGCCCTATTCTCACCTAACC
>Phoebetria_fusca_HQ112274
AATGAGCTTGAGGGGGATTTTCAGTAGATAATCCCACCCTAACTCGATTCTTTGCCCTACACTTCCTCCTCCCATTCATAATCGCAGGCCTCACACTCATCCACCTAACCTTCCTTCATGAATCAGGATCCAACAATCCACTAGGAATCGTATCAAACTGTGACAAAATCCCATTTCATCCCTACTTTACCCTAAAAGATATTCTAGGATTCACACTCATGCTCTTACCACTAACAACCCTAGCCCTATTCTCACCTAACC
>Phoebetria_fusca_HQ112275
AATGAGCTTGAGGGGGATTTTCAGTAGATAATCCCACCCTAACTCGATTCTTTGCCCTACACTTCCTCCTCCCATTCATAATCGCAGGCCTCACACTCATCCACCTAACCTTCCTTCATGAATCAGGATCCAACAATCCACTAGGAATCGTATCAAACTGTGACAAAATCCCATTTCATCCCTACTTTACCCTAAAAGATATTCTAGGATTCACACTCATGCTCTTACCACTAACAACCCTAGCCCTATTCTCACCTAACC
>Phoebetria_fusca_HQ112276
AATGAGCTTGAGGGGGATTTTCAGTAGATAATCCCACCCTAACTCGATTCTTTGCCCTACACTTCCTCCTCCCATTCATAATCGCAGGCCTCACACTCATCCACCTAACCTTCCTTCATGAATCAGGATCCAACAATCCACTAGGAATCGTATCAAACTGTGACAAAATCCCATTTCATCCCTACTTTACCCTAAAAGATATTCTAGGATTCACACTCATGCTCTTACCACTAACAACCCTAGCCCTATTCTCACCTAACC
>Phoebetria_fusca_HQ112277
AATGAGCTTGAGGGGGATTTTCAGTAGATAATCCCACCCTAACTCGATTCTTTGCCCTACACTTCCTCCTCCCATTCATAATCGCAGGCCTCACACTCATCCACCTAACCTTCCTTCATGAATCAGGATCCAACAATCCACTAGGAATCGTATCAAACTGTGACAAAATCCCATTTCATCCCTACTTTACCCTAAAAGATATTCTAGGATTCACACTCATGCTCTTACCACTAACAACCCTAGCCCTATTCTCACCTAACC
>Phoebetria_fusca_HQ112278
AATGAGCTTGAGGGGGATTTTCAGTAGATAATCCCACCCTAACTCGATTCTTTGCCCTACACTTCCTCCTCCCATTCATAATCGCAGGCCTCACACTCATCCACCTAACCTTCCTTCATGAATCAGGATCCAACAATCCACTAGGAATCGTATCAAACTGTGACAAAATCCCATTTCATCCCTACTTTACCCTAAAAGATATTCTAGGATTCACACTCATGCTCTTACCACTAACAACCCTAGCCCTATTCTCACCTAACC
>Phoebetria_fusca_HQ112279
AATGAGCTTGAGGGGGATTTTCAGTAGATAATCCCACCCTAACTCGATTCTTTGCCCTACACTTCCTCCTCCCATTCATAATCGCAGGCCTCACACTCATCCACCTAACCTTCCTTCATGAATCAGGATCCAACAATCCACTAGGAATCGTATCAAACTGTGACAAAATCCCATTTCATCCCTACTTTACCCTAAAAGATATTCTAGGATTCACACTCATGCTCTTACCACTAACAACCCTAGCCCTATTCTCACCTAACC
>Phoebetria_fusca_HQ112280
AATGAGCTTGAGGGGGATTTTCAGTAGATAATCCCACCCTAACTCGATTCTTTGCCCTACACTTCCTCCTCCCATTCATAATCGCAGGCCTCACACTCATCCACCTAACCTTCCTTCATGAATCAGGATCCAACAATCCACTAGGAATCGTATCAAACTGTGACAAAATCCCATTTCATCCCTACTTTACCCTAAAAGATATTCTAGGATTCACACTCATGCTCTTACCACTAACAACCCTAGCCCTATTCTCACCTAACC
>Phoebetria_fusca_HQ112281
AATGAGCTTGAGGGGGATTTTCAGTAGATAATCCCACCCTAACTCGATTCTTTGCCCTACACTTCCTCCTCCCATTCATAATCGCAGGCCTCACACTCATCCACCTAACCTTCCTTCATGAATCAGGATCCAACAATCCACTAGGAATCGTATCAAACTGTGACAAAATCCCATTTCATCCCTACTTTACCCTAAAAGATATTCTAGGATTCACACTCATGCTCTTACCACTAACAACCCTAGCCCTATTCTCACCTAACC
>Phoebetria_fusca_PFU48942
AATGAGCTTGAGGGGGATTTTCAGTAGATAATCCCACCCTAACTCGATTCTTTGCCCTACACTTCCTCCTCCCATTCATAATCGCAGGCCTCACACTCATCCACCTAACCTTCCTTCATGAATCAGGATCCAACAATCCACTAGGAATCGTATCAAACTGTGACAAAATCCCATTTCATCCCTACTTTACCCTAAAAGATATTCTAGGATTCACACTCATGCTCTTACCACTAACAACCCTAGCCCTATTCTCACCTAACC
>Phoebetria_palpebrata_1009
AATGAGCTTGAGGGGGATTTTCAGTAGATAATCCCACCCTAACTCGATTCTTCGCCCTACACTTCCTCCTCCCATTCATAATCGCAGGCCTTACACTCATCCACCTCACCTTCCTTCATGAGTCAGGATCCAACAACCCACTGGGAATCGTATCAAACTGTGACAAAATCCCATTCCATCCCTACTTTACCCTAAAAGATATCCTAGGATTCACACTCATGCTCTTACCACTAACAACCCTAGCCCTATTCTCACCTAACC
>Phoebetria_palpebrata_HQ112250
AATGAGCTTGAGGGGGATTTTCAGTAGATAATCCCACCCTAACTCGATTCTTCGCCCTACACTTCCTCCTCCCATTCATAATCGCAGGCCTTACACTCATCCACCTCACCTTCCTTCATGAGTCAGGATCCAACAACCCACTGGGAATCGTATCAAACTGTGACAAAATCCCATTCCATCCCTACTTTACCCTAAAAGATATCCTAGGATTCACACTCATGCTCTTACCACTAACAACCCTAGCCCTATTCTCACCTAACC
>Phoebetria_palpebrata_HQ112251
AATGAGCTTGAGGGGGATTTTCAGTAGATAATCCCACCCTAACTCGATTCTTCGCCCTACACTTCCTCCTCCCATTCATAATCGCAGGCCTTACACTCATCCACCTCACCTTCCTTCATGAGTCAGGATCCAACAACCCACTGGGAATCGTATCAAACTGTGACAAAATCCCATTCCATCCCTACTTTACCCTAAAAGATATCCTAGGATTCACACTCATGCTCTTACCACTAACAACCCTAGCCCTATTCTCACCTAACC
>Phoebetria_palpebrata_HQ112252
AATGAGCTTGAGGGGGATTTTCAGTAGATAATCCCACCCTAACTCGATTCTTCGCCCTACACTTCCTCCTCCCATTCATAATCGCAGGCCTTACACTCATCCACCTCACCTTCCTTCATGAGTCAGGATCCAACAACCCACTGGGAATCGTATCAAACTGTGACAAAATCCCATTCCATCCCTACTTTACCCTAAAAGATATCCTAGGATTCACACTCATGCTCTTACCACTAACAACCCTAGCCCTATTCTCACCTAACC
>Phoebetria_palpebrata_HQ112253
AATGAGCTTGAGGGGGATTTTCAGTAGATAATCCCACCCTAACTCGATTCTTCGCCCTACACTTCCTCCTCCCATTCATAATCGCAGGCCTTACACTCATCCACCTCACCTTCCTTCATGAGTCAGGATCCAACAACCCACTGGGAATCGTATCAAACTGTGACAAAATCCCATTCCATCCCTACTTTACCCTAAAAGATATCCTAGGATTCACACTCATGCTCTTACCACTAACAACCCTAGCCCTATTCTCACCTAACC
>Phoebetria_palpebrata_HQ112254
AATGAGCTTGAGGGGGATTTTCAGTAGATAATCCCACCCTAACTCGATTCTTCGCCCTACACTTCCTCCTCCCATTCATAATCGCAGGCCTTACACTCATCCACCTCACCTTCCTTCATGAGTCAGGATCCAACAACCCACTGGGAATCGTATCAAACTGTGACAAAATCCCATTCCATCCCTACTTTACCCTAAAAGATATCCTAGGACTCACACTCATGCTCTTACCACTAACAACCCTAGCCCTATTCTCACCTAACC
>Phoebetria_palpebrata_HQ112255
AATGAGCTTGAGGGGGATTTTCAGTAGATAATCCCACCCTAACTCGATTCTTCGCCCTACACTTCCTCCTCCCATTCATAATCGCAGGCCTTACACTCATCCACCTCACCTTCCTTCATGAGTCAGGATCCAACAACCCACTGGGAATCGTATCAAACTGTGACAAAATCCCATTCCATCCCTACTTTACCCTAAAAGATATCCTAGGACTCACACTCATGCTCTTACCACTAACAACCCTAGCCCTATTCTCACCTAACC
>Phoebetria_palpebrata_HQ112257
AATGAGCTTGAGGGGGATTTTCAGTAGATAATCCCACCCTAACTCGATTCTTCGCCCTACACTTCCTCCTCCCATTCATAATCGCAGGCCTTACACTCATCCACCTCACCTTCCTTCATGAGTCAGGATCCAACAACCCACTGGGAATCGTATCAAACTGTGACAAAATCCCATTCCATCCCTACTTTACCCTAAAAGATATCCTAGGATTCACACTCATGCTCTTACCACTAACAACCCTAGCCCTATTCTCACCTAACC
>Phoebetria_palpebrata_HQ112258
AATGAGCTTGAGGGGGATTTTCAGTAGATAATCCCACCCTAACTCGATTCTTCGCCCTACACTTCCTCCTCCCATTCATAATCGCAGGCCTTACACTCATCCACCTCACCTTCCTTCATGAGTCAGGATCCAACAACCCACTGGGAATCGTATCAAACTGTGACAAAATCCCATTCCATCCCTACTTTACCCTAAAAGATATCCTAGGATTCACACTCATGCTCTTACCACTAACAACCCTAGCCCTATTCTCACCTAACC
>Phoebetria_palpebrata_HQ112259
AATGAGCTTGAGGGGGATTTTCAGTAGATAATCCCACCCTAACTCGATTCTTCGCCCTACACTTCCTCCTCCCATTCATAATCGCAGGCCTTACACTCATCCACCTCACCTTCCTTCATGAGTCAGGATCCAACAACCCACTGGGAATCGTATCAAACTGTGACAAAATCCCATTCCATCCCTACTTTACCCTAAAAGATATCCTAGGATTCACACTCATGCTCTTACCACTAACAACCCTAGCCCTATTCTCACCTAACC
>Phoebetria_palpebrata_HQ112260
AATGAGCTTGAGGGGGATTTTCAGTAGATAATCCCACCCTAACTCGATTCTTCGCCCTACACTTCCTCCTCCCATTCATAATCGCAGGCCTTACACTCATCCACCTCACCTTCCTTCATGAGTCAGGATCCAACAACCCACTGGGAATCGTATCAAACTGTGACAAAATCCCATTCCATCCCTACTTTACCCTAAAAGATATCCTAGGATTCACACTCATGCTCTTACCACTAACAACCCTAGCCCTATTCTCACCTAACC
>Phoebetria_palpebrata_HQ112262
AATGAGCTTGAGGGGGATTTTCAGTAGATAATCCCACCCTAACTCGATTCTTCGCCCTACACTTCCTCCTCCCATTCATAATCGCAGGCCTTACACTCATCCACCTCACCTTCCTTCATGAGTCAGGATCCAACAACCCACTGGGAATCGTATCAAACTGTGACAAAATCCCATTCCATCCCTACTTTACCCTAAAAGATATCCTAGGATTCACACTCATGCTCTTACCACTAACAACCCTAGCCCTATTCTCACCTAACC
>Phoebetria_palpebrata_HQ112263
AATGAGCTTGAGGGGGATTTTCAGTAGATAATCCCACCCTAACTCGATTCTTCGCCCTACACTTCCTCCTCCCATTCATAATCGCAGGCCTTACACTCATCCACCTCACCTTCCTTCATGAGTCAGGATCCAACAACCCACTGGGAATCGTATCAAACTGTGACAAAATCCCATTCCATCCCTACTTTACCCTAAAAGATATCCTAGGATTCACACTCATGCTCTTACCACTAACAACCCTAGCCCTATTCTCACCTAACC
>Phoebetria_palpebrata_HQ112264
AATGAGCTTGAGGGGGATTTTCAGTAGATAATCCCACCCTAACTCGATTCTTCGCCCTACACTTCCTCCTCCCATTCATAATCGCAGGCCTTACACTCATCCACCTCACCTTCCTTCATGAGTCAGGATCCAACAACCCACTGGGAATCGTATCAAACTGTGACAAAATCCCATTCCATCCCTACTTTACCCTAAAAGATATCCTAGGATTCACACTCATGCTCTTACCACTAACAACCCTAGCCCTATTCTCACCTAACC
>Phoebetria_palpebrata_HQ112265
AATGAGCTTGAGGGGGATTTTCAGTAGATAATCCCACCCTAACTCGATTCTTCGCCCTACACTTCCTCCTCCCATTCATAATCGCAGGCCTTACACTCATCCACCTCACCTTCCTTCATGAATCAGGATCCAACAACCCACTGGGAATCGTATCAAACTGTGACAAAATCCCATTCCATCCCTACTTTACCCTAAAAGATATCCTAGGATTCACACTCATGCTCTTACCACTAACAACCCTAGCCCTATTCTCACCTAACC
>Phoebetria_palpebrata_HQ112266
AATGAGCTTGAGGGGGATTTTCAGTAGATAATCCCACCCTAACTCGATTCTTCGCCCTACACTTCCTCCTCCCATTCATAATCGCAGGCCTTACACTCATCCACCTCACCTTCCTTCATGAGTCAGGATCCAACAACCCACTGGGAATCGTATCAAACTGTGACAAAATCCCATTCCATCCCTACTTTACCCTAAAAGATATCCTAGGATTCACACTCATGCTCTTACCACTAACAACCCTAGCCCTATTCTCACCTAACC
>Phoebetria_palpebrata_HQ112267
AATGAGCTTGAGGGGGATTTTCAGTAGATAATCCCACCCTAACTCGATTCTTCGCCCTACACTTCCTCCTCCCATTCATAATCGCAGGCCTTACACTCATCCACCTCACCTTCCTTCATGAGTCAGGATCCAACAACCCACTGGGAATCGTATCAAACTGTGACAAAATCCCATTCCATCCCTACTTTACCCTAAAAGATATCCTAGGATTCACACTCATGCTCTTACCACTAACAACCCTAGCCCTATTCTCACCTAACC
>Phoebetria_palpebrata_MLM1
AATGAGCTTGAGGGGGATTTTCAGTAGATAATCCCACCCTAACTCGATTCTTCGCCCTACACTTCCTCCTCCCATTCATAATCGCAGGCCTTACACTCATCCACCTCACCTTCCTTCATGAGTCAGGATCCAACAACCCACTGGGAATCGTATCAAACTGTGACAAAATCCCATTCCATCCCTACTTTACCCTAAAAGATATCCTAGGATTCACACTCATGCTCTTACCACTAACAACCCTAGCCCTATTCTCACCTAACC
>Phoebetria_palpebrata_MLM19
AATGAGCTTGAGGGGGATTTTCAGTAGATAATCCCACCCTAACTCGATTCTTCGCCCTACACTTCCTCCTCCCATTCATAATCGCAGGCCTTACACTCATCCACCTCACCTTCCTTCATGAGTCAGGATCCAACAACCCACTGGGAATCGTATCAAACTGTGACAAAATCCCATTCCATCCCTACTTTACCCTAAAAGATATCCTAGGATTCACACTCATGCTCTTACCACTAACAACCCTAGCCCTATTCTCACCTAACC
>Phoebetria_palpebrata_PPU48943
AATGAGCTTGAGGGGGATTTTCAGTAGATAATCCCACCCTAACTCGATTCTTCGCCCTACACTTCCTCCTCCCATTCATAATCGCAGGCCTTACACTCATCCACCTCACCTTCCTTCATGAGTCAGGATCCAACAACCCACTGGGAATCGTATCAAACTGTGACAAAATCCCATTCCATCCCTACTTTACCCTAAAAGATATCCTAGGATTCACACTCATGCTCTTACCACTAACAACCCTAGCCCTATTCTCACCTAACC
>Procellaria_aequinoctialis_1_ANT_
AATGAGCCTGAGGGGGCTTCTCAGTGGATAACCCCACACTAACTCGATTCTTTGCCCTACACTTCCTCCTTCCCTTTATAATCGCAGGACTTACCCTAGTCCATCTCGCCTTCCTCCACGAATCAGGTTCAAATAACCCCCTCGGCATCGTATCAAACTGTGATAAAATCCCATTCCACCCTTACTTCACCCTAAAAGACATCCTAGGATTCACACTCATATTCCTCCCCCTAACAACCTTAGCCCTATTCTCCCCGAACC
>Procellaria_aequinoctialis_2_NZ_
AATGAGCCTGAGGGGGCTTCTCAGTGGATAACCCCACACTAACTCGATTCTTTGCCCTACACTTCCTCCTTCCCTTTATAATCGCAGGACTTACCCTAGTCCATCTCACCTTCCTCCACGAATCAGGTTCAAATAACCCCCTCGGCATCGTATCAAACTGTGATAAAATCCCATTCCACCCTTACTTCACCCTAAAAGACATCCTAGGATTCACACTCATATTCCTCCTCCTAACAACCTTAGCCCTATTCTCCCCGAACC
>Procellaria_aequinoctialis_5_ANT_
AATGAGCCTGAGGGGGCTTCTCAGTGGATAACCCCACACTAACTCGATTCTTTGCCCTACACTTCCTCCTTCCCTTTATAATCGCAGGACTTACCCTAGTCCATCTCGCCTTCCTCCACGAATCAGGTTCAAATAACCCCCTCGGCATCGTATCAAACTGCGATAAAATCCCATTCCACCCTTACTTCACCCTAAAAGACATCCTAGGATTCACACTCATATTCCTCCCCCTAACAACCTTAGCCCTATTCTCCCCGAACC
>Procellaria_aequinoctialis_6_NZ_
AATGAGCCTGAGGGGGCTTCTCAGTGGATAACCCCACACTAACTCGATTCTTTGCCCTACACTTCCTCCTTCCCTTTATAATCGCAGGACTTACCCTAGTCCATCTCACCTTCCTCCACGAATCAGGTTCAAATAACCCCCTCGGCATCGTATCAAACTGTGATAAAATCCCATTCCACCCTTACTTCACCCTAAAAGACATCCTAGGATTCACACTCATATTCCTCCTCCTAACAACCTTAGCCCTATTCTCCCCGAACC
>Procellaria_aequinoctialis_7_NZ_
AATGAGCCTGAGGGGGCTTCTCAGTGGATAACCCCACACTAACTCGATTCTTTGCCCTACACTTCCTCCTTCCCTTTATAATCGCAGGACTTACCCTAGTCCATCTCGCCTTCCTCCACGAATCAGGTTCAAATAACCCCCTCGGCATCGTATCAAACTGTGATAAAATCCCATTCCACCCTTACTTCACCCTAAAAGACATCCTAGGATTCACACTCATATTCCTCCTCCTAACAACCTTAGCCCTATTCTCCCCGAACC
>Procellaria_aequinoctialis_8_ANT_
AATGAGCCTGAGGGGGCTTCTCAGTGGATAACCCCACACTAACTCGATTCTTTGCCCTACACTTCCTCCTTCCCTTTATAATCGCAGGACTTACCCTAGTCCATCTCACCTTCCTCCACGAATCAGGTTCAAATAACCCCCTCGGCATCGTATCAAACTGTGATAAAATCCCATTCCACCCTTACTTCACCCTAAAAGACATCCTAGGATTCACACTCATATTCCTCCTCCTAACAACCTTAGCCCTATTCTCCCCGAACC
>Procellaria_aequinoctialis_10_ANT_
AATGAGCCTGAGGGGGCTTCTCAGTGGATAACCCCACACTAACTCGATTCTTTGCCCTACACTTCCTCCTTCCCTTTATAATCGCAGGACTTACCCTAGTCCATCTCACCTTCCTCCACGAATCAGGTTCAAATAACCCCCTCGGCATCGTATCAAACTGTGATAAAATCCCATTCCACCCTTACTTCACCCTAAAAGACATCCTAGGATTCACACTCATATTCCTCCTCCTAACAACCTTAGCCCTATTCTCCCCGAACC
>Procellaria_aequinoctialis_25_NZ_
AATGAGCCTGAGGGGGCTTCTCAGTGGATAACCCCACACTAACTCGATTCTTTGCCCTACACTTCCTCCTTCCCTTTATAATCGCAGGACTTACCCTAGTCCATCTCACCTTCCTCCACGAATCAGGTTCAAATAACCCCCTCGGCATCGTATCAAACTGTGATAAAATCCCATTCCACCCTTACTTCACCCTAAAAGACATCCTAGGATTCACACTCATATTCCTCCTCCTAACAACCTTAGCCCTATTCTCCCCGAACC
>Procellaria_aequinoctialis_27_AKL_
AATGAGCCTGAGGGGGCTTCTCAGTGGATAACCCCACACTAACTCGATTCTTTGCCCTACACTTCCTCCTTCCCTTTATAATCGCAGGACTTACCCTAGTCCATCTCACCTTCCTCCACGAATCAGGTTCAAATAACCCCCTCGGCATCGTATCAAACTGTGATAAAATCCCATTCCACCCTTACTTCACCCTAAAAGACATCCTAGGATTCACACTCATATTCCTCCTCCTAACAACCTTAGCCCTATTCTCCCCGAACC
>Procellaria_aequinoctialis_32_AKL
AATGAGCCTGAGGGGGCTTCTCAGTGGATAACCCCACACTAACTCGATTCTTTGCCCTACACTTCCTCCTTCCCTTTATAATCGCAGGACTTACCCTAGTCCATCTCACCTTCCTCCACGAATCAGGTTCAAATAACCCCCTCGGCATCGTATCAAACTGTGATAAAATCCCATTCCACCCTTACTTCACCCTAAAAGACATCCTAGGATTCACACTCATATTCCTCCTCCTAACAACCTTAGCCCTATTCTCCCCGAACC
>Procellaria_aequinoctialis_33_AKL_
AATGAGCCTGAGGGGGCTTCTCAGTGGATAACCCCACACTAACTCGATTCTTTGCCCTACACTTCCTCCTTCCCTTTATAATCGCAGGACTTACCCTAGTCCATCTCACCTTCCTCCACGAATCAGGTTCAAATAACCCCCTCGGCATCGTATCAAACTGTGATAAAATCCCATTCCACCCTTACTTCACCCTAAAAGACATCCTAGGATTCACACTCATATTCCTCCTCCTAACAACCTTAGCCCTATTCTCCCCGAACC
>Procellaria_aequinoctialis_35_AKL_
AATGAGCCTGAGGGGGCTTCTCAGTGGATAACCCCACACTAACTCGATTCTTTGCCCTACACTTCCTCCTTCCCTTTATAATCGCAGGACTTACCCTAGTCCATCTCACCTTCCTCCACGAATCAGGTTCAAATAACCCCCTCGGCATCGTATCAAACTGTGATAAAATCCCATTCCACCCTTACTTCACCCTAAAAGACATCCTAGGATTCACACTCATATTCCTCCTCCTAACAACCTTAGCCCTATTCTCCCCGAACC
>Procellaria_aequinoctialis_39_AKL_
AATGAGCCTGAGGGGGCTTCTCAGTGGATAACCCCACACTAACTCGATTCTTTGCCCTACACTTCCTCCTTCCCTTTATAATCGCAGGACTTACCCTAGTCCATCTCACCTTCCTCCACGAATCAGGTTCAAATAACCCCCTCGGCATCGTATCAAACTGTGATAAAATCCCATTCCACCCTTACTTCACCCTAAAAGACATCCTAGGATTCACACTCATATTCCTCCTCCTAACAACCTTAGCCCTATTCTCCCCGAACC
>Procellaria_aequinoctialis_62_AIO_
AATGAGCCTGAGGGGGCTTCTCAGTGGATAACCCCACACTAACTCGATTCTTTGCCCTACACTTCCTCCTTCCCTTTATAATCGCAGGACTTACCCTAGTCCATCTCACCTTCCTCCACGAATCAGGTTCAAATAACCCCCTCGGCATCGTATCAAACTGTGATAAAATCCCATTCCACCCTTACTTCACCCTAAAAGACATCCTAGGATTCACACTCATATTCCTCCTCCTAACAACCTTAGCCCTATTCTCCCCGAACC
>Procellaria_aequinoctialis_69_SG_
AATGAGCCTGAGGGGGCTTCTCAGTGGATAACCCCACACTAACTCGATTCTTTGCCCTACACTTCCTCCTTCCCTTTATAATCGCAGGACTTACCCTAGTCCATCTCACCTTCCTCCACGAATCAGGTTCAAATAACCCCCTCGGCATCGTATCAAACTGTGATAAAATCCCATTCCACCCTTACTTCACCCTAAAAGACATCCTAGGATTCACACTCATATTCCTCCTCCTAACAACCTTAGCCCTATTCTCCCCGAACC
>Procellaria_aequinoctialis_71_SG_
AATGAGCCTGAGGGGGCTTCTCAGTGGATAACCCCACACTAACTCGATTCTTTGCCCTACACTTCCTCCTTCCCTTTATAATCGCAGGACTTACCCTAGTCCATCTCACCTTCCTCCACGAATCAGGTTCAAATAACCCCCTCGGCATCGTATCAAACTGTGATAAAATCCCATTCCACCCTTACTTCACCCTAAAAGACATCCTAGGATTCACACTCATATTCCTCCTCCTAACAACCTTAGCCCTATTCTCCCCGAACC
>Procellaria_aequinoctialis_74_SG_
AATGAGCCTGAGGGGGCTTCTCAGTGGATAACCCCACACTAACTCGATTCTTTGCCCTACACTTCCTCCTTCCCTTTATAATCGCAGGACTTACCCTAGTCCATCTCACCTTCCTCCACGAATCAGGTTCAAATAACCCCCTCGGCATCGTATCAAACTGTGATAAAATCCCATTCCACCCTTACTTCACCCTAAAAGACATCCTAGGATTCACACTCATATTCCTCCTCCTAACAACCTTAGCCCTATTCTCCCCGAACC
>Procellaria_aequinoctialis_84_ANT
AATGAGCCTGAGGGGGCTTCTCAGTGGATAACCCCACACTAACTCGATTCTTTGCCCTACACTTCCTCCTTCCCTTTATAATCGCAGGACTTACCCTAGTCCATCTCACCTTCCTCCACGAATCAGGTTCAAATAACCCCCTCGGCATCGTATCAAACTGTGATAAAATCCCATTCCACCCTTACTTCACCCTAAAAGACATCCTAGGATTCACACTCATATTCCTCCTCCTAACAACCTTAGCCCTATTCTCCCCGAACC
>Procellaria_aequinoctialis_87_CAM
AATGAGCCTGAGGGGGCTTCTCAGTGGATAACCCCACACTAACTCGATTCTTTGCCCTACACTTCCTCCTTCCCTTTATAATCGCAGGACTTACCCTAGTCCATCTCACCTTCCTCCACGAATCAGGTTCAAATAACCCCCTCGGCATCGTATCAAACTGTGATAAAATCCCATTCCACCCTTACTTCACCCTAAAAGACATCCTAGGATTCACACTCATATTCCTCCTCCTAACAACCTTAGCCCTATTCTCCCCGAACC
>Procellaria_aequinoctialis_90_CAM
AATGAGCCTGAGGGGGCTTCTCAGTGGATAACCCCACACTAACTCGATTCTTTGCCCTACACTTCCTCCTTCCCTTTATAATCGCAGGACTTACCCTAGTCCATCTCACCTTCCTCCACGAATCAGGTTCAAATAACCCCCTCGGCATCGTATCAAACTGTGATAAAATCCCATTCCACCCTTACTTCACCCTAAAAGACATCCTAGGATTCACACTCATATTCCTCCTCCTAACAACCTTAGCCCTATTCTCCCCGAACC
>Procellaria_aequinoctialis_96_CAM
AATGAGCCTGAGGGGGCTTCTCAGTGGATAACCCCACACTAACTCGATTCTTTGCCCTACACTTCCTCCTTCCCTTTATAATCGCAGGACTTACCCTAGTCCATCTCGCCTTCCTCCACGAATCAGGTTCAAATAACCCCCTCGGCATCGTATCAAACTGTGATAAAATCCCATTCCACCCTTACTTCACCCTAAAAGACATCCTAGGATTCACACTCATATTCCTCCCCCTAACAACCTTAGCCCTATTCTCCCCGAACC
>Procellaria_aequinoctialis_107_CAM_
AATGAGCCTGAGGGGGCTTCTCAGTGGATAACCCCACACTAACTCGATTCTTTGCCCTACACTTCCTCCTTCCCTTTATAATCGCAGGACTTACCCTAGTCCATCTCACCTTCCTCCACGAATCAGGTTCAAATAACCCCCTCGGCATCGTATCAAACTGTGATAAAATCCCATTCCACCCTTACTTCACCCTAAAAGACATCCTAGGATTCACACTCATATTCCTCCTCCTAACAACCTTAGCCCTATTCTCCCCGAACC
>Procellaria_aequinoctialis_114_CAM_
AATGAGCCTGAGGGGGCTTCTCAGTGGATAACCCCACACTAACTCGATTCTTTGCCCTACACTTCCTCCTTCCCTTTATAATCGCAGGACTTACCCTAGTCCATCTCACCTTCCTCCACGAATCAGGTTCAAATAACCCCCTCGGCATCGTATCAAACTGTGATAAAATCCCATTCCACCCTTACTTCACCCTAAAAGACATCCTAGGATTCACACTCATATTCCTCCTCCTAACAACCTTAGCCCTATTCTCCCCGAACC
>Procellaria_aequinoctialis_115_CAM_
AATGAGCCTGAGGGGGCTTCTCAGTGGATAACCCCACACTAACTCGATTCTTTGCCCTACACTTCCTCCTTCCCTTTATAATCGCAGGACTTACCCTAGTCCATCTCACCTTCCTCCACGAATCAGGTTCAAATAACCCCCTCGGCATCGTATCAAACTGTGATAAAATCCCATTCCACCCTTACTTCACCCTAAAAGACATCCTAGGATTCACACTCATATTCCTCCTCCTAACAACCTTAGCCCTATTCTCCCCGAACC
>Procellaria_aequinoctialis_124_CRO_
AATGAGCCTGAGGGGGCTTCTCAGTGGATAACCCCACACTAACTCGATTCTTTGCCCTACACTTCCTCCTTCCCTTTATAATCGCAGGACTTACCCTAGTCCATCTCACCTTCCTCCACGAATCAGGTTCAAATAACCCCCTCGGCATCGTATCAAACTGTGATAAAATCCCATTCCACCCTTACTTCACCCTAAAAGACATCCTAGGATTCACACTCATATTCCTCCCCCTAACAACCTTAGCCCTATTCTCCCCGAACC
>Procellaria_aequinoctialis_130CRO_
AATGAGCCTGAGGGGGCTTCTCAGTGGATAACCCCACACTAACTCGATTCTTTGCCCTACACTTCCTCCTTCCCTTTATAATCGCAGGACTTACCCTAGTCCATCTCACCTTCCTCCACGAATCAGGTTCAAATAACCCCCTCGGCATCGTATCAAACTGTGATAAAATCCCATTCCACCCTTACTTCACCCTAAAAGACATCCTAGGATTCACACTCATATTCCTCCTCCTAACAACCTTAGCCCTATTCTCCCCGAACC
>Procellaria_aequinoctialis_132_AIO_
AATGAGCCTGAGGGGGCTTCTCAGTGGATAACCCCACACTAACTCGATTCTTTGCCCTACACTTCCTCCTTCCCTTTATAATCGCAGGACTTACCCTAGTCCATCTCACCTTCCTCCACGAATCAGGTTCAAATAACCCCCTCGGCATCGTATCAAACTGTGATAAAATCCCATTCCACCCTTACTTCACCCTAAAAGACATCCTAGGATTCACACTCATATTCCTCCTTCTAACAACCTTAGCCCTATTCTCCCCGAACC
>Procellaria_aequinoctialis_147_MAR_
AATGAGCCTGAGGGGGCTTCTCAGTGGATAACCCCACACTAACTCGATTCTTTGCCCTACACTTCCTCCTTCCCTTTATAATCGCAGGACTTACCCTAGTCCATCTCACCTTCCTCCACGAATCAGGTTCAAATAACCCCCTCGGCATCGTATCAAACTGTGATAAAATCCCATTCCATCCTTACTTCACCCTAAAAGACATCCTAGGATTCACACTCATATTCCTCCTCCTAACAACCTTAGCCCTATTCTCCCCGAACC
>Procellaria_aequinoctialis_JM2019
AATGAGCCTGAGGGGGCTTCTCAGTGGATAACCCCACACTAACTCGATTCTTTGCCCTACACTTCCTCCTTCCCTTTATAATCGCAGGACTTACCCTAGTCCATCTCACCTTCCTCCACGAATCAGGTTCAAATAACCCCCTCGGCATCGTATCAAACTGTGATAAAATCCCATTCCACCCTTACTTCACCCTAAAAGACATCCTAGGATTCACACTCATATTCCTCCTCCTAACAACCTTAGCCCTATTCTCCCCGAACC
>Procellaria_aequinoctialis_PAU74350
AATGAGCCTGAGGGGGCTTCTCAGTGGATAACCCCACACTAACTCGATTCTTTGCCCTACACTTCCTCCTTCCCTTTATAATCGCAGGACTTACCCTAGTCCATCTCACCTTCCTCCACGAATCAGGTTCAAATAACCCCCTCGGCATCGTATCAAACTGTGATAAAATCCCATTCCACCCTTACTTCACCCTAAAAGACATCCTAGGATTCACACTCATATTCCTCCTCCTAACAACCTTAGCCCTATTCTCCCCGAACC
>Procellaria_cinerea_A3
AATGAGCCTGAGGGGGCTTCTCAGTGGATAACCCTACACTAACCCGATTCTTTGCTCTACACTTCCTCCTTCCCTTTATAATCGCAGGGCTTACCCTAGTCCATCTCACCTTCCTCCACGAATCAGGTTCAAATAACCCCCTCGGCATCGTATCAAACTGTGATAAAATCCCATTCCACCCCTACTTTACCCTAAAAGACATCCTAGGATTCACACTCATATTCCTCCCACTAACAACCCTAGCCCTATTCTCCCCAAACC
>Procellaria_cinerea_A4
AATGAGCCTGAGGGGGCTTCTCAGTGGATAACCCTACACTAACCCGATTCTTTGCTCTACACTTCCTCCTTCCCTTTATAATCGCAGGGCTTACCCTAGTCCATCTCACCTTCCTCCACGAATCAGGTTCAAATAACCCCCTCGGCATCGTATCAAACTGTGATAAAATCCCATTCCACCCCTACTTTACCCTAAAAGACATCCTAGGATTCACACTCATATTCCTCCCACTAACAACCCTAGCCCTATTCTCCCCAAACC
>Procellaria_cinerea_A5
AATGAGCCTGAGGGGGCTTCTCAGTGGATAACCCTACACTAACCCGATTCTTTGCCCTACACTTCCTCCTTCCCTTTATAATCGCAGGGCTTACCCTAGTCCATCTCACCTTCCTCCACGAATCAGGTTCAAATAACCCCCTCGGCATCGTATCAAACTGTGATAAAATCCCATTCCACCCCTACTTTACCCTAAAAGACATCCTAGGATTCACACTCATATTCCTCCCACTAACAACCCTAGCCCTATTCTCCCCAAACC
>Procellaria_cinerea_AP009191
AATGAGCCTGAGGGGGCTTCTCAGTGGATAACCCTACACTAACCCGATTCTTTGCCCTACACTTCCTCCTTCCCTTTATAATCGCAGGGCTTACCCTAGTCCATCTCACCTTCCTCCACGAATCAGGTTCAAATAACCCCCTCGGCATCGTATCAAACTGTGATAAAATCCCATTCCACCCCTACTTTACCCTAAAAGACATCCTAGGATTCACACTCATATTCCTCCCACTAACAACCCTAGCCCTATTCTCCCCAAACC
>Procellaria_cinerea_PCU48940
AATGAGCCTGAGGGGGCTTCTCAGTGGATAACCCTACACTAACCCGATTCTTTGCTCTACACTTCCTCCTTCCCTTTATAATCGCAGGGCTTACCCTAGTCCATCTCACCTTCCTCCACGAATCAGGTTCAAATAACCCCCTCGGCATCGTATCAAACTGTGATAAAATCCCATTCCACCCCTACTTTACCCTAAAAGACATCCTAGGATTCACACTCATATTCCTCCCACTAACAACCCTAGCCCTATTCTCCCCAAACC
>Procellaria_parkinsoni_AF076077
AATGAGCCTGAGGAGGCTTCTCAGTGGATAACCCCACACTAACCCGATTCTTCGCCCTACACTTCCTCCTTCCCTTTATAATCGCAGGGCTTACCCTAGTCCATCTCACCTTCCTCCACGAATCAGGTTCAAATAACCCCCTTGGCATCGTATCAAACTGTGATAAAATCCCATTCCACCCTTACTTCACCCTAAAAGATATCCTAGGATTCACACTTATACTCCTCCCATTAACAACCTTAGCCCTATTCTCACCAAACC
>Procellaria_westlandica_AF076078
AATGAGCCTGAGGAGGCTTCTCAGTGGATAACCCCACACTAACCCGATTCTTCGCCCTACACTTCCTCCTCCCTTTTATAATCGCAGGGCTTACCCTAGTCCATCTCACCTTCCTCCACGAATCAGGTTCAAATAACCCCCTCGGCATCGTATCAAACTGTGATAAAATCCCATTCCACCCTTACTTCACCCTAAAAGACATCCTAGGATTCACACTCATATTCCTCCTACTAACAACCTTAGCCCTATTCTCCCCAAACC
>Pseudobulweria_aterrima_JF522101
AATGAGCTTGAGGAGGATTCTCAGTAGACAATCCCACATTAACCCGATTCTTTGCCCTACACTTCCTCCTTCCCTTCATAATCGCAGGACTCACACTAATCCACCTTACCTTCCTCCACGAATCCGGCTCAAACAATCCTCTAGGCATTGTAGCAAACTGTGACAAAATCCCATTCCATCCCTACTTCACCCTAAAAGACATCTTAGGTTTCACAATCATATTTCTCCCACTAACAACCTTAGCCCTATTCTCCCCTAACT
>Pterodroma_alba_KU984915
AATGAGCCTGGGGGGGATTCTCAGTGGACAACCCTACATTAACTCGATTCTTCGCCCTACACTTCCTCCTACCTTTTGTAATCGCAGGACTAACCCTAATTCACCTCACCTTCCTCCATGAATCAGGCTCAAACAACCCTCTCGGTATCGTATCAAACTGTGACAAAATCCCATTCCACCCCTACTTCACCCTAAAAGACATCCTAGGCTTTATATTCATACTCCTCCCACTAACAACTCTAGCCCTATTCTCCCCTAACC
>Pterodroma_alba_KU984916
AATGAGCCTGGGGGGGATTCTCAGTGGACAACCCTACATTAACTCGATTCTTCGCCCTACACTTCCTCCTACCTTTTGTAATCGCAGGACTAACCCTAATTCACCTCACCTTCCTCCATGAATCAGGCTCAAACAACCCTCTCGGTATCGTATCAAACTGTGACAAAATCCCATTCCACCCCTACTTCACCCTAAAAGACATCCTAGGCTTTATATTCATACTCCTCCCACTAACAACTCTAGCCCTATTCTCCCCTAACC
>Pterodroma_alba_KU984917
AATGAGCCTGGGGGGGATTCTCAGTGGACAACCCTACATTAACTCGATTCTTCGCCCTACACTTCCTCCTACCTTTTGTAATCGCAGGACTAACCCTAATTCACCTCACCTTCCTCCATGAATCAGGCTCAAACAACCCTCTCGGTATCGTATCAAACTGTGACAAAATCCCATTCCACCCCTACTTCACCCTAAAAGACATCCTAGGCTTTATATTCATACTCCTCCCACTAACAACTCTAGCCCTATTCTCCCCTAACC
>Pterodroma_alba_OP058019_
AATGAGCCTGAGGGGGATTCTCAGTGGACAACCCTACATTAACTCGATTCTTCGCCCTACACTTCCTCCTACCTTTTGTAATCGCAGGACTAACCCTAATTCACCTCACCTTCCTCCATGAATCAGGCTCAAACAACCCTCTCGGTATCGTATCAAACTGTGACAAAATCCCATTCCACCCCTACTTCACCCTAAAAGACATCCTAGGCTTTATATTCATACTCCTCCCACTAACAACTCTAGCCCTATTCTCCCCTAACC
>Pterodroma_alba_OP058020_
AATGAGCCTGAGGGGGATTCTCAGTGGACAACCCTACATTAACTCGATTCTTCGCCCTACACTTCCTCCTACCTTTTGTAATCGCAGGACTAACCCTAATTCACCTCACCTTCCTCCATGAATCAGGCTCAAACAACCCTCTCGGTATCGTATCAAACTGTGACAAAATCCCATTCCACCCCTACTTCACCCTAAAAGACATCCTAGGCTTTATATTCATACTCCTCCCACTAACAACTCTAGCCCTATTCTCCCCTAACC
>Pterodroma_alba_OP058021_
AATGAGCCTGAGGGGGATTCTCAGTGGACAACCCTACATTAACTCGATTCTTCGCCCTACACTTCCTCCTACCTTTTGTAATCGCAGGACTAACCCTAATTCACCTCACCTTCCTCCATGAATCAGGCTCAAACAACCCTCTCGGTATCGTATCAAACTGTGACAAAATCCCATTCCACCCCTACTTCACCCTAAAAGACATCCTAGGCTTTATATTCATACTCCTCCCACTAACAACTCTAGCCCTATTCTCCCCTAACC
>Pterodroma_alba_OP058022_
AATGAGCCTGAGGGGGATTCTCAGTGGACAACCCTACATTAACTCGATTCTTCGCCCTACACTTCCTCCTACCTTTTGTAATCGCAGGACTAACCCTAATTCACCTCACCTTCCTCCATGAATCAGGCTCAAACAACCCTCTCGGTATCGTATCAAACTGTGACAAAATCCCATTCCACCCCTACTTCACCCTAAAAGACATCCTAGGCTTTATATTCATACTCCTCCCACTAACAACTCTAGCCCTATTCTCCCCTAACC
>Pterodroma_alba_OP058023_
AATGAGCCTGGGGGGGATTCTCAGTGGACAACCCTACATTAACTCGATTCTTCGCCCTACACTTCCTCCTACCTTTTGTAATCACAGGACTAACCCTAATTCACCTCACCTTCCTCCATGAATCAGGCTCAAACAACCCTCTCGGTATCGTATCAAACTGTGACAAAATCCCATTCCACCCCTACTTCACCCTAAAAGACATCCTAGGCTTTATATTCATACTCCTCCCACTAACAACTCTAGCCCTATTCTCCCCTAACC
>Pterodroma_arminjoniana_GQ328969
AATGGGCCTGAGGGGGATTCTCAGTGGACAACCCTACATTAACTCGATTCTTCGCCCTACACTTCCTCCTACCTTTTGTAATCGCAGGGCTAACCCTAATTCACCTCACCTTCCTCCATGAATCAGGCTCAAACAACCCTCTCGGTATCGTATCAAACTGTGACAAAATCCCATTCCACCCCTACTTCACCCTAAAAGACATCCTAGGCTTTATATTCATACTCCTCCCACTAACAACTCTAGCCCTATTCTCCCCTAACC
>Pterodroma_arminjoniana_GQ328970
AATGGGCCTGAGGGGGATTCTCAGTGGACAACCCTACATTAACCCGATTCTTCGCCCTACACTTCCTCCTACCTTTTGTAATCGCAGGGCTAACCCTAATTCACCTCACCTTCCTCCATGAATCAGGCTCAAACAACCCTCTCGGTATCGTATCAAACTGTGACAAAATCCCATTCCACCCCTACTTCACCCTAAAAGACATCCTAGGCTTTATATTCATACTCCTCCCACTAACAACTCTAGCCCTATTCTCCCCTAACC
>Pterodroma_arminjoniana_GQ328971
AATGGGCCTGAGGAGGATTCTCAGTGGACAACCCTACATTAACCCGATTCTTCGCCCTACACTTCCTCCTACCTTTTGTAATCGCAGGGCTAACCCTAATTCACCTCACCTTCCTCCATGAATCAGGCTCAAACAACCCTCTCGGTATCGTATCAAACTGTGACAAAATCCCATTCCACCCCTACTTCACCCTAAAAGACATCCTAGGCTTTATATTCATACTCCTCCCACTAACAACTCTAGCCCTATTCTCCCCTAACC
>Pterodroma_arminjoniana_GQ328972
AATGGGCCTGAGGGGGATTCTCAGTGGACAACCCTACATTAACTCGATTCTTCGCCCTACACTTCCTCCTACCTTTTGTAATCGCAGGGCTAACCCTAATTCACCTCACCTTCCTCCATGAATCAGGCTCAAACAACCCTCTCGGTATCGTATCAAACTGTGACAAAATCCCATTCCACCCCTACTTCGCCCTAAAAGACATCCTAGGCTTTATATTCATACTCCTCCCACTAACAACTCTAGCCCTATTCTCCCCTAACC
>Pterodroma_arminjoniana_GQ328973
AATGGGCCTGAGGGGGATTCTCAGTGGACAACCCTACATTAACTCGATTCTTCGCCCTACACTTCCTCCTACCTTTTGTAATCGCAGGGCTAACCCTAATTCACCTCACCTTCCTCCATGAATCAGGCTCAAACAACCCTCTCGGTATCGTATCAAACTGTGACAAAATCCCATTCCACCCCTACTTCACCCTAAAAGACATCCTAGGCTTTATATTCATACTCCTCCCACTAACAACTCTAGCCCTATTCTCCCCTAACC
>Pterodroma_arminjoniana_GQ328974
AATGGGCCTGAGGGGGATTCTCAGTGGACAACCCTACATTAACTCGATTCTTCGCCCTACACTTCCTCCTACCTTTTGTAATCGCAGGGCTAACCCTAATTCACCTCACCTTCCTCCATGAATCAGGCTCAAACAACCCTCTCGGTATCGTATCAAACTGTGACAAAATCCCATTCCACCCCTACTTCACCCTAAAAGACATCCTAGGCTTTATATTCATACTCCTCCCACTAACAACTCTAGCCCTATTCTCCCCTAACC
>Pterodroma_arminjoniana_GQ328975
AATGAGCCTGAGGGGGATTCTCAGTGGACAACCCTACATTAACTCGATTCTTCGCCCTACACTTCCTCTTACCCTTTGTAATCGCAGGACTAACCCTAATTCACCTCACCTTCCTCCATGAATCAGGCTCAAACAACCCTCTCGGTATCGTATCAAACTGTGACAAAATCCCATTCCACCCCTACTTCACCCTAAAAGACATCCTAGGCTTTATATTCATACTCCTCCCACTAACAACTCTAGCCCTATTCTCCCCTAACC
>Pterodroma_arminjoniana_GQ328977
AATGAGCCTGAGGGGGATTCTCAGTGGACAACCCTACATTAACTCGATTCTTCGCCCTACACTTCCTCTTACCCTTTGTAATCGCAGGACTAACCCTAATTCACCTCACCTTCCTCCATGAATCAGGCTCAAACAACCCTCTCGGTATCGTATCAAACTGTGACAAAATCCCATTCCACCCCTACTTCACCCTAAAAGACATCCTAGGCTTTATATTCATACTCCTCCCACTAACAACTCTAGCCCTATTCTCCCCTAACC
>Pterodroma_arminjoniana_GQ328979
AATGAGCCTGAGGGGGATTCTCAGTGGACAACCCTACATTAACTCGATTCTTCGCCCTACACTTCCTCTTACCCTTTGTAATCGCAGGACTAACCCTAATTCACCTCACCTTCCTCCATGAATCAGGCTCAAACAACCCTCTCGGTATCGTATCAAACTGTGACAAAATCCCATTCCACCCCTACTTCACCCTAAAAGACATCCTAGGCTTTATATTCATACTCCTCCCACTAACAACTCTAGCCCTATTCTCCCCTAACC
>Pterodroma_arminjoniana_GQ328980
AATGAGCCTGAGGGGGATTCTCAGTGGACAACCCTACATTAACTCGATTCTTCGCCCTACACTTCCTCTTACCCTTTGTAATCGCAGGACTAACCCTAATTCACCTCACCTTCCTCCATGAATCAGGCTCAAACAACCCCCTCGGTATCGTATCAAACTGTGACAAAATCCCATTCCACCCCTACTTCACCCTAAAAGACATCCTAGGCTTTATATTCATACTCCTCCCACTAACAACTCTAGCCCTATTCTCCCCTAACC
>Pterodroma_arminjoniana_GQ328984
AATGAGCCTGAGGGGGATTCTCAGTGGACAACCCTACATTAACTCGATTCTTCGCCCTACACTTCCTCTTACCCTTTGTAATCGCAGGACTAACCCTAATTCACCTCACCTTCCTCCATGAATCAGGCTCAAACAACCCCCTCGGTATCGTATCAAACTGTGACAAAATCCCATTCCACCCCTACTTCACCCTAAAAGACATCCTAGGCTTTATATTCATACTCCTCCCACTAACAACTCTAGCCCTATTCTCCCCTAACC
>Pterodroma_arminjoniana_GQ328986
AATGAGCCTGAGGGGGATTCTCAGTGGACAACCCTACATTAACTCGATTCTTCGCCCTACACTTCCTCCTACCTTTTGTAATCGCAGGACTAACCCTAATTCACCTCACCTTCCTCCATGAATCAGGCTCAAACAACCCTCTCGGTATCGTATCAAACTGTGACAAAATCCCATTCCACCCCTACTTCACCCTAAAAGACATCCTAGGCTTTATATTCATACTCCTCCCACTAACAACTCTAGCCCTATTCTCCCCTAACC
>Pterodroma_atrata_OP058024_
AATGAGCCTGAGGGGGATTCTCAGTGGACAACCCTACATTAACTCGATTCTTCGCCCTACACTTCCTCTTACCCTTTGTAATCGCAGGACTAACCCTAATTCACCTCACCTTCCTCCATGAATCAGGCTCAAACAACCCCCTCGGTATCGTATCAAACTGTGACAAAATCCCATTCCACCCCTACTTCACCCTAAAAGACATCCTAGGCTTTATATTCATACTCCTCCCACTAACAACTCTAGCCCTATTCTCCCCTAACC
>Pterodroma_atrata_OP058025_
AATGAGCCTGAGGGGGATTCTCAGTGGACAACCCTACATTAACTCGATTCTTCGCCCTACACTTCCTCCTACCTTTTGTAATCGCAGGACTAACCCTAATTCACCTCACCTTCCTCCATGAGTCAGGCTCAAACAACCCTCTCGGTATCGTATCAAACTGTGACAAAATCCCATTCCACCCCTACTTCACCCTAAAAGACATCCTAGGCTTTATATTCATACTCCTCCCACTAACAACTCTAGCCCTATTCTCCCCTAACC
>Pterodroma_atrata_OP058026_
AATGAGCCTGAGGGGGATTCTCAGTGGACAACCCTACATTAACTCGATTCTTCGCCCTACACTTCCTCCTACCTTTTGTAATCGCAGGACTAACCCTAATTCACCTCACCTTCCTCCATGAGTCAGGCTCAAACAACCCTCTCGGTATCGTATCAAACTGTGACAAAATCCCATTCCACCCCTACTTCACCCTAAAAGACATCCTAGGCTTTATATTCATACTCCTCCCACTAACAACTCTAGCCCTATTCTCCCCTAACC
>Pterodroma_atrata_OP058027_
AATGAGCCTGAGGGGGATTCTCAGTGGACAACCCTACATTAACTCGATTCTTCGCCCTACACTTCCTCCTACCTTTTGTAATCGCAGGACTAACCCTAATTCACCTCACCTTCCTCCATGAGTCAGGCTCAAACAACCCTCTCGGTATCGTATCAAACTGTGACAAAATCCCATTCCACCCCTACTTCACCCTAAAAGACATCCTAGGCTTTATATTCATACTCCTCCCACTAACAACTCTAGCCCTATTCTCCCCTAACC
>Pterodroma_atrata_OP058028_
AATGAGCCTGAGGGGGATTCTCAGTGGACAACCCTACATTAACTCGATTCTTCGCCCTACACTTCCTCCTACCTTTTGTAATCGCAGGACTAACCCTAATTCACCTCACCTTCCTCCATGAGTCAGGCTCAAACAACCCTCTCGGTATCGTATCAAACTGTGACAAAATCCCATTCCACCCCTACTTCACCCTAAAAGACATCCTAGGCTTTATATTCATACTCCTCCCACTAACAACTCTAGCCCTATTCTCCCCTAACC
>Pterodroma_atrata_OP058029_
AATGAGCCTGAGGGGGATTCTCAGTGGACAACCCTACATTAACTCGATTCTTCGCCCTACACTTCCTCCTACCTTTTGTAATCGCAGGACTAACCCTAATTCACCTCACCTTCCTCCATGAGTCAGGCTCAAACAACCCTCTCGGTATCGTATCAAACTGTGACAAAATCCCATTCCACCCCTACTTCACCCTAAAAGACATCCTAGGCTTTATATTCATACTCCTCCCACTAACAACTCTAGCCCTATTCTCCCCTAACC
>Pterodroma_atrata_OP058030_
AATGAGCCTGAGGGGGATTCTCAGTGGACAACCCTACATTAACTCGATTCTTCGCCCTACACTTCCTCCTACCTTTTGTAATCGCAGGACTAACCCTAATTCACCTCACCTTCCTCCATGAGTCAGGCTCAAACAACCCTCTCGGTATCGTATCAAACTGTGACAAAATCCCATTCCACCCCTACTTCACCCTAAAAGACATCCTAGGCTTTATATTCATACTCCTCCCACTAACAACTCTAGCCCTATTCTCCCCTAACC
>Pterodroma_atrata_OP058031_
AATGAGCCTGAGGGGGATTCTCAGTGGACAACCCTACATTAACTCGATTCTTCGCCCTACACTTCCTCCTACCTTTTGTAATCGCAGGACTAACCCTAATTCACCTCACCTTCCTCCATGAGTCAGGCTCAAACAACCCTCTCGGTATCGTATCAAACTGTGACAAAATCCCATTCCACCCCTACTTCACCCTAAAAGACATCCTAGGCTTTATATTCATACTCCTCCCACTAACAACTCTAGCCCTATTCTCCCCTAACC
>Pterodroma_atrata_OP058032_
AATGAGCCTGAGGGGGATTCTCAGTGGACAACCCTACATTAACTCGATTCTTCGCCCTACACTTCCTCCTACCTTTTGTAATCGCAGGACTAACCCTAATTCACCTCACCTTCCTCCATGAGTCAGGCTCAAACAACCCTCTCGGTATCGTATCAAACTGTGACAAAATCCCATTCCACCCCTACTTCACCCTAAAAGACATCCTAGGCTTTATATTCATACTCCTCCCACTAACAACTCTAGCCCTATTCTCCCCTAACC
>Pterodroma_atrata_OP058033_
AATGAGCCTGAGGGGGATTCTCAGTGGACAACCCTACATTAACTCGATTCTTCGCCCTACACTTCCTCCTACCTTTTGTAATCGCAGGACTAACCCTAATTCACCTCACCTTCCTCCATGAATCAGGCTCAAACAACCCTCTCGGTATCGTATCAAACTGTGACAAAATCCCATTCCACCCCTACTTCACCCTAAAAGACATCCTAGGCTTTATATTCATACTCCTCCCACTAACAACTCTAGCCCTATTCTCCCCTAACC
>Pterodroma_atrata_OP058034_
AATGAGCCTGAGGGGGATTCTCAGTGGACAACCCTACATTAACTCGATTCTTCGCCCTACACTTCCTCCTACCTTTTGTAATCGCAGGACTAACCCTAATTCACCTCACCTTCCTCCATGAGTCAGGCTCAAACAACCCTCTCGGTATCGTATCAAACTGTGACAAAATCCCATTCCACCCCTACTTCACCCTAAAAGACATCCTAGGCTTTATATTCATACTCCTCCCACTAACAACTCTAGCCCTATTCTCCCCTAACC
>Pterodroma_axillaris_PAU74342
AATGGGCCTGAGGGGGATTCTCAGTAGACAACCCTACATTAACCCGATTCTTCGCCCTACACTTCCTCCTACCCTTTGTAATTGCAGGACTAACCCTAATCCACCTCACCTTCCTCCACGAATCAGGCTCAAACAATCCTCTTGGTATCGTATCAAACTGTGACAAAATCCCATTCCACCCCTACTTCACCCTAAAAGATATCCTAGGCTTTATATTCATACTCCTCCCACTAACAACCCTAGCCCTATTCTCCCCCAACC
>Pterodroma_brevipes_MH828447
AATGAGCCTGAGGGGGATTCTCAGTAGATAACCCTACATTAACTCGATTCTTCGCTCTGCACTTCCTCCTACCTTTTGTGATCGCAGGACTAACCCTAATTCACCTCACCTTCCTCCACGAATCAGGCTCAAACAATCCTCTCGGCATCGTATCAAACTGTGACAAAATCCCATTTCACCCCTACTTCACCCTAAAAGATATCCTAGGTTTTATATTCATACTCCTTCCACTAACAACCCTGGCCCTATTTTCTCCCAACC
>Pterodroma_cahow_PCU74331
AATGAGCCTGAGGAGGATTCTCAGTAGACAACCCTACACTAACCCGATTCTTCGCCCTACACTTCCTCCTACCTTTCGTAATCGCAGGACTAACCTTAATCCATCTCACCTTCCTCCACGAATCCGGCTCAAATAATCCCCTTGGTGTCGTATCAAACTGCGACAAGATCCCATTCCATCCCTACTTCACCTTAAAAGATATCCTAGGCTTCATATTCATACTTCTCCCACTAACAGCCTTAGCTCTATTCTCCCCCAACC
>Pterodroma_cookii_PCU74345
AATGAGCCTGAGGGGGATTCTCAGTAGATAACCCCACATTAACTCGATTCTTCGCTCTGCACTTCCTCCTACCTTTTGTAATCGCAGGGCTAACCCTAATCCACCTTACCTTCCTCCATGAATCAGGCTCAAACAACCCTCTCGGCATCGTATCAAACTGTGACAAAATCCCATTCCACCCCTACTTCACCCTAAAAGATATCCTAGGTTTTATATTTATACTCCTCCCACTAACAGCCCTAGCCCTATTTTCTCCCAACC
>Pterodroma_deserta_FJ196366
AATGAGCCTGAGGAGGATTCTCAGTAGACAACCCCACACTAACCCGATTCTTCGCCCTACACTTCCTTCTACCTTTTGTAATCGCAGGGTTAACCTTAATTCATCTCACCTTCCTCCACGAATCTGGCTCAAATAATCCTCTTGGTGTCGTATCAAACTGTGACAAGATCCCATTCCATCCTTACTTCACCTTAAAAGATATCCTAGGCTTTATATTCATACTTCTCCCACTAACAGCCTTAGCTCTATTCTCCCCCAACC
>Pterodroma_deserta_FJ196367
AATGAGCCTGAGGAGGATTCTCAGTAGACAACCCCACACTAACCCGATTCTTCGCCCTACACTTCCTTCTACCTTTTGTAATCGCAGGGTTAACCTTAATTCATCTCACCTTCCTCCACGAATCTGGCTCAAATAATCCTCTTGGTGTCGTATCAAACTGTGACAAGATCCCATTCCATCCTTACTTCACCTTAAAAGATATCCTAGGCTTTATATTCATACTTCTCCCACTAACAGCCTTAGCTCTATTCTCCCCCAACC
>Pterodroma_deserta_FJ196368
AATGAGCCTGAGGAGGATTCTCAGTAGACAACCCCACACTAACCCGATTCTTCGCCCTACACTTCCTTCTACCTTTTGTAATCGCAGGGTTAACCTTAATTCATCTCACCTTCCTCCACGAATCTGGCTCAAATAATCCTCTTGGTGTCGTATCAAACTGTGACAAGATCCCATTCCATCCTTACTTCACCTTAAAAGATATCCTAGGCTTTATATTCATACTTCTCCCACTAACAGCCTTAGCTCTATTCTCCCCCAACC
>Pterodroma_deserta_FJ196369
AATGAGCCTGAGGAGGATTCTCAGTAGACAACCCCACACTAACCCGATTCTTCGCCCTACACTTCCTTCTACCTTTTGTAATCGCAGGGTTAACCTTAATTCATCTCACCTTCCTCCACGAATCTGGCTCAAATAATCCTCTTGGTGTCGTATCAAACTGTGACAAGATCCCATTCCATCCTTACTTCACCTTAAAAGATATCCTAGGCTTTATATTCATACTTCTCCCACTAACAGCCTTAGCTCTATTCTCCCCCAACC
>Pterodroma_deserta_FJ196370
AATGAGCCTGAGGAGGATTCTCAGTAGACAACCCCACACTAACCCGATTCTTCGCCCTACACTTCCTTCTACCTTTTGTAATCGCAGGGTTAACCTTAATTCATCTCACCTTCCTCCACGAATCTGGCTCAAATAATCCTCTTGGTGTCGTATCAAACTGTGACAAGATCCCATTCCATCCTTACTTCACCTTAAAAGATATCCTAGGCTTTATATTCATACTTCTCCCACTAACAGCCTTAGCTCTATTCTCCCCCAACC
>Pterodroma_deserta_FJ196371
AATGAGCCTGAGGAGGATTCTCAGTAGACAACCCCACACTAACCCGATTCTTCGCCCTACACTTCCTTCTACCTTTTGTAATCGCAGGGTTAACCTTAATTCATCTCACCTTCCTCCACGAATCTGGCTCAAATAATCCTCTTGGTGTCGTATCAAACTGTGACAAGATCCCATTCCATCCTTACTTCACCTTAAAAGATATCCTAGGCTTTATATTCATACTTCTCCCACTAACAGCCTTAGCTCTATTCTCCCCCAACC
>Pterodroma_deserta_FJ196372
AATGAGCCTGAGGAGGATTCTCAGTAGACAACCCCACACTAACCCGATTCTTCGCCCTACACTTCCTTCTACCTTTTGTAATCGCAGGGTTAACCTTAATTCATCTCACCTTCCTCCACGAATCTGGCTCAAATAATCCTCTTGGTGTCGTATCAAACTGTGACAAGATCCCATTCCATCCTTACTTCACCTTAAAAGATATCCTAGGCTTTATATTCATACTTCTCCCACTAACAGTCTTAGCTCTATTCTCCCCCAACC
>Pterodroma_deserta_FJ196373
AATGAGCCTGAGGAGGATTCTCAGTAGACAACCCCACACTAACCCGATTCTTCGCCCTACACTTCCTTCTACCTTTTGTAATCGCAGGGTTAACCTTAATTCATCTCACCTTCCTCCACGAATCTGGCTCAAATAATCCTCTTGGTGTCGTATCAAACTGTGACAAGATCCCATTCCATCCTTACTTCACCTTAAAAGATATCCTAGGCTTTATATTCATACTTCTCCCACTAACAGCCTTAGCTCTATTCTCCCCCAACC
>Pterodroma_deserta_FJ196374
AATGAGCCTGAGGAGGATTCTCAGTAGACAACCCCACACTAACCCGATTCTTCGCCCTACACTTCCTTCTACCTTTTGTAATCGCAGGGTTAACCTTAATTCATCTCACCTTCCTCCACGAATCTGGCTCAAATAATCCTCTTGGTGTCGTATCAAACTGTGACAAGATCCCATTCCATCCTTACTTCACCTTAAAAGATATCCTAGGCTTTATATTCATACTTCTCCCACTAACAGCCTTAGCTCTATTCTCCCCCAACC
>Pterodroma_deserta_FJ196375
AATGAGCCTGAGGAGGATTCTCAGTAGACAACCCCACACTAACCCGATTCTTCGCCCTACACTTCCTTCTACCTTTTGTAATCGCAGGGTTAACCTTAATTCATCTCACCTTCCTCCACGAATCTGGCTCAAATAATCCTCTTGGTGTCGTATCAAACTGTGACAAGATCCCATTCCATCCTTACTTCACCTTAAAAGATATCCTAGGCTTTATATTCATACTTCTCCCACTAACAGCCTTAGCTCTATTCTCCCCCAACC
>Pterodroma_deserta_FJ196376
AATGAGCCTGAGGAGGATTCTCAGTAGACAACCCCACACTAACCCGATTCTTCGCCCTACACTTCCTTCTACCTTTTGTAATCGCAGGGTTAACCTTAATTCATCTCACCTTCCTCCACGAATCTGGCTCAAATAATCCTCTTGGTGTCGTATCAAACTGTGACAAGATCCCATTCCATCCTTACTTCACCTTAAAAGATATCCTAGGCTTTATATTCATACTTCTCCCACTAACAGCCTTAGCTCTATTCTCCCCCAACC
>Pterodroma_deserta_FJ196377
AATGAGCCTGAGGAGGATTCTCAGTAGACAACCCCACACTAACCCGATTCTTCGCCCTACACTTCCTTCTACCTTTTGTAATCGCAGGGTTAACCTTAATTCATCTCACCTTCCTCCACGAATCTGGCTCAAATAATCCTCTTGGTGTCGTATCAAACTGTGACAAGATCCCATTCCATCCTTACTTCACCTTAAAAGATATCCTAGGCTTTATATTCATACTTCTCCCACTAACAGCCTTAGCTCTATTCTCCCCCAACC
>Pterodroma_deserta_FJ196378
AATGAGCCTGAGGAGGATTCTCAGTAGACAACCCCACACTAACCCGATTCTTCGCCCTACACTTCCTTCTACCTTTTGTAATCGCAGGGTTAACCTTAATTCATCTCACCTTCCTCCACGAATCTGGCTCAAATAATCCTCTTGGTGTCGTATCAAACTGTGACAAGATCCCATTCCATCCTTACTTCACCTTAAAAGATATCCTAGGCTTTATATTCATACTTCTCCCACTAACAGCCTTAGCTCTATTCTCCCCCAACC
>Pterodroma_deserta_FJ196379
AATGAGCCTGAGGAGGATTCTCAGTAGACAACCCCACACTAACCCGATTCTTCGCCCTACACTTCCTTCTACCTTTTGTAATCGCAGGGTTAACCTTAATTCATCTCACCTTCCTCCACGAATCTGGCTCAAATAATCCTCTTGGTGTCGTATCAAACTGTGACAAGATCCCATTCCATCCTTACTTCACCTTAAAAGATATCCTAGGCTTTATATTCATACTTCTCCCACTAACAGCCTTAGCTCTATTCTCCCCCAACC
>Pterodroma_deserta_FJ196380
AATGAGCCTGAGGAGGATTCTCAGTAGACAACCCCACACTAACCCGATTCTTCGCCCTACACTTCCTTCTACCTTTTGTAATCGCAGGGTTAACCTTAATTCATCTCACCTTCCTCCACGAATCTGGCTCAAATAATCCTCTTGGTGTCGTATCAAACTGTGACAAGATCCCATTCCATCCTTACTTCACCTTAAAAGATATCCTAGGCTTTATATTCATACTTCTCCCACTAACAGCCTTAGCTCTATTCTCCCCCAACC
>Pterodroma_deserta_FJ196381
AATGAGCCTGAGGAGGATTCTCAGTAGACAACCCCACACTAACCCGATTCTTCGCCCTACACTTCCTTCTACCTTTTGTAATCGCAGGGTTAACCTTAATTCATCTCACCTTCCTCCACGAATCTGGCTCAAATAATCCTCTTGGTGTCGTATCAAACTGTGACAAGATCCCATTCCATCCTTACTTCACCTTAAAAGATATCCTAGGCTTTATATTCATACTTCTCCCACTAACAGCCTTAGCTCTATTCTCCCCCAACC
>Pterodroma_deserta_FJ196382
AATGAGCCTGAGGAGGATTCTCAGTAGACAACCCCACACTAACCCGATTCTTCGCCCTACACTTCCTTCTACCTTTTGTAATCGCAGGGTTAACCTTAATTCATCTCACCTTCCTCCACGAATCTGGCTCAAATAATCCTCTTGGTGTCGTATCAAACTGTGACAAGATCCCATTCCATCCTTACTTCACCTTAAAAGATATCCTAGGCTTTATATTCATACTTCTCCCACTAACAGCCTTAGCTCTATTCTCCCCCAACC
>Pterodroma_deserta_FJ196383
AATGAGCCTGAGGAGGATTCTCAGTAGACAACCCCACACTAACCCGATTCTTCGCCCTACACTTCCTTCTACCTTTTGTAATCGCAGGGTTAACCTTAATTCATCTCACCTTCCTCCACGAATCTGGCTCAAATAATCCTCTTGGTGTCGTATCAAACTGTGACAAGATCCCATTCCATCCTTACTTCACCTTAAAAGATATCCTAGGCTTTATATTCATACTTCTCCCACTAACAGCCTTAGCTCTATTCTCCCCCAACC
>Pterodroma_deserta_JX674277
AATGAGCCTGAGGAGGATTCTCAGTAGACAACCCCACACTAACCCGATTCTTCGCCCTACACTTCCTTCTACCTTTTGTAATCGCAGGGTTAACCTTAATTCATCTCACCTTCCTCCACGAATCTGGCTCAAATAATCCTCTTGGTGTCGTATCAAACTGTGACAAGATCCCATTCCATCCTTACTTCACCTTAAAAGATATCCTAGGCTTTATATTCATACTTCTCCCACTAACAGCCTTAGCTCTATTCTCCCCCAACC
>Pterodroma_deserta_JX674278
AATGAGCCTGAGGAGGATTCTCAGTAGACAACCCCACACTAACCCGATTCTTCGCCCTACACTTCCTTCTACCTTTTGTAATCGCAGGGTTAACCTTAATTCATCTCACCTTCCTCCACGAATCTGGCTCAAATAATCCTCTTGGTGTCGTATCAAACTGTGACAAGATCCCATTCCATCCTTACTTCACCTTAAAAGATATCCTAGGCTTTATATTCATACTTCTCCCACTAACAGCCTTAGCTCTATTCTCCCCCAACC
>Pterodroma_deserta_JX674279
AATGAGCCTGAGGAGGATTCTCAGTAGACAACCCCACACTAACCCGATTCTTCGCCCTACACTTCCTTCTACCTTTTGTAATCGCAGGGTTAACCTTAATTCATCTCACCTTCCTCCACGAATCTGGCTCAAATAATCCTCTTGGTGTCGTATCAAACTGTGACAAGATCCCATTCCATCCTTACTTCACCTTAAAAGATATCCTAGGCTTTATATTCATACTTCTCCCACTAACAGCCTTAGCTCTATTCTCCCCCAACC
>Pterodroma_deserta_JX674280
AATGAGCCTGAGGAGGATTCTCAGTAGACAACCCCACACTAACCCGATTCTTCGCCCTACACTTCCTTCTACCTTTTGTAATCGCAGGGTTAACCTTAATTCATCTCACCTTCCTCCACGAATCTGGCTCAAATAATCCTCTTGGTGTCGTATCAAACTGTGACAAGATCCCATTCCATCCTTACTTCACCTTAAAAGATATCCTAGGCTTTATATTCATACTTCTCCCACTAACAGCCTTAGCTCTATTCTCCCCCAACC
>Pterodroma_deserta_JX674281
AATGAGCCTGAGGAGGATTCTCAGTAGACAACCCCACACTAACCCGATTCTTCGCCCTACACTTCCTTCTACCTTTTGTAATCGCAGGGTTAACCTTAATTCATCTCACCTTCCTCCACGAATCTGGCTCAAATAATCCTCTTGGTGTCGTATCAAACTGTGACAAGATCCCATTCCATCCTTACTTCACCTTAAAAGATATCCTAGGCTTTATATTCATACTTCTCCCACTAACAGCCTTAGCTCTATTCTCCCCCAACC
>Pterodroma_deserta_JX674306
AATGAGCCTGAGGAGGATTCTCAGTAGACAACCCCACACTAACCCGATTCTTCGCCCTACACTTCCTTCTACCTTTTGTAATCGCAGGGTTAACCTTAATTCATCTCACCTTCCTCCACGAATCTGGCTCAAATAATCCTCTTGGTGTCGTATCAAACTGTGACAAGATCCCATTCCATCCTTACTTCACCTTAAAAGATATCCTAGGCTTTATATTCATACTTCTCCCACTAACAGCCTTAGCTCTATTCTCCCCCAACC
>Pterodroma_deserta_JX674307
AATGAGCCTGAGGAGGATTCTCAGTAGACAACCCCACACTAACCCGATTCTTCGCCCTACACTTCCTTCTACCTTTTGTAATCGCAGGGTTAACCTTAATTCATCTCACCTTCCTCCACGAATCTGGCTCAAATAATCCTCTTGGTGTCGTATCAAACTGTGACAAGATCCCATTCCATCCTTACTTCACCTTAAAAGATATCCTAGGCTTTATATTCATACTTCTCCCACTAACAGCCTTAGCTCTATTCTCCCCCAACC
>Pterodroma_deserta_JX674308
AATGAGCCTGAGGAGGATTCTCAGTAGACAACCCCACACTAACCCGATTCTTCGCCCTACACTTCCTTCTACCTTTTGTAATCGCAGGGTTAACCTTAATTCATCTCACCTTCCTCCACGAATCTGGCTCAAATAATCCTCTTGGTGTCGTATCAAACTGTGACAAGATCCCATTCCATCCTTACTTCACCTTAAAAGATATCCTAGGCTTTATATTCATACTTCTCCCACTAACAGCCTTAGCTCTATTCTCCCCCAACC
>Pterodroma_deserta_JX674309
AATGAGCCTGAGGAGGATTCTCAGTAGACAACCCCACACTAACCCGATTCTTCGCCCTACACTTCCTTCTACCTTTTGTAATCGCAGGGTTAACCTTAATTCATCTCACCTTCCTCCACGAATCTGGCTCAAATAATCCTCTTGGTGTCGTATCAAACTGTGACAAGATCCCATTCCATCCTTACTTCACCTTAAAAGATATCCTAGGCTTTATATTCATACTTCTCCCACTAACAGCCTTAGCTCTATTCTCCCCCAACC
>Pterodroma_deserta_JX674310
AATGAGCCTGAGGAGGATTCTCAGTAGACAACCCCACACTAACCCGATTCTTCGCCCTACACTTCCTTCTACCTTTTGTAATCGCAGGGTTAACCTTAATTCATCTCACCTTCCTCCACGAATCTGGCTCAAATAATCCTCTTGGTGTCGTATCAAACTGTGACAAGATCCCATTCCATCCTTACTTCACCTTAAAAGATATCCTAGGCTTTATATTCATACTTCTCCCACTAACAGCCTTAGCTCTATTCTCCCCCAACC
>Pterodroma_deserta_JX674311
AATGAGCCTGAGGAGGATTCTCAGTAGACAACCCCACACTAACCCGATTCTTCGCCCTACACTTCCTTCTACCTTTTGTAATCGCAGGGTTAACCTTAATTCATCTCACCTTCCTCCACGAATCTGGCTCAAATAATCCTCTTGGTGTCGTATCAAACTGTGACAAGATCCCATTCCATCCTTACTTCACCTTAAAAGATATCCTAGGCTTTATATTCATACTTCTCCCACTAACAGCCTTAGCTCTATTCTCCCCCAACC
>Pterodroma_deserta_JX674312
AATGAGCCTGAGGAGGATTCTCAGTAGACAACCCCACACTAACCCGATTCTTCGCCCTACACTTCCTTCTACCTTTTGTAATCGCAGGGTTAACCTTAATTCATCTCACCTTCCTCCACGAATCTGGCTCAAATAATCCTCTTGGTGTCGTATCAAACTGTGACAAGATCCCATTCCATCCTTACTTCACCTTAAAAGATATCCTAGGCTTTATATTCATACTTCTCCCACTAACAGCCTTAGCTCTATTCTCCCCCAACC
>Pterodroma_deserta_JX674313
AATGAGCCTGAGGAGGATTCTCAGTAGACAACCCCACACTAACCCGATTCTTCGCCCTACACTTCCTTCTACCTTTTGTAATCGCAGGGTTAACCTTAATTCATCTCACCTTCCTCCACGAATCTGGCTCAAATAATCCTCTTGGTGTCGTATCAAACTGTGACAAGATCCCATTCCATCCTTACTTCACCTTAAAAGATATCCTAGGCTTTATATTCATACTTCTCCCACTAACAGCCTTAGCTCTATTCTCCCCCAACC
>Pterodroma_deserta_JX674314
AATGAGCCTGAGGAGGATTCTCAGTAGACAACCCCACACTAACCCGATTCTTCGCCCTACACTTCCTTCTACCTTTTGTAATCGCAGGGTTAACCTTAATTCATCTCACCTTCCTCCACGAATCTGGCTCAAATAATCCTCTTGGTGTCGTATCAAACTGTGACAAGATCCCATTCCATCCTTACTTCACCTTAAAAGATATCCTAGGCTTTATATTCATACTTCTCCCACTAACAGCCTTAGCTCTATTCTCCCCCAACC
>Pterodroma_deserta_JX674315
AATGAGCCTGAGGAGGATTCTCAGTAGACAACCCCACACTAACCCGATTCTTCGCCCTACACTTCCTTCTACCTTTTGTAATCGCAGGGTTAACCTTAATTCATCTCACCTTCCTCCACGAATCTGGCTCAAATAATCCTCTTGGTGTCGTATCAAACTGTGACAAGATCCCATTCCATCCTTACTTCACCTTAAAAGATATCCTAGGCTTTATATTCATACTTCTCCCACTAACAGCCTTAGCTCTATTCTCCCCCAACC
>Pterodroma_deserta_JX674316
AATGAGCCTGAGGAGGATTCTCAGTAGACAACCCCACACTAACCCGATTCTTCGCCCTACACTTCCTTCTACCTTTTGTAATCGCAGGGTTAACCTTAATTCATCTCACCTTCCTCCACGAATCTGGCTCAAATAATCCTCTTGGTGTCGTATCAAACTGTGACAAGATCCCATTCCATCCTTACTTCACCTTAAAAGATATCCTAGGCTTTATATTCATACTTCTCCCACTAACAGCCTTAGCTCTATTCTCCCCCAACC
>Pterodroma_deserta_JX674317
AATGAGCCTGAGGAGGATTCTCAGTAGACAACCCCACACTAACCCGATTCTTCGCCCTACACTTCCTTCTACCTTTTGTAATCGCAGGGTTAACCTTAATTCATCTCACCTTCCTCCACGAATCTGGCTCAAATAATCCTCTTGGTGTCGTATCAAACTGTGACAAGATCCCATTCCATCCTTACTTCACCTTAAAAGATATCCTAGGCTTTATATTCATACTTCTCCCACTAACAGCCTTAGCTCTATTCTCCCCCAACC
>Pterodroma_deserta_JX674318
AATGAGCCTGAGGAGGATTCTCAGTAGACAACCCCACACTAACCCGATTCTTCGCCCTACACTTCCTTCTACCTTTTGTAATCGCAGGGTTAACCTTAATTCATCTCACCTTCCTCCACGAATCTGGCTCAAATAATCCTCTTGGTGTCGTATCAAACTGTGACAAGATCCCATTCCATCCTTACTTCACCTTAAAAGATATCCTAGGCTTTATATTCATACTTCTCCCACTAACAGCCTTAGCTCTATTCTCCCCCAACC
>Pterodroma_deserta_JX674319
AATGAGCCTGAGGAGGATTCTCAGTAGACAACCCCACACTAACCCGATTCTTCGCCCTACACTTCCTTCTACCTTTTGTAATCGCAGGGTTAACCTTAATTCATCTCACCTTCCTCCACGAATCTGGCTCAAATAATCCTCTTGGTGTCGTATCAAACTGTGACAAGATCCCATTCCATCCTTACTTCACCTTAAAAGATATCCTAGGCTTTATATTCATACTTCTCCCACTAACAGCCTTAGCTCTATTCTCCCCCAACC
>Pterodroma_deserta_JX674320
AATGAGCCTGAGGAGGATTCTCAGTAGACAACCCCACACTAACCCGATTCTTCGCCCTACACTTCCTTCTACCTTTTGTAATCGCAGGGTTAACCTTAATTCATCTCACCTTCCTCCACGAATCTGGCTCAAATAATCCTCTTGGTGTCGTATCAAACTGTGACAAGATCCCATTCCATCCTTACTTCACCTTAAAAGATATCCTAGGCTTTATATTCATACTTCTCCCACTAACAGCCTTAGCTCTATTCTCCCCCAACC
>Pterodroma_deserta_JX674321
AATGAGCCTGAGGAGGATTCTCAGTAGACAACCCCACACTAACCCGATTCTTCGCCCTACACTTCCTTCTACCTTTTGTAATCGCAGGGTTAACCTTAATTCATCTCACCTTCCTCCACGAATCTGGCTCAAATAATCCTCTTGGTGTCGTATCAAACTGTGACAAGATCCCATTCCATCCTTACTTCACCTTAAAAGATATCCTAGGCTTTATATTCATACTTCTCCCACTAACAGCCTTAGCTCTATTCTCCCCCAACC
>Pterodroma_deserta_JX674322
AATGAGCCTGAGGAGGATTCTCAGTAGACAACCCCACACTAACCCGATTCTTCGCCCTACACTTCCTTCTACCTTTTGTAATCGCAGGGTTAACCTTAATTCATCTCACCTTCCTCCACGAATCTGGCTCAAATAATCCTCTTGGTGTCGTATCAAACTGTGACAAGATCCCATTCCATCCTTACTTCACCTTAAAAGATATCCTAGGCTTTATATTCATACTTCTCCCACTAACAGCCTTAGCTCTATTCTCCCCCAACC
>Pterodroma_deserta_JX674323
AATGAGCCTGAGGAGGATTCTCAGTAGACAACCCCACACTAACCCGATTCTTCGCCCTACACTTCCTTCTACCTTTTGTAATCGCAGGGTTAACCTTAATTCATCTCACCTTCCTCCACGAATCTGGCTCAAATAATCCTCTTGGTGTCGTATCAAACTGTGACAAGATCCCATTCCATCCTTACTTCACCTTAAAAGATATCCTAGGCTTTATATTCATACTTCTCCCACTAACAGCCTTAGCTCTATTCTCCCCCAACC
>Pterodroma_deserta_JX674324
AATGAGCCTGAGGAGGATTCTCAGTAGACAACCCCACACTAACCCGATTCTTCGCCCTACACTTCCTTCTACCTTTTGTAATCGCAGGGTTAACCTTAATTCATCTCACCTTCCTCCACGAATCTGGCTCAAATAATCCTCTTGGTATCGTATCAAACTGTGACAAGATCCCATTCCATCCTTACTTCACCTTAAAAGATATCCTAGGCTTTATATTCATACTTCTCCCACTAACAGCCTTAGCTCTATTCTCCCCCAACC
>Pterodroma_deserta_JX674325
AATGAGCCTGAGGAGGATTCTCAGTAGACAACCCCACACTAACCCGATTCTTCGCCCTACACTTCCTTCTACCTTTTGTAATCGCAGGGTTAACCTTAATTCATCTCACCTTCCTCCACGAATCTGGCTCAAATAATCCTCTTGGTGTCGTATCAAACTGTGACAAGATCCCATTCCATCCTTACTTCACCTTAAAAGATATCCTAGGCTTTATATTCATACTTCTCCCACTAACAGCCTTAGCTCTATTCTCCCCCAACC
>Pterodroma_deserta_JX674326
AATGAGCCTGAGGAGGATTCTCAGTAGACAACCCCACACTAACCCGATTCTTCGCCCTACACTTCCTTCTACCTTTTGTAATCGCAGGGTTAACCTTAATTCATCTCACCTTCCTCCACGAATCTGGCTCAAATAATCCTCTTGGTGTCGTATCAAACTGTGACAAGATCCCATTCCATCCTTACTTCACCTTAAAAGATATCCTAGGCTTTATATTCATACTTCTCCCACTAACAGCCTTAGCTCTATTCTCCCCCAACC
>Pterodroma_deserta_JX674327
AATGAGCCTGAGGAGGATTCTCAGTAGACAACCCCACACTAACCCGATTCTTCGCCCTACACTTCCTTCTACCTTTTGTAATCGCAGGGTTAACCTTAATTCATCTCACCTTCCTCCACGAATCTGGCTCAAATAATCCTCTTGGTGTCGTATCAAACTGTGACAAGATCCCATTCCATCCTTACTTCACCTTAAAAGATATCCTAGGCTTTATATTCATACTTCTCCCACTAACAGCCTTAGCTCTATTCTCCCCCAACC
>Pterodroma_deserta_JX674328
AATGAGCCTGAGGAGGATTCTCAGTAGACAACCCCACACTAACCCGATTCTTCGCCCTACACTTCCTTCTACCTTTTGTAATCGCAGGGTTAACCTTAATTCATCTCACCTTCCTCCACGAATCTGGCTCAAATAATCCTCTTGGTGTCGTATCAAACTGTGACAAGATCCCATTCCATCCTTACTTCACCTTAAAAGATATCCTAGGCTTTATATTCATACTTCTCCCACTAACAGCCTTAGCTCTATTCTCCCCCAACC
>Pterodroma_deserta_JX674329
AATGAGCCTGAGGAGGATTCTCAGTAGACAACCCCACACTAACCCGATTCTTCGCCCTACACTTCCTTCTACCTTTTGTAATCGCAGGGTTAACCTTAATTCATCTCACCTTCCTCCACGAATCTGGCTCAAATAATCCTCTTGGTGTCGTATCAAACTGTGACAAGATCCCATTCCATCCTTACTTCACCTTAAAAGATATCCTAGGCTTTATATTCATACTTCTCCCACTAACAGCCTTAGCTCTATTCTCCCCCAACC
>Pterodroma_deserta_JX674330
AATGAGCCTGAGGAGGATTCTCAGTAGACAACCCCACACTAACCCGATTCTTCGCCCTACACTTCCTTCTACCTTTTGTAATCGCAGGGTTAACCTTAATTCATCTCACCTTCCTCCACGAATCTGGCTCAAATAATCCTCTTGGTGTCGTATCAAACTGTGACAAGATCCCATTCCATCCTTACTTCACCTTAAAAGATATCCTAGGCTTTATATTCATACTTCTCCCACTAACAGCCTTAGCTCTATTCTCCCCCAACC
>Pterodroma_deserta_JX674331
AATGAGCCTGAGGAGGATTCTCAGTAGACAACCCCACACTAACCCGATTCTTCGCCCTACACTTCCTTCTACCTTTTGTAATCGCAGGGTTAACCTTAATTCATCTCACCTTCCTCCACGAATCTGGCTCAAATAATCCTCTTGGTGTCGTATCAAACTGTGACAAGATCCCATTCCATCCTTACTTCACCTTAAAAGATATCCTAGGCTTTATATTCATACTTCTCCCACTAACAGCCTTAGCTCTATTCTCCCCCAACC
>Pterodroma_deserta_JX674332
AATGAGCCTGAGGAGGATTCTCAGTAGACAACCCCACACTAACCCGATTCTTCGCCCTACACTTCCTTCTACCTTTTGTAATCGCAGGGTTAACCTTAATTCATCTCACCTTCCTCCACGAATCTGGCTCAAATAATCCTCTTGGTGTCGTATCAAACTGTGACAAGATCCCATTCCATCCTTACTTCACCTTAAAAGATATCCTAGGCTTTATATTCATACTTCTCCCACTAACAGCCTTAGCTCTATTCTCCCCCAACC
>Pterodroma_deserta_JX674333
AATGAGCCTGAGGAGGATTCTCAGTAGACAACCCCACACTAACCCGATTCTTCGCCCTACACTTCCTTCTACCTTTTGTAATCGCAGGGTTAACCTTAATTCATCTCACCTTCCTCCACGAATCTGGCTCAAATAATCCTCTTGGTGTCGTATCAAACTGTGACAAGATCCCATTCCATCCTTACTTCACCTTAAAAGATATCCTAGGCTTTATATTCATACTTCTCCCACTAACAGCCTTAGCTCTATTCTCCCCCAACC
>Pterodroma_deserta_JX674334
AATGAGCCTGAGGAGGATTCTCAGTAGACAACCCCACACTAACCCGATTCTTCGCCCTACACTTCCTTCTACCTTTTGTAATCGCAGGGTTAACCTTAATTCATCTCACCTTCCTCCACGAATCTGGCTCAAATAATCCTCTTGGTATCGTATCAAACTGTGACAAGATCCCATTCCATCCTTACTTCACCTTAAAAGATATCCTAGGCTTTATATTCATACTTCTCCCACTAACAGCCTTAGCTCTATTCTCCCCCAACC
>Pterodroma_deserta_JX674335
AATGAGCCTGAGGAGGATTCTCAGTAGACAACCCCACACTAACCCGATTCTTCGCCCTACACTTCCTTCTACCTTTTGTAATCGCAGGGTTAACCTTAATTCATCTCACCTTCCTCCACGAATCTGGCTCAAATAATCCTCTTGGTGTCGTATCAAACTGTGACAAGATCCCATTCCATCCTTACTTCACCTTAAAAGATATCCTAGGCTTTATATTCATACTTCTCCCACTAACAGCCTTAGCTCTATTCTCCCCCAACC
>Pterodroma_deserta_JX674336
AATGAGCCTGAGGAGGATTCTCAGTAGACAACCCCACACTAACCCGATTCTTCGCCCTACACTTCCTTCTACCTTTTGTAATCGCAGGGTTAACCTTAATTCATCTCACCTTCCTCCACGAATCTGGCTCAAATAATCCTCTTGGTGTCGTATCAAACTGTGACAAGATCCCATTCCATCCTTACTTCACCTTAAAAGATATCCTAGGCTTTATATTCATACTTCTCCCACTAACAGCCTTAGCTCTATTCTCCCCCAACC
>Pterodroma_deserta_JX674337
AATGAGCCTGAGGAGGATTCTCAGTAGACAACCCCACACTAACCCGATTCTTCGCCCTACACTTCCTTCTACCTTTTGTAATCGCAGGGTTAACCTTAATTCATCTCACCTTCCTCCACGAATCTGGCTCAAATAATCCTCTTGGTGTCGTATCAAACTGTGACAAGATCCCATTCCATCCTTACTTCACCTTAAAAGATATCCTAGGCTTTATATTCATACTTCTCCCACTAACAGCCTTAGCTCTATTCTCCCCCAACC
>Pterodroma_deserta_JX674338
AATGAGCCTGAGGAGGATTCTCAGTAGACAACCCCACACTAACCCGATTCTTCGCCCTACACTTCCTTCTACCTTTTGTAATCGCAGGGTTAACCTTAATTCATCTCACCTTCCTCCACGAATCTGGCTCAAATAATCCTCTTGGTGTCGTATCAAACTGTGACAAGATCCCATTCCATCCTTACTTCACCTTAAAAGATATCCTAGGCTTTATATTCATACTTCTCCCACTAACAGCCTTAGCTCTATTCTCCCCCAACC
>Pterodroma_deserta_JX674339
AATGAGCCTGAGGAGGATTCTCAGTAGACAACCCCACACTAACCCGATTCTTCGCCCTACACTTCCTTCTACCTTTTGTAATCGCAGGGTTAACCTTAATTCATCTCACCTTCCTCCACGAATCTGGCTCAAATAATCCTCTTGGTGTCGTATCAAACTGTGACAAGATCCCATTCCATCCTTACTTCACCTTAAAAGATATCCTAGGCTTTATATTCATACTTCTCCCACTAACAGCCTTAGCTCTATTCTCCCCCAACC
>Pterodroma_deserta_JX674340
AATGAGCCTGAGGAGGATTCTCAGTAGACAACCCCACACTAACCCGATTCTTCGCCCTACACTTCCTTCTACCTTTTGTAATCGCAGGGTTAACCTTAATTCATCTCACCTTCCTCCACGAATCTGGCTCAAATAATCCTCTTGGTGTCGTATCAAACTGTGACAAGATCCCATTCCATCCTTACTTCACCTTAAAAGATATCCTAGGCTTTATATTCATACTTCTCCCACTAACAGCCTTAGCTCTATTCTCCCCCAACC
>Pterodroma_deserta_JX674341
AATGAGCCTGAGGAGGATTCTCAGTAGACAACCCCACACTAACCCGATTCTTCGCCCTACACTTCCTTCTACCTTTTGTAATCGCAGGGTTAACCTTAATTCATCTCACCTTCCTCCACGAATCTGGCTCAAATAATCCTCTTGGTGTCGTATCAAACTGTGACAAGATCCCATTCCATCCTTACTTCACCTTAAAAGATATCCTAGGCTTTATATTCATACTTCTCCCACTAACAGCCTTAGCTCTATTCTCCCCCAACC
>Pterodroma_deserta_JX674342
AATGAGCCTGAGGAGGATTCTCAGTAGACAACCCCACACTAACCCGATTCTTCGCCCTACACTTCCTTCTACCTTTTGTAATCGCAGGGTTAACCTTAATTCATCTCACCTTCCTCCACGAATCTGGCTCAAATAATCCTCTTGGTGTCGTATCAAACTGTGACAAGATCCCATTCCATCCTTACTTCACCTTAAAAGATATCCTAGGCTTTATATTCATACTTCTCCCACTAACAGCCTTAGCTCTATTCTCCCCCAACC
>Pterodroma_deserta_JX674343
AATGAGCCTGAGGAGGATTCTCAGTAGACAACCCCACACTAACCCGATTCTTCGCCCTACACTTCCTTCTACCTTTTGTAATCGCAGGGTTAACCTTAATTCATCTCACCTTCCTCCACGAATCTGGCTCAAATAATCCTCTTGGTATCGTATCAAACTGTGACAAGATCCCATTCCATCCTTACTTCACCTTAAAAGATATCCTAGGCTTTATATTCATACTTCTCCCACTAACAGCCTTAGCTCTATTCTCCCCCAACC
>Pterodroma_deserta_JX674344
AATGAGCCTGAGGAGGATTCTCAGTAGACAACCCCACACTAACCCGATTCTTCGCCCTACACTTCCTTCTACCTTTTGTAATCGCAGGGTTAACCTTAATTCATCTCACCTTCCTCCACGAATCTGGCTCAAATAATCCTCTTGGTGTCGTATCAAACTGTGACAAGATCCCATTCCATCCTTACTTCACCTTAAAAGATATCCTAGGCTTTATATTCATACTTCTCCCACTAACAGCCTTAGCTCTATTCTCCCCCAACC
>Pterodroma_deserta_JX674345
AATGAGCCTGAGGAGGATTCTCAGTAGACAACCCCACACTAACCCGATTCTTCGCCCTACACTTCCTTCTACCTTTTGTAATCGCAGGGTTAACCTTAATTCATCTCACCTTCCTCCACGAATCTGGCTCAAATAATCCTCTTGGTGTCGTATCAAACTGTGACAAGATCCCATTCCATCCTTACTTCACCTTAAAAGATATCCTAGGCTTTATATTCATACTTCTCCCACTAACAGCCTTAGCTCTATTCTCCCCCAACC
>Pterodroma_deserta_JX674346
AATGAGCCTGAGGAGGATTCTCAGTAGACAACCCCACACTAACCCGATTCTTCGCCCTACACTTCCTTCTACCTTTTGTAATCGCAGGGTTAACCTTAATTCATCTCACCTTCCTCCACGAATCTGGCTCAAATAATCCTCTTGGTGTCGTATCAAACTGTGACAAGATCCCATTCCATCCTTACTTCACCTTAAAAGATATCCTAGGCTTTATATTCATACTTCTCCCACTAACAGCCTTAGCTCTATTCTCCCCCAACC
>Pterodroma_deserta_JX674347
AATGAGCCTGAGGAGGATTCTCAGTAGACAACCCCACACTAACCCGATTCTTCGCCCTACACTTCCTTCTACCTTTTGTAATCGCAGGGTTAACCTTAATTCATCTCACCTTCCTCCACGAATCTGGCTCAAATAATCCTCTTGGTGTCGTATCAAACTGTGACAAGATCCCATTCCATCCTTACTTCACCTTAAAAGATATCCTAGGCTTTATATTCATACTTCTCCCACTAACAGCCTTAGCTCTATTCTCCCCCAACC
>Pterodroma_deserta_JX674348
AATGAGCCTGAGGGGGATTCTCAGTAGACAACCCCACACTAACCCGATTCTTCGCCCTACACTTCCTTCTACCTTTTGTAATCGCAGGGTTAACCTTAATTCATCTCACCTTCCTCCACGAATCTGGCTCAAATAATCCTCTTGGTGTCGTATCAAACTGTGACAAGATCCCATTCCATCCTTACTTCACCTTAAAAGATATCCTAGGCTTTATATTCATACTTCTCCCACTAACAGCCTTAGCTCTATTCTCCCCCAACC
>Pterodroma_deserta_JX674349
AATGAGCCTGAGGAGGATTCTCAGTAGACAACCCCACACTAACCCGATTCTTCGCCCTACACTTCCTTCTACCTTTTGTAATCGCAGGGTTAACCTTAATTCATCTCACCTTCCTCCACGAATCTGGCTCAAATAATCCTCTTGGTGTCGTATCAAACTGTGACAAGATCCCATTCCATCCTTACTTCACCTTAAAAGATATCCTAGGCTTTATATTCATACTTCTCCCACTAACAGCCTTAGCTCTATTCTCCCCCAACC
>Pterodroma_deserta_JX674350
AATGAGCCTGAGGAGGATTCTCAGTAGACAACCCCACACTAACCCGATTCTTCGCCCTACACTTCCTTCTACCTTTTGTAATCGCAGGGTTAACCTTAATTCATCTCACCTTCCTCCACGAATCTGGCTCAAATAATCCTCTTGGTGTCGTATCAAACTGTGACAAGATCCCATTCCATCCTTACTTCACCTTAAAAGATATCCTAGGCTTTATATTCATACTTCTCCCACTAACAGCCTTAGCTCTATTCTCCCCCAACC
>Pterodroma_deserta_JX674351
AATGAGCCTGAGGAGGATTCTCAGTAGACAACCCCACACTAACCCGATTCTTCGCCCTACACTTCCTTCTACCTTTTGTAATCGCAGGGTTAACCTTAATTCATCTCACCTTCCTCCACGAATCTGGCTCAAATAATCCTCTTGGTGTCGTATCAAACTGTGACAAGATCCCATTCCATCCTTACTTCACCTTAAAAGATATCCTAGGCTTTATATTCATACTTCTCCCACTAACAGCCTTAGCTCTATTCTCCCCCAACC
>Pterodroma_deserta_JX674352
AATGAGCCTGAGGAGGATTCTCAGTAGACAACCCCACACTAACCCGATTCTTCGCCCTACACTTCCTTCTACCTTTTGTAATCGCAGGGTTAACCTTAATTCATCTCACCTTCCTCCACGAATCTGGCTCAAATAATCCTCTTGGTGTCGTATCAAACTGTGACAAGATCCCATTCCATCCTTACTTCACCTTAAAAGATATCCTAGGCTTTATATTCATACTTCTCCCACTAACAGCCTTAGCTCTATTCTCCCCCAACC
>Pterodroma_deserta_JX674353
AATGAGCCTGAGGAGGATTCTCAGTAGACAACCCCACACTAACCCGATTCTTCGCCCTACACTTCCTTCTACCTTTTGTAATCGCAGGGTTAACCTTAATTCATCTCACCTTCCTCCACGAATCTGGCTCAAATAATCCTCTTGGTGTCGTATCAAACTGTGACAAGATCCCATTCCATCCTTACTTCACCTTAAAAGATATCCTAGGCTTTATATTCATACTTCTCCCACTAACAGCCTTAGCTCTATTCTCCCCCAACC
>Pterodroma_deserta_JX674354
AATGAGCCTGAGGAGGATTCTCAGTAGACAACCCCACACTAACCCGATTCTTCGCCCTACACTTCCTTCTACCTTTTGTAATCGCAGGGTTAACCTTAATTCATCTCACCTTCCTCCACGAATCTGGCTCAAATAATCCTCTTGGTGTCGTATCAAACTGTGACAAGATCCCATTCCATCCTTACTTCACCTTAAAAGATATCCTAGGCTTTATATTCATACTTCTCCCACTAACAGCCTTAGCTCTATTCTCCCCCAACC
>Pterodroma_deserta_JX674355
AATGAGCCTGAGGAGGATTCTCAGTAGACAACCCCACACTAACCCGATTCTTCGCCCTACACTTCCTTCTACCTTTTGTAATCGCAGGGTTAACCTTAATTCATCTCACCTTCCTCCACGAATCTGGCTCAAATAATCCTCTTGGTGTCGTATCAAACTGTGACAAGATCCCATTCCATCCTTACTTCACCTTAAAAGATATCCTAGGCTTTATATTCATACTTCTCCCACTAACAGCCTTAGCTCTATTCTCCCCCAACC
>Pterodroma_deserta_JX674356
AATGAGCCTGAGGAGGATTCTCAGTAGACAACCCCACACTAACCCGATTCTTCGCCCTACACTTCCTTCTACCTTTTGTAATCGCAGGGTTAACCTTAATTCATCTCACCTTCCTCCACGAATCTGGCTCAAATAATCCTCTTGGTGTCGTATCAAACTGTGACAAGATCCCATTCCATCCTTACTTCACCTTAAAAGATATCCTAGGCTTTATATTCATACTTCTCCCACTAACAGCCTTAGCTCTATTCTCCCCCAACC
>Pterodroma_deserta_JX674357
AATGAGCCTGAGGAGGATTCTCAGTAGACAACCCCACACTAACCCGATTCTTCGCCCTACACTTCCTTCTACCTTTTGTAATCGCAGGGTTAACCTTAATTCATCTCACCTTCCTCCACGAATCTGGCTCAAATAATCCTCTTGGTGTCGTATCAAACTGTGACAAGATCCCATTCCATCCTTACTTCACCTTAAAAGATATCCTAGGCTTTATATTCATACTTCTCCCACTAACAGCCTTAGCTCTATTCTCCCCCAACC
>Pterodroma_deserta_JX674358
AATGAGCCTGAGGAGGATTCTCAGTAGACAACCCCACACTAACCCGATTCTTCGCCCTACACTTCCTTCTACCTTTTGTAATCGCAGGGTTAACCTTAATTCATCTCACCTTCCTCCACGAATCTGGCTCAAATAATCCTCTTGGTGTCGTATCAAACTGTGACAAGATCCCATTCCATCCTTACTTCACCTTAAAAGATATCCTAGGCTTTATATTCATACTTCTCCCACTAACAGCCTTAGCTCTATTCTCCCCCAACC
>Pterodroma_deserta_JX674359
AATGAGCCTGAGGAGGATTCTCAGTAGACAACCCCACACTAACCCGATTCTTCGCCCTACACTTCCTTCTACCTTTTGTAATCGCAGGGTTAACCTTAATTCATCTCACCTTCCTCCACGAATCTGGCTCAAATAATCCTCTTGGTGTCGTATCAAACTGTGACAAGATCCCATTCCATCCTTACTTCACCTTAAAAGATATCCTAGGCTTTATATTCATACTTCTCCCACTAACAGCCTTAGCTCTATTCTCCCCCAACC
>Pterodroma_deserta_JX674360
AATGAGCCTGAGGAGGATTCTCAGTAGACAACCCCACACTAACCCGATTCTTCGCCCTACACTTCCTTCTACCTTTTGTAATCGCAGGGTTAACCTTAATTCATCTCACCTTCCTCCACGAATCTGGCTCAAATAATCCTCTTGGTGTCGTATCAAACTGTGACAAGATCCCATTCCATCCTTACTTCACCTTAAAAGATATCCTAGGCTTTATATTCATACTTCTCCCACTAACAGCCTTAGCTCTATTCTCCCCCAACC
>Pterodroma_deserta_JX674361
AATGAGCCTGAGGAGGATTCTCAGTAGACAACCCCACACTAACCCGATTCTTCGCCCTACACTTCCTTCTACCTTTTGTAATCGCAGGGTTAACCTTAATTCATCTCACCTTCCTCCACGAATCTGGCTCAAATAATCCTCTTGGTGTCGTATCAAACTGTGACAAGATCCCATTCCATCCTTACTTCACCTTAAAAGATATCCTAGGCTTTATATTCATACTTCTCCCACTAACAGCCTTAGCTCTATTCTCCCCCAACC
>Pterodroma_deserta_JX674362
AATGAGCCTGAGGAGGATTCTCAGTAGACAACCCCACACTAACCCGATTCTTCGCCCTACACTTCCTTCTACCTTTTGTAATCGCAGGGTTAACCTTAATTCATCTCACCTTCCTCCACGAATCTGGCTCAAATAATCCTCTTGGTGTCGTATCAAACTGTGACAAGATCCCATTCCATCCTTACTTCACCTTAAAAGATATCCTAGGCTTTATATTCATACTTCTCCCACTAACAGCCTTAGCTCTATTCTCCCCCAACC
>Pterodroma_deserta_JX674363
AATGAGCCTGAGGAGGATTCTCAGTAGACAACCCCACACTAACCCGATTCTTCGCCCTACACTTCCTTCTACCTTTTGTAATCGCAGGGTTAACCTTAATTCATCTCACCTTCCTCCACGAATCTGGCTCAAATAATCCTCTTGGTGTCGTATCAAACTGTGACAAGATCCCATTCCATCCTTACTTCACCTTAAAAGATATCCTAGGCTTTATATTCATACTTCTCCCACTAACAGCCTTAGCTCTATTCTCCCCCAACC
>Pterodroma_deserta_JX674364
AATGAGCCTGAGGAGGATTCTCAGTAGACAACCCCACACTAACCCGATTCTTCGCCCTACACTTCCTTCTACCTTTTGTAATCGCAGGGTTAACCTTAATTCATCTCACCTTCCTCCACGAATCTGGCTCAAATAATCCTCTTGGTGTCGTATCAAACTGTGACAAGATCCCATTCCATCCTTACTTCACCTTAAAAGATATCCTAGGCTTTATATTCATACTTCTCCCACTAACAGCCTTAGCTCTATTCTCCCCCAACC
>Pterodroma_deserta_JX674365
AATGAGCCTGAGGAGGATTCTCAGTAGACAACCCCACACTAACCCGATTCTTCGCCCTACACTTCCTTCTACCTTTTGTAATCGCAGGGTTAACCTTAATTCATCTCACCTTCCTCCACGAATCTGGCTCAAATAATCCTCTTGGTGTCGTATCAAACTGTGACAAGATCCCATTCCATCCTTACTTCACCTTAAAAGATATCCTAGGCTTTATATTCATACTTCTCCCACTAACAGCCTTAGCTCTATTCTCCCCCAACC
>Pterodroma_deserta_JX674366
AATGAGCCTGAGGAGGATTCTCAGTAGACAACCCCACACTAACCCGATTCTTCGCCCTACACTTCCTTCTACCTTTTGTAATCGCAGGGTTAACCTTAATTCATCTCACCTTCCTCCACGAATCTGGCTCAAATAATCCTCTTGGTGTCGTATCAAACTGTGACAAGATCCCATTCCATCCTTACTTCACCTTAAAAGATATCCTAGGCTTTATATTCATACTTCTCCCACTAACAGCCTTAGCTCTATTCTCCCCCAACC
>Pterodroma_deserta_JX674367
AATGAGCCTGAGGAGGATTCTCAGTAGACAACCCCACACTAACCCGATTCTTCGCCCTACACTTCCTTCTACCTTTTGTAATCGCAGGGTTAACCTTAATTCATCTCACCTTCCTCCACGAATCTGGCTCAAATAATCCTCTTGGTGTCGTATCAAACTGTGACAAGATCCCATTCCATCCTTACTTCACCTTAAAAGATATCCTAGGCTTTATATTCATACTTCTCCCACTAACAGCCTTAGCTCTATTCTCCCCCAACC
>Pterodroma_deserta_JX674368
AATGAGCCTGAGGAGGATTCTCAGTAGACAACCCCACACTAACCCGATTCTTCGCCCTACACTTCCTTCTACCTTTTGTAATCGCAGGGTTAACCTTAATTCATCTCACCTTCCTCCACGAATCTGGCTCAAATAATCCTCTTGGTGTCGTATCAAACTGTGACAAGATCCCATTCCATCCTTACTTCACCTTAAAAGATATCCTAGGCTTTATATTCATACTTCTCCCACTAACAGCCTTAGCTCTATTCTCCCCCAACC
>Pterodroma_deserta_JX674369
AATGAGCCTGAGGAGGATTCTCAGTAGACAACCCCACACTAACCCGATTCTTCGCCCTACACTTCCTTCTACCTTTTGTAATCGCAGGGTTAACCTTAATTCATCTCACCTTCCTCCACGAATCTGGCTCAAATAATCCTCTTGGTGTCGTATCAAACTGTGACAAGATCCCATTCCATCCTTACTTCACCTTAAAAGATATCCTAGGCTTTATATTCATACTTCTCCCACTAACAGCCTTAGCTCTATTCTCCCCCAACC
>Pterodroma_deserta_JX674370
AATGAGCCTGAGGAGGATTCTCAGTAGACAACCCCACACTAACCCGATTCTTCGCCCTACACTTCCTTCTACCTTTTGTAATCGCAGGGTTAACCTTAATTCATCTCACCTTCCTCCACGAATCTGGCTCAAATAATCCTCTTGGTGTCGTATCAAACTGTGACAAGATCCCATTCCATCCTTACTTCACCTTAAAAGATATCCTAGGCTTTATATTCATACTTCTCCCACTAACAGCCTTAGCTCTATTCTCCCCCAACC
>Pterodroma_deserta_JX674371
AATGAGCCTGAGGGGGATTCTCAGTAGACAACCCCACACTAACCCGATTCTTCGCCCTACACTTCCTTCTACCTTTTGTAATCGCAGGGTTAACCTTAATTCATCTCACCTTCCTCCACGAATCTGGCTCAAATAATCCTCTTGGTGTCGTATCAAACTGTGACAAGATCCCATTCCATCCTTACTTCACCTTAAAAGATATCCTAGGCTTTATATTCATACTTCTCCCACTAACAGCCTTAGCTCTATTCTCCCCCAACC
>Pterodroma_deserta_JX674372
AATGAGCCTGAGGAGGATTCTCAGTAGACAACCCCACACTAACCCGATTCTTCGCCCTACACTTCCTTCTACCTTTTGTAATCGCAGGGTTAACCTTAATTCATCTCACCTTCCTCCACGAATCTGGCTCAAATAATCCTCTTGGTGTCGTATCAAACTGTGACAAGATCCCATTCCATCCTTACTTCACCTTAAAAGATATCCTAGGCTTTATATTCATACTTCTCCCACTAACAGCCTTAGCTCTATTCTCCCCCAACC
>Pterodroma_deserta_JX674373
AATGAGCCTGAGGAGGATTCTCAGTAGACAACCCCACACTAACCCGATTCTTCGCCCTACACTTCCTTCTACCTTTTGTAATCGCAGGGTTAACCTTAATTCATCTCACCTTCCTCCACGAATCTGGCTCAAATAATCCTCTTGGTGTCGTATCAAACTGTGACAAGATCCCATTCCATCCTTACTTCACCTTAAAAGATATCCTAGGCTTTATATTCATACTTCTCCCACTAACAGCCTTAGCTCTATTCTCCCCCAACC
>Pterodroma_deserta_JX674374
AATGAGCCTGAGGAGGATTCTCAGTAGACAACCCCACACTAACCCGATTCTTCGCCCTACACTTCCTTCTACCTTTTGTAATCGCAGGGTTAACCTTAATTCATCTCACCTTCCTCCACGAATCTGGCTCAAATAATCCTCTTGGTGTCGTATCAAACTGTGACAAGATCCCATTCCATCCTTACTTCACCTTAAAAGATATCCTAGGCTTTATATTCATACTTCTCCCACTAACAGCCTTAGCTCTATTCTCCCCCAACC
>Pterodroma_deserta_JX674375
AATGAGCCTGAGGAGGATTCTCAGTAGACAACCCCACACTAACCCGATTCTTCGCCCTACACTTCCTTCTACCTTTTGTAATCGCAGGGTTAACCTTAATTCATCTCACCTTCCTCCACGAATCTGGCTCAAATAATCCTCTTGGTGTCGTATCAAACTGTGACAAGATCCCATTCCATCCTTACTTCACCTTAAAAGATATCCTAGGCTTTATATTCATACTTCTCCCACTAACAGCCTTAGCTCTATTCTCCCCCAACC
>Pterodroma_deserta_JX674376
AATGAGCCTGAGGAGGATTCTCAGTAGACAACCCCACACTAACCCGATTCTTCGCCCTACACTTCCTTCTACCTTTTGTAATCGCAGGGTTAACCTTAATTCATCTCACCTTCCTCCACGAATCTGGCTCAAATAATCCTCTTGGTGTCGTATCAAACTGTGACAAGATCCCATTCCATCCTTACTTCACCTTAAAAGATATCCTAGGCTTTATATTCATACTTCTCCCACTAACAGCCTTAGCTCTATTCTCCCCCAACC
>Pterodroma_deserta_JX674377
AATGAGCCTGAGGAGGATTCTCAGTAGACAACCCCACACTAACCCGATTCTTCGCCCTACACTTCCTTCTACCTTTTGTAATCGCAGGGTTAACCTTAATTCATCTCACCTTCCTCCACGAATCTGGCTCAAATAATCCTCTTGGTGTCGTATCAAACTGTGACAAGATCCCATTCCATCCTTACTTCACCTTAAAAGATATCCTAGGCTTTATATTCATACTTCTCCCACTAACAGCCTTAGCTCTATTCTCCCCCAACC
>Pterodroma_deserta_JX674378
AATGAGCCTGAGGAGGATTCTCAGTAGACAACCCCACACTAACCCGATTCTTCGCCCTACACTTCCTTCTACCTTTTGTAATCGCAGGGTTAACCTTAATTCATCTCACCTTCCTCCACGAATCTGGCTCAAATAATCCTCTTGGTGTCGTATCAAACTGTGACAAGATCCCATTCCATCCTTACTTCACCTTAAAAGATATCCTAGGCTTTATATTCATACTTCTCCCACTAACAGCCTTAGCTCTATTCTCCCCCAACC
>Pterodroma_deserta_JX674379
AATGAGCCTGAGGAGGATTCTCAGTAGACAACCCCACACTAACCCGATTCTTCGCCCTACACTTCCTTCTACCTTTTGTAATCGCAGGGTTAACCTTAATTCATCTCACCTTCCTCCACGAATCTGGCTCAAATAATCCTCTTGGTATCGTATCAAACTGTGACAAGATCCCATTCCATCCTTACTTCACCTTAAAAGATATCCTAGGCTTTATATTCATACTTCTCCCACTAACAGCCTTAGCTCTATTCTCCCCCAACC
>Pterodroma_deserta_JX674380
AATGAGCCTGAGGAGGATTCTCAGTAGACAACCCCACACTAACCCGATTCTTCGCCCTACACTTCCTTCTACCTTTTGTAATCGCAGGGTTAACCTTAATTCATCTCACCTTCCTCCACGAATCTGGCTCAAATAATCCTCTTGGTGTCGTATCAAACTGTGACAAGATCCCATTCCATCCTTACTTCACCTTAAAAGATATCCTAGGCTTTATATTCATACTTCTCCCACTAACAGCCTTAGCTCTATTCTCCCCCAACC
>Pterodroma_deserta_JX674381
AATGAGCCTGAGGAGGATTCTCAGTAGACAACCCCACACTAACCCGATTCTTCGCCCTACACTTCCTTCTACCTTTTGTAATCGCAGGGTTAACCTTAATTCATCTCACCTTCCTCCACGAATCTGGCTCAAATAATCCTCTTGGTGTCGTATCAAACTGTGACAAGATCCCATTCCATCCTTACTTCACCTTAAAAGATATCCTAGGCTTTATATTCATACTTCTCCCACTAACAGCCTTAGCTCTATTCTCCCCCAACC
>Pterodroma_deserta_JX674450
AATGAGCCTGAGGAGGATTCTCAGTAGACAACCCCACACTAACCCGATTCTTCGCCCTACACTTCCTTCTACCTTTTGTAATCGCAGGGTTAACCTTAATTCATCTCACCTTCCTCCACGAATCTGGCTCAAATAATCCTCTTGGTGTCGTATCAAACTGTGACAAGATCCCATTCCATCCTTACTTCACCTTAAAAGATATCCTAGGCTTTATATTCATACTTCTCCCACTAACAGCCTTAGCTCTATTCTCCCCCAACC
>Pterodroma_deserta_JX674451
AATGAGCCTGAGGAGGATTCTCAGTAGACAACCCCACACTAACCCGATTCTTCGCCCTACACTTCCTTCTACCTTTTGTAATCGCAGGGTTAACCTTAATTCATCTCACCTTCCTCCACGAATCTGGCTCAAATAATCCTCTTGGTGTCGTATCAAACTGTGACAAGATCCCATTCCATCCTTACTTCACCTTAAAAGATATCCTAGGCTTTATATTCATACTTCTCCCACTAACAGCCTTAGCTCTATTCTCCCCCAACC
>Pterodroma_deserta_JX674452
AATGAGCCTGAGGAGGATTCTCAGTAGACAACCCCACACTAACCCGATTCTTCGCCCTACACTTCCTTCTACCTTTTGTAATCGCAGGGTTAACCTTAATTCATCTCACCTTCCTCCACGAATCTGGCTCAAATAATCCTCTTGGTGTCGTATCAAACTGTGACAAGATCCCATTCCATCCTTACTTCACCTTAAAAGATATCCTAGGCTTTATATTCATACTTCTCCCACTAACAGCCTTAGCTCTATTCTCCCCCAACC
>Pterodroma_deserta_JX674453
AATGAGCCTGAGGAGGATTCTCAGTAGACAACCCCACACTAACCCGATTCTTCGCCCTACACTTCCTTCTACCTTTTGTAATCGCAGGGTTAACCTTAATTCATCTCACCTTCCTCCACGAATCTGGCTCAAATAATCCTCTTGGTGTCGTATCAAACTGTGACAAGATCCCATTCCATCCTTACTTCACCTTAAAAGATATCCTAGGCTTTATATTCATACTTCTCCCACTAACAGCCTTAGCTCTATTCTCCCCCAACC
>Pterodroma_deserta_JX674454
AATGAGCCTGAGGAGGATTCTCAGTAGACAACCCCACACTAACCCGATTCTTCGCCCTACACTTCCTTCTACCTTTTGTAATCGCAGGGTTAACCTTAATTCATCTCACCTTCCTCCACGAATCTGGCTCAAATAATCCTCTTGGTGTCGTATCAAACTGTGACAAGATCCCATTCCATCCTTACTTCACCTTAAAAGATATCCTAGGCTTTATATTCATACTTCTCCCACTAACAGCCTTAGCTCTATTCTCCCCCAACC
>Pterodroma_deserta_JX674455
AATGAGCCTGAGGAGGATTCTCAGTAGACAACCCCACACTAACCCGATTCTTCGCCCTACACTTCCTTCTACCTTTTGTAATCGCAGGGTTAACCTTAATTCATCTCACCTTCCTCCACGAATCTGGCTCAAATAATCCTCTTGGTGTCGTATCAAACTGTGACAAGATCCCATTCCATCCTTACTTCACCTTAAAAGATATCCTAGGCTTTATATTCATACTTCTCCCACTAACAGCCTTAGCTCTATTCTCCCCCAACC
>Pterodroma_deserta_JX674456
AATGAGCCTGAGGAGGATTCTCAGTAGACAACCCCACACTAACCCGATTCTTCGCCCTACACTTCCTTCTACCTTTTGTAATCGCAGGGTTAACCTTAATTCATCTCACCTTCCTCCACGAATCTGGCTCAAATAATCCTCTTGGTGTCGTATCAAACTGTGACAAGATCCCATTCCATCCTTACTTCACCTTAAAAGATATCCTAGGCTTTATATTCATACTTCTCCCACTAACAGCCTTAGCTCTATTCTCCCCCAACC
>Pterodroma_deserta_JX674457
AATGAGCCTGAGGAGGATTCTCAGTAGACAACCCCACACTAACCCGATTCTTCGCCCTACACTTCCTTCTACCTTTTGTAATCGCAGGGTTAACCTTAATTCATCTCACCTTCCTCCACGAATCTGGCTCAAATAATCCTCTTGGTGTCGTATCAAACTGTGACAAGATCCCATTCCATCCTTACTTCACCTTAAAAGATATCCTAGGCTTTATATTCATACTTCTCCCACTAACAGCCTTAGCTCTATTCTCCCCCAACC
>Pterodroma_deserta_JX674458
AATGAGCCTGAGGAGGATTCTCAGTAGACAACCCCACACTAACCCGATTCTTCGCCCTACACTTCCTTCTACCTTTTGTAATCGCAGGGTTAACCTTAATTCATCTCACCTTCCTCCACGAATCTGGCTCAAATAATCCTCTTGGTATCGTATCAAACTGTGACAAGATCCCATTCCATCCTTACTTCACCTTAAAAGATATCCTAGGCTTTATATTCATACTTCTCCCACTAACAGCCTTAGCTCTATTCTCCCCCAACC
>Pterodroma_deserta_JX674459
AATGAGCCTGAGGAGGATTCTCAGTAGACAACCCCACACTAACCCGATTCTTCGCCCTACACTTCCTTCTACCTTTTGTAATCGCAGGGTTAACCTTAATTCATCTCACCTTCCTCCACGAATCTGGCTCAAATAATCCTCTTGGTGTCGTATCAAACTGTGACAAGATCCCATTCCATCCTTACTTCACCTTAAAAGATATCCTAGGCTTTATATTCATACTTCTCCCACTAACAGCCTTAGCTCTATTCTCCCCCAACC
>Pterodroma_deserta_JX674460
AATGAGCCTGAGGAGGATTCTCAGTAGACAACCCCACACTAACCCGATTCTTCGCCCTACACTTCCTTCTACCTTTTGTAATCGCAGGGTTAACCTTAATTCATCTCACCTTCCTCCACGAATCTGGCTCAAATAATCCTCTTGGTGTCGTATCAAACTGTGACAAGATCCCATTCCATCCTTACTTCACCTTAAAAGATATCCTAGGCTTTATATTCATACTTCTCCCACTAACAGCCTTAGCTCTATTCTCCCCCAACC
>Pterodroma_deserta_JX674461
AATGAGCCTGAGGAGGATTCTCAGTAGACAACCCCACACTAACCCGATTCTTCGCCCTACACTTCCTTCTACCTTTTGTAATCGCAGGGTTAACCTTAATTCATCTCACCTTCCTCCACGAATCTGGCTCAAATAATCCTCTTGGTGTCGTATCAAACTGTGACAAGATCCCATTCCATCCTTACTTCACCTTAAAAGATATCCTAGGCTTTATATTCATACTTCTCCCACTAACAGCCTTAGCTCTATTCTCCCCCAACC
>Pterodroma_deserta_PDU74333
AATGAGCCTGAGGAGGATTCTCAGTAGACAACCCCACACTAACCCGATTCTTCGCCCTACACTTCCTTCTACCTTTTGTAATCGCAGGGTTAACCTTAATTCATCTCACCTTCCTCCACGAATCTGGCTCAAATAATCCTCTTGGTGTCGTATCAAACTGTGACAAGATCCCATTCCATCCTTACTTCACCTTAAAAGATATCCTAGGCTTTATATTCATACTTCTCCCACTAACAGCCTTAGCTCTATTCTCCCCCAACC
>Pterodroma_externa_PEU74339
AATGAGCCTGAGGGGGATTCTCAGTAGACAACCCTACATTAACTCGATTCTTTGCCCTACACTTCCTCCTACCTTTTGTAATCGCAGGGCTGACCCTAATTCACCTCACCTTCCTCCATGAATCAGGCTCAAACAACCCCCTCGGTATCGTATCAAACTGTGACAAAATCCCATTCCACCCCTACTTCACCCTAAAAGACATCCTAGGCTTTATATTCATACTTCTCCCACTAACAACTCTAGCCCTATTCTCCCCTAACC
>Pterodroma_feae_EF537882
AATGAGCCTGAGGAGGATTCTCAGTAGACAACCCCACACTAACCCGATTCTTCGCCCTACACTTCCTTCTACCTTTTGTAATCGCAGGGTTAACCTTAATTCATCTCACCTTCCTCCACGAATCTGGCTCAAATAATCCTCTTGGTGTCGTATCAAACTGTGACAAGATCCCATTCCATCCTTACTTCACCTTAAAAGATATCCTAGGCTTTATATTCATACTTCTCCCACTAACAGCCTTAGCTCTATTCTCCCCCAACC
>Pterodroma_feae_EF537883
AATGAGCCTGAGGAGGATTCTCAGTAGACAACCCCACACTAACCCGATTCTTCGCCCTACACTTCCTTCTACCTTTTGTAATCGCAGGGTTAACCTTAATTCATCTCACCTTCCTCCACGAATCTGGCTCAAATAATCCTCTTGGTATCGTATCAAACTGTGACAAGATCCCATTCCATCCTTACTTCACCTTAAAAGATATCCTAGGCTTTATATTCATACTTCTCCCACTAACAGCCTTAGCTCTATTCTCCCCCAACC
>Pterodroma_feae_FJ196345
AATGAGCCTGAGGAGGATTCTCAGTAGACAACCCCACACTAACCCGATTCTTCGCCCTACACTTCCTTCTACCTTTTGTAATCGCAGGGTTAACCTTAATCCATCTCACCTTCCTCCACGAATCTGGCTCAAATAATCCTCTTGGTGTCGTATCAAACTGTGACAAGATCCCATTCCACCCTTACTTCACCTTAAAAGATATCCTAGGCTTTATATTCATACTTCTCCCACTAACAGCCTTAGCTCTATTCTCCCCCAACC
>Pterodroma_feae_FJ196346
AATGAGCCTGAGGAGGATTCTCAGTAGACAACCCCACACTAACCCGATTCTTCGCCCTACACTTCCTTCTACCTTTTGTAATCGCAGGGTTAACCTTAATCCATCTCACCTTCCTCCACGAATCTGGCTCAAATAATCCTCTTGGTGTCGTATCAAACTGTGACAAGATCCCATTCCACCCTTACTTCACCTTAAAAGATATCCTAGGCTTTATATTCATACTTCTCCCACTAACAGCCTTAGCTCTATTCTCCCCCAACC
>Pterodroma_feae_FJ196347
AATGAGCCTGAGGAGGATTCTCAGTAGACAACCCCACACTAACCCGATTCTTCGCCCTACACTTCCTTCTACCTTTTGTAATCGCAGGGTTAACCTTAATCCATCTCACCTTCCTCCACGAATCTGGCTCAAATAATCCTCTTGGTGTCGTATCAAACTGTGACAAGATCCCATTCCACCCTTACTTCACCTTAAAAGATATCCTAGGCTTTATATTCATACTTCTCCCACTAACAGCCTTAGCTCTATTCTCCCCCAACC
>Pterodroma_feae_FJ196348
AATGAGCCTGAGGAGGATTCTCAGTAGACAACCCCACACTAACCCGATTCTTCGCCCTACACTTCCTTCTACCTTTTGTAATCGCAGGGTTAACCTTAATCCATCTCACCTTCCTCCACGAATCTGGCTCAAATAATCCTCTTGGTGTCGTATCAAACTGTGACAAGATCCCATTCCACCCTTACTTCACCTTAAAAGATATCCTAGGCTTTATATTCATACTTCTCCCACTAACAGCCTTAGCTCTATTCTCCCCCAACC
>Pterodroma_feae_FJ196349
AATGAGCCTGAGGAGGATTCTCAGTAGACAACCCCACACTAACCCGATTCTTCGCCCTACACTTCCTTCTACCTTTTGTAATCGCAGGGTTAACCTTAATCCATCTCACCTTCCTCCACGAATCTGGCTCAAATAATCCTCTTGGTGTCGTATCAAACTGTGACAAGATCCCATTCCACCCTTACTTCACCTTAAAAGATATCCTAGGCTTTATATTCATACTTCTCCCACTAACAGCCTTAGCTCTATTCTCCCCCAACC
>Pterodroma_feae_FJ196350
AATGAGCCTGAGGAGGATTCTCAGTAGACAACCCCACACTAACCCGATTCTTCGCCCTACACTTCCTTCTACCTTTTGTAATCGCAGGGTTAACCTTAATCCATCTCACCTTCCTCCACGAATCTGGCTCAAATAATCCTCTTGGTGTCGTATCAAACTGTGACAAGATCCCATTCCACCCTTACTTCACCTTAAAAGATATCCTAGGCTTTATATTCATACTTCTCCCACTAACAGCCTTAGCTCTATTCTCCCCCAACC
>Pterodroma_feae_FJ196351
AATGAGCCTGAGGAGGATTCTCAGTAGACAACCCCACACTAACCCGATTCTTCGCCCTACACTTCCTTCTACCTTTTGTAATCGCAGGGTTAACCTTAATCCATCTCACCTTCCTCCACGAATCTGGCTCAAATAATCCTCTTGGTGTCGTATCAAACTGTGACAAAATCCCATTCCACCCTTACTTCACCTTAAAAGATATCCTAGGCTTTATATTCATACTTCTCCCACTAACAGCCTTAGCTCTATTCTCCCCCAACC
>Pterodroma_feae_FJ196352
AATGAGCCTGAGGAGGATTCTCAGTAGACAACCCCACACTAACCCGATTCTTCGCCCTACACTTCCTTCTACCTTTTGTAATCGCAGGGTTAACCTTAATCCATCTCACCTTCCTCCACGAATCTGGCTCAAATAATCCTCTTGGTGTCGTATCAAACTGTGACAAGATCCCATTCCACCCTTACTTCACCTTAAAAGATATCCTAGGCTTTATATTCATACTTCTCCCACTAACAGCCTTAGCTCTATTCTCCCCCAACC
>Pterodroma_feae_FJ196353
AATGAGCCTGAGGAGGATTCTCAGTAGACAACCCCACACTAACCCGATTCTTCGCCCTACACTTCCTTCTACCTTTTGTAATCGCAGGGTTAACCTTAATCCATCTCACCTTCCTCCACGAATCTGGCTCAAATAATCCTCTTGGTGTCGTATCAAACTGTGACAAGATCCCATTCCACCCTTACTTCACCTTAAAAGATATCCTAGGCTTTATATTCATACTTCTCCCACTAACAGCCTTAGCTCTATTCTCCCCCAACC
>Pterodroma_feae_FJ196354
AATGAGCCTGAGGAGGATTCTCAGTAGACAACCCCACACTAACCCGATTCTTCGCCCTACACTTCCTTCTACCTTTTGTAATCGCAGGGTTAACCTTAATCCATCTCACCTTCCTCCACGAATCTGGCTCAAATAATCCTCTTGGTGTCGTATCAAACTGTGACAAGATCCCATTCCACCCTTACTTCACCTTAAAAGATATCCTAGGCTTTATATTCATACTTCTCCCACTAACAGCCTTAGCTCTATTCTCCCCCAACC
>Pterodroma_feae_FJ196355
AATGAGCCTGAGGAGGATTCTCAGTAGACAACCCCACACTAACCCGATTCTTCGCCCTACACTTCCTTCTACCTTTTGTAATCGCAGGGTTAACCTTAATCCATCTCACCTTCCTCCACGAATCTGGCTCAAATAATCCTCTTGGTGTCGTATCAAACTGTGACAAGATCCCATTCCACCCTTACTTCACCTTAAAAGATATCCTAGGCTTTATATTCATACTTCTCCCACTAACAGCCTTAGCTCTATTCTCCCCCAACC
>Pterodroma_feae_FJ196356
AATGAGCCTGAGGAGGATTCTCAGTAGACAACCCCACACTAACCCGATTCTTCGCCCTACACTTCCTTCTACCTTTTGTAATCGCAGGGTTAACCTTAATCCATCTCACCTTCCTCCACGAATCTGGCTCAAATAATCCTCTTGGTGTCGTATCAAACTGTGACAAAATCCCATTCCACCCTTACTTCACCTTAAAAGATATCCTAGGCTTTATATTCATACTTCTCCCACTAACAGCCTTAGCTCTATTCTCCCCCAACC
>Pterodroma_feae_FJ196357
AATGAGCCTGAGGAGGATTCTCAGTAGACAACCCCACACTAACCCGATTCTTCGCCCTACACTTCCTTCTACCTTTTGTAATCGCAGGGTTAACCTTAATCCATCTCACCTTCCTCCACGAATCTGGCTCAAATAATCCTCTTGGTGTCGTATCAAACTGTGACAAGATCCCATTCCACCCTTACTTCACCTTAAAAGATATCCTAGGCTTTATATTCATACTTCTCCCACTAACAGCCTTAGCTCTATTCTCCCCCAACC
>Pterodroma_feae_FJ196358
AATGAGCCTGAGGAGGATTCTCAGTAGACAACCCCACACTAACCCGATTCTTCGCCCTACACTTCCTTCTACCTTTTATAATCGCAGGGTTAACCTTAATCCATCTCACCTTCCTCCACGAATCTGGCTCAAATAATCCTCTTGGTGTCGTATCAAACTGTGACAAGATCCCATTCCACCCTTACTTCACCTTAAAAGATATCCTAGGCTTTATAATCATACTTCTCCCACTAACAGCCTTAGCTCTATTCTCCCCCAACC
>Pterodroma_feae_FJ196359
AATGAGCCTGAGGAGGATTCTCAGTAGACAACCCCACACTAACCCGATTCTTCGCCCTACACTTCCTTCTACCTTTTGTAATCGCAGGGTTAACCTTAATCCATCTCACCTTCCTCCACGAATCTGGCTCAAATAATCCTCTTGGTGTCGTATCAAACTGTGACAAGATCCCATTCCACCCTTACTTCACCTTAAAAGATATCCTAGGCTTTATATTCATACTTCTCCCACTAACAGCCTTAGCTCTATTCTCCCCCAACC
>Pterodroma_feae_FJ196360
AATGAGCCTGAGGAGGATTCTCAGTAGACAACCCCACACTAACCCGATTCTTCGCCCTACACTTCCTTCTACCTTTTATAATCGCAGGGTTAACCTTAATCCATCTCACCTTCCTCCACGAATCTGGCTCAAATAATCCTCTTGGTGTCGTATCAAACTGTGACAAGATCCCATTCCACCCTTACTTCACCTTAAAAGATATCCTAGGCTTTATAATCATACTTCTCCCACTAACAGCCTTAGCTCTATTCTCCCCCAACC
>Pterodroma_feae_JX674284
AATGAGCCTGAGGAGGATTCTCAGTAGACAACCCCACACTAACCCGATTCTTCGCCCTACACTTCCTTCTACCTTTTGTAATCGCAGGGTTAACCTTAATCCATCTCACCTTCCTCCACGAATCTGGCTCAAATAATCCTCTTGGTGTCGTATCAAACTGTGACAAGATCCCATTCCACCCTTACTTCACCTTAAAAGATATCCTAGGCTTTATATTCATACTTCTCCCACTAACAGCCTTAGCTCTATTCTCCCCCAACC
>Pterodroma_feae_JX674285
AATGAGCCTGAGGAGGATTCTCAGTAGACAACCCCACACTAACCCGATTCTTCGCCCTACACTTCCTTCTACCTTTTGTAATCGCAGGGTTAACCTTAATCCATCTCACCTTCCTCCACGAATCTGGCTCAAATAATCCTCTTGGTGTCGTATCAAACTGTGACAAGATCCCATTCCACCCTTACTTCACCTTAAAAGATATCCTAGGCTTTATATTCATACTTCTCCCACTAACAGCCTTAGCTCTATTCTCCCCCAACC
>Pterodroma_feae_JX674286
AATGAGCCTGAGGAGGATTCTCAGTAGACAACCCCACACTAACCCGATTCTTCGCCCTACACTTCCTTCTACCTTTTGTAATCGCAGGGTTAACCTTAATCCATCTCACCTTCCTCCACGAATCTGGCTCAAATAATCCTCTTGGTGTCGTATCAAACTGTGACAAGATCCCATTCCACCCTTACTTCACCTTAAAAGATATCCTAGGCTTTATATTCATACTTCTCCCACTAACAGCCTTAGCTCTATTCTCCCCCAACC
>Pterodroma_feae_JX674287
AATGAGCCTGAGGAGGATTCTCAGTAGACAACCCCACACTAACCCGATTCTTCGCCCTACACTTCCTTCTACCTTTTGTAATCGCAGGGTTAACCTTAATCCATCTCACCTTCCTCCACGAATCTGGCTCAAATAATCCTCTTGGTGTCGTATCAAACTGTGACAAGATCCCATTCCACCCTTACTTCACCTTAAAAGATATCCTAGGCTTTATATTCATACTTCTCCCACTAACAGCCTTAGCTCTATTCTCCCCCAACC
>Pterodroma_feae_JX674288
AATGAGCCTGAGGAGGATTCTCAGTAGACAACCCCACACTAACCCGATTCTTCGCCCTACACTTCCTTCTACCTTTTGTAATCGCAGGGTTAACCTTAATCCATCTCACCTTCCTCCACGAATCTGGCTCAAATAATCCTCTTGGTGTCGTATCAAACTGTGACAAGATCCCATTCCACCCTTACTTCACCTTAAAAGATATCCTAGGCTTTATATTCATACTTCTCCCACTAACAGCCTTAGCTCTATTCTCCCCCAACC
>Pterodroma_feae_JX674289
AATGAGCCTGAGGAGGATTCTCAGTAGACAACCCCACACTAACCCGATTCTTCGCCCTACACTTCCTTCTACCTTTTGTAATCGCAGGGTTAACCTTAATCCATCTCACCTTCCTCCACGAATCTGGCTCAAATAATCCTCTTGGTGTCGTATCAAACTGTGACAAGATCCCATTCCACCCTTACTTCACCTTAAAAGATATCCTAGGCTTTATATTCATACTTCTCCCACTAACAGCCTTAGCTCTATTCTCCCCCAACC
>Pterodroma_feae_JX674290
AATGAGCCTGAGGAGGATTCTCAGTAGACAACCCCACACTAACCCGATTCTTCGCCCTACACTTCCTTCTACCTTTTGTAATCGCAGGGTTAACCTTAATCCATCTCACCTTCCTCCACGAATCTGGCTCAAATAATCCTCTTGGTGTCGTATCAAACTGTGACAAGATCCCATTCCACCCTTACTTCACCTTAAAAGATATCCTAGGCTTTATATTCATACTTCTCCCACTAACAGCCTTAGCTCTATTCTCCCCCAACC
>Pterodroma_feae_JX674291
AATGAGCCTGAGGAGGATTCTCAGTAGACAACCCCACACTAACCCGATTCTTCGCCCTACACTTCCTTCTACCTTTTGTAATCGCAGGGTTAACCTTAATCCATCTCACCTTCCTCCACGAATCTGGCTCAAATAATCCTCTTGGTGTCGTATCAAACTGTGACAAGATCCCATTCCACCCTTACTTCACCTTAAAAGATATCCTAGGCTTTATATTCATACTTCTCCCACTAACAGCCTTAGCTCTATTCTCCCCCAACC
>Pterodroma_feae_JX674292
AATGAGCCTGAGGAGGATTCTCAGTAGACAACCCCACACTAACCCGATTCTTCGCCCTACACTTCCTTCTACCTTTTATAATCGCAGGGTTAACCTTAATCCATCTCACCTTCCTCCACGAATCTGGCTCAAATAATCCTCTTGGTGTCGTATCAAACTGTGACAAGATCCCATTCCACCCTTACTTCACCTTAAAAGATATCCTAGGCTTTATAATCATACTTCTCCCACTAACAGCCTTAGCTCTATTCTCCCCCAACC
>Pterodroma_feae_JX674293
AATGAGCCTGAGGAGGATTCTCAGTAGACAACCCCACACTAACCCGATTCTTCGCCCTACACTTCCTTCTACCTTTTGTAATCGCAGGGTTAACCTTAATCCATCTCACCTTCCTCCACGAATCTGGCTCAAATAATCCTCTTGGTGTCGTATCAAACTGTGACAAGATCCCATTCCACCCTTACTTCACCTTAAAAGATATCCTAGGCTTTATATTCATACTTCTCCCACTAACAGCCTTAGCTCTATTCTCCCCCAACC
>Pterodroma_feae_JX674294
AATGAGCCTGAGGAGGATTCTCAGTAGACAACCCCACACTAACCCGATTCTTCGCCCTACACTTCCTTCTACCTTTTGTAATCGCAGGGTTAACCTTAATCCATCTCACCTTCCTCCACGAATCTGGCTCAAATAATCCTCTTGGTGTCGTATCAAACTGTGACAAGATCCCATTCCACCCTTACTTCACCTTAAAAGATATCCTAGGCTTTATATTCATACTTCTCCCACTAACAGCCTTAGCTCTATTCTCCCCCAACC
>Pterodroma_feae_JX674295
AATGAGCCTGAGGAGGATTCTCAGTAGACAACCCCACACTAACCCGATTCTTCGCCCTACACTTCCTTCTACCTTTTGTAATCGCAGGGTTAACCTTAATCCATCTCACCTTCCTCCACGAATCTGGCTCAAATAATCCTCTTGGTGTCGTATCAAACTGTGACAAGATCCCATTCCACCCTTACTTCACCTTAAAAGATATCCTAGGCTTTATATTCATACTTCTCCCACTAACAGCCTTAGCTCTATTCTCCCCCAACC
>Pterodroma_feae_JX674296
AATGAGCCTGAGGAGGATTCTCAGTAGACAACCCCACACTAACCCGATTCTTCGCCCTACACTTCCTTCTACCTTTTGTAATCGCAGGGTTAACCTTAATCCATCTCACCTTCCTCCACGAATCTGGCTCAAATAATCCTCTTGGTGTCGTATCAAACTGTGACAAGATCCCATTCCACCCTTACTTCACCTTAAAAGATATCCTAGGCTTTATATTCATACTTCTCCCACTAACAGCCTTAGCTCTATTCTCCCCCAACC
>Pterodroma_feae_JX674297
AATGAGCCTGAGGAGGATTCTCAGTAGACAACCCCACACTAACCCGATTCTTCGCCCTACACTTCCTTCTACCTTTTATAATCGCAGGGTTAACCTTAATCCATCTCACCTTCCTCCACGAATCTGGCTCAAATAATCCTCTTGGTGTCGTATCAAACTGTGACAAGATCCCATTCCACCCTTACTTCACCTTAAAAGATATCCTAGGCTTTATAATCATACTTCTCCCACTAACAGCCTTAGCTCTATTCTCCCCCAACC
>Pterodroma_feae_JX674298
AATGAGCCTGAGGAGGATTCTCAGTAGACAACCCCACACTAACCCGATTCTTCGCCCTACACTTCCTTCTACCTTTTATAATCGCAGGGTTAACCTTAATCCATCTCACCTTCCTCCACGAATCTGGCTCAAATAATCCTCTTGGTGTCGTATCAAACTGTGACAAGATCCCATTCCACCCTTACTTCACCTTAAAAGATATCCTAGGCTTTATAATCATACTTCTCCCACTAACAGCCTTAGCTCTATTCTCCCCCAACC
>Pterodroma_feae_JX674299
AATGAGCCTGAGGAGGATTCTCAGTAGACAACCCCACACTAACCCGATTCTTCGCCCTACACTTCCTTCTACCTTTTGTAATCGCAGGGTTAACCTTAATCCATCTCACCTTCCTCCACGAATCTGGCTCAAATAATCCTCTTGGTGTCGTATCAAACTGTGACAAGATCCCATTCCACCCTTACTTCACCTTAAAAGATATCCTAGGCTTTATATTCATACTTCTCCCACTAACAGCCTTAGCTCTATTCTCCCCCAACC
>Pterodroma_feae_JX674300
AATGAGCCTGAGGAGGATTCTCAGTAGACAACCCCACACTAACCCGATTCTTCGCCCTACACTTCCTTCTACCTTTTGTAATCGCAGGGTTAACCTTAATCCATCTCACCTTCCTCCACGAATCTGGCTCAAATAATCCTCTTGGTGTCGTATCAAACTGTGACAAGATCCCATTCCACCCTTACTTCACCTTAAAAGATATCCTAGGCTTTATATTCATACTTCTCCCACTAACAGCCTTAGCTCTATTCTCCCCCAACC
>Pterodroma_feae_JX674301
AATGAGCCTGAGGAGGATTCTCAGTAGACAACCCCACACTAACCCGATTCTTCGCCCTACACTTCCTTCTACCTTTTGTAATCGCAGGGTTAACCTTAATCCATCTCACCTTCCTCCACGAATCTGGCTCAAATAATCCTCTTGGTGTCGTATCAAACTGTGACAAGATCCCATTCCACCCTTACTTCACCTTAAAAGATATCCTAGGCTTTATATTCATACTTCTCCCACTAACAGCCTTAGCTCTATTCTCCCCCAACC
>Pterodroma_feae_JX674302
AATGAGCCTGAGGAGGATTCTCAGTAGACAACCCCACACTAACCCGATTCTTCGCCCTACACTTCCTTCTACCTTTTGTAATCGCAGGGTTAACCTTAATCCATCTCACCTTCCTCCACGAATCTGGCTCAAATAATCCTCTTGGTGTCGTATCAAACTGTGACAAGATCCCATTCCACCCTTACTTCACCTTAAAAGATATCCTAGGCTTTATATTCATACTTCTCCCACTAACAGCCTTAGCTCTATTCTCCCCCAACC
>Pterodroma_feae_JX674303
AATGAGCCTGAGGAGGATTCTCAGTAGACAACCCCACACTAACCCGATTCTTCGCCCTACACTTCCTTCTACCTTTTGTAATCGCAGGGTTAACCTTAATCCATCTCACCTTCCTCCACGAATCTGGCTCAAATAATCCTCTTGGTGTCGTATCAAACTGTGACAAGATCCCATTCCACCCTTACTTCACCTTAAAAGATATCCTAGGCTTTATATTCATACTTCTCCCACTAACAGCCTTAGCTCTATTCTCCCCCAACC
>Pterodroma_feae_JX674304
AATGAGCCTGAGGAGGATTCTCAGTAGACAACCCCACACTAACCCGATTCTTCGCCCTACACTTCCTTCTACCTTTTGTAATCGCAGGGTTAACCTTAATCCATCTCACCTTCCTCCACGAATCTGGCTCAAATAATCCTCTTGGTGTCGTATCAAACTGTGACAAGATCCCATTCCACCCTTACTTCACCTTAAAAGATATCCTAGGCTTTATATTCATACTTCTCCCACTAACAGCCTTAGCTCTATTCTCCCCCAACC
>Pterodroma_feae_JX674305
AATGAGCCTGAGGAGGATTCTCAGTAGACAACCCCACACTAACCCGATTCTTCGCCCTACACTTCCTTCTACCTTTTGTAATCGCAGGGTTAACCTTAATCCATCTCACCTTCCTCCACGAATCTGGCTCAAATAATCCTCTTGGTGTCGTATCAAACTGTGACAAGATCCCATTCCACCCTTACTTCACCTTAAAAGATATCCTAGGCTTTATATTCATACTTCTCCCACTAACAGCCTTAGCTCTATTCTCCCCCAACC
>Pterodroma_feae_JX674413
AATGAGCCTGAGGAGGATTCTCAGTAGACAACCCCACACTAACCCGATTCTTCGCCCTACACTTCCTTCTACCTTTTGTAATCGCAGGGTTAACCTTAATCCATCTCACCTTCCTCCACGAATCTGGCTCAAATAATCCTCTTGGTGTCGTATCAAACTGTGACAAGATCCCATTCCACCCTTACTTCACCTTAAAAGATATCCTAGGCTTTATATTCATACTTCTCCCACTAACAGCCTTAGCTCTATTCTCCCCCAACC
>Pterodroma_feae_JX674414
AATGAGCCTGAGGAGGATTCTCAGTAGACAACCCCACACTAACCCGATTCTTCGCCCTACACTTCCTTCTACCTTTTGTAATCGCAGGGTTAACCTTAATCCATCTCACCTTCCTCCACGAATCTGGCTCAAATAATCCTCTTGGTGTCGTATCAAACTGTGACAAGATCCCATTCCACCCTTACTTCACCTTAAAAGATATCCTAGGCTTTATATTCATACTTCTCCCACTAACAGCCTTAGCTCTATTCTCCCCCAACC
>Pterodroma_feae_JX674415
AATGAGCCTGAGGAGGATTCTCAGTAGACAACCCCACACTAACCCGATTCTTCGCCCTACACTTCCTTCTACCTTTTGTAATCGCAGGGTTAACCTTAATCCATCTCACCTTCCTCCACGAATCTGGCTCAAATAATCCTCTTGGTGTCGTATCAAACTGTGACAAGATCCCATTCCACCCTTACTTCACCTTAAAAGATATCCTAGGCTTTATATTCATACTTCTCCCACTAACAGCCTTAGCTCTATTCTCCCCCAACC
>Pterodroma_feae_JX674416
AATGAGCCTGAGGAGGATTCTCAGTAGACAACCCCACACTAACCCGATTCTTCGCCCTACACTTCCTTCTACCTTTTGTAATCACAGGGTTAACCTTAATCCATCTCACCTTCCTCCACGAATCTGGCTCAAATAATCCTCTTGGTGTCGTATCAAACTGTGACAAGATCCCATTCCACCCTTACTTCACCTTAAAAGATATCCTAGGCTTTATATTCATACTTCTCCCACTAACAGCCTTAGCTCTATTCTCCCCCAACC
>Pterodroma_feae_JX674417
AATGAGCCTGAGGAGGATTCTCAGTAGACAACCCCACACTAACCCGATTCTTCGCCCTACACTTCCTTCTACCTTTTGTAATCGCAGGGTTAACCTTAATCCATCTCACCTTCCTCCACGAATCTGGCTCAAATAATCCTCTTGGTGTCGTATCAAACTGTGACAAGATCCCATTCCACCCTTACTTCACCTTAAAAGATATCCTAGGCTTTATATTCATACTTCTCCCACTAACAGCCTTAGCTCTATTCTCCCCCAACC
>Pterodroma_feae_JX674418
AATGAGCCTGAGGAGGATTCTCAGTAGACAACCCCACACTAACCCGATTCTTCGCCCTACACTTCCTTCTACCTTTTGTAATCGCAGGGTTAACCTTAATCCATCTCACCTTCCTCCACGAATCTGGCTCAAATAATCCTCTTGGTGTCGTATCAAACTGTGACAAGATCCCATTCCACCCTTACTTCACCTTAAAAGATATCCTAGGCTTTATATTCATACTTCTCCCACTAACAGCCTTAGCTCTATTCTCCCCCAACC
>Pterodroma_feae_JX674419
AATGAGCCTGAGGAGGATTCTCAGTAGACAACCCCACACTAACCCGATTCTTCGCCCTACACTTCCTTCTACCTTTTGTAATCGCAGGGTTAACCTTAATCCATCTCACCTTCCTCCACGAATCTGGCTCAAATAATCCTCTTGGTGTCGTATCAAACTGTGACAAGATCCCATTCCACCCTTACTTCACCTTAAAAGATATCCTAGGCTTTATATTCATACTTCTCCCACTAACAGCCTTAGCTCTATTCTCCCCCAACC
>Pterodroma_feae_JX674420
AATGAGCCTGAGGAGGATTCTCAGTAGACAACCCCACACTAACCCGATTCTTCGCCCTACACTTCCTTCTACCTTTTGTAATCGCAGGGTTAACCTTAATCCATCTCACCTTCCTCCACGAATCTGGCTCAAATAATCCTCTTGGTGTCGTATCAAACTGTGACAAGATCCCATTCCACCCTTACTTCACCTTAAAAGATATCCTAGGCTTTATATTCATACTTCTCCCACTAACAGCCTTAGCTCTATTCTCCCCCAACC
>Pterodroma_feae_JX674421
AATGAGCCTGAGGAGGATTCTCAGTAGACAACCCCACACTAACCCGATTCTTCGCCCTACACTTCCTTCTACCTTTTGTAATCGCAGGGTTAACCTTAATCCATCTCACCTTCCTCCACGAATCTGGCTCAAATAATCCTCTTGGTGTCGTATCAAACTGTGACAAGATCCCATTCCACCCTTACTTCACCTTAAAAGATATCCTAGGCTTTATATTCATACTTCTCCCACTAACAGCCTTAGCTCTATTCTCCCCCAACC
>Pterodroma_feae_JX674422
AATGAGCCTGAGGAGGATTCTCAGTAGACAACCCCACACTAACCCGATTCTTCGCCCTACACTTCCTTCTACCTTTTGTAATCGCAGGGTTAACCTTAATCCATCTCACCTTCCTCCACGAATCTGGCTCAAATAATCCTCTTGGTGTCGTATCAAACTGTGACAAGATCCCATTCCACCCTTACTTCACCTTAAAAGATATCCTAGGCTTTATATTCATACTTCTCCCACTAACAGCCTTAGCTCTATTCTCCCCCAACC
>Pterodroma_feae_JX674423
AATGAGCCTGAGGAGGATTCTCAGTAGACAACCCCACACTAACCCGATTCTTCGCCCTACACTTCCTTCTACCTTTTATAATCGCAGGGTTAACCTTAATCCATCTCACCTTCCTCCACGAATCTGGCTCAAATAATCCTCTTGGTGTCGTATCAAACTGTGACAAGATCCCATTCCACCCTTACTTCACCTTAAAAGATATCCTAGGCTTTATAATCATACTTCTCCCACTAACAGCCTTAGCTCTATTCTCCCCCAACC
>Pterodroma_feae_JX674424
AATGAGCCTGAGGAGGATTCTCAGTAGACAACCCCACACTAACCCGATTCTTCGCCCTACACTTCCTTCTACCTTTTGTAATCGCAGGGTTAACCTTAATCCATCTCACCTTCCTCCACGAATCTGGCTCAAATAATCCTCTTGGTGTCGTATCAAACTGTGACAAGATCCCATTCCACCCTTACTTCACCTTAAAAGATATCCTAGGCTTTATATTCATACTTCTCCCACTAACAGCCTTAGCTCTATTCTCCCCCAACC
>Pterodroma_feae_JX674425
AATGAGCCTGAGGAGGATTCTCAGTAGACAACCCCACACTAACCCGATTCTTCGCCCTACACTTCCTTCTACCTTTTGTAATCGCAGGGTTAACCTTAATCCATCTCACCTTCCTCCACGAATCTGGCTCAAATAATCCTCTTGGTGTCGTATCAAACTGTGACAAGATCCCATTCCACCCTTACTTCACCTTAAAAGATATCCTAGGCTTTATATTCATACTTCTCCCACTAACAGCCTTAGCTCTATTCTCCCCCAACC
>Pterodroma_feae_JX674426
AATGAGCCTGAGGAGGATTCTCAGTAGACAACCCCACACTAACCCGATTCTTCGCCCTACACTTCCTTCTACCTTTTGTAATCGCAGGGTTAACCTTAATCCATCTCACCTTCCTCCACGAATCTGGCTCAAATAATCCTCTTGGTGTCGTATCAAACTGTGACAAGATCCCATTCCACCCTTACTTCACCTTAAAAGATATCCTAGGCTTTATATTCATACTTCTCCCACTAACAGCCTTAGCTCTATTCTCCCCCAACC
>Pterodroma_feae_JX674427
AATGAGCCTGAGGAGGATTCTCAGTAGACAACCCCACACTAACCCGATTCTTCGCCCTACACTTCCTTCTACCTTTTGTAATCGCAGGGTTAACCTTAATCCATCTCACCTTCCTCCACGAATCTGGCTCAAATAATCCTCTTGGTGTCGTATCAAACTGTGACAAAATCCCATTCCACCCTTACTTCACCTTAAAAGATATCCTAGGCTTTATATTCATACTTCTCCCACTAACAGCCTTAGCTCTATTCTCCCCCAACC
>Pterodroma_feae_JX674428
AATGAGCCTGAGGAGGATTCTCAGTAGACAACCCCACACTAACCCGATTCTTCGCCCTACACTTCCTTCTACCTTTTGTAATCGCAGGGTTAACCTTAATCCATCTCACCTTCCTCCACGAATCTGGCTCAAATAATCCTCTTGGTGTCGTATCAAACTGTGACAAGATCCCATTCCACCCTTACTTCACCTTAAAAGATATCCTAGGCTTTATATTCATACTTCTCCCACTAACAGCCTTAGCTCTATTCTCCCCCAACC
>Pterodroma_feae_JX674429
AATGAGCCTGAGGAGGATTCTCAGTAGACAACCCCACACTAACCCGATTCTTCGCCCTACACTTCCTTCTACCTTTTGTAATCGCAGGGTTAACCTTAATCCATCTCACCTTCCTCCACGAATCTGGCTCAAATAATCCTCTTGGTGTCGTATCAAACTGTGACAAGATCCCATTCCACCCTTACTTCACCTTAAAAGATATCCTAGGCTTTATATTCATACTTCTCCCACTAACAGCCTTAGCTCTATTCTCCCCCAACC
>Pterodroma_feae_JX674430
AATGAGCCTGAGGAGGATTCTCAGTAGACAACCCCACACTAACCCGATTCTTCGCCCTACACTTCCTTCTACCTTTTGTAATCGCAGGGTTAACCTTAATCCATCTCACCTTCCTCCACGAATCTGGCTCAAATAATCCTCTTGGTGTCGTATCAAACTGTGACAAGATCCCATTCCACCCTTACTTCACCTTAAAAGATATCCTAGGCTTTATATTCATACTTCTCCCACTAACAGCCTTAGCTCTATTCTCCCCCAACC
>Pterodroma_feae_JX674431
AATGAGCCTGAGGAGGATTCTCAGTAGACAACCCCACACTAACCCGATTCTTCGCCCTACACTTCCTTCTACCTTTTGTAATCGCAGGGTTAACCTTAATCCATCTCACCTTCCTCCACGAATCTGGCTCAAATAATCCTCTTGGTGTCGTATCAAACTGTGACAAGATCCCATTCCACCCTTACTTCACCTTAAAAGATATCCTAGGCTTTATATTCATACTTCTCCCACTAACAGCCTTAGCTCTATTCTCCCCCAACC
>Pterodroma_feae_JX674432
AATGAGCCTGAGGAGGATTCTCAGTAGACAACCCCACACTAACCCGATTCTTCGCCCTACACTTCCTTCTACCTTTTGTAATCGCAGGGTTAACCTTAATCCATCTCACCTTCCTCCACGAATCTGGCTCAAATAATCCTCTTGGTGTCGTATCAAACTGTGACAAGATCCCATTCCACCCTTACTTCACCTTAAAAGATATCCTAGGCTTTATATTCATACTTCTCCCACTAACAGCCTTAGCTCTATTCTCCCCCAACC
>Pterodroma_feae_JX674433
AATGAGCCTGAGGAGGATTCTCAGTAGACAACCCCACACTAACCCGATTCTTCGCCCTACACTTCCTTCTACCTTTTGTAATCGCAGGGTTAACCTTAATCCATCTCACCTTCCTCCACGAATCTGGCTCAAATAATCCTCTTGGTGTCGTATCAAACTGTGACAAGATCCCATTCCACCCTTACTTCACCTTAAAAGATATCCTAGGCTTTATATTCATACTTCTCCCACTAACAGCCTTAGCTCTATTCTCCCCCAACC
>Pterodroma_feae_JX674434
AATGAGCCTGAGGAGGATTCTCAGTAGACAACCCCACACTAACCCGATTCTTCGCCCTACACTTCCTTCTACCTTTTGTAATCGCAGGGTTAACCTTAATCCATCTCACCTTCCTCCACGAATCTGGCTCAAATAATCCTCTTGGTGTCGTATCAAACTGTGACAAGATCCCATTCCACCCTTACTTCACCTTAAAAGATATCCTAGGCTTTATATTCATACTTCTCCCACTAACAGCCTTAGCTCTATTCTCCCCCAACC
>Pterodroma_feae_JX674435
AATGAGCCTGAGGAGGATTCTCAGTAGACAACCCCACACTAACCCGATTCTTCGCCCTACACTTCCTTCTACCTTTTGTAATCGCAGGGTTAACCTTAATCCATCTCACCTTCCTCCACGAATCTGGCTCAAATAATCCTCTTGGTGTCGTATCAAACTGTGACAAGATCCCATTCCACCCTTACTTCACCTTAAAAGATATCCTAGGCTTTATATTCATACTTCTCCCACTAACAGCCTTAGCTCTATTCTCCCCCAACC
>Pterodroma_feae_JX674436
AATGAGCCTGAGGAGGATTCTCAGTAGACAACCCCACACTAACCCGATTCTTCGCCCTACACTTCCTTCTACCTTTTATAATCGCAGGGTTAACCTTAATCCATCTCACCTTCCTCCACGAATCTGGCTCAAATAATCCTCTTGGTGTCGTATCAAACTGTGACAAGATCCCATTCCACCCTTACTTCACCTTAAAAGATATCCTAGGCTTTATAATCATACTTCTCCCACTAACAGCCTTAGCTCTATTCTCCCCCAACC
>Pterodroma_feae_JX674437
AATGAGCCTGAGGAGGATTCTCAGTAGACAACCCCACACTAACCCGATTCTTCGCCCTACACTTCCTTCTACCTTTTGTAATCGCAGGGTTAACCTTAATCCATCTCACCTTCCTCCACGAATCTGGCTCAAATAATCCTCTTGGTGTCGTATCAAACTGTGACAAGATCCCATTCCACCCTTACTTCACCTTAAAAGATATCCTAGGCTTTATATTCATACTTCTCCCACTAACAGCCTTAGCTCTATTCTCCCCCAACC
>Pterodroma_feae_JX674438
AATGAGCCTGAGGAGGATTCTCAGTAGACAACCCCACACTAACCCGATTCTTCGCCCTACACTTCCTTCTACCTTTTGTAATCGCAGGGTTAACCTTAATCCATCTCACCTTCCTCCACGAATCTGGCTCAAATAATCCTCTTGGTGTCGTATCAAACTGTGACAAGATCCCATTCCACCCTTACTTCACCTTAAAAGATATCCTAGGCTTTATATTCATACTTCTCCCACTAACAGCCTTAGCTCTATTCTCCCCCAACC
>Pterodroma_feae_JX674439
AATGAGCCTGAGGAGGATTCTCAGTAGACAACCCCACACTAACCCGATTCTTCGCCCTACACTTCCTTCTACCTTTTGTAATCGCAGGGTTAACCTTAATCCATCTCACCTTCCTCCACGAATCTGGCTCAAATAATCCTCTTGGTGTCGTATCAAACTGTGACAAGATCCCATTCCACCCTTACTTCACCTTAAAAGATATCCTAGGCTTTATATTCATACTTCTCCCACTAACAGCCTTAGCTCTATTCTCCCCCAACC
>Pterodroma_feae_JX674440
AATGAGCCTGAGGAGGATTCTCAGTAGACAACCCCACACTAACCCGATTCTTCGCCCTACACTTCCTTCTACCTTTTATAATCGCAGGGTTAACCTTAATCCATCTCACCTTCCTCCACGAATCTGGCTCAAATAATCCTCTTGGTGTCGTATCAAACTGTGACAAGATCCCATTCCACCCTTACTTCACCTTAAAAGATATCCTAGGCTTTATAATCATACTTCTCCCACTAACAGCCTTAGCTCTATTCTCCCCCAACC
>Pterodroma_feae_JX674441
AATGAGCCTGAGGAGGATTCTCAGTAGACAACCCCACACTAACCCGATTCTTCGCCCTACACTTCCTTCTACCTTTTGTAATCGCAGGGTTAACCTTAATCCATCTCACCTTCCTCCACGAATCTGGCTCAAATAATCCTCTTGGTGTCGTATCAAACTGTGACAAGATCCCATTCCACCCTTACTTCACCTTAAAAGATATCCTAGGCTTTATATTCATACTTCTCCCACTAACAGCCTTAGCTCTATTCTCCCCCAACC
>Pterodroma_feae_JX674442
AATGAGCCTGAGGAGGATTCTCAGTAGACAACCCCACACTAACCCGATTCTTCGCCCTACACTTCCTTCTACCTTTTGTAATCGCAGGGTTAACCTTAATCCATCTCACCTTCCTCCACGAATCTGGCTCAAATAATCCTCTTGGTGTCGTATCAAACTGTGACAAGATCCCATTCCACCCTTACTTCACCTTAAAAGATATCCTAGGCTTTATATTCATACTTCTCCCACTAACAGCCTTAGCTCTATTCTCCCCCAACC
>Pterodroma_feae_JX674443
AATGAGCCTGAGGAGGATTCTCAGTAGACAACCCCACACTAACCCGATTCTTCGCCCTACACTTCCTTCTACCTTTTGTAATCGCAGGGTTAACCTTAATCCATCTCACCTTCCTCCACGAATCTGGCTCAAATAATCCTCTTGGTGTCGTATCAAACTGTGACAAGATCCCATTCCACCCTTACTTCACCTTAAAAGATATCCTAGGCTTTATATTCATACTTCTCCCACTAACAGCCTTAGCTCTATTCTCCCCCAACC
>Pterodroma_feae_JX674444
AATGAGCCTGAGGAGGATTCTCAGTAGACAACCCCACACTAACCCGATTCTTCGCCCTACACTTCCTTCTACCTTTTGTAATCGCAGGGTTAACCTTAATCCATCTCACCTTCCTCCACGAATCTGGCTCAAATAATCCTCTTGGTGTCGTATCAAACTGTGACAAGATCCCATTCCACCCTTACTTCACCTTAAAAGATATCCTAGGCTTTATATTCATACTTCTCCCACTAACAGCCTTAGCTCTATTCTCCCCCAACC
>Pterodroma_feae_JX674445
AATGAGCCTGAGGAGGATTCTCAGTAGACAACCCCACACTAACCCGATTCTTCGCCCTACACTTCCTTCTACCTTTTGTAATCGCAGGGTTAACCTTAATCCATCTCACCTTCCTCCACGAATCTGGCTCAAATAATCCTCTTGGTGTCGTATCAAACTGTGACAAGATCCCATTCCACCCTTACTTCACCTTAAAAGATATCCTAGGCTTTATATTCATACTTCTCCCACTAACAGCCTTAGCTCTATTCTCCCCCAACC
>Pterodroma_feae_JX674446
AATGAGCCTGAGGAGGATTCTCAGTAGACAACCCCACACTAACCCGATTCTTCGCCCTACACTTCCTTCTACCTTTTGTAATCGCAGGGTTAACCTTAATCCATCTCACCTTCCTCCACGAATCTGGCTCAAATAATCCTCTTGGTGTCGTATCAAACTGTGACAAGATCCCATTCCACCCTTACTTCACCTTAAAAGATATCCTAGGCTTTATATTCATACTTCTCCCACTAACAGCCTTAGCTCTATTCTCCCCCAACC
>Pterodroma_feae_JX674447
AATGAGCCTGAGGAGGATTCTCAGTAGACAACCCCACACTAACCCGATTCTTCGCCCTACACTTCCTTCTACCTTTTGTAATCGCAGGGTTAACCTTAATCCATCTCACCTTCCTCCACGAATCTGGCTCAAATAATCCTCTTGGTGTCGTATCAAACTGTGACAAGATCCCATTCCACCCTTACTTCACCTTAAAAGATATCCTAGGCTTTATATTCATACTTCTCCCACTAACAGCCTTAGCTCTATTCTCCCCCAACC
>Pterodroma_feae_JX674448
AATGAGCCTGAGGAGGATTCTCAGTAGACAACCCCACACTAACCCGATTCTTCGCCCTACACTTCCTTCTACCTTTTGTAATCGCAGGGTTAACCTTAATCCATCTCACCTTCCTCCACGAATCTGGCTCAAATAATCCTCTTGGTGTCGTATCAAACTGTGACAAGATCCCATTCCACCCTTACTTCACCTTAAAAGATATCCTAGGCTTTATATTCATACTTCTCCCACTAACAGCCTTAGCTCTATTCTCCCCCAACC
>Pterodroma_feae_JX674449
AATGAGCCTGAGGAGGATTCTCAGTAGACAACCCCACACTAACCCGATTCTTCGCCCTACACTTCCTTCTACCTTTTGTAATCGCAGGGTTAACCTTAATCCATCTCACCTTCCTCCACGAATCTGGCTCAAATAATCCTCTTGGTGTCGTATCAAACTGTGACAAGATCCCATTCCACCCTTACTTCACCTTAAAAGATATCCTAGGCTTTATATTCATACTTCTCCCACTAACAGCCTTAGCTCTATTCTCCCCCAACC
>Pterodroma_gouldi_B4697
AATGAGCCTGAGGAGGATTCTCAGTAGACAACCCCACACTAACCCGATTCTTCGCCCTACACTTTCTCCTACCTTTTGCAATCGCAGGGCTAACCCTAATCCATCTCACCTTCCTCCACGAATCTGGCTCAAACAATCCTCTTGGTGTCGTATCAAACTGCGACAAAATCCCATTCCATCCCTACTTCACCCTAAAAGATATCCTAGGCTTTATATTCATACTTCTCCCACTAACAGCCCTAGCTCTATTCTCTCCCAACC
>Pterodroma_gouldi_B5720
AATGAGCCTGAGGAGGATTCTCAGTAGACAACCCCACACTAACCCGATTCTTCGCCCTACACTTTCTCCTACCTTTTGCAATCGCAGGGCTAACCCTAATCCATCTCACCTTCCTCCACGAATCTGGCTCAAACAATCCTCTTGGTGTCGTATCAAACTGCGACAAAATCCCATTCCATCCCTACTTCACCCTAAAAGATATCCTAGGCTTTATATTCATACTTCTCCCACTAACAGCCCTAGCTCTATTCTCTCCCAACC
>Pterodroma_gouldi_B5722
AATGAGCCTGAGGAGGATTCTCAGTAGACAACCCCACACTAACCCGATTCTTCGCCCTACACTTTCTCCTACCTTTTGCAATCGCAGGGCTAACCCTAATCCATCTCACCTTCCTCCACGAATCTGGCTCAAACAATCCTCTTGGTGTCGTATCAAACTGCGACAAAATCCCATTCCATCCCTACTTCACCCTAAAAGATATCCTAGGCTTTATATTCATACTTCTCCCACTAACAGCCCTAGCTCTATTCTCTCCCAACC
>Pterodroma_gouldi_EU979357
AATGAGCCTGAGGAGGATTCTCAGTAGACAACCCCACACTAACCCGATTCTTCGCCCTACACTTTCTCCTACCTTTTGCAATCGCAGGGCTAACCCTAATCCATCTCACCTTCCTCCACGAATCTGGCTCAAACAATCCTCTTGGTGTCGTATCAAACTGCGACAAAATCCCATTCCATCCCTACTTCACCCTAAAAGATATCCTAGGCTTTATATTCATACTTCTCCCACTAACAGCCCTAGCTCTATTCTCTCCCAACC
>Pterodroma_gouldi_JX665072
AATGAGCCTGAGGAGGATTCTCAGTAGACAACCCCACACTAACCCGATTCTTCGCCCTACACTTTCTCCTACCTTTTGCAATCGCAGGGCTAACCCTAATCCATCTCACCTTCCTCCACGAATCTGGCTCAAACAATCCTCTTGGTGTCGTATCAAACTGCGACAAAATCCCATTCCATCCCTACTTCACCCTAAAAGATATCCTAGGCTTTATATTCATACTTCTCCCACTAACAGCCCTAGCTCTATTCTCTCCCAACC
>Pterodroma_gouldi_JX665073
AATGAGCCTGAGGAGGATTCTCAGTAGACAACCCCACACTAACCCGATTCTTCGCCCTACACTTTCTCCTACCTTTTGCAATCGCAGGGCTAACCCTAATCCATCTCACCTTCCTCCACGAATCTGGCTCAAACAATCCTCTTGGTGTCGTATCAAACTGCGACAAAATCCCATTCCATCCCTACTTCACCCTAAAAGATATCCTAGGCTTTATATTCATACTTCTCCCACTAACAGCCCTAGCTCTATTCTCTCCCAACC
>Pterodroma_gouldi_JX665074
AATGAGCCTGAGGAGGATTCTCAGTAGACAACCCCACACTAACCCGATTCTTCGCCCTACACTTTCTCCTACCTTTTGCAATCGCAGGGCTAACCCTAATCCATCTCACCTTCCTCCACGAATCTGGCTCAAACAATCCTCTTGGTGTCGTATCAAACTGCGACAAAATCCCATTCCATCCCTACTTCACCCTAAAAGATATCCTAGGCTTTATATTCATACTTCTCCCACTAACAGCCCTAGCTCTATTCTCTCCCAACC
>Pterodroma_gouldi_JX665075
AATGAGCCTGAGGAGGATTCTCAGTAGACAACCCCACACTAACCCGATTCTTCGCCCTACACTTTCTCCTACCTTTTGCAATCGCAGGGCTAACCCTAATCCATCTCACCTTCCTCCACGAATCTGGCTCAAACAATCCTCTTGGTGTCGTATCAAACTGCGACAAAATCCCATTCCATCCCTACTTCACCCTAAAAGATATCCTAGGCTTTATATTCATACTTCTCCCACTAACAGCCCTAGCTCTATTCTCTCCCAACC
>Pterodroma_gouldi_JX665076
AATGAGCCTGAGGAGGATTCTCAGTAGACAACCCCACACTAACCCGATTCTTCGCCCTACACTTTCTCCTACCTTTTGCAATCGCAGGGCTAACCCTAATCCATCTCACCTTCCTCCACGAATCTGGCTCAAACAATCCTCTTGGTGTCGTATCAAACTGCGACAAAATCCCATTCCATCCCTACTTCACCCTAAAAGACATCCTAGGCTTTATATTCATACTTCTCCCACTAACAGCCCTAGCTCTATTCTCTCCCAACC
>Pterodroma_gouldi_JX665077
AATGAGCCTGAGGAGGATTCTCAGTAGACAACCCCACACTAACCCGATTCTTCGCCCTACACTTTCTCCTACCTTTTGCAATCGCAGGGCTAACCCTAATCCATCTCACCTTCCTCCACGAATCTGGCTCAAACAATCCTCTTGGTGTCGTATCAAACTGCGACAAAATCCCATTCCATCCCTACTTCACCCTAAAAGATATCCTAGGCTTTATATTCATACTTCTCCCACTAACAGCCCTAGCTCTATTCTCTCCCAACC
>Pterodroma_gouldi_JX665078
AATGAGCCTGAGGAGGATTCTCAGTAGACAACCCCACACTAACCCGATTCTTCGCCCTACACTTTCTCCTACCTTTTGCAATCGCAGGGCTAACCCTAATCCATCTCACCTTCCTCCACGAATCTGGCTCAAACAATCCTCTTGGTGTCGTATCAAACTGCGACAAAATCCCATTCCATCCCTACTTCACCCTAAAAGATATCCTAGGCTTTATATTCATACTTCTCCCACTAACAGCCCTAGCTCTATTCTCTCCCAACC
>Pterodroma_gouldi_JX665079
AATGAGCCTGAGGAGGATTCTCAGTAGACAACCCCACACTAACCCGATTCTTCGCCCTACACTTTCTCCTACCTTTTGCAATCGCAGGGCTAACCCTAATCCATCTCACCTTCCTCCACGAATCTGGCTCAAACAATCCTCTTGGTGTCGTATCAAACTGCGACAAAATCCCATTCCATCCCTACTTCACCCTAAAAGATATCCTAGGCTTTATATTCATACTTCTCCCACTAACAGCCCTAGCTCTATTCTCTCCCAACC
>Pterodroma_gouldi_JX665080
AATGAGCCTGAGGAGGATTCTCAGTAGACAACCCCACACTAACCCGATTCTTCGCCCTACACTTTCTCCTACCTTTTGCAATCGCAGGGCTAACCCTAATCCATCTCACCTTCCTCCACGAATCTGGCTCAAACAATCCTCTTGGTGTCGTATCAAACTGCGACAAAATCCCATTCCATCCCTACTTCACCCTAAAAGATATCCTAGGCTTTATATTCATACTTCTCCCACTAACAGCCCTAGCTCTATTCTCTCCCAACC
>Pterodroma_gouldi_JX665081
AATGAGCCTGAGGAGGATTCTCAGTAGACAACCCCACACTAACCCGATTCTTCGCCCTACACTTTCTCCTACCTTTTGCAATCGCAGGGCTAACCCTAATCCATCTCACCTTCCTCCACGAATCTGGCTCAAACAATCCTCTTGGTGTCGTATCAAACTGCGACAAAATCCCATTCCATCCCTACTTCACCCTAAAAGATATCCTAGGCTTTATATTCATACTTCTCCCACTAACAGCCCTAGCTCTATTCTCTCCCAACC
>Pterodroma_gouldi_JX665082
AATGAGCCTGAGGAGGATTCTCAGTAGACAACCCCACACTAACCCGATTCTTCGCCCTACACTTTCTCCTACCTTTTGCAATCGCAGGGCTAACCCTAATCCATCTCACCTTCCTCCACGAATCTGGCTCAAACAATCCTCTTGGTGTCGTATCAAACTGCGACAAAATCCCATTCCATCCCTACTTCACCCTAAAAGATATCCTAGGCTTTATATTCATACTTCTCCCACTAACAGCCCTAGCTCTATTCTCTCCCAACC
>Pterodroma_gouldi_JX665083
AATGAGCCTGAGGAGGATTCTCAGTAGACAACCCCACACTAACCCGATTCTTCGCCCTACACTTTCTCCTACCTTTTGCAATCGCAGGGCTAACCCTAATCCATCTCACCTTCCTCCACGAATCTGGCTCAAACAATCCTCTTGGTGTCGTATCAAACTGCGACAAAATCCCATTCCATCCCTACTTCACCCTAAAAGATATCCTAGGCTTTATATTCATACTTCTCCCACTAACAGCCCTAGCTCTATTCTCTCCCAACC
>Pterodroma_gouldi_JX665084
AATGAGCCTGAGGAGGATTCTCAGTAGACAACCCCACACTAACCCGATTCTTCGCCCTACACTTTCTCCTACCTTTTGCAATCGCAGGGCTAACCCTAATCCATCTCACCTTCCTCCACGAATCTGGCTCAAACAATCCTCTTGGTGTCGTATCAAACTGCGACAAAATCCCATTCCATCCCTACTTCACCCTAAAAGATATCCTAGGCTTTATATTCATACTTCTCCCACTAACAGCCCTAGCTCTATTCTCTCCCAACC
>Pterodroma_gouldi_JX665085
AATGAGCCTGAGGAGGATTCTCAGTAGACAACCCCACACTAACCCGATTCTTCGCCCTACACTTTCTCCTACCTTTTGCAATCGCAGGGCTAACCCTAATCCATCTCACCTTCCTCCACGAATCTGGCTCAAACAATCCTCTTGGTGTCGTATCAAACTGCGACAAAATCCCATTCCATCCCTACTTCACCCTAAAAGATATCCTAGGCTTTATATTCATACTTCTCCCACTAACAGCCCTAGCTCTATTCTCTCCCAACC
>Pterodroma_gouldi_JX665086
AATGAGCCTGAGGAGGATTCTCAGTAGACAACCCCACACTAACCCGATTCTTCGCCCTACACTTTCTCCTACCTTTTGCAATCGCAGGGCTAACCCTAATCCATCTCACCTTCCTCCACGAATCTGGCTCAAACAATCCTCTTGGTGTCGTATCAAACTGCGACAAAATCCCATTCCATCCCTACTTCACCCTAAAAGATATCCTAGGCTTTATATTCATACTTCTCCCACTAACAGCCCTAGCTCTATTCTCTCCCAACC
>Pterodroma_gouldi_JX665087
AATGAGCCTGAGGAGGATTCTCAGTAGACAACCCCACACTAACCCGATTCTTCGCCCTACACTTTCTCCTACCTTTTGCAATCGCAGGGCTAACCCTAATCCATCTCACCTTCCTCCACGAATCTGGCTCAAACAATCCTCTTGGTGTCGTATCAAACTGCGACAAAATCCCATTCCATCCCTACTTCACCCTAAAAGATATCCTAGGCTTTATATTCATACTTCTCCCACTAACAGCCCTAGCTCTATTCTCTCCCAACC
>Pterodroma_gouldi_JX665088
AATGAGCCTGAGGAGGATTCTCAGTAGACAACCCCACACTAACCCGATTCTTCGCCCTACACTTTCTCCTACCTTTTGCAATCGCAGGGCTAACCCTAATCCATCTCACCTTCCTCCACGAATCTGGCTCAAACAATCCTCTTGGTGTCGTATCAAACTGCGACAAAATCCCATTCCATCCCTACTTCACCCTAAAAGATATCCTAGGCTTTATATTCATACTTCTCCCACTAACAGCCCTAGCTCTATTCTCTCCCAACC
>Pterodroma_gouldi_JX665089
AATGAGCCTGAGGAGGATTCTCAGTAGACAACCCCACACTAACCCGATTCTTCGCCCTACACTTTCTCCTACCTTTTGCAATCGCAGGGCTAACCCTAATCCATCTCACCTTCCTCCACGAATCTGGCTCAAACAATCCTCTTGGTGTCGTATCAAACTGCGACAAAATCCCATTCCATCCCTACTTCACCCTAAAAGATATCCTAGGCTTTATATTCATACTTCTCCCACTAACAGCCCTAGCTCTATTCTCTCCCAACC
>Pterodroma_gouldi_JX665090
AATGAGCCTGAGGAGGATTCTCAGTAGACAACCCCACACTAACCCGATTCTTCGCCCTACACTTTCTCCTACCTTTTGCAATCGCAGGGCTAACCCTAATCCATCTCACCTTCCTCCACGAACCTGGCTCAAACAATCCTCTTGGTGTCGTATCAAACTGCGACAAAATCCCATTCCATCCCTACTTCACCCTAAAAGATATCCTAGGCTTTATATTCATACTTCTCCCACTAACAGCCCTAGCTCTATTCTCTCCCAACC
>Pterodroma_gouldi_JX665091
AATGAGCCTGAGGAGGATTCTCAGTAGACAACCCCACACTAACCCGATTCTTCGCCCTACACTTTCTCCTACCTTTTGCAATCGCAGGGCTAACCCTAATCCATCTCACCTTCCTCCACGAATCTGGCTCAAACAATCCTCTTGGTGTCGTATCAAACTGCGACAAAATCCCATTCCATCCCTACTTCACCCTAAAAGATATCCTAGGCTTTATATTCATACTTCTCCCACTAACAGCCCTAGCTCTATTCTCTCCCAACC
>Pterodroma_gouldi_JX665092
AATGAGCCTGAGGAGGATTCTCAGTAGACAACCCCACACTAACCCGATTCTTCGCCCTACACTTTCTCCTACCTTTTGCAATCCCAGGGCTAACCCTAATCCATCTCACCTTCCTCCACGAATCTGGCTCAAACAATCCTCTTGGTGTCGTATCAAACTGCGACAAAATCCCATTCCATCCCTACTTCACCCTAAAAGATATCCTAGGCTTTATATTCATACTTCTCCCACTAACAGCCCTAGCTCTATTCTCTCCCAACC
>Pterodroma_gouldi_JX665093
AATGAGCCTGAGGAGGATTCTCAGTAGACAACCCCACACTAACCCGATTCTTCGCCCTACACTTTCTCCTACCTTTTGCAATCGCAGGGCTAACCCTAATCCATCTCACCTTCCTCCACGAATCTGGCTCAAACAATCCTCTTGGTGTCGTATCAAACTGCGACAAAATCCCATTCCATCCCTACTTCACCCTAAAAGATATCCTAGGCTTTATATTCATACTTCTCCCACTAACAGCCCTAGCTCTATTCTCTCCCAACC
>Pterodroma_gouldi_JX665094
AATGAGCCTGAGGAGGATTCTCAGTAGACAACCCCACACTAACCCGATTCTTCGCCCTACACTTTCTCCTACCTTTTGCAATCGCAGGGCTAACCCTAATCCATCTCACCTTCCTCCACGAATCTGGCTCAAACAATCCTCTTGGTGTCGTATCAAACTGCGACAAAATCCCATTCCATCCCTACTTCACCCTAAAAGATATCCTAGGCTTTATATTCATACTTCTCCCACTAACAGCCCTAGCTCTATTCTCTCCCAACC
>Pterodroma_hasitata_EU167017
AATGAGCCTGAGGGGGATTCTCAGTAGACAACCCCACACTAACCCGATTCTTCGCCCTACACTTCCTCCTACCTTTTGTAATCGCAGGACTAACCTTAATCCATCTCACCTTCCTCCATGAATCTGGCTCAAATAATCCTCTTGGTGTCGTATCAAACTGCGACAAAATCCCATTCCATCCCTACTTCACCTTAAAAGATATCCTAGGCTTTATATTCATACTTCTCCCACTAACAGCCTTAGCCCTATTCTCCCCCAACC
>Pterodroma_hasitata_PHU74332
AATGAGCCTGAGGGGGATTCTCAGTAGACAACCCCACACTAACCCGATTCTTCGCCCTACACTTCCTCCTACCTTTTGTAATCGCAGGACTAACCTTAATCCATCTCACCTTCCTCCACGAATCTGGCTCAAATAATCCTCTTGGTGTCGTATCAAACTGCGACAAAATCCCATTCCATCCCTACTTCACCTTAAAAGATATCCTAGGCTTTATATTCATACTTCTCCCACTAACAGCCTTAGCCCTATTCTCCCCCAACC
>Pterodroma_heraldica_GQ328988
AATGAGCCTGAGGGGGATTCTCAGTGGACAACCCTACATTAACTCGATTCTTCGCCCTACACTTCCTCCTACCTTTTGTAATCGCAGGACTAACCCTAATTCACCTCACCTTCCTCCATGAATCAGGCTCAAACAACCCTCTCGGTATCGTATCAAACTGTGACAAAATCCCATTCCACCCCTACTTCACCCTAAAAGACATCCTAGGCTTTATATTCATACTCCTCCCACTAACAACTCTAGCCCTATTCTCCCCTAACC
>Pterodroma_heraldica_OP058035_
AATGAGCCTGAGGGGGATTCTCAGTGGACAACCCTACATTAACTCGATTCTTCGCCCTACACTTCCTCTTACCCTTTGTAATCGCAGGACTAACCCTAATTCACCTCACCTTCCTCCATGAATCAGGCTCAAACAACCCCCTCGGTATCGTATCAAACTGTGACAAAATCCCATTCCACCCCTACTTCACCCTAAAAGACATCCTAGGCTTTATATTCATACTCCTCCCACTAACAACTCTAGCCCTGTTCTCCCCTAACC
>Pterodroma_heraldica_OP058036_
AATGAGCCTGAGGGGGATTCTCAGTGGACAACCCTACATTAACTCGATTCTTCGCCCTACACTTCCTCCTACCTTTTGTAATCGCAGGACTAACCCTAATTCACCTCACCTTCCTCCATGAATCAGGCTCAAACAACCCTCTCGGTATCGTATCAAACTGTGACAAAATCCCATTCCACCCCTACTTCACCCTAAAAGACATCCTAGGCTTTATATTCATACTCCTCCCACTAACAACTCTAGCCCTATTCTCCCCTAACC
>Pterodroma_heraldica_OP058037_
AATGAGCCTGAGGGGGATTCTCAGTGGACAACCCTACATTAACTCGATTCTTCGCCCTACACTTCCTCCTACCTTTTGTAATCGCAGGACTAACCCTAATTCACCTCACCTTCCTCCATGAATCAGGCTCAAACAACCCTCTCGGTATCGTATCAAACTGTGACAAAATCCCATTCCACCCCTACTTCACCCTAAAAGACATCCTAGGCTTTATATTCATACTCCTCCCACTAACAACTCTAGCCCTATTCTCCCCTAACC
>Pterodroma_heraldica_OP058038_
AATGAGCCTGAGGGGGATTCTCAGTGGACAACCCTACATTAACTCGATTCTTCGCCCTACACTTCCTCTTACCCTTTGTAATCGCAGGACTAACCCTAATTCACCTCACCTTCCTCCATGAATCAGGCTCAAACAACCCCCTCGGTATCGTATCAAACTGTGACAAAATCCCATTCCACCCCTACTTCACCCTAAAAGACATCCTAGGCTTTATATTCATACTCCTCCCACTAACAACTCTAGCCCTGTTCTCCCCTAACC
>Pterodroma_heraldica_OP058039_
AATGAGCCTGAGGGGGATTCTCAGTGGACAACCCTACATTAACTCGATTCTTCGCCCTACACTTCCTCTTACCCTTTGTAATCGCAGGACTAACCCTAATTCACCTCACCTTCCTCCATGAATCAGGCTCAAACAACCCCCTCGGTATCGTATCAAACTGTGACAAAATCCCATTCCACCCCTACTTCACCCTAAAAGACATCCTAGGCTTTATATTCATACTCCTCCCACTAACAACTCTAGCCCTATTCTCCCCTAACC
>Pterodroma_heraldica_OP058040_
AATGAGCCTGAGGGGGATTCTCAGTGGACAACCCTACATTAACTCGATTCTTCGCCCTACACTTCCTCCTACCTTTTGTAATCGCAGGACTAACCCTAATTCACCTCACCTTCCTCCATGAATCAGGCTCAAACAACCCTCTCGGTATCGTATCAAACTGTGACAAAATCCCATTCCACCCCTACTTCACCCTAAAAGACATCCTAGGCTTTATATTCATACTCCTCCCACTAACAACTCTAGCCCTATTCTCCCCTAACC
>Pterodroma_heraldica_OP058041_
AATGAGCCTGGGGGGGATTCTCAGTGGACAACCCTACATTAACTCGATTCTTCGCCCTACACTTCCTCCTACCTTTTGTAATCGCAGGACTAACCCTAATTCACCTCACCTTCCTCCATGAATCAGGCTCAAACAACCCTCTCGGTATCGTATCAAACTGTGACAAAATCCCATTCCACCCCTACTTCACCCTAAAAGACATCCTAGGCTTTATATTCATACTCCTCCCACTAACAACTCTAGCCCTATTCTCCCCTAACC
>Pterodroma_heraldica_OP058042_
AATGAGCCTGAGGGGGATTCTCAGTGGACAACCCTACATTAACTCGATTCTTCGCCCTACACTTCCTCTTACCCTTTGTAATCGCAGGACTAACCCTAATTCACCTCACCTTCCTCCATGAATCAGGCTCAAACAACCCCCTCGGTATCGTATCAAACTGTGACAAAATCCCATTCCACCCCTACTTCACCCTAAAAGACATCCTAGGCTTTATATTCATACTCCTCCCACTAACAACTCTAGCCCTATTCTCCCCTAACC
>Pterodroma_heraldica_OP058043_
AATGAGCCTGAGGGGGATTCTCAGTGGACAACCCTACATTAACTCGATTCTTCGCCCTACACTTCCTCTTACCCTTTGTAATCGCAGGACTAACCCTAATTCACCTCACCTTCCTCCATGAATCAGGCTCAAACAACCCCCTCGGTATCGTATCAAACTGTGACAAAATCCCATTCCACCCCTACTTCACCCTAAAAGACATCCTAGGCTTTATATTCATACTCCTCCCACTAACAACTCTAGCCCTATTCTCCCCTAACC
>Pterodroma_heraldica_OP058044_
AATGAGCCTGAGGGGGATTCTCAGTGGACAACCCTACATTAACTCGATTCTTCGCCCTACACTTCCTCTTACCCTTTGTAATCGCAGGACTAACCCTAATTCACCTCACCTTCCTCCATGAATCAGGCTCAAACAACCCCCTCGGTATCGTATCAAACTGTGACAAAATCCCATTCCACCCCTACTTCACCCTAAAAGACATCCTAGGCTTTATATTCATACTCCTCCCACTAACAACTCTAGCCCTGTTCTCCCCTAACC
>Pterodroma_heraldica_OP058045_
AATGAGCCTGAGGGGGATTCTCAGTGGACAACCCTACATTAACTCGATTCTTCGCCCTACACTTCCTCTTACCCTTTGTAATCGCAGGACTAACCCTAATTCACCTCACCTTCCTCCATGAATCAGGCTCAAACAACCCCCTCGGTATCGTATCAAACTGTGACAAAATCCCATTCCACCCCTACTTCACCCTAAAAGACATCCTAGGCTTTATATTCATACTCCTCCCACTAACAACTCTAGCCCTGTTCTCCCCTAACC
>Pterodroma_heraldica_OP058046_
AATGAGCCTGAGGGGGATTCTCAGTGGACAACCCTACATTAACTCGATTCTTCGCCCTACACTTCCTCTTACCCTTTGTAATCGCAGGACTAACCCTAATTCACCTCACCTTCCTCCATGAATCAGGCTCAAACAACCCCCTCGGTATCGTATCAAACTGTGACAAAATCCCATTCCACCCCTACTTCACCCTAAAAGACATCCTAGGCTTTATATTCATACTCCTCCCACTAACAACTCTAGCCCTGTTCTCCCCTAACC
>Pterodroma_heraldica_OP058047_
AATGAGCCTGAGGGGGATTCTCAGTGGACAACCCTACATTAACTCGATTCTTCGCCCTACACTTCCTCTTACCCTTTGTAATCGCAGGACTAACCCTAATTCACCTCACCTTCCTCCATGAATCAGGCTCAAACAACCCCCTCGGTATCGTATCAAACTGTGACAAAATCCCATTCCACCCCTACTTCACCCTAAAAGACATCCTAGGCTTTATATTCATACTCCTCCCACTAACAACTCTAGCCCTGTTCTCCCCTAACC
>Pterodroma_heraldica_OP058048_
AATGAGCCTGAGGGGGATTCTCAGTGGACAACCCTACATTAACTCGATTCTTCGCCCTACACTTCCTCCTACCTTTTGTAATCGCAGGACTAACCCTAATTCACCTCACCTTCCTCCATGAATCAGGCTCAAACAACCCTCTCGGTATCGTATCAAACTGTGACAAAATCCCATTCCACCCCTACTTCACCCTAAAAGACATCCTAGGCTTTATATTCATACTCCTCCCACTAACAACTCTAGCCCTATTCTCCCCTAACC
>Pterodroma_heraldica_OP058049_
AATGAGCCTGAGGGGGATTCTCAGTGGACAACCCTACATTAACTCGATTCTTCGCCCTACACTTCCTCCTACCTTTTGTAATCGCAGGACTAACCCTAATTCACCTCACCTTCCTCCATGAATCAGGCTCAAACAACCCTCTCGGTATCGTATCAAACTGTGACAAAATCCCATTCCACCCCTACTTCACCCTAAAAGACATCCTAGGCTTTATATTCATACTCCTCCCACTAACAACTCTAGCCCTATTCTCCCCTAACC
>Pterodroma_heraldica_OP058050_
AATGAGCCTGAGGGGGATTCTCAGTGGACAACCCTACATTAACTCGATTCTTCGCCCTACACTTCCTCCTACCTTTTGTAATCGCAGGACTAACCCTAATTCACCTCACCTTCCTCCATGAATCAGGCTCAAACAACCCTCTCGGTATCGTATCAAACTGTGACAAAATCCCATTCCACCCCTACTTCACCCTAAAAGACATCCTAGGCTTTATATTCATACTCCTCCCACTAACAACTCTAGCCCTATTCTCCCCTAACC
>Pterodroma_heraldica_OP058051_
AATGAGCCTGAGGGGGATTCTCAGTGGACAACCCTACATTAACTCGATTCTTCGCCCTACACTTCCTCCTACCTTTTGTAATCGCAGGACTAACCCTAATTCACCTCACCTTCCTCCATGAATCAGGCTCAAACAACCCTCTCGGTATCGTATCAAACTGTGACAAAATCCCATTCCACCCCTACTTCACCCTAAAAGACATCCTAGGCTTTATATTCATACTCCTCCCACTAACAACTCTAGCCCTATTCTCCCCTAACC
>Pterodroma_heraldica_OP058052_
AATGAGCCTGAGGGGGATTCTCAGTGGACAACCCTACATTAACTCGATTCTTCGCCCTACACTTCCTCTTACCCTTTGTAATCGCAGGACTAACCCTAATTCACCTCACCTTCCTCCATGAATCAGGCTCAAACAACCCCCTCGGTATCGTATCAAACTGTGACAAAATCCCATTCCACCCCTACTTCACCCTAAAAGACATCCTAGGCTTTATATTCATACTCCTCCCACTAACAACTCTAGCCCTATTCTCCCCTAACC
>Pterodroma_heraldica_OP058053_
AATGAGCCTGAGGGGGATTCTCAGTGGACAACCCTACATTAACTCGATTCTTCGCCCTACACTTCCTCCTACCTTTTGTAATCGCAGGACTAACCCTAATTCACCTCACCTTCCTCCATGAATCAGGCTCAAACAACCCTCTCGGTATCGTATCAAACTGTGACAAAATCCCATTCCACCCCTACTTCACCCTAAAAGACATCCTAGGCTTTATATTCATACTCCTCCCACTAACAACTCTAGCCCTATTCTCCCCTAACC
>Pterodroma_heraldica_OP058054_
AATGAGCCTGGGGGGGATTCTCAGTGGACAACCCTACATTAACTCGATTCTTCGCCCTACACTTCCTCCTACCTTTTGTAATCACAGGACTAACCCTAATTCACCTCACCTTCCTCCATGAATCAGGCTCAAACAACCCTCTCGGTATCGTATCAAACTGTGACAAAATCCCATTCCACCCCTACTTCACCCTAAAAGACATCCTAGGCTTTATATTCATACTCCTCCCACTAACAACTCTAGCCCTATTCTCCCCTAACC
>Pterodroma_heraldica_OP058055_
AATGAGCCTGAGGGGGATTCTCAGTGGACAACCCTACATTAACTCGATTCTTCGCCCTACACTTCCTCCTACCTTTTGTAATCGCAGGACTAACCCTAATTCACCTCACCTTCCTCCATGAATCAGGCTCAAACAACCCTCTCGGTATCGTATCAAACTGTGACAAAATCCCATTCCACCCCTACTTCACCCTAAAAGACATCCTAGGCTTTATATTCATACTCCTCCCACTAACAACTCTAGCCCTATTCTCCCCTAACC
>Pterodroma_heraldica_OP058056_
AATGAGCCTGGGGGGGATTCTCAGTGGACAACCCTACATTAACTCGATTCTTCGCCCTACACTTCCTCCTACCTTTTGTAATCACAGGACTAACCCTAATTCACCTCACCTTCCTCCATGAATCAGGCTCAAACAACCCTCTCGGTATCGTATCAAACTGTGACAAAATCCCATTCCACCCCTACTTCACCCTAAAAGACATCCTAGGCTTTATATTCATACTCCTCCCACTAACAACTCTAGCCCTATTCTCCCCTAACC
>Pterodroma_heraldica_OP058057_
AATGAGCCTGAGGGGGATTCTCAGTGGACAACCCTACATTAACTCGATTCTTCGCCCTACACTTCCTCCTACCTTTTGTAATCGCAGGACTAACCCTAATTCACCTCACCTTCCTCCATGAGTCAGGCTCAAACAACCCTCTCGGTATCGTATCAAACTGTGACAAAATCCCATTCCACCCCTACTTCACCCTAAAAGACATCCTAGGCTTTATATTCATACTCCTCCCACTAACAACTCTAGCCCTATTCTCCCCTAACC
>Pterodroma_heraldica_OP058059_
AATGAGCCTGAGGGGGATTCTCAGTGGACAACCCTACATTAACTCGATTCTTCGCCCTACACTTCCTCCTACCTTTTGTAATCGCAGGACTAACCCTAATTCACCTCACCTTCCTCCATGAATCAGGCTCAAACAACCCTCTCGGTATCGTATCAAACTGTGACAAAATCCCATTCCACCCCTACTTCACCCTAAAAGACATCCTAGGCTTTATATTCATACTCCTCCCACTAACAACTCTAGCCCTATTCTCCCCTAACC
>Pterodroma_heraldica_OP058060_
AATGAGCCTGAGGGGGATTCTCAGTGGACAACCCTACATTAACTCGATTCTTCGCCCTACACTTCCTCCTACCTTTTGTAATCGCAGGACTAACCCTAATTCACCTCACCTTCCTCCATGAGTCAGGCTCAAACAACCCTCTCGGTATCGTATCAAACTGTGACAAAATCCCATTCCACCCCTACTTCACCCTAAAAGACATCCTAGGCTTTATATTCATACTCCTCCCACTAACAACTCTAGCCCTATTCTCCCCTAACC
>Pterodroma_hypoleuca_AF076079
AATGAGCCTGAGGGGGATTCTCAGTAGACAACCCCACATTAACTCGATTCTTCGCCCTGCACTTCCTCCTGCCTTTTGTAATCGCAGGACTAACCCTAATCCACCTCACCTTCCTCCACGAATCAGGCTCAAACAACCCCCTCGGCATCGTATCAAACTGTGACAAAATCCCATTCCACCCCTACTTCACCTTAAAGGATATCCTAGGCTTTATATTCATACTCCTTCCACTAACAACCCTAGCCCTATTCTCCCCCAACC
>Pterodroma_incerta_HQ420313
AATGAGCCTGAGGAGGATTCTCAGTAGACAACCCCACACTAACCCGATTCTTCGCCCTACACTTTCTCCTACCTTTTGCAATCGCAGGACTAACCTTGATCCACCTTACCTTCCTCCACGAATCTGGCTCAAATAATCCTCTTGGTGTCGTATCAAACTGCGACAAAATCCCATTCCATCCCTACTTCACTCTAAAAGATATCCTAGGCTTTATATTCATACTTCTCCCACTAACAGCCCTAGCTCTATTCTCCCCCAACC
>Pterodroma_incerta_HQ420314
AATGAGCCTGAGGAGGATTCTCAGTAGACAACCCCACACTAACCCGATTCTTCGCCCTACACTTTCTCCTACCTTTTGCAATCGCAGGACTAACCTTGATCCACCTTACCTTCCTCCACGAATCTGGCTCAAATAATCCTCTTGGTGTCGTATCAAACTGCGACAAAATCCCATTCCATCCCTACTTCACTCTAAAAGATATCCTAGGCTTTATATTCATACTTCTCCCACTAACAGCCCTAGCTCTATTCTCCCCCAACC
>Pterodroma_incerta_HQ420315
AATGAGCCTGAGGAGGATTCTCAGTAGACAACCCCACACTAACCCGATTCTTCGCCCTACACTTTCTCCTACCTTTTGCAATCGCAGGACTAACCTTGATCCACCTTACCTTCCTCCACGAATCTGGCTCAAATAATCCTCTTGGTGTCGTATCAAACTGCGACAAAATCCCATTCCATCCCTACTTCACTCTAAAAGATATCCTAGGCTTTATATTCATACTTCTCCCACTAACAGCCCTAGCTCTATTCTCCCCCAACC
>Pterodroma_incerta_HQ420316
AATGAGCCTGAGGAGGATTCTCAGTAGACAACCCCACACTAACCCGATTCTTCGCCCTACACTTTCTCCTACCTTTTGCAATCGCAGGACTAACCTTGATCCACCTTACCTTCCTCCACGAATCTGGCTCAAATAATCCTCTTGGTGTCGTATCAAACTGCGACAAAATCCCATTCCATCCCTACTTCACTCTAAAAGATATCCTAGGCTTTATATTCATACTTCTCCCACTAACAGCCCTAGCTCTATTCTCCCCCAACC
>Pterodroma_incerta_HQ420317
AATGAGCCTGAGGAGGATTCTCAGTAGACAACCCCACACTAACCCGATTCTTCGCCCTACACTTTCTCCTACCTTTTGCAATCGCAGGACTAACCTTGATCCACCTTACCTTCCTCCACGAATCTGGCTCAAATAATCCTCTTGGTGTCGTATCAAACTGCGACAAAATCCCATTCCATCCCTACTTCACTCTAAAAGATATCCTAGGCTTTATATTCATACTTCTCCCACTAACAGCCCTAGCTCTATTCTCCCCCAACC
>Pterodroma_incerta_HQ420318
AATGAGCCTGAGGAGGATTCTCAGTAGACAACCCCACACTAACCCGATTCTTCGCCCTACACTTTCTCCTACCTTTTGCAATCGCAGGACTAACCTTGATCCACCTTACCTTCCTCCACGAATCTGGCTCAAATAATCCTCTTGGTGTCGTATCAAACTGCGACAAAATCCCATTCCATCCCTACTTCACTCTAAAAGATATCCTAGGCTTTATATTCATACTTCTCCCACTAACAGCCCTAGCTCTATTCTCCCCCAACC
>Pterodroma_incerta_PIU74335
AATGAGCCTGAGGAGGATTCTCAGTAGACAACCCCACACTAACCCGATTCTTCGCCCTACACTTTCTCCTACCTTTTGCAATCGCAGGACTAACCTTGATCCACCTTACCTTCCTCCACGAATCTGGCTCAAATAATCCTCTTGGTGTCGTATCAAACTGCGACAAAATCCCATTCCATCCCTACTTCACTCTAAAAGATATCCTAGGCTTTATATTCATACTTCTCCCACTAACAGCCCTAGCTCTATTCTCCCCCAACC
>Pterodroma_inexpectata_PIU74346
AATGAGCCTGAGGGGGATTCTCAGTAGACAACCCTACATTAACTCGATTCTTCGCCCTACACTTTCTCCTACCTTTTGTAATCGCAGGATTAACCCTAATTCACCTCACCTTCCTCCATGAATCAGGCTCAAACAACCCTCTCGGTATCGTATCAAACTGTGACAAAATCCCATTCCACCCCTACTTCACCCTAAAAGACATCCTAGGCTTCATATTCATACTCCTCCCACTAACAACTCTAGCCCTATTCTCCCCTAACC
>Pterodroma_lessonii_PLU74337
AATGAGCCTGAGGAGGATTCTCAGTAGACAACCCCACACTAACCCGATTCTTCGCCCTACACTTTCTCCTACCTTTTGCAATCGCAGGACTAACCTTAATCCATCTCACCTTCCTCCACGAATCTGGCTCAAATAATCCTCTTGGCGTCGTATCAAACTGCGACAAAATCCCATTCCATCCCTACTTCACCCTAAAAGATATCCTAGGCTTTATATTCATACTCCTCCCACTAACAGCCCTAGCTCTATTCTCCCCCAACC
>Pterodroma_leucoptera_MK327609
AATGAGCCTGAGGGGGATTCTCAGTAGATAACCCCACATTAACTCGATTCTTCGCCCTACACTTCCTCCTACCTTTTGCGATCGCAGGACTAACCCTAATTCACCTCACCTTCCTCCACGAATCAGGCTCAAACAATCCTCTCGGCATCGTATCAAACTGTGACAAAATCCCATTTCACCCCTACTTCACCCTAAAAGATATCCTAGGTTTTATATTCATACTCCTCCCACTAGCAACTCTAGCCCTATTTTCTCCCAACC
>Pterodroma_longirostris_PLU74344
AATGAGCCTGAGGGGGATTCTCAGTAGATAACCCTACATTAACCCGATTCTTCGCTCTGCACTTCCTCCTACCTTTTATAATCGCAGGACTGACCCTAATTCACCTCACCTTCCTCCATGAATCAGGCTCAAACAATCCTCTCGGTATCGTATCAAACTGTGACAAAATCCCATTCCACCCCTACTTCACCCTAAAAGATATCCTAGGCTTTATACTCATATTCCTCCCACTAACAGCCCTAGCCCTATTCTCTCCCAACC
>Pterodroma_macroptera_JX665095
AATGAGCCTGAGGAGGATTCTCAGTAGACAACCCCACACTAACCCGATTCTTCGCCCTACACTTTCTCCTACCTTTTGCAATCGCAGGACTAACCTTAATCCATCTCACCTTCCTCCACGAATCTGGCTCAAATAATCCTCTTGGTGTCGTATCAAACTGCGACAAAATCCCATTCCATCCCTACTTCACCCTAAAAGATATCCTAGGCTTTATATTCATACTCCTCCCACTAACAGCCCTAGCTCTATTCTCCCCTAACC
>Pterodroma_macroptera_JX665096
AATGAGCCTGAGGAGGATTCTCAGTAGACAACCCCACACTAACCCGATTCTTCGCCCTACACTTTCTCCTACCTTTTGCAATCGCAGGACTAACCTTAATCCATCTCACCTTCCTCCACGAATCTGGCTCAAATAATCCTCTTGGTGTCGTATCAAACTGCGACAAAATCCCATTCCATCCCTACTTCACCCTAAAAGATATCCTAGGCTTTATATTCATACTCCTCCCACTAACAGCCCTAGCTCTATTCTCCCCTAACC
>Pterodroma_macroptera_JX665097
AATGAGCCTGAGGAGGATTCTCAGTAGACAACCCCACACTAACCCGATTCTTCGCCCTACACTTTCTCCTACCTTTTGCAATCGCAGGACTAACCTTAATCCATCTCACCTTCCTCCACGAATCTGGCTCAAATAATCCTCTTGGTGTCGTATCAAACTGCGACAAAATCCCATTCCATCCCTACTTCACCCTAAAAGATATCCTAGGCTTTATATTCATACTCCTCCCACTAACAGCCCTAGCTCTATTCTCCCCTAACC
>Pterodroma_macroptera_JX665098
AATGAGCCTGAGGAGGATTCTCAGTAGACAACCCCACACTAACCCGATTCTTCGCCCTACACTTTCTCCTACCTTTTGCAATCGCAGGACTAACCTTAATCCATCTCACCTTCCTCCACGAATCTGGCTCAAATAATCCTCTTGGTGTCGTATCAAACTGCGACAAAATCCCATTCCATCCCTACTTCACCCTAAAAGATATCCTAGGCTTTATATTCATACTCCTCCCACTAACAGCCCTAGCTCTATTCTCCCCTAACC
>Pterodroma_macroptera_JX665099
AATGAGCCTGAGGAGGATTCTCAGTAGACAACCCCACACTAACCCGATTCTTCGCCCTACACTTTCTCCTACCTTTTGCAATCGCAGGACTAACCTTAATCCATCTCACCTTCCTCCACGAATCTGGCTCAAATAATCCTCTTGGTGTCGTATCAAACTGCGACAAAATCCCATTCCATCCCTACTTCACCCTAAAAGATATCCTAGGCTTTATATTCATACTCCTCCCACTAACAGCCCTAGCTCTATTCTCCCCTAACC
>Pterodroma_macroptera_JX665100
AATGAGCCTGAGGAGGATTCTCAGTAGACAACCCCACACTAACCCGATTCTTCGCCCTACACTTTCTCCTACCTTTTGCAATCGCAGGACTAACCTTAATCCATCTCACCTTCCTCCACGAATCTGGCTCAAATAATCCTCTTGGTGTCGTATCAAACTGCGACAAAATCCCATTCCATCCCTACTTCACCCTAAAAGATATCCTAGGCTTTATATTCATACTCCTCCCACTAACAGCCCTAGCTCTATTCTCCCCTAACC
>Pterodroma_macroptera_JX665101
AATGAGCCTGAGGAGGATTCTCAGTAGACAACCCCACACTAACCCGATTCTTCGCCCTACACTTTCTCCTACCTTTTGCAATCGCAGGACTAACCTTAATCCATCTCACCTTCCTCCACGAATCTGGCTCAAATAATCCTCTTGGTGTCGTATCAAACTGCGACAAAATCCCATTCCATCCCTACTTCACCCTAAAAGATATCCTAGGCTTTATATTCATACTCCTCCCACTAACAGCCCTAGCTCTATTCTCCCCTAACC
>Pterodroma_macroptera_JX665102
AATGAGCCTGAGGAGGATTCTCAGTAGACAACCCCACACTAACCCGATTCTTCGCCCTACACTTTCTCCTACCTTTTGCAATCGCAGGACTAACCTTAATCCATCTCACCTTCCTCCACGAATCTGGCTCAAATAATCCTCTTGGTGTCGTATCAAACTGCGACAAAATCCCATTCCATCCCTACTTCACCCTAAAAGATATCCTAGGCTTTATATTCATACTCCTCCCACTAACAGCCCTAGCTCTATTCTCCCCTAACC
>Pterodroma_macroptera_JX665103
AATGAGCCTGAGGAGGATTCTCAGTAGACAACCCCACACTAACCCGATTCTTCGCCCTACACTTTCTCCTACCTTTTGCAATCGCAGGACTAACCTTAATCCATCTCACCTTCCTCCACGAATCTGGCTCAAATAATCCTCTTGGTGTCGTATCAAACTGCGACAAAATCCCATTCCATCCCTACTTCACCCTAAAAGATATCCTAGGCTTTATATTCATACTCCTCCCACTAACAGCCCTAGCTCTATTCTCCCCTAACC
>Pterodroma_macroptera_JX665104
AATGAGCCTGAGGAGGATTCTCAGTAGACAACCCCACACTAACCCGATTCTTCGCCCTACACTTTCTCCTACCTTTTGCAATCGCAGGACTAACCTTAATCCATCTCACCTTCCTCCACGAATCTGGCTCAAATAATCCTCTTGGTGTCGTATCAAACTGCGACAAAATCCCATTCCATCCCTACTTCACCCTAAAAGATATCCTAGGCTTTATATTCATACTCCTCCCACTAACAGCCCTAGCTCTATTCTCCCCTAACC
>Pterodroma_macroptera_PMU74336
AATGAGCCTGAGGAGGATTCTCAGTAGACAACCCCACACTAACCCGATTCTTCGCCCTACACTTTCTCCTACCTTTTGCAATCGCAGGACTAACCTTAATCCATCTCACCTTCCTCCACGAATCTGGCTCAAATAATCCTCTTGGTGTCGTATCAAACTGCGACAAAATCCCATTCCATCCCTACTTCACCCTAAAAGATATCCTAGGCTTTATATTCATACTCCTCCCACTAACAGCCCTAGCTCTATTCTCCCCTAACC
>Pterodroma_madeira_EF537884
AATGAGCCTGAGGCGGATTCTCAGTAGACAACCCCACACTAACCCGATTCTTCGCCCTACACTTCCTCCTACCTTTTGTAATCGCAGGGTTAACCTTAATCCATCTCACCTTCCTTCACGAATCTGGCTCAAATAACCCTCTTGGTGTCGTATCAAACTGCGACAAGATCCCATTCCATCCCTACTTCACCTTAAAAGATATCCTAGGCTTTATATTCATACTTCTCCCACTAACAGCCTTAGCTCTATTCTCCCCCAACC
>Pterodroma_madeira_EF537885
AATGAGCCTGAGGCGGATTCTCAGTAGACAACCCCACACTAACCCGATTCTTCGCCCTACACTTCCTCCTACCTTTTGTAATCGCAGGGTTAACCTTAATCCATCTCACCTTCCTTCACGAATCTGGCTCAAATAACCCTCTTGGTGTCGTATCAAACTGCGACAAGATCCCATTCCATCCCTACTTCACCTTAAAAGATATCCTAGGCTTTATATTCATACTTCTCCCACTAACAGCCTTAGCTCTATTCTCCCCCAACC
>Pterodroma_madeira_EF537886
AATGAGCCTGAGGCGGATTCTCAGTAGACAACCCCACACTAACCCGATTCTTCGCCCTACACTTCCTCCTACCTTTTGTAATCGCAGGGTTAACCTTAATCCATCTCACCTTCCTTCACGAATCTGGCTCAAATAACCCTCTTGGTGTCGTATCAAACTGCGACAAGATCCCATTCCATCCCTACTTCACCTTAAAAGATATCCTAGGCTTTATATTCATACTTCTCCCACTAACAGCCTTAGCTCTATTCTCCCCCAACC
>Pterodroma_madeira_FJ196361
AATGAGCCTGAGGCGGATTCTCAGTAGACAACCCCACACTAACCCGATTCTTCGCCCTACACTTCCTCCTACCTTTTGTAATCGCAGGGTTAACCTTAATCCATCTCACCTTCCTTCACGAATCTGGCTCAAATAACCCTCTTGGTGTCGTATCAAACTGCGACAAGATCCCATTCCATCCCTACTTCACCTTAAAAGATATCCTAGGCTTTATATTCATACTTCTCCCACTAACAGCCTTAGCTCTATTCTCCCCCAACC
>Pterodroma_madeira_FJ196362
AATGAGCCTGAGGCGGATTCTCAGTAGACAACCCCACACTAACCCGATTCTTCGCCCTACACTTCCTCCTACCTTTTGTAATCGCAGGGTTAACCTTAATCCATCTCACCTTCCTTCACGAATCTGGCTCAAATAACCCTCTTGGTGTCGTATCAAACTGCGACAAGATCCCATTCCATCCCTACTTCACCTTAAAAGATATCCTAGGCTTTATATTCATACTTCTCCCACTAACAGCCTTAGCTCTATTCTCCCCCAACC
>Pterodroma_madeira_FJ196363
AATGAGCCTGAGGCGGATTCTCAGTAGACAACCCCACACTAACCCGATTCTTCGCCCTACACTTCCTCCTACCTTTTGTAATCGCAGGGTTAACCTTAATCCATCTCACCTTCCTTCACGAATCTGGCTCAAATAACCCTCTTGGTGTCGTATCAAACTGCGACAAGATCCCATTCCATCCCTACTTCACCTTAAAAGATATCCTAGGCTTTATATTCATACTTCTCCCACTAACAGCCTTAGCTCTATTCTCCCCCAACC
>Pterodroma_madeira_FJ196364
AATGAGCCTGAGGCGGATTCTCAGTAGACAACCCCACACTAACCCGATTCTTCGCCCTACACTTCCTCCTACCTTTTGTAATCGCAGGGTTAACCTTAATCCATCTCACCTTCCTTCACGAATCTGGCTCAAATAACCCTCTTGGTGTCGTATCAAACTGCGACAAGATCCCATTCCATCCCTACTTCACCTTAAAAGATATCCTAGGCTTTATATTCATACTTCTCCCACTAACAGCCTTAGCTCTATTCTCCCCCAACC
>Pterodroma_madeira_FJ196365
AATGAGCCTGAGGCGGATTCTCAGTAGACAACCCCACACTAACCCGATTCTTCGCCCTACACTTCCTCCTACCTTTTGTAATCGCAGGGTTAACCTTAATCCATCTCACCTTCCTTCACGAATCTGGCTCAAATAACCCTCTTGGTGTCGTATCAAACTGCGACAAGATCCCATTCCATCCCTACTTCACCTTAAAAGATATCCTAGGCTTTATATTCATACTTCTCCCACTAACAGCCTTAGCTCTATTCTCCCCCAACC
>Pterodroma_madeira_JX674282
AATGAGCCTGAGGAGGATTCTCAGTAGACAACCCCACACTAACCCGATTCTTCGCCCTACACTTCCTTCTACCTTTTGTAATCGCAGGGTTAACCTTAATTCATCTCACCTTCCTCCACGAATCTGGCTCAAATAATCCTCTTGGTGTCGTATCAAACTGTGACAAGATCCCATTCCATCCTTACTTCACCTTAAAAGATATCCTAGGCTTTATATTCATACTTCTCCCACTAACAGCCTTAGCTCTATTCTCCCCCAACC
>Pterodroma_madeira_JX674283
AATGAGCCTGAGGCGGATTCTCAGTAGACAACCCCACACTAACCCGATTCTTCGCCCTACACTTCCTCCTACCTTTTGTAATCGCAGGGTTAACCTTAATCCATCTCACCTTCCTTCACGAATCTGGCTCAAATAACCCTCTTGGTGTCGTATCAAACTGCGACAAGATCCCATTCCATCCCTACTTCACCTTAAAAGATATCCTAGGCTTTATATTCATACTTCTCCCACTAACAGCCTTAGCTCTATTCTCCCCCAACC
>Pterodroma_madeira_JX674382
AATGAGCCTGAGGCGGATTCTCAGTAGACAACCCCACACTAACCCGATTCTTCGCCCTACACTTCCTCCTACCTTTTGTAATCGCAGGGTTAACCTTAATCCATCTCACCTTCCTTCACGAATCTGGCTCAAATAACCCTCTTGGTGTCGTATCAAACTGCGACAAGATCCCATTCCATCCCTACTTCACCTTAAAAGATATCCTAGGCTTTATATTCATACTTCTCCCACTAACAGCCTTAGCTCTATTCTCCCCCAACC
>Pterodroma_madeira_JX674383
AATGAGCCTGAGGCGGATTCTCAGTAGACAACCCCACACTAACCCGATTCTTCGCCCTACACTTCCTCCTACCTTTTGTAATCGCAGGGTTAACCTTAATCCATCTCACCTTCCTTCACGAATCTGGCTCAAATAACCCTCTTGGTGTCGTATCAAACTGCGACAAGATCCCATTCCATCCCTACTTCACCTTAAAAGATATCCTAGGCTTTATATTCATACTTCTCCCACTAACAGCCTTAGCTCTATTCTCCCCCAACC
>Pterodroma_madeira_JX674384
AATGAGCCTGAGGCGGATTCTCAGTAGACAACCCCACACTAACCCGATTCTTCGCCCTACACTTCCTCCTACCTTTTGTAATCGCAGGGTTAACCTTAATCCATCTCACCTTCCTTCACGAATCTGGCTCAAATAACCCTCTTGGTGTCGTATCAAACTGCGACAAGATCCCATTCCATCCCTACTTCACCTTAAAAGATATCCTAGGCTTTATATTCATACTTCTCCCACTAACAGCCTTAGCTCTATTCTCCCCCAACC
>Pterodroma_madeira_JX674385
AATGAGCCTGAGGCGGATTCTCAGTAGACAACCCCACACTAACCCGATTCTTCGCCCTACACTTCCTCCTACCTTTTGTAATCGCAGGGTTAACCTTAATCCATCTCACCTTCCTTCACGAATCTGGCTCAAATAACCCTCTTGGTGTCGTATCAAACTGCGACAAGATCCCATTCCATCCCTACTTCACCTTAAAAGATATCCTAGGCTTTATATTCATACTTCTCCCACTAACAGCCTTAGCTCTATTCTCCCCCAACC
>Pterodroma_madeira_JX674386
AATGAGCCTGAGGCGGATTCTCAGTAGACAACCCCACACTAACCCGATTCTTCGCCCTACACTTCCTCCTACCTTTTGTAATCGCAGGGTTAACCTTAATCCATCTCACCTTCCTTCACGAATCTGGCTCAAATAACCCTCTTGGTGTCGTATCAAACTGCGACAAGATCCCATTCCATCCCTACTTCACCTTAAAAGATATCCTAGGCTTTATATTCATACTTCTCCCACTAACAGCCTTAGCTCTATTCTCCCCCAACC
>Pterodroma_madeira_JX674387
AATGAGCCTGAGGCGGATTCTCAGTAGACAACCCCACACTAACCCGATTCTTCGCCCTACACTTCCTCCTACCTTTTGTAATCGCAGGGTTAACCTTAATCCATCTCACCTTCCTTCACGAATCTGGCTCAAATAACCCTCTTGGTGTCGTATCAAACTGCGACAAGATCCCATTCCATCCCTACTTCACCTTAAAAGATATCCTAGGCTTTATATTCATACTTCTCCCACTAACAGCCTTAGCTCTATTCTCCCCCAACC
>Pterodroma_madeira_JX674388
AATGAGCCTGAGGCGGATTCTCAGTAGACAACCCCACACTAACCCGATTCTTCGCCCTACACTTCCTCCTACCTTTTGTAATCGCAGGGTTAACCTTAATCCATCTCACCTTCCTTCACGAATCTGGCTCAAATAACCCTCTTGGTGTCGTATCAAACTGCGACAAGATCCCATTCCATCCCTACTTCACCTTAAAAGATATCCTAGGCTTTATATTCATACTTCTCCCACTAACAGCCTTAGCTCTATTCTCCCCCAACC
>Pterodroma_madeira_JX674389
AATGAGCCTGAGGCGGATTCTCAGTAGACAACCCCACACTAACCCGATTCTTCGCCCTACACTTCCTCCTACCTTTTGTAATCGCAGGGTTAACCTTAATCCATCTCACCTTCCTTCACGAATCTGGCTCAAATAACCCTCTTGGTGTCGTATCAAACTGCGACAAGATCCCATTCCATCCCTACTTCACCTTAAAAGATATCCTAGGCTTTATATTCATACTTCTCCCACTAACAGCCTTAGCTCTATTCTCCCCCAACC
>Pterodroma_madeira_JX674390
AATGAGCCTGAGGCGGATTCTCAGTAGACAACCCCACACTAACCCGATTCTTCGCCCTACACTTCCTCCTACCTTTTGTAATCGCAGGGTTAACCTTAATCCATCTCACCTTCCTTCACGAATCTGGCTCAAATAACCCTCTTGGTGTCGTATCAAACTGCGACAAGATCCCATTCCATCCCTACTTCACCTTAAAAGATATCCTAGGCTTTATATTCATACTTCTCCCACTAACAGCCTTAGCTCTATTCTCCCCCAACC
>Pterodroma_madeira_JX674391
AATGAGCCTGAGGCGGATTCTCAGTAGACAACCCCACACTAACCCGATTCTTCGCCCTACACTTCCTCCTACCTTTTGTAATCGCAGGGTTAACCTTAATCCATCTCACCTTCCTTCACGAATCTGGCTCAAATAACCCTCTTGGTGTCGTATCAAACTGCGACAAGATCCCATTCCATCCCTACTTCACCTTAAAAGATATCCTAGGCTTTATATTCATACTTCTCCCACTAACAGCCTTAGCTCTATTCTCCCCCAACC
>Pterodroma_madeira_JX674392
AATGAGCCTGAGGCGGATTCTCAGTAGACAACCCCACACTAACCCGATTCTTCGCCCTACACTTCCTCCTACCTTTTGTAATCGCAGGGTTAACCTTAATCCATCTCACCTTCCTTCACGAATCTGGCTCAAATAACCCTCTTGGTGTCGTATCAAACTGCGACAAGATCCCATTCCATCCCTACTTCACCTTAAAAGATATCCTAGGCTTTATATTCATACTTCTCCCACTAACAGCCTTAGCTCTATTCTCCCCCAACC
>Pterodroma_madeira_JX674393
AATGAGCCTGAGGCGGATTCTCAGTAGACAACCCCACACTAACCCGATTCTTCGCCCTACACTTCCTCCTACCTTTTGTAATCGCAGGGTTAACCTTAATCCATCTCACCTTCCTTCACGAATCTGGCTCAAATAACCCTCTTGGTGTCGTATCAAACTGCGACAAGATCCCATTCCATCCCTACTTCACCTTAAAAGATATCCTAGGCTTTATATTCATACTTCTCCCACTAACAGCCTTAGCTCTATTCTCCCCCAACC
>Pterodroma_madeira_JX674394
AATGAGCCTGAGGCGGATTCTCAGTAGACAACCCCACACTAACCCGATTCTTCGCCCTACACTTCCTCCTACCTTTTGTAATCGCAGGGTTAACCTTAATCCATCTCACCTTCCTTCACGAATCTGGCTCAAATAACCCTCTTGGTGTCGTATCAAACTGCGACAAGATCCCATTCCATCCCTACTTCACCTTAAAAGATATCCTAGGCTTTATATTCATACTTCTCCCACTAACAGCCTTAGCTCTATTCTCCCCCAACC
>Pterodroma_madeira_JX674395
AATGAGCCTGAGGCGGATTCTCAGTAGACAACCCCACACTAACCCGATTCTTCGCCCTACACTTCCTCCTACCTTTTGTAATCGCAGGGTTAACCTTAATCCATCTCACCTTCCTTCACGAATCTGGCTCAAATAACCCTCTTGGTGTCGTATCAAACTGCGACAAGATCCCATTCCATCCCTACTTCACCTTAAAAGATATCCTAGGCTTTATATTCATACTTCTCCCACTAACAGCCTTAGCTCTATTCTCCCCCAACC
>Pterodroma_madeira_JX674396
AATGAGCCTGAGGCGGATTCTCAGTAGACAACCCCACACTAACCCGATTCTTCGCCCTACACTTCCTCCTACCTTTTGTAATCGCAGGGTTAACCTTAATCCATCTCACCTTCCTTCACGAATCTGGCTCAAATAACCCTCTTGGTGTCGTATCAAACTGCGACAAGATCCCATTCCATCCCTACTTCACCTTAAAAGATATCCTAGGCTTTATATTCATACTTCTCCCACTAACAGCCTTAGCTCTATTCTCCCCCAACC
>Pterodroma_madeira_JX674397
AATGAGCCTGAGGCGGATTCTCAGTAGACAACCCCACACTAACCCGATTCTTCGCCCTACACTTCCTCCTACCTTTTGTAATCGCAGGGTTAACCTTAATCCATCTCACCTTCCTTCACGAATCTGGCTCAAATAACCCTCTTGGTGTCGTATCAAACTGCGACAAGATCCCATTCCATCCCTACTTCACCTTAAAAGATATCCTAGGCTTTATATTCATACTTCTCCCACTAACAGCCTTAGCTCTATTCTCCCCCAACC
>Pterodroma_madeira_JX674398
AATGAGCCTGAGGCGGATTCTCAGTAGACAACCCCACACTAACCCGATTCTTCGCCCTACACTTCCTCCTACCTTTTGTAATCGCAGGGTTAACCTTAATCCATCTCACCTTCCTTCACGAATCTGGCTCAAATAACCCTCTTGGTGTCGTATCAAACTGCGACAAGATCCCATTCCATCCCTACTTCACCTTAAAAGATATCCTAGGCTTTATATTCATACTTCTCCCACTAACAGCCTTAGCTCTATTCTCCCCCAACC
>Pterodroma_madeira_JX674399
AATGAGCCTGAGGCGGATTCTCAGTAGACAACCCCACACTAACCCGATTCTTCGCCCTACACTTCCTCCTACCTTTTGTAATCGCAGGGTTAACCTTAATCCATCTCACCTTCCTTCACGAATCTGGCTCAAATAACCCTCTTGGTGTCGTATCAAACTGCGACAAGATCCCATTCCATCCCTACTTCACCTTAAAAGATATCCTAGGCTTTATATTCATACTTCTCCCACTAACAGCCTTAGCTCTATTCTCCCCCAACC
>Pterodroma_madeira_JX674400
AATGAGCCTGAGGCGGATTCTCAGTAGACAACCCCACACTAACCCGATTCTTCGCCCTACACTTCCTCCTACCTTTTGTAATCGCAGGGTTAACCTTAATCCATCTCACCTTCCTTCACGAATCTGGCTCAAATAACCCTCTTGGTGTCGTATCAAACTGCGACAAGATCCCATTCCATCCCTACTTCACCTTAAAAGATATCCTAGGCTTTATATTCATACTTCTCCCACTAACAGCCTTAGCTCTATTCTCCCCCAACC
>Pterodroma_madeira_JX674401
AATGAGCCTGAGGCGGATTCTCAGTAGACAACCCCACACTAACCCGATTCTTCGCCCTACACTTCCTCCTACCTTTTGTAATCGCAGGGTTAACCTTAATCCATCTCACCTTCCTTCACGAATCTGGCTCAAATAACCCTCTTGGTGTCGTATCAAACTGCGACAAGATCCCATTCCATCCCTACTTCACCTTAAAAGATATCCTAGGCTTTATATTCATACTTCTCCCACTAACAGCCTTAGCTCTATTCTCCCCCAACC
>Pterodroma_madeira_JX674402
AATGAGCCTGAGGCGGATTCTCAGTAGACAACCCCACACTAACCCGATTCTTCGCCCTACACTTCCTCCTACCTTTTGTAATCGCAGGGTTAACCTTAATCCATCTCACCTTCCTTCACGAATCTGGCTCAAATAACCCTCTTGGTGTCGTATCAAACTGCGACAAGATCCCATTCCATCCCTACTTCACCTTAAAAGATATCCTAGGCTTTATATTCATACTTCTCCCACTAACAGCCTTAGCTCTATTCTCCCCCAACC
>Pterodroma_madeira_JX674403
AATGAGCCTGAGGCGGATTCTCAGTAGACAACCCCACACTAACCCGATTCTTCGCCCTACACTTCCTCCTACCTTTTGTAATCGCAGGGTTAACCTTAATCCATCTCACCTTCCTTCACGAATCTGGCTCAAATAACCCTCTTGGTGTCGTATCAAACTGCGACAAGATCCCATTCCATCCCTACTTCACCTTAAAAGATATCCTAGGCTTTATATTCATACTTCTCCCACTAACAGCCTTAGCTCTATTCTCCCCCAACC
>Pterodroma_madeira_JX674404
AATGAGCCTGAGGCGGATTCTCAGTAGACAACCCCACACTAACCCGATTCTTCGCCCTACACTTCCTCCTACCTTTTGTAATCGCAGGGTTAACCTTAATCCATCTCACCTTCCTTCACGAATCTGGCTCAAATAACCCTCTTGGTGTCGTATCAAACTGCGACAAGATCCCATTCCATCCCTACTTCACCTTAAAAGATATCCTAGGCTTTATATTCATACTTCTCCCACTAACAGCCTTAGCTCTATTCTCCCCCAACC
>Pterodroma_madeira_JX674405
AATGAGCCTGAGGCGGATTCTCAGTAGACAACCCCACACTAACCCGATTCTTCGCCCTACACTTCCTCCTACCTTTTGTAATCGCAGGGTTAACCTTAATCCATCTCACCTTCCTTCACGAATCTGGCTCAAATAACCCTCTTGGTGTCGTATCAAACTGCGACAAGATCCCATTCCATCCCTACTTCACCTTAAAAGATATCCTAGGCTTTATATTCATACTTCTCCCACTAACAGCCTTAGCTCTATTCTCCCCCAACC
>Pterodroma_madeira_JX674406
AATGAGCCTGAGGCGGATTCTCAGTAGACAACCCCACACTAACCCGATTCTTCGCCCTACACTTCCTCCTACCTTTTGTAATCGCAGGGTTAACCTTAATCCATCTCACCTTCCTTCACGAATCTGGCTCAAATAACCCTCTTGGTGTCGTATCAAACTGCGACAAGATCCCATTCCATCCCTACTTCACCTTAAAAGATATCCTAGGCTTTATATTCATACTTCTCCCACTAACAGCCTTAGCTCTATTCTCCCCCAACC
>Pterodroma_madeira_JX674407
AATGAGCCTGAGGCGGATTCTCAGTAGACAACCCCACACTAACCCGATTCTTCGCCCTACACTTCCTCCTACCTTTTGTAATCGCAGGGTTAACCTTAATCCATCTCACCTTCCTTCACGAATCTGGCTCAAATAACCCTCTTGGTGTCGTATCAAACTGCGACAAGATCCCATTCCATCCCTACTTCACCTTAAAAGATATCCTAGGCTTTATATTCATACTTCTCCCACTAACAGCCTTAGCTCTATTCTCCCCCAACC
>Pterodroma_madeira_JX674408
AATGAGCCTGAGGCGGATTCTCAGTAGACAACCCCACACTAACCCGATTCTTCGCCCTACACTTCCTCCTACCTTTTGTAATCGCAGGGTTAACCTTAATCCATCTCACCTTCCTTCACGAATCTGGCTCAAATAACCCTCTTGGTGTCGTATCAAACTGCGACAAGATCCCATTCCATCCCTACTTCACCTTAAAAGATATCCTAGGCTTTATATTCATACTTCTCCCACTAACAGCCTTAGCTCTATTCTCCCCCAACC
>Pterodroma_madeira_JX674409
AATGAGCCTGAGGCGGATTCTCAGTAGACAACCCCACACTAACCCGATTCTTCGCCCTACACTTCCTCCTACCTTTTGTAATCGCAGGGTTAACCTTAATCCATCTCACCTTCCTTCACGAATCTGGCTCAAATAACCCTCTTGGTGTCGTATCAAACTGCGACAAGATCCCATTCCATCCCTACTTCACCTTAAAAGATATCCTAGGCTTTATATTCATACTTCTCCCACTAACAGCCTTAGCTCTATTCTCCCCCAACC
>Pterodroma_madeira_JX674410
AATGAGCCTGAGGCGGATTCTCAGTAGACAACCCCACACTAACCCGATTCTTCGCCCTACACTTCCTCCTACCTTTTGTAATCGCAGGGTTAACCTTAATCCATCTCACCTTCCTTCACGAATCTGGCTCAAATAACCCTCTTGGTGTCGTATCAAACTGCGACAAGATCCCATTCCATCCCTACTTCACCTTAAAAGATATCCTAGGCTTTATATTCATACTTCTCCCACTAACAGCCTTAGCTCTATTCTCCCCCAACC
>Pterodroma_madeira_JX674411
AATGAGCCTGAGGCGGATTCTCAGTAGACAACCCCACACTAACCCGATTCTTCGCCCTACACTTCCTCCTACCTTTTGTAATCGCAGGGTTAACCTTAATCCATCTCACCTTCCTTCACGAATCTGGCTCAAATAACCCTCTTGGTGTCGTATCAAACTGCGACAAGATCCCATTCCATCCCTACTTCACCTTAAAAGATATCCTAGGCTTTATATTCATACTTCTCCCACTAACAGCCTTAGCTCTATTCTCCCCCAACC
>Pterodroma_madeira_JX674412
AATGAGCCTGAGGCGGATTCTCAGTAGACAACCCCACACTAACCCGATTCTTCGCCCTACACTTCCTCCTACCTTTTGTAATCGCAGGGTTAACCTTAATCCATCTCACCTTCCTTCACGAATCTGGCTCAAATAACCCTCTTGGTGTCGTATCAAACTGCGACAAGATCCCATTCCATCCCTACTTCACCTTAAAAGATATCCTAGGCTTTATATTCATACTTCTCCCACTAACAGCCTTAGCTCTATTCTCCCCCAACC
>Pterodroma_madeira_JX674462
AATGAGCCTGAGGCGGATTCTCAGTAGACAACCCCACACTAACCCGATTCTTCGCCCTACACTTCCTCCTACCTTTTGTAATCGCAGGGTTAACCTTAATCCATCTCACCTTCCTTCACGAATCTGGCTCAAATAACCCTCTTGGTGTCGTATCAAACTGCGACAAGATCCCATTCCATCCCTACTTCACCTTAAAAGATATCCTAGGCTTTATATTCATACTTCTCCCACTAACAGCCTTAGCTCTATTCTCCCCCAACC
>Pterodroma_madeira_JX674463
AATGAGCCTGAGGCGGATTCTCAGTAGACAACCCCACACTAACCCGATTCTTCGCCCTACACTTCCTCCTACCTTTTGTAATCGCAGGGTTAACCTTAATCCATCTCACCTTCCTTCACGAATCTGGCTCAAATAACCCTCTTGGTGTCGTATCAAACTGCGACAAGATCCCATTCCATCCCTACTTCACCTTAAAAGATATCCTAGGCTTTATATTCATACTTCTCCCACTAACAGCCTTAGCTCTATTCTCCCCCAACC
>Pterodroma_madeira_JX674464
AATGAGCCTGAGGCGGATTCTCAGTAGACAACCCCACACTAACCCGATTCTTCGCCCTACACTTCCTCCTACCTTTTGTAATCGCAGGGTTAACCTTAATCCATCTCACCTTCCTTCACGAATCTGGCTCAAATAACCCTCTTGGTGTCGTATCAAACTGCGACAAGATCCCATTCCATCCCTACTTCACCTTAAAAGATATCCTAGGCTTTATATTCATACTTCTCCCACTAACAGCCTTAGCTCTATTCTCCCCCAACC
>Pterodroma_madeira_JX674465
AATGAGCCTGAGGCGGATTCTCAGTAGACAACCCCACACTAACCCGATTCTTCGCCCTACACTTCCTCCTACCTTTTGTAATCGCAGGGTTAACCTTAATCCATCTCACCTTCCTTCACGAATCTGGCTCAAATAACCCTCTTGGTGTCGTATCAAACTGCGACAAGATCCCATTCCATCCCTACTTCACCTTAAAAGATATCCTAGGCTTTATATTCATACTTCTCCCACTAACAGCCTTAGCTCTATTCTCCCCCAACC
>Pterodroma_madeira_JX674466
AATGAGCCTGAGGCGGATTCTCAGTAGACAACCCCACACTAACCCGATTCTTCGCCCTACACTTCCTCCTACCTTTTGTAATCGCAGGGTTAACCTTAATCCATCTCACCTTCCTTCACGAATCTGGCTCAAATAACCCTCTTGGTGTCGTATCAAACTGCGACAAGATCCCATTCCATCCCTACTTCACCTTAAAAGATATCCTAGGCTTTATATTCATACTTCTCCCACTAACAGCCTTAGCTCTATTCTCCCCCAACC
>Pterodroma_madeira_JX674467
AATGAGCCTGAGGCGGATTCTCAGTAGACAACCCCACACTAACCCGATTCTTCGCCCTACACTTCCTCCTACCTTTTGTAATCGCAGGGTTAACCTTAATCCATCTCACCTTCCTTCACGAATCTGGCTCAAATAACCCTCTTGGTGTCGTATCAAACTGCGACAAGATCCCATTCCATCCCTACTTCACCTTAAAAGATATCCTAGGCTTTATATTCATACTTCTCCCACTAACAGCCTTAGCTCTATTCTCCCCCAACC
>Pterodroma_madeira_JX674468
AATGAGCCTGAGGCGGATTCTCAGTAGACAACCCCACACTAACCCGATTCTTCGCCCTACACTTCCTCCTACCTTTTGTAATCGCAGGGTTAACCTTAATCCATCTCACCTTCCTTCACGAATCTGGCTCAAATAACCCTCTTGGTGTCGTATCAAACTGCGACAAGATCCCATTCCATCCCTACTTCACCTTAAAAGATATCCTAGGCTTTATATTCATACTTCTCCCACTAACAGCCTTAGCTCTATTCTCCCCCAACC
>Pterodroma_madeira_JX674469
AATGAGCCTGAGGCGGATTCTCAGTAGACAACCCCACACTAACCCGATTCTTCGCCCTACACTTCCTCCTACCTTTTGTAATCGCAGGGTTAACCTTAATCCATCTCACCTTCCTTCACGAATCTGGCTCAAATAACCCTCTTGGTGTCGTATCAAACTGCGACAAGATCCCATTCCATCCCTACTTCACCTTAAAAGATATCCTAGGCTTTATATTCATACTTCTCCCACTAACAGCCTTAGCTCTATTCTCCCCCAACC
>Pterodroma_madeira_JX674470
AATGAGCCTGAGGCGGATTCTCAGTAGACAACCCCACACTAACCCGATTCTTCGCCCTACACTTCCTCCTACCTTTTGTAATCGCAGGGTTAACCTTAATCCATCTCACCTTCCTTCACGAATCTGGCTCAAATAACCCTCTTGGTGTCGTATCAAACTGCGACAAGATCCCATTCCATCCCTACTTCACCTTAAAAGATATCCTAGGCTTTATATTCATACTTCTCCCACTAACAGCCTTAGCTCTATTCTCCCCCAACC
>Pterodroma_madeira_JX674471
AATGAGCCTGAGGCGGATTCTCAGTAGACAACCCCACACTAACCCGATTCTTCGCCCTACACTTCCTCCTACCTTTTGTAATCGCAGGGTTAACCTTAATCCATCTCACCTTCCTTCACGAATCTGGCTCAAATAACCCTCTTGGTGTCGTATCAAACTGCGACAAGATCCCATTCCATCCCTACTTCACCTTAAAAGATATCCTAGGCTTTATATTCATACTTCTCCCACTAACAGCCTTAGCTCTATTCTCCCCCAACC
>Pterodroma_madeira_JX674472
AATGAGCCTGAGGCGGATTCTCAGTAGACAACCCCACACTAACCCGATTCTTCGCCCTACACTTCCTCCTACCTTTTGTAATCGCAGGGTTAACCTTAATCCATCTCACCTTCCTTCACGAATCTGGCTCAAATAACCCTCTTGGTGTCGTATCAAACTGCGACAAGATCCCATTCCATCCCTACTTCACCTTAAAAGATATCCTAGGCTTTATATTCATACTTCTCCCACTAACAGCCTTAGCTCTATTCTCCCCCAACC
>Pterodroma_madeira_JX674473
AATGAGCCTGAGGCGGATTCTCAGTAGACAACCCCACACTAACCCGATTCTTCGCCCTACACTTCCTCCTACCTTTTGTAATCGCAGGGTTAACCTTAATCCATCTCACCTTCCTTCACGAATCTGGCTCAAATAACCCTCTTGGTGTCGTATCAAACTGCGACAAGATCCCATTCCATCCCTACTTCACCTTAAAAGATATCCTAGGCTTTATATTCATACTTCTCCCACTAACAGCCTTAGCTCTATTCTCCCCCAACC
>Pterodroma_madeira_JX674474
AATGAGCCTGAGGCGGATTCTCAGTAGACAACCCCACACTAACCCGATTCTTCGCCCTACACTTCCTCCTACCTTTTGTAATCGCAGGGTTAACCTTAATCCATCTCACCTTCCTTCACGAATCTGGCTCAAATAACCCTCTTGGTGTCGTATCAAACTGCGACAAGATCCCATTCCATCCCTACTTCACCTTAAAAGATATCCTAGGCTTTATATTCATACTTCTCCCACTAACAGCCTTAGCTCTATTCTCCCCCAACC
>Pterodroma_madeira_JX674475
AATGAGCCTGAGGCGGATTCTCAGTAGACAACCCCACACTAACCCGATTCTTCGCCCTACACTTCCTCCTACCTTTTGTAATCGCAGGGTTAACCTTAATCCATCTCACCTTCCTTCACGAATCTGGCTCAAATAACCCTCTTGGTGTCGTATCAAACTGCGACAAGATCCCATTCCATCCCTACTTCACCTTAAAAGATATCCTAGGCTTTATATTCATACTTCTCCCACTAACAGCCTTAGCTCTATTCTCCCCCAACC
>Pterodroma_madeira_JX674476
AATGAGCCTGAGGCGGATTCTCAGTAGACAACCCCACACTAACCCGATTCTTCGCCCTACACTTCCTCCTACCTTTTGTAATCGCAGGGTTAACCTTAATCCATCTCACCTTCCTTCACGAATCTGGCTCAAATAACCCTCTTGGTGTCGTATCAAACTGCGACAAGATCCCATTCCATCCCTACTTCACCTTAAAAGATATCCTAGGCTTTATATTCATACTTCTCCCACTAACAGCCTTAGCTCTATTCTCCCCCAACC
>Pterodroma_madeira_JX674477
AATGAGCCTGAGGCGGATTCTCAGTAGACAACCCCACACTAACCCGATTCTTCGCCCTACACTTCCTCCTACCTTTTGTAATCGCAGGGTTAACCTTAATCCATCTCACCTTCCTTCACGAATCTGGCTCAAATAACCCTCTTGGTGTCGTATCAAACTGCGACAAGATCCCATTCCATCCCTACTTCACCTTAAAAGATATCCTAGGCTTTATATTCATACTTCTCCCACTAACAGCCTTAGCTCTATTCTCCCCCAACC
>Pterodroma_madeira_JX674478
AATGAGCCTGAGGCGGATTCTCAGTAGACAACCCCACACTAACCCGATTCTTCGCCCTACACTTCCTCCTACCTTTTGTAATCGCAGGGTTAACCTTAATCCATCTCACCTTCCTTCACGAATCTGGCTCAAATAACCCTCTTGGTGTCGTATCAAACTGCGACAAGATCCCATTCCATCCCTACTTCACCTTAAAAGATATCCTAGGCTTTATATTCATACTTCTCCCACTAACAGCCTTAGCTCTATTCTCCCCCAACC
>Pterodroma_madeira_JX674479
AATGAGCCTGAGGCGGATTCTCAGTAGACAACCCCACACTAACCCGATTCTTCGCCCTACACTTCCTCCTACCTTTTGTAATCGCAGGGTTAACCTTAATCCATCTCACCTTCCTTCACGAATCTGGCTCAAATAACCCTCTTGGTGTCGTATCAAACTGCGACAAGATCCCATTCCATCCCTACTTCACCTTAAAAGATATCCTAGGCTTTATATTCATACTTCTCCCACTAACAGCCTTAGCTCTATTCTCCCCCAACC
>Pterodroma_madeira_JX674480
AATGAGCCTGAGGCGGATTCTCAGTAGACAACCCCACACTAACCCGATTCTTCGCCCTACACTTCCTCCTACCTTTTGTAATCGCAGGGTTAACCTTAATCCATCTCACCTTCCTTCACGAATCTGGCTCAAATAACCCTCTTGGTGTCGTATCAAACTGCGACAAGATCCCATTCCATCCCTACTTCACCTTAAAAGATATCCTAGGCTTTATATTCATACTTCTCCCACTAACAGCCTTAGCTCTATTCTCCCCCAACC
>Pterodroma_madeira_JX674481
AATGAGCCTGAGGCGGATTCTCAGTAGACAACCCCACACTAACCCGATTCTTCGCCCTACACTTCCTCCTACCTTTTGTAATCGCAGGGTTAACCTTAATCCATCTCACCTTCCTTCACGAATCTGGCTCAAATAACCCTCTTGGTGTCGTATCAAACTGCGACAAGATCCCATTCCATCCCTACTTCACCTTAAAAGATATCCTAGGCTTTATATTCATACTTCTCCCACTAACAGCCTTAGCTCTATTCTCCCCCAACC
>Pterodroma_madeira_JX674482
AATGAGCCTGAGGCGGATTCTCAGTAGACAACCCCACACTAACCCGATTCTTCGCCCTACACTTCCTCCTACCTTTTGTAATCGCAGGGTTAACCTTAATCCATCTCACCTTCCTTCACGAATCTGGCTCAAATAACCCTCTTGGTGTCGTATCAAACTGCGACAAGATCCCATTCCATCCCTACTTCACCTTAAAAGATATCCTAGGCTTTATATTCATACTTCTCCCACTAACAGCCTTAGCTCTATTCTCCCCCAACC
>Pterodroma_madeira_JX674483
AATGAGCCTGAGGCGGATTCTCAGTAGACAACCCCACACTAACCCGATTCTTCGCCCTACACTTCCTCCTACCTTTTGTAATCGCAGGGTTAACCTTAATCCATCTCACCTTCCTTCACGAATCTGGCTCAAATAACCCTCTTGGTGTCGTATCAAACTGCGACAAGATCCCATTCCATCCCTACTTCACCTTAAAAGATATCCTAGGCTTTATATTCATACTTCTCCCACTAACAGCCTTAGCTCTATTCTCCCCCAACC
>Pterodroma_madeira_JX674484
[truncated: 267,292 more chars]
