# Supplementary material for: The Development of DNA Markers to Resolve Uncertainties of Seabird Bycatch Identification From Longline Fisheries in Australian Waters
Source: Ecol Evol. 2024 Nov 19;14(11):e70568. doi: 10.1002/ece3.70568 (PMC11576328; doi:10.1002/ece3.70568)
Supplement: Supplementary file 2 — Tables S1‐S3 [file ECE3-14-e70568-s001.xlsx]

## Sheet: Supplementary table legends
Supplementary Information: The development of DNA markers to resolve uncertainties of seabird bycatch identification from longline fisheries in Australian waters
Andrea M. Polanowski, Anna J. MacDonald, Mike C. Double, Jonathon H.S Barrington, Theresa M. Burg, Barbara Wienecke, Julie C. McInnes
Table S1:
Sample Information for the 99 reference samples obtained from museum collections, archived samples at the Australian Antarctic Division of the Department of Climate Change, Energy, the Environment and Water, and seabird bycatch specimens.
1 Samples obtained from:
	AAD = Australian Antarctic Division sample;
	TMAG = Tasmanian Museum and Art Gallery, search OZCAM (https://ozcam.org.au/) with sample ID for full record;
	SOSSA = Southern Ocean Seabird Study Association, these are live birds caught off the east coast of Australia;
	ABBBS = Australian Bird and Bat Banding Scheme;
	TASPAWS = Tasmania Parks and Wildlife Service, now referred to as Natural Resources and Environment (NRE);
	USFWS (US Fish & Wildlife Service);
	New Zealand (NZ) Seabird bycatch samples, samples returned for autopsy during 1998-2005 and identified by C.J.R Robertson.
2 KP Known provenance
3 Sex: Male (M), Female (F)
4 Sequences were generated using the following primers - COI (BirdCOIF/jgHCO2198R); Cytb (Cytb2-F/Cytb2-R); CR (CRBird_F/CRBird_R).
5 Genbank accession number indicates a sequence was obtained, N indicates a PCR product was obtained but could not be successfully sequenced, N* indicates multiple bands were present in the PCR, N$ indicates the F1 copy was sequenced,
$ indicates mixed bases in the sequence: Y = C/T and R= A/G, NA indicates the sample was not sequenced for that marker.
Table S2:
Summary of the number of sequences and haplotypes per species for all Procellariforms.
+ Species identification was based on a single nucleotide polymorphism (SNP) in the mitochondrial control region (Abbott and Double 2003a). This method has an ~3% error at assigning species (Abbott et al. 2006).
Table S3:
Species resolution, and the number of reference DNA sequences (seq) and haplotypes (hap- unique sequence variants) for the three selected primer sets for the 36 listed procellariform species.
Dark green shading indicates unknown sequences can be identified to species, light green indicates unknown sequences can be identified to sister species, and orange indicates unknown sequences can be identified to multiple species.
1 Listed under Annex 1 to the Agreement on the Conservation of Albatrosses and Petrels (ACAP)
2 Listed in Australia’s Threat Abatement Plan for the incidental catch (or bycatch) of seabirds during oceanic longline fishing operations (TAP-Seabirds)
ICUN Status: Least Concern (LC), Near Threatened (NT), Vulnerable (VU), Endangered (EN), Critically Endangered (CR)
Likely incidence in longline bycatch in the Australian Fishing Zone: Low (L), Moderate (M), High (H) - Commonwealth of Australia 2018
* Note that some species within this genus have no reference sequences available on GenBank
# Includes Diomedea antipodensis and Diomedea gibsoni based on species assignment in Annex 1 to ACAP
% Burg et al. (2017) assigned individuals to Falklands Islands (Islas Malvinas) Thalassarche melanophris (DmFI ATTGTCAG), widespread Thalassarche melanophris (Dm ATTGCTGA) and Thalassarche impavida (DiC GCRGCTGG) using lineage specific mtDNA markers.
+ Species identification was based on a single nucleotide polymorphism (SNP) in the mitochondrial control region (Abbott and Double 2003a). This method has an ~3% error at assigning species (Abbott et al. 2006).

## Sheet: Table S1
	Taxonomy		Sample Information								Genbank Accession Number5			Banding Information
Sample ID	Scientific name	Common name	Collection date	Collection Name1	Sample Location2	Sex3	Source	Develpmental stage	Identified by	comment	COI_AP	Cytb_AP	CRBird_AP	ABBBS band Number/band date/band location	species identification	International band Number/band date/band location	re-sightings/dates
B4705	Ardenna carneipes	flesh-footed shearwater		TMAG:B4705	unknown		muscle		Alex Terauds		PP412076	PP447552	PP447647
B5221	Ardenna carneipes	flesh-footed shearwater	1990-12-01	TMAG:B5221	unknown		muscle	adult	Rosemary Gales	bycatch fishing vessel	N	PP447553	PP447648
B5235	Ardenna carneipes	flesh-footed shearwater	1990-12-01	TMAG:B5235	unknown		muscle	adult	Rosemary Gales	bycatch fishing vessel	N	PP447554	PP447649$
B5680	Ardenna carneipes	flesh-footed shearwater		TMAG:B5680	unknown		muscle		Alex Terauds		PP412077	PP447555	PP447650
B5852	Ardenna creatopus	pink-footed shearwater	1969-04-01	TMAG:B5852	USA:California,Moss Landing Beach (KP)	M	feather	adult	G.V Morejohn		PP412078	PP447556	PP447651$
JMMac	Ardenna grisea	sooty shearwater		AAD	Australia: Tasmania, Macquarie Island (KP)		tissue		Julie McInnes		PP412079	PP447557	PP447652
JMSS	Ardenna grisea	sooty shearwater		AAD	Australia: Tasmania, Macquarie Island (KP)		tissue		Julie McInnes	deceased bird	PP412080	PP447558	PP447653
B726	Ardenna pacifica	wedge-tailed shearwater	May-1875	TMAG:B726	Sri Lanka: Bolgoda Lake (KP)	M				bird was shot at the lake	PP412081	PP447559	PP447654
B3653	Ardenna tenuirostris	short-tailed shearwater	1957-02-01	TMAG:B3653	Australia: Tasmania, Cat Island (KP)	M	feather				PP412082	PP447560	PP447655
B4283	Ardenna tenuirostris	short-tailed shearwater	1986-12-01	TMAG:B4283	Australia: Tasmania, Seven Mile Beach (KP)	M	feather				PP412083	PP447561	PP447656$
B4356	Ardenna tenuirostris	short-tailed shearwater	1989-01-01	TMAG:B4356	Australia: Tasmania, Park Beach (KP)	F	feather				PP412084	PP447562	PP447657$
14050110	Diomedea antipodensis	Antipodean albatross	1999-07-01	SOSSA	Australia: Tasman Sea		blood	first year or older	SOSSA	banded/sample at sea	PP412085	PP447563	PP447658	14050110/Jul-1999/Tasman Sea	Diomedea antipodensis
14050303	Diomedea antipodensis	Antipodean albatross	1999-10-01	SOSSA	New Zealand: Antipodes Island (KP)	F	blood	first year	Graeme Elliot & Kath Walker	banded/sample at sea	PP412086	PP447564	PP447659	14050303/Oct-1999/Tasman Sea	Diomedea antipodensis	R53933/Oct-1998/chick Antipodes Island, New Zealand	Antipodes Island 2003 – 2022
14050660	Diomedea antipodensis	Antipodean albatross	2006-10-01	SOSSA	Australia: Tasman Sea		blood	three years or older	SOSSA	banded/sample at sea	PP412087	PP447565	PP447660	14050660/Oct-2006/Tasman Sea	Diomedea antipodensis gibsoni?
DG1	Diomedea antipodensis	Antipodean albatross	1977-08-01	SOSSA	New Zealand: Adams Island (KP)	M	blood	first year or older	Graeme Elliot & Kath Walker	banded/sample at sea	PP412088	PP447566	PP447661	14040132/Aug-1997/Tasman Sea	Diomedea antipodensis gibsoni		adult male breeding in Fly Basin, Adams Id
DG3	Diomedea antipodensis	Antipodean albatross	1999-11-01	SOSSA	Australia: Tasman Sea		blood	three years or older	SOSSA	banded/sample at sea	PP412089	PP447567	PP447662	14050333/Nov-1999/Tasman Sea	Diomedea antipodensis gibsoni?
T857	Diomedea antipodensis	Antipodean albatross		TASPAWS	Unknown				NRE biologist	bycatch fishing vessel	PP412090	PP447568	PP447663
T878	Diomedea antipodensis	Antipodean albatross		TASPAWS	Unknown				NRE biologist	bycatch fishing vessel	PP412091	PP447569	PP447664
T887	Diomedea antipodensis	Antipodean albatross		TASPAWS	Unknown				NRE biologist	bycatch fishing vessel	PP412092	PP447570	PP447665
Gib_1	Diomedea antipodensis	Gibson albatross	2022-04-01	AAD	New Zealand: Adams Island (KP)	M	feather	adult	Graeme Elliot & Kath Walker	deceased bird, Tasmania	PP412093	PP447571	PP447666		Diomedea antipodensis gibsoni	R42886/1993/Adams Island, New Zealand	Bred in Adams Island, 1993-2005
Tris_1	Diomedea dabbenena	Tristan albatross	2021-10-01	AAD	Tristan da Cunha: Gough Island (KP)	F	feather	adult	field biologist, Gough Island	deceased bird	N	PP447572	PP447667
Tris_2	Diomedea dabbenena	Tristan albatross	2021-10-01	AAD	Tristan da Cunha: Gough Island (KP)	M	feather	chick	field biologist, Gough Island	sample taken from nest	PP412094	PP447573	PP447668
B4786	Diomedea epomophora	southern royal albatross	1995-07-01	TMAG:B4786	44.0°S, 148.0°E		muscle	juvenile	Rosemary Gales	bycatch fishing vessel	PP412095	PP447574	PP447669$
B4886	Diomedea epomophora	southern royal albatross	1993-11-01	TMAG:B4886	45.0°S, 143.0°E.		muscle	juvenile	Rosemary Gales	bycatch fishing vessel	PP412096	PP447575	PP447670
B4903	Diomedea epomophora	southern royal albatross	1992-09-01	TMAG:B4903	Unknown		muscle	juvenile	Rosemary Gales		PP412097	PP447576	PP447671
14050678	Diomedea exulans	wandering albatross	2006-11-01	AAD	South Africa: Marion Island (KP)		blood	three years or older	SOSSA	banded/sample at sea	PP412098	PP447577	PP447672	14050678/Nov-2006/Tasman Sea	Diomedea exulans	J18290/Jul-2004/nestling Marion Island, South Africa
MWD1	Diomedea exulans	wandering albatross	2000-10-01	AAD	Australia: Tasmania, Macquarie Island (KP)		blood		NRE biologist		PP412099	PP447578	PP447673	14052291/Oct-2000/Macquarie Island	Diomedea exulans
MWD3	Diomedea exulans	wandering albatross	2000-10-01	AAD	Australia: Tasmania, Macquarie Island (KP)		blood	nestling	NRE biologist		PP412100	PP447579	PP447674	14052293/Oct-2000/Macquarie Island	Diomedea exulans
W4B	Diomedea exulans	wandering albatross	1996-10-01	AAD	Kerguelen Island (KP)	M	tissue	first year or older	NRE biologist	bycatch, Tasmania	PP412101	PP447580	PP447675		Diomedea exulans	BS18704/Oct-1995/nestling Kerguelen Island
DePB11	Diomedea exulans	wandering albatross	2003-01-01		Kerguelen Island (KP)	F				Sequence provided by T.Burg (Rains et al. 2011).	NA	NA	PP712121
DePM14	Diomedea exulans	wandering albatross	2003-12-01		Crozet Island (KP)	M				Sequence provided by T.Burg (Rains et al. 2011).	NA	NA	PP712122
B4784	Diomedea sanfordi	northern royal albatross	1992-08-01	TMAG:B4784	Unknown		muscle	juvenile	Rosemary Gales	bycatch fishing vessel	PP412102	PP447581	PP447676
B5441	Diomedea sanfordi	northern royal albatross	1992-10-01	TMAG:B5441	Unknown		muscle	adult	Rosemary Gales	bycatch fishing vessel	PP412103	PP447582	PP447677
B5445	Diomedea sanfordi	northern royal albatross	1995-08-01	TMAG:B5445	39.0°S, 98.0°		muscle	adult	Rosemary Gales	bycatch fishing vessel	PP412104	PP447583	PP447678
14034414	Macronectes giganteus	southern giant petrel		SOSSA	Unknown		blood		SOSSA	No ABBBS data	PP412105	PP447584	PP447679	14034414
14034416	Macronectes giganteus	southern giant petrel		SOSSA	Unknown		blood		SOSSA	No ABBBS data	PP412106	PP447585	PP447680	14034416
667	Macronectes giganteus	southern giant petrel	2010-09-01	AAD	Australia: Tasmania, Macquarie Island (KP)	M	muscle	adult	Rosemary Gales	deceased, Macquarie Island	PP412107	PP447586	PP447681	13203963/Feb-1999/nestling Macquarie Island	Macronectes giganteus		2010 Macquarie Island
985	Macronectes giganteus	southern giant petrel	2011-02-01	AAD	Australia: Tasmania, Macquarie Island (KP)	M	muscle		Rosemary Gales	deceased, Macquarie Island	PP412108	PP447587	PP447682
14034411	Macronectes halli	northern giant petrel		SOSSA	Unknown		blood		SOSSA	No ABBBS data	PP412109	PP447588	PP447683
14034413	Macronectes halli	northern giant petrel		SOSSA	Unknown		blood		SOSSA	No ABBBS data	PP412110	PP447589	PP447684
662	Macronectes halli	northern giant petrel	2010-09-01	AAD	Australia: Tasmania, Macquarie Island (KP)	M	muscle		NRE biologist	deceased, Macquarie Island	PP412111	PP447590	PP447685
674	Macronectes halli	northern giant petrel	2010-09-01	AAD	Australia: Tasmania, Macquarie Island (KP)	M	muscle		NRE biologist	deceased, Macquarie Island	PP412112	PP447591	PP447686
GP5	Macronectes halli	northern giant petrel	2010-07-01	AAD	Australia: Tasmania, Macquarie Island (KP)	M	muscle		NRE biologist	deceased, Macquarie Island	PP712118	NA	PP712123
S13-2866	Phoebastria albatrus	short-tailed albatross		USFWS	USA: Alaska		muscle		Hannah Nevins	bycatch Alaska	PP412113	PP447592	N$
S13-2867	Phoebastria albatrus	short-tailed albatross		USFWS	USA: Alaska		muscle		Hannah Nevins	bycatch Alaska	PP412114	PP447593	N$
S13-2868	Phoebastria albatrus	short-tailed albatross		USFWS	USA: Alaska		muscle		Hannah Nevins	bycatch Alaska	PP412115	PP447594	N$
S13-2861	Phoebastria immutabilis	Laysan albatross		USFWS	USA: Hawaii		muscle		Hannah Nevins	bycatch Hawaii	PP412116	PP447595	N$
S13-2862	Phoebastria immutabilis	Laysan albatross		USFWS	USA: Hawaii		muscle		Hannah Nevins	bycatch Hawaii	PP412117	PP447596	N$
S13-2863	Phoebastria immutabilis	Laysan albatross		USFWS	USA: Hawaii		muscle		Hannah Nevins	bycatch Hawaii	PP412118	N	N$
S13-2864	Phoebastria immutabilis	Laysan albatross		USFWS	USA: Hawaii		muscle		Hannah Nevins	bycatch Hawaii	PP412119	PP447597	N$
S13-2865	Phoebastria immutabilis	Laysan albatross		USFWS	USA: Hawaii		muscle		Hannah Nevins	bycatch Hawaii	PP412120	N	N$
S13-2854	Phoebastria nigripes	black-footed albatross		USFWS	USA: Hawaii		muscle		Hannah Nevins	bycatch Hawaii	PP412121	PP447598	N$
S13-2855	Phoebastria nigripes	black-footed albatross		USFWS	USA: Hawaii		muscle		Hannah Nevins	bycatch Hawaii	PP412122	PP447599	PP447687
S13-2856	Phoebastria nigripes	black-footed albatross		USFWS	USA: Hawaii		muscle		Hannah Nevins	bycatch Hawaii	PP412123$	N	N$
S13-2857	Phoebastria nigripes	black-footed albatross		USFWS	USA: Hawaii		muscle		Hannah Nevins	bycatch Hawaii	PP412124	PP447600	N$
S13-2858	Phoebastria nigripes	black-footed albatross		USFWS	USA: Hawaii		muscle		Hannah Nevins	bycatch Hawaii	PP412125	PP447601	PP447688
S13-2859	Phoebastria nigripes	black-footed albatross		USFWS	USA: Hawaii		muscle		Hannah Nevins	bycatch Hawaii	PP412126$	PP447602	N$
S13-2860	Phoebastria nigripes	black-footed albatross		USFWS	USA: Hawaii		muscle		Hannah Nevins	bycatch Hawaii	PP412127	PP447603	N$
B4978	Phoebetria fusca	sooty albatross	1994-01-01	TMAG:B4978	35.6°S, 116.8°E		muscle		Rosemary Gales	bycatch fishing vessel	PP412128	PP447604	PP447689
B5010	Phoebetria fusca	sooty albatross	1994-01-01	TMAG:B5010	35.6°S, 116.8°E		muscle		Rosemary Gales	bycatch fishing vessel	PP412129	PP447605	PP447690
B5050	Phoebetria fusca	sooty albatross	1994-01-01	TMAG:B5050	35.5°S, 116.1°E		muscle		Rosemary Gales	bycatch fishing vessel	PP412130	PP447606	PP447691
1009	Phoebetria palpebrata	light-mantled albatross	2003-08-01	SOSSA	Unknown		tissue		SOSSA	deceased Fraser Island, QLD	PP412131	PP447607	PP447692
MLM1	Phoebetria palpebrata	light-mantled albatross	2001-03-01	AAD	Australia: Tasmania, Macquarie Island (KP)		blood		NRE biologist	banded Macquarie Island	PP412132	PP447608	PP447693
MLM19	Phoebetria palpebrata	light-mantled albatross	2001-03-01	AAD	Australia: Tasmania, Macquarie Island (KP)		blood		NRE biologist	banded Macquarie Island	PP412133	PP447609	PP447694
JM20219	Procellaria aequinoctialis	white-chinned petrel		AAD	Unknown		tissue		Barbara Wienecke	deceased bird from ship strike	PP412134	PP447610	N*
A3	Procellaria cinerea	grey petrel	2020-01-01	AAD	Australia: Tasmania, Macquarie Island (KP)		feather		Jeremy Bird		PP412135	PP447611	N*
A4	Procellaria cinerea	grey petrel	2020-01-01	AAD	Australia: Tasmania, Macquarie Island (KP)		feather		Jeremy Bird		PP412136	PP447612	N*
A5	Procellaria cinerea	grey petrel	2020-01-01	AAD	Australia: Tasmania, Macquarie Island (KP)		feather		Jeremy Bird		PP412137	PP447613	N*
BL1	Thalassarche bulleri	Buller's albatross	2000-08-01	SOSSA	Australia: Tasman Sea		blood		SOSSA	No ABBBS data	PP412138	PP447614	PP447695	12140201
BL2	Thalassarche bulleri	Buller's albatross	2000-06-01	NZ bycatch	New Zealand: Chatham Rise	F	liver	adult	C.J.R Robertson, autopsy	43° 12.2'S, 175° 55.1'E	PP412139	PP447615	PP447696
BL3	Thalassarche bulleri	Buller's albatross	2000-06-01	NZ bycatch	New Zealand: Chatham Rise	F	liver	adult breeder	C.J.R Robertson, autopsy	43.2°S, 175.9°E	PP412140	PP447616	PP447697$
12065521	Thalassarche carteri	Indian yellow-nosed albatross	2000-06-01	SOSSA	Amsterdam Island (KP)		blood	5 years or older	SOSSA	banded/sample at sea	PP412141	PP447617	PP447698	12065521/Jun-2000/Tasman Sea	Thalassarche carteri	Amsterdam Island 2005
12065540	Thalassarche carteri	Indian yellow-nosed albatross	2000-06-01	SOSSA	Unknown		blood	3 years or older	SOSSA	banded/sample at sea	PP412142	PP447618	PP447699	12065540/Jun-2000/Tasman Sea	Thalassarche carteri
YN3	Thalassarche carteri	Indian yellow-nosed albatross		SOSSA	Unknown		blood		SOSSA	No ABBBS data	PP412143	PP447619	PP447700	12138635
YN4	Thalassarche carteri	Indian yellow-nosed albatross		SOSSA	Unknown		blood		SOSSA	No ABBBS data	PP412144	PP447620	PP447701
AI6	Thalassarche cauta	shy albatross	1998-04-01	AAD	Australia: Tasmania, Albatross Island (KP)	F	tissue	chick	Cathryn Abbott	deceased, Albatross Island	PP412145	PP447621	PP447702
MW1	Thalassarche cauta	shy albatross	1992-07-01	AAD	Australia: Tasmania, Mewstone (KP)	M	tissue		NRE biologist	bycatch	PP412146	PP447622	PP447703	28000955/Mar-1982/Mewstone, Tasmania	Thalassarche cauta	At Sea off Tasmania, 1992
PB7	Thalassarche cauta	shy albatross	1999-03-01	AAD	Australia: Tasmania, Pedra Branca (KP)	F	blood	chick	Cathryn Abbott		PP412147	PP447623	PP447704$
Shy2	Thalassarche cauta	shy albatross	2017-02-01	AAD	Australia: Tasmania, Albatross Island (KP)		muscle	chick	Julie McInnes	deceased, Albatross Island	PP412148	PP447624	PP447705
G1IDF	Thalassarche chrysostoma	grey-headed albatross		AAD	Chile		blood			census, Diego Ramírez Archipelago, Chile	PP412149	PP447625	PP447706
G3IDF	Thalassarche chrysostoma	grey-headed albatross		AAD	Chile		blood			census, Diego Ramírez Archipelago, Chile	PP412150	PP447626	PP447707$
MG1	Thalassarche chrysostoma	grey-headed albatross	2001-03-01	AAD	Australia: Tasmania, Macquarie Island (KP)		blood	chick	NRE biologist		PP412151	PP447627	PP447708
MG3	Thalassarche chrysostoma	grey-headed albatross	2001-03-01	AAD	Australia: Tasmania, Macquarie Island (KP)		blood	chick	NRE biologist		PP412152	PP447628	PP447709
TE1	Thalassarche eremita	Chatham albatross	2000-10-01	NZ bycatch	New Zealand: Chatham Rise	F	liver	adult breeder	C.J.R Robertson, autopsy	43.3°S, 179.1°W	PP412153	PP447629	PP447710$
TE2	Thalassarche eremita	Chatham albatross	2001-02-01	NZ bycatch	New Zealand: Chatham Rise	F	liver	adult	C.J.R Robertson, autopsy	441°S, 174.5°W	PP412154	PP447630	PP447711
TE3	Thalassarche eremita	Chatham albatross	2001-02-01	NZ bycatch	New Zealand: Chatham Rise	F	liver	adult breeder	C.J.R Robertson, autopsy	44.1°S, 1745°W	PP412155	PP447631	PP447712
BB4	Thalassarche impavida	Campbell albatross	1999-10-01	SOSSA	New Zealand: Campbell Island		blood	first year or older	SOSSA	banded/sample at sea	PP412156	PP447632	PP447713	13187061/Oct-1999/Tasman Sea	Thalassarche impavida
T1	Thalassarche impavida	Campbell albatross		TASPAWS	Unknown				NRE biologist	bycatch fishing vessel	PP412157	PP447633	PP447714$
T242	Thalassarche impavida	Campbell albatross		TASPAWS	Unknown				NRE biologist	bycatch fishing vessel	PP412158	PP447634	PP447715$
T3	Thalassarche impavida	Campbell albatross		TASPAWS	Unknown				NRE biologist	bycatch fishing vessel	PP412159	PP447635	PP447716$
BB2	Thalassarche melanophris	black-browed albatross	1994-12-01	AAD	Kerguelen Island (KP)	F	tissue		NRE biologist	bycatch	PP412160	PP447636	PP447717		Thalassarche melanophris	CF31762/Mar-1994/nestling Kerguelen Island
BB3	Thalassarche melanophris	black-browed albatross	1999-08-01	SOSSA	Australia: Tasmania, Macquarie Island (KP)		blood		SOSSA	bycatch	PP412161	PP447637	PP447718	12145787/Mar-1999/nestling Macquarie Island	Thalassarche melanophris
DB5	Thalassarche melanophris	black-browed albatross		AAD	Chile		blood			census, Diego Ramírez Archipelago, Chile	PP412162	PP447638	PP447719
MBB1	Thalassarche melanophris	black-browed albatross		AAD	Australia: Tasmania, Macquarie Island (KP)		blood		NRE biologist	banded Macquarie Island	PP412163	PP447639	PP447720
SAL9	Thalassarche salvini	Salvin's albatross	2000-09-01	NZ bycatch	New Zealand: Chatham Rise	F	liver	adult non-breeder	C.J.R Robertson, autopsy	42.9°S, 175 12.3'E	PP412164	PP447640	PP447721
SAL10	Thalassarche salvini	Salvin's albatross	2000-09-01	NZ bycatch	New Zealand: Chatham Rise	F	liver	adult breeder	C.J.R Robertson, autopsy	42.9°S, 175.2°E	PP412165	PP447641	PP447722
SAL12	Thalassarche salvini	Salvin's albatross	2000-09-01	NZ bycatch	New Zealand: Chatham Rise	M	liver	adult breeder	C.J.R Robertson, autopsy	43.3S, 179.1°W	PP412165	PP447642	PP447723
B2	Thalassarche steadi	white-capped albatross	2001-03-01	AAD	New Zealand: South West Cape (KP)	F	blood	chick	Cathryn Abbott		PP412167	PP447643	PP447724
B17	Thalassarche steadi	white-capped albatross	2001-03-01	AAD	New Zealand: Logan Point (KP)	M	blood	chick	Cathryn Abbott		PP412168	PP447644	PP447725
C6	Thalassarche steadi	white-capped albatross	2001-03-01	AAD	New Zealand: Disappointment Island (KP)	M	blood	chick	Cathryn Abbott		PP412169	PP447645	PP447726
SthAfr134	Thalassarche steadi	white-capped albatross		AAD						South African fisheries bycatch 2006	PP412170	PP447646	PP447727

## Sheet: Table S2
Family	Genus	Species	Focal species (ACAP / TAP listed)	Number of COI_AP sequences	Number of COI_AP haplotypes	COI_AP resolution	Number of Cytb_AP sequences	Number of Cytb_AP haplotypes	Cytb_AP resolution	Number of CR_AP sequences	Number of CR_AP haplotypes	CR_AP resolution	Number of Cytb_AP and CR_AP sequences	Cytb_AP OR CR_AP best resolution
Diomedeidae	Diomedea	amsterdamensis	Y	0	0	No reference	1	1	Genus	3	3	Species	4	Species
Diomedeidae	Diomedea	antipodensis	Y	9	2	Genus	13	2	Genus	9	8	Species	22	Species
Diomedeidae	Diomedea	dabbenena	Y	1	1	Genus	4	1	Genus	2	2	Species	6	Species
Diomedeidae	Diomedea	epomophora	Y	20	3	Sister species - Diomedea epomophora / sanfordi	4	1	Sister species - Diomedea epomophora / sanfordi	3	3	Sister species - Diomedea epomophora / sanfordi	7	Sister species - Diomedea epomophora / sanfordi
Diomedeidae	Diomedea	exulans	Y	13	2	Genus	6	3	Genus	7	4	Species	13	Species
Diomedeidae	Diomedea	sanfordi	Y	3	2	Sister species - Diomedea epomophora / sanfordi	4	2	Sister species - Diomedea epomophora / sanfordi	3	3	Sister species - Diomedea epomophora / sanfordi	7	Sister species - Diomedea epomophora / sanfordi
Diomedeidae	Phoebastria	albatrus	Y	8	1	Species	12	3	Species	35	15	Species	47	Species
Diomedeidae	Phoebastria	immutabilis	Y	32	3	Sister species - Phoebastria immutabilis / nigripes	26	3	Sister species - Phoebastria immutabilis / nigripes	5	5	Species	31	Species
Diomedeidae	Phoebastria	irrorata	Y	1	1	Species	2	1	Species	0	0	No reference	2	Species
Diomedeidae	Phoebastria	nigripes	Y	29	4	Sister species - Phoebastria immutabilis / nigripes	27	3	Sister species - Phoebastria immutabilis / nigripes	9	9	Species	36	Species
Diomedeidae	Phoebetria	fusca	Y	3	1	Species	18	1	Species	3	3	Species	21	Species
Diomedeidae	Phoebetria	palpebrata	Y	6	1	Species	20	3	Species	3	3	Species	23	Species
Diomedeidae	Thalassarche	bulleri	Y	8	1	Genus	5	1	Species	4	4	Species	9	Species
Diomedeidae	Thalassarche	carteri	Y	4	1	Sister species - Thalassarche carteri / chlororhynchos	5	1	Sister species - Thalassarche carteri / chlororhynchos	4	4	Species	9	Species
Diomedeidae	Thalassarche	cauta	Y	16	3	Genus	5	2	Genus	5	4	Species+	10	Species***
Diomedeidae	Thalassarche	chlororhynchos	Y	3	1	Sister species - Thalassarche carteri / chlororhynchos	2	2	Sister species - Thalassarche carteri / chlororhynchos	1	1	Species	3	Species
Diomedeidae	Thalassarche	chrysostoma	Y	12	4	Genus	6	2	Species	4	3	Species	10	Species
Diomedeidae	Thalassarche	eremita	Y	3	1	Genus	4	1	Genus	4	3	Species	8	Species
Diomedeidae	Thalassarche	impavida	Y	4	1	Genus	5	2	Sister species - Thalassarche impavida / melanophris	4	4	Species	9	Species
Diomedeidae	Thalassarche	melanophris	Y	20	2	Genus	6	1	Sister species - Thalassarche impavida / melanophris	4	4	Species	10	Species
Diomedeidae	Thalassarche	salvini	Y	3	1	Genus	4	1	Genus	4	3	Species	8	Species
Diomedeidae	Thalassarche	steadi	Y	4	1	Genus	5	1	Genus	5	5	Species+	10	Species***
Procellariidae	Aphodroma	brevirostris	N	2	2	Species	3	2	Species	1	1	Species	4	Species
Procellariidae	Ardenna	bulleri	N	8	3	Species	1	1	Species	0	0	No reference	1	Species
Procellariidae	Ardenna	carneipes	Y	8	1	Sister species - Ardenna carneipes / creatopus	150	10	Sister species - Ardenna carneipes / creatopus	5	5	Species	155	Species
Procellariidae	Ardenna	creatopus	Y	3	1	Sister species - Ardenna carneipes / creatopus	2	1	Sister species - Ardenna carneipes / creatopus	1	1	Species	3	Species
Procellariidae	Ardenna	gravis	N	1	1	Species	1	1	Species	0	0	No reference	1	Species
Procellariidae	Ardenna	grisea	Y	5	2	Species	3	2	Species	2	2	Species	5	Species
Procellariidae	Ardenna	pacifica	Y	14	2	Species	3	1	Species	2	2	Species	5	Species
Procellariidae	Ardenna	tenuirostris	Y	9	1	Species	4	2	Species	3	3	Species	7	Species
Procellariidae	Bulweria	bifax	N	0	0	No reference	0	0	No reference	0	0	No reference	0	No reference
Procellariidae	Bulweria	bulwerii	N	4	2	Genus	3	1	Genus	0	0	No reference	3	Genus
Procellariidae	Bulweria	fallax	N	0	0	No reference	0	0	No reference	0	0	No reference	0	No reference
Procellariidae	Calonectris	borealis	N	2	1	Genus	14	5	Genus	0	0	No reference	14	Genus
Procellariidae	Calonectris	diomedea	N	3	2	Genus	29	10	Genus	0	0	No reference	29	Genus
Procellariidae	Calonectris	edwardsii	N	0	0	No reference	5	2	Genus	0	0	No reference	5	Genus
Procellariidae	Calonectris	leucomelas	N	7	2	Genus	3	2	Species	0	0	No reference	3	Species
Procellariidae	Daption	capense	N	7	2	Species	2	1	Species	1	1	Species	3	Species
Procellariidae	Fulmarus	glacialis	N	152	9	Species	4	3	Species	1	1	Species	5	Species
Procellariidae	Fulmarus	glacialoides	N	2	1	Species	2	2	Species	0	0	No reference	2	Species
Procellariidae	Halobaena	caerulea	N	2	1	Species	34	4	Species	0	0	No reference	34	Species
Procellariidae	Macronectes	giganteus	Y	11	3	Sister species - Macronectes giganteus / halli	20	4	Sister species - Macronectes giganteus / halli	4	3	Species	24	Species
Procellariidae	Macronectes	halli	Y	11	3	Sister species - Macronectes giganteus / halli	14	5	Sister species - Macronectes giganteus / halli	5	3	Species	19	Species
Procellariidae	Pachyptila	belcheri	N	2	1	Genus	35	5	Genus	0	0	No reference	35	Genus
Procellariidae	Pachyptila	crassirostris	N	1	1	Sister species - Pachyptila crassirostris / turtur	12	3	Sister species - Pachyptila crassirostris / turtur	0	0	No reference	12	Sister species - Pachyptila crassirostris / turtur
Procellariidae	Pachyptila	desolata	N	1	1	Genus	36	8	Genus	0	0	No reference	36	Genus
Procellariidae	Pachyptila	macgillivrayi	N	0	0	No reference	12	3	Genus	0	0	No reference	12	Genus
Procellariidae	Pachyptila	salvini	N	1	1	Genus	17	3	Genus	0	0	No reference	17	Genus
Procellariidae	Pachyptila	turtur	N	6	2	Sister species - Pachyptila crassirostris / turtur	31	8	Sister species - Pachyptila crassirostris / turtur	0	0	No reference	31	Sister species - Pachyptila crassirostris / turtur
Procellariidae	Pachyptila	vittata	N	3	3	Genus	50	7	Genus	0	0	No reference	50	Genus
Procellariidae	Pagodroma	nivea	N	10	4	Species	88	13	Species	1	1	Species	89	Species
Procellariidae	Pelecanoides	garnotii	N	0	0	No reference	110	10	Species	0	0	No reference	110	Species
Procellariidae	Pelecanoides	georgicus	N	5	4	Sister species - Pelecanoides georgicus / urinatrix	4	3	Sister species - Pelecanoides georgicus / urinatrix	0	0	No reference	4	Sister species - Pelecanoides georgicus / urinatrix
Procellariidae	Pelecanoides	magellani	N	1	1	Species	1	1	Species	0	0	No reference	1	Species
Procellariidae	Pelecanoides	urinatrix	N	10	2	Sister species - Pelecanoides georgicus / urinatrix	13	11	Sister species - Pelecanoides georgicus / urinatrix	1	1	Genus	14	Sister species - Pelecanoides georgicus / urinatrix
Procellariidae	Procellaria	aequinoctialis	Y	10	3	Species	30	7	Species	0	0	No reference	30	Species
Procellariidae	Procellaria	cinerea	Y	12	3	Species	5	2	Species	0	0	No reference	5	Species
Procellariidae	Procellaria	conspicillata	Y	0	0	No reference	0	0	No reference	0	0	No reference	0	No reference
Procellariidae	Procellaria	parkinsoni	Y	5	1	Species	1	1	Species	0	0	No reference	1	Species
Procellariidae	Procellaria	westlandica	Y	8	1	Species	1	1	Species	0	0	No reference	1	Species
Procellariidae	Pseudobulweria	aterrima	N	1	1	Species	1	1	Genus	0	0	No reference	1	Genus
Procellariidae	Pseudobulweria	becki	N	2	2	Species	0	0	No reference	0	0	No reference	0	No reference
Procellariidae	Pseudobulweria	macgillivrayi	N	0	0	No reference	0	0	No reference	0	0	No reference	0	No reference
Procellariidae	Pseudobulweria	rostrata	N	69	13	Species	0	0	No reference	0	0	No reference	0	No reference
Procellariidae	Pterodroma	alba	N	2	1	Sister species - Pterodroma alba / neglecta	8	3	Genus	0	0	No reference	8	Genus
Procellariidae	Pterodroma	arminjoniana	N	0	0	No reference	12	7	Genus	0	0	No reference	12	Genus
Procellariidae	Pterodroma	atrata	N	0	0	No reference	11	3	Genus	0	0	No reference	11	Genus
Procellariidae	Pterodroma	axillaris	N	5	4	Species	1	1	Species	0	0	No reference	1	Species
Procellariidae	Pterodroma	baraui	N	0	0	No reference	0	0	No reference	0	0	No reference	0	No reference
Procellariidae	Pterodroma	brevipes	N	0	0	No reference	1	1	Species	0	0	No reference	1	Species
Procellariidae	Pterodroma	cahow	N	1	1	Species	1	1	Species	0	0	No reference	1	Species
Procellariidae	Pterodroma	caribbaea	N	0	0	No reference	0	0	No reference	0	0	No reference	0	No reference
Procellariidae	Pterodroma	cervicalis	N	1	1	Species	0	0	No reference	0	0	No reference	0	No reference
Procellariidae	Pterodroma	cookii	N	56	3	Species	1	1	Species	0	0	No reference	1	Species
Procellariidae	Pterodroma	defilippiana	N	0	0	No reference	0	0	No reference	0	0	No reference	0	No reference
Procellariidae	Pterodroma	deserta	N	0	0	No reference	112	4	Sister species - Pterodroma deserta / feae / madeira	0	0	No reference	112	Sister species - Pterodroma deserta / feae / madeira
Procellariidae	Pterodroma	externa	N	2	1	Species	1	1	Species	0	0	No reference	1	Species
Procellariidae	Pterodroma	feae	N	0	0	No reference	77	6	Sister species - Pterodroma deserta / feae / madeira	0	0	No reference	77	Sister species - Pterodroma deserta / feae / madeira
Procellariidae	Pterodroma	gouldi	N	35	3	Sister species - Pterodroma gouldi / lesonni	27	4	Species	2	2	Genus	29	Species
Procellariidae	Pterodroma	hasitata	N	2	2	Species	2	2	Species	0	0	No reference	2	Species
Procellariidae	Pterodroma	heraldica	N	0	0	No reference	26	6	Genus	0	0	No reference	26	Genus
Procellariidae	Pterodroma	hypoleuca	N	0	0	No reference	1	1	Species	0	0	No reference	1	Species
Procellariidae	Pterodroma	incerta	N	0	0	No reference	7	1	Species	0	0	No reference	7	Species
Procellariidae	Pterodroma	inexpectata	N	7	2	Species	1	1	Species	0	0	No reference	1	Species
Procellariidae	Pterodroma	lesonni	N	14	1	Sister species - Pterodroma gouldi / lesonni	1	1	Sister species - Pterodroma lesonnii / macroptera	0	0	No reference	1	Sister species - Pterodroma lesonnii / macroptera
Procellariidae	Pterodroma	leucoptera	N	0	0	No reference	1	1	Species	0	0	No reference	1	Species
Procellariidae	Pterodroma	longirostris	N	4	2	Species	1	1	Species	0	0	No reference	1	Species
Procellariidae	Pterodroma	macroptera	Y	0	0	No reference	11	1	Sister species - Pterodroma lesonnii / macroptera	0	0	No reference	11	Sister species - Pterodroma lesonnii / macroptera
Procellariidae	Pterodroma	madeira	N	0	0	No reference	69	3	Sister species - Pterodroma deserta / feae / madeira	0	0	No reference	69	Sister species - Pterodroma deserta / feae / madeira
Procellariidae	Pterodroma	magentae	N	10	3	Species	87	6	Species	0	0	No reference	87	Species
Procellariidae	Pterodroma	mollis	N	1	1	Species	9	4	Species	0	0	No reference	9	Species
Procellariidae	Pterodroma	neglecta	N	8	4	Sister species - Pterodroma alba / neglecta	22	5	Genus	0	0	No reference	22	Genus
Procellariidae	Pterodroma	nigripennis	N	10	2	Species	6	1	Species	0	0	No reference	6	Species
Procellariidae	Pterodroma	occulta	N	0	0	No reference	0	0	No reference	0	0	No reference	0	No reference
Procellariidae	Pterodroma	phaeopygia	N	0	0	No reference	33	5	Species	0	0	No reference	33	Species
Procellariidae	Pterodroma	pycrofti	N	0	0	No reference	1	1	Species	0	0	No reference	1	Species
Procellariidae	Pterodroma	sandwichensis	N	0	0	No reference	28	6	Species	0	0	No reference	28	Species
Procellariidae	Pterodroma	solandri	N	0	0	No reference	192	13	Species	0	0	No reference	192	Species
Procellariidae	Pterodroma	ultima	N	1	1	Species	9	2	Genus	0	0	No reference	9	Genus
Procellariidae	Puffinus	assimilis	N	8	4	Species	8	6	Genus	0	0	No reference	8	Genus
Procellariidae	Puffinus	auricularis	N	2	2	Species	1	1	Genus	0	0	No reference	1	Genus
Procellariidae	Puffinus	bailloni	N	0	0	No reference	119	16	Genus	0	0	No reference	119	Genus
Procellariidae	Puffinus	bannermani	N	0	0	No reference	7	3	Genus	0	0	No reference	7	Genus
Procellariidae	Puffinus	baroli	N	0	0	No reference	56	11	Genus	0	0	No reference	56	Genus
Procellariidae	Puffinus	boydi	N	0	0	No reference	51	11	Genus	0	0	No reference	51	Genus
Procellariidae	Puffinus	bryani	N	0	0	No reference	1	1	Species	0	0	No reference	1	Species
Procellariidae	Puffinus	elegans	N	0	0	No reference	2	2	Species	0	0	No reference	2	Species
Procellariidae	Puffinus	gavia	N	5	2	Species	1	1	Species	0	0	No reference	1	Species
Procellariidae	Puffinus	heinrothi	N	0	0	No reference	0	0	No reference	0	0	No reference	0	No reference
Procellariidae	Puffinus	huttoni	N	1	1	Species	2	1	Species	0	0	No reference	2	Species
Procellariidae	Puffinus	lherminieri	N	7	5	Species	80	14	Genus	1	1	Genus	81	Genus
Procellariidae	Puffinus	mauretanicus	Y	0	0	No reference	106	9	Sister species - Puffinus mauretanicus / yelkouan	0	0	No reference	106	Sister species - Puffinus mauretanicus / yelkouan
Procellariidae	Puffinus	myrtae	N	0	0	No reference	3	1	Genus	0	0	No reference	3	Genus
Procellariidae	Puffinus	nativitatis	N	0	0	No reference	2	1	Species	0	0	No reference	2	Species
Procellariidae	Puffinus	newelli	N	0	0	No reference	3	1	Genus	0	0	No reference	3	Genus
Procellariidae	Puffinus	opisthomelas	N	0	0	No reference	3	2	Genus	0	0	No reference	3	Genus
Procellariidae	Puffinus	persicus	N	0	0	No reference	3	2	Genus	0	0	No reference	3	Genus
Procellariidae	Puffinus	puffinus	N	1	1	Species	6	3	Genus	0	0	No reference	6	Genus
Procellariidae	Puffinus	subalaris	N	0	0	No reference	3	1	Species	0	0	No reference	3	Species
Procellariidae	Puffinus	yelkouan	N	0	0	No reference	16	1	Sister species - Puffinus mauretanicus / yelkouan	0	0	No reference	16	Sister species - Puffinus mauretanicus / yelkouan
Procellariidae	Thalassoica	antarctica	N	4	1	Species	1	1	Species	0	0	No reference	1	Species
Hydrobatidae	Hydrobates	castro	N	3	3	Species	10	6	Genus	0	0	No reference	10	Genus
Hydrobatidae	Hydrobates	cheimomnestes	N	0	0	No reference	2	2	Genus	0	0	No reference	2	Genus
Hydrobatidae	Hydrobates	furcata	N	0	0	No reference	4	3	Species	0	0	No reference	4	Species
Hydrobatidae	Hydrobates	homochroa	N	0	0	No reference	2	2	Species	0	0	No reference	2	Species
Hydrobatidae	Hydrobates	hornbyi	N	0	0	No reference	2	1	Species	0	0	No reference	2	Species
Hydrobatidae	Hydrobates	jabejabe	N	0	0	No reference	2	1	Genus	0	0	No reference	2	Genus
Hydrobatidae	Hydrobates	leucorhoa	N	0	0	No reference	7	3	Genus	0	0	No reference	7	Genus
Hydrobatidae	Hydrobates	macrodactyla	N	0	0	No reference	0	0	No reference	0	0	No reference	0	No reference
Hydrobatidae	Hydrobates	markhami	N	0	0	No reference	1	1	Sister species - Hydrobates markhami / melania	0	0	No reference	1	Sister species - Hydrobates markhami / melania
Hydrobatidae	Hydrobates	matsudairae	N	1	1	Species	2	2	Species	1	1	Genus	3	Species
Hydrobatidae	Hydrobates	melania	N	113	30	Species	3	1	Sister species - Hydrobates markhami / melania	0	0	No reference	3	Sister species - Hydrobates markhami / melania
Hydrobatidae	Hydrobates	microsoma	N	70	33	Species	3	1	Species	0	0	No reference	3	Species
Hydrobatidae	Hydrobates	monorhis	N	1	1	Species	5	3	Species	1	1	Genus	6	Species
Hydrobatidae	Hydrobates	monteiroi	N	0	0	No reference	2	2	Genus	0	0	No reference	2	Genus
Hydrobatidae	Hydrobates	pelagicus	N	2	1	Species	19	3	Species	0	0	No reference	19	Species
Hydrobatidae	Hydrobates	socorroensis	N	0	0	No reference	2	1	Genus	0	0	No reference	2	Genus
Hydrobatidae	Hydrobates	tethys	N	1	1	Species	5	2	Species	0	0	No reference	5	Species
Hydrobatidae	Hydrobates	tristrami	N	1	1	Species	4	2	Species	1	1	Genus	5	Species
Oceanitidae	Fregetta	grallaria	N	7	2	Species	7	6	Species	0	0	No reference	7	Species
Oceanitidae	Fregetta	lineata	N	0	0	No reference	0	0	No reference	0	0	No reference	0	No reference
Oceanitidae	Fregetta	maoriana	N	0	0	No reference	1	1	Species	0	0	No reference	1	Species
Oceanitidae	Fregetta	tropica	N	2	1	Species	6	2	Species	0	0	No reference	6	Species
Oceanitidae	Garrodia	nereis	N	1	1	Species	1	1	Species	0	0	No reference	1	Species
Oceanitidae	Nesofregetta	fuliginosa	N	3	2	Species	0	0	No reference	0	0	No reference	0	No reference
Oceanitidae	Oceanites	gracilis	N	0	0	No reference	1	1	Species	0	0	No reference	1	Species
Oceanitidae	Oceanites	oceanicus	N	2	1	Species	27	3	Species	0	0	No reference	27	Species
Oceanitidae	Oceanites	pincoyae	N	0	0	No reference	0	0	No reference	0	0	No reference	0	No reference
Oceanitidae	Pelagodroma	marina	N	11	5	Species	3	3	Species	0	0	No reference	3	Species

## Sheet: Table S3
	Cytochrome Oxidase 1 (COI_AP marker)			Cytochrome B (Cytb_AP marker)			Control Region (CRBird_AP marker)
Species	Resolution	N Seq	N hap	Resolution	N Seq	N hap	Resolution	N Seq	N hap
Diomedea amsterdamensis1,2 CR, L	No reference sequences	0	0	Multi species – D. amsterdamensis/ antipodensis /dabbenena / exulans	1	1	Species	3	3
Diomedea antipodensis # 1,2 EN, L	Multi species* - D. antipodensis / dabbenena / exulans	9	2	Multi species – D.amsterdamensis/ antipodensis /dabbenena / exulans	13	2	Species	9	8
Diomedea dabbenena1,2 CR, L	Multi species* - D. antipodensis / dabbenena / exulans	1	1	Multi species – D. amsterdamensis/ antipodensis /dabbenena / exulans	4	1	Species	2	2
Diomedea epomophora 1,2,VU, L	Sister species* - D. epomophora / sanfordi	20	3	Sister species - D. epomophora / sanfordi	4	1	Sister species - D. epomophora / sanfordi	3	3
Diomedea exulans 1,2,VU, M	Multi species*- D. antipodensis / dabbenena / exulans	13	2	Multi species – D. amsterdamensis/ antipodensis /dabbenena / exulans	6	3	Species	6	4
Diomedea sanfordi 1,2 EN, L	Sister species* - D. epomophora / sanfordi	3	2	Sister species - D. epomophora / sanfordi	4	2	Sister species - D. epomophora / sanfordi	3	3
Phoebastria albatrus 1,VU	Species	8	1	Species	12	3	Species (buy may amplify both copies)	35	15
Phoebastria immutabilis 1,NT, L	Sister species - P. immutabilis / nigripes	32	3	Sister species - P. immutabilis / nigripes	26	3	Species (but may amplify both copies)	5	5
Phoebastria irrorata1, CR	Species	1	1	Species	2	1	No reference sequences	0	0
Phoebastria nigripes 1,NT	Sister species - P. immutabilis / nigripes	29	4	Sister species - P. immutabilis / nigripes	27	3	Species (but may amplify both copies)	9	9
Phoebetria fusca 1,2 EN, L	Species	3	1	Species	18	1	Species	3	3
Phoebetria palpebrata 1,2,NT, L	Species	6	1	Species	20	3	Species	3	3
Thalassarche bulleri 1,2,NT, L	Multi species - T. bulleri / cauta / chrysostoma / eremita / impavida / melanophris / salvini / steadi	8	1	Species	5	1	Species	4	4
Thalassarche carteri 1,2 EN, M	Sister species - T. carteri/chlororhynchos	4	1	Sister species - T. carteri / chlororhynchos	5	1	Species	4	4
Thalassarche cauta 1,2,NT, M	Multi species - T. bulleri / cauta / chrysostoma / eremita / impavida / melanophris / salvini / steadi	16	3	Multi species – T. cauta/eremita /salvini /steadi	5	2	Species+	5	4
Thalassarche chlororhynchos 1,2 EN, L	Sister species - T. carteri / chlororhynchos	3	1	Sister species - T. carteri / chlororhynchos	2	2	Species	1	1
Thalassarche chrysostoma 1,2 EN, M	Multi species - T. bulleri / cauta / chrysostoma / eremita / impavida / melanophris / salvini / steadi	12	4	Species	6	2	Species	4	3
Thalassarche eremita 1,2,VU, L	Multi species - T. bulleri / cauta / chrysostoma / eremita / impavida / melanophris / salvini / steadi	3	1	Multi species - T. cauta / eremita / salvini / steadi	4	1	Species	4	3
Thalassarche impavida 1,2,VU, H	Multi species - T. bulleri / cauta / chrysostoma / eremita / impavida / melanophris / salvini / steadi	4	1	Sister species - T. impavida / melanophris	5	2	Species%	4	4
Thalassarche melanophris 1,2 LC, H	Multi species - T. bulleri / cauta / chrysostoma / eremita / impavida / melanophris / salvini / steadi	20	2	Sister species - T. impavida / melanophris	6	1	Species%	4	4
Thalassarche salvini 1,2,VU, L	Multi species - T. bulleri / cauta / chrysostoma / eremita / impavida / melanophris / salvini / steadi	3	1	Multi species -T. cauta / eremita / salvini / steadi	4	1	Species	4	3
Thalassarche steadi 1,2,NT, M	Multi species - T. bulleri / cauta / chrysostoma / eremita / impavida / melanophris / salvini / steadi	4	1	Multi species -T. cauta / eremita / salvini / steadi	5	1	Species+	5	5
Ardenna carneipes 2,NT, H	Sister species - A. carneipes / creatopus	8	1	Sister species - A. carneipes / creatopus	150	10	Species*	5	5
Ardenna creatopus 1,VU	Sister species - A. carneipes / creatopus	3	1	Sister species - A. carneipes / creatopus	2	1	Species*	1	1
Ardenna grisea 2,NT, L	Species	5	2	Species	3	2	Species*	2	2
Ardenna pacifica 2,LC, M	Species	14	2	Species	3	1	Species*	2	2
Ardenna tenuirostris 2,LC, L	Species	9	1	Species	4	2	Species*	3	3
Macronectes giganteus 1,2,LC, L	Sister species - M. halli / giganteus	11	3	Sister species - M. halli / giganteus	20	4	Species	4	3
Macronectes halli 1,2,LC, L	Sister species - M. halli / giganteus	11	3	Sister species - M. halli / giganteus	14	5	Species	5	3
Procellaria aequinoctialis 1,2,VU, M	Species*	10	3	Species*	30	7	No reference sequences and two copies amplified	0	0
Procellaria cinerea 1,2,NT, M	Species*	12	3	Species*	5	2	No reference sequences and one large copy amplified	0	0
Procellaria conspicillata 1,VU	No reference sequences	0	0	No reference sequences	0	0	No reference sequences	0	0
Procellaria parkinsoni 1,2,VU, L	Species*	5	1	Species*	1	1	No reference sequences	0	0
Procellaria westlandica 1,2 EN, L	Species*	8	1	Species*	1	1	No reference sequences	0	0
Pterodroma macroptera 2,LC, M	No reference sequences	0	0	Sister Species* - P. lessonii / macroptera	11	1	No reference sequences	0	0
Puffinus mauretanicus1, CR	No reference sequences	0	0	Sister Species* - P. mauretanicus / yelkouan	106	9	No reference sequences	0	0
